# Supplementary material for: Diversity and Distribution of the Subtelomeric Y′ Elements Across Saccharomyces cerevisiae Strains
Source: Genome Biol Evol. 2026 Apr 28;18(5):evag108. doi: 10.1093/gbe/evag108 (PMC13177704; doi:10.1093/gbe/evag108)
Supplement: evag108_Supplementary_Data [file evag108_supplementary_data.zip]

Archive with 5 entries (5 files):
- Dudragne_supplementary_revision.pdf
- Supplementary_data_S1.fasta
- Supplementary_data_S2.fasta
- Supplementary_data_S3.tsv
- Supplementary_data_S4.fasta
