# Supplementary material for: Diversity and Distribution of the Subtelomeric Y′ Elements Across Saccharomyces cerevisiae Strains
Source: Genome Biol Evol. 2026 Apr 28;18(5):evag108. doi: 10.1093/gbe/evag108 (PMC13177704; doi:10.1093/gbe/evag108)
Supplement: evag108_Supplementary_Data [file evag108_supplementary_data.zip › Supplementary_data_S1.fasta]

>S288C_chrII:1-5848
TATATATATATGTCACTGTATTGCATGCTGGATGGTGTTAGACAAGGCCGTAGGGACATA
TAGCATCTAGGAAGTAACCTTGTACGAAAATAGGCAATATTTCCTGTTTAGGCGATTGTG
ACGCAGATTTTAGTCCAACGATCTAGCGTCAAGGAATTTTTTTATAGTGGGACATTGCAC
CAAGGAAGTAACTTGATACGTCGTGGGTGAATGGGTCTGTTTTCTTATTCGGCGGGGTAA
TACATTTTTGGGGGAAGTTTGTCTGTCTGACGCGCCATATGTAGGTACGCCAAAAAGGGC
TCCTCTACTTCGAAGCGCGAGGTCGTATACCTAATAAGGAAATGTAATTTATAACTTTTT
ATTATATTGGTCTTTTCGAGAGCGGAACGTAGGTCCATGTTTAAAGTATCCAAGAGAATA
TCCACGAAGCGGCTGAGCAACGAACAGAATCCTGGTTCTCCTCGACTAAGCAGATAGTTA
AGATACTGTGCACCATGGAAATTGAAAACGAAAGTACGTACCGACTACTTTATTTTTGCA
GGCCGGAAATCAAGCGATGAATGAGACATCCTTCTGTTTTCTATGTTGTGCTTGAAGGGG
ACAGACAGTCGCTTATCTTAGTGAGATTTCTTATTAACTGAATTTTCTTTGCTGCTGCTG
GAGATTTGCACCTGCATAGCGCAGATTCTGCTTCTTCTCAATAGAGTAGCTTAATTATTA
CATTCTTAGATGATGATAAGACGGAAACTGGACAATCTTTTGTTTATATTGATGGATTTC
TTGTCAAAAAGCATAGCAATCAACATACTATTGTTAATTTCGAAACTTACAAAAATAAAA
TGAAAGTTTCCGATAGGCGTAAGTTTGAAAAAGCAAACTTTGACGAGTTTGAGTCGGCTC
TAAATAACAAAAACGACTTGGTACATTGTCCCTCAATAACTTTATTTGAATCGATCCCCA
CGGAAGTGCGGTCATTCTACGAAGACGAAAAGTCTGGTCTAATCAAAGTGGTAAAATTCA
GAACTGGTGCAATGGATAGGAAAAGGTCTTTTGAAAAAATTGTCGTTTCCGTCATGGTCG
GGAAAAATGTACAAAAGTTCCTGACGTTTGTTGAAGACGAACCAGATTTCCAGGGCGGAC
CAATCCCTTCAAAGTATCTTATTCCCAAGAAAATCAACTTGATGGTCTACACGTTGTTTC
AAGTGCATACTTTGAAATTCAATAGAAAGGATTACGATACCCTTTCTCTTTTTTACCTCA
ACAGAGGATACTATAATGAGTTGAGTTTCCGTGTCCTGGAACGTTGTTACGAAATAGCGA
GTGCCAGGCCGAACGACAGCTCTACGATGCGTACTTTCACTGACTTTGTTTCTGGCACAC
CTATTGTAAGGAGTCTTCAGAAAAGCACCATAAGGAAATATGGATACAATTTGGCACCCT
ACATGTTCTTGTTACTACACGTAGATGAGCTATCGATTTTTTCTGCATACCAAGCAAGTT
TACCTGGCGAAAAGAAAGTCGACACAGAGCGGCTGAAGCGTGATCTATGCCCACGTAAAC
CCACTGAGATAAAGTACTTTTCACAGATATGTAACGATATGATGAACAAAAAGGACCGAT
TGGGTGATGTTTTGCATGTGTGCTGCCCAAGTTGAGAAGAGATACTAACAAAATGACCGC
GGCTCTCAAAAATAATTGACGAGCTTACGGTGATACGCTTACCGTTATCCAGAGCTACAG
CGCAACGTATACGTCGACGATACAACAAGAACGGTTCATCGGAGCCTCGACTAAAGACGC
TTGACGGACTCACTTCCGAGCGCTGGATTCAATGGTTAGGCCTTGAAAGCGACTACCATT
GTTCATTCTCTAGTACTCGGAATGCGGAAGACGTAGTGGCAGGTGAGGCGGCGAGTTCAG
ATCATGATCAAAAAATTTCAAGAGTAACGCGAAAAAGGCCCCGAGAGCCCAAGAGTACAA
ACGATATCCTCGTCGCAGGCCGGAAACTCTTTGGCAGCTCCTTTGAATTCAGGGACTTGC
ATCAGTTGCGCTTATGTCATGAAATATACATGGCAGACACACCCTCTGTGGCAGTACAGG
CCCCACCGGGCTATGGTAAGACGGAGTTATTTCATCTCCCCTTGATAGCACTGGCATCTA
AGGGCGACGTGAAATATGTGTCGTTTCTGTTTGTACCGTACACAGTGTTGCTTGCTAATT
GCATGATCAGGTTGGGCCGACGCGGTTGCTTGAATGTGGCCCCTGTAAGAAACTTTATTG
AAGAAGGTTGCGATGGCGTTACTGATTTATACGTGGGGATCTACGATGATCTTGCTAGCA
CTAATTTCACAGACAGGATAGCTGCGTGGGAGAATATTGTTGAGTGCACCTTTAGGACCA
ACAACGTAAAATTGGGTTACCTCATTGTAGATGAGTTTCACAACTTTGAAACGGAGGTCT
ACCGGCAGTCGCAATTTGGGGGCATAACTAACCTTGATTTTGACGCTTTTGAGAAAGCAA
TCTTTTTGAGCGGCACAGCCCCTGAGGCTGTTGCTGATGCTGCGTTGCAGCGTATTGGGC
TTACGGGACTGGCCAAGAAGTCGATGGACATCAACGAGCTCAAACGGTCGGAAGATCTCA
GCAGAGGTCTATCCAGCTATCCAACACGGATGTTTAATCTAATCAAGGAGAAATCCGAGG
TGCCTTTAGGGCATGTTCATAAAATTTGGAAGAAAGTGGAATCACAGCCCGAAGAAGCAC
TGAAGCTTCTTTTAGCCCTCTTTGAAATTGAACCAGAGTCGAAGGCCATTGTAGTTGCAA
GCACAACCAACGAAGTGGAAGAATTGGCCTGCTCTTGGAGAAAGTATTTTAGGGTGGTAT
GGATACACGGGAAGCTTGGGTGCTGCAGAAAAGGTGTCTCGCACAAAGGAGTTTGTCACT
GACGGTAGCATGCAAGTTCTCATCGGAACGAAATTAGTGACTGAAGGAATTGACATTAAG
CAATTGATGATGGTGATCATGCTTGATAATAGACTTAATATTATTGAGCTCATTCAAGGC
GTAGGGAGACTAAGAGATGGGGGCCTCTGTTATCTATTATCTAGAAAAAACAGTTGGGCG
GCAAGGAATCGTAAGGGTGAATTACCACCGATTAAGGAAGGCTGTATAACCGAACAGGTA
CGCGAGTTCTATGGACTTGAATCAAAGAAAGGAAAAAAAGGGCCAGCATGTTGGATGCTG
TGGCTCCAGGACAGACCTGTCTGCTGACACAGTGGAACTGATAGAAAGAATGGACAGATT
GGCTGAAAATCAGGCGACAGCTTCCATGTCGATCGTTGCGTTACCGTCTAGCTTCCAGGA
GAGCAATAGCAGTGACAGGTGCAGAAAGTATTGCAGCAGTGATGAGGACAGCGACACGTG
CATTCATGGTAGTGCTAATGCCAGTACCAATGCGACTACCAACTCCAGCACTAATGCTAC
TACCACTGCCAGCATCAACGTCAGGACTAGTGCGACTACCACTGCCAGCATCAACGTCAG
GACTAGTGCGACTACCACTGAAAGTACCAACTCCAACACTAATGCTACTACCACTGAAAG
TACCAACTCCAGCACTAATGCTACTACCACTGCCAGCATCAACGTCAGGACTAGTGCGAC
TACCACTGAAAGTACCAACTCCAGCACTAATGCTACTACCACTGCCAGCATCAACGTCAG
GACTAGTGCGACTACCACTGAAAGTACCAACTCCAGCACTAATGCTACTACCACTGCCAG
CATCAACGTCAGGACTAGTGCGACTACCACTGAAAGTACCAACTCCAACACTAATGCCAG
TACCAATGCGACTACCAACTCCAGCACTAATGCTACTACCACTGCCAGCACCAACGTCAG
GACTAGTGCTACTACCAATGCGACTACCAACTCCAGCACTAATGCTACTACCACTGCCAG
CACCAACGTCAGGACTAGTGCTACTACCACTGCCAGCACCAACGTCAGGACTAGTGCTAC
TACCACTGCCAGCATCAACGTCAGGACTAGTGCTACTACCACTGAAAGTATCAACTCTAG
CACTAATGCTACTACCACTGAAAGTACCAACTCCAACACTAGTGCTACTACCACCGAAAG
TACCGACTCCAACACTAATGCTACTACCACTGCTAGCATCAACGTCAGGACTAGTGCGAC
TACCACTGAAAGTACCAACTCCAACACTAGTGCTACTACCACCGAAAGTACCGACTCCAA
CACTAGTGCTACTACCACTGCTAGCACCAACTCCAGCACTAATGCCACTACCACTGCTAG
CACCAACTCCAGCACTAATGCCACTACCACTGAAAGTACCAACGCTAGTGCCAAGGAGGA
CGCCAATAAAGATGGCAATGCTGAGGATAATAGATTCCATCCAGTCACCGACATTAACAA
AGAGTCGTATAAGCGGAAAGGGAGTCAAATGGTTTTCCTAGAGAGAAAGAAACTGAAAGC
ACAATTTCCCAATACTTCCGAGAATATGAATGTCTTACAGTTTCTTGGATTTCGGTCTGA
CGAAATTAAACATCTTTTCCTCTATGGTATTGACATATACTTCTGCCCAGAGGGAGTATT
CACACAATACGGATTATGCAAGGGCTGTCAAAAGATGTTCGGGCTCTGTGTCTGTTGGGC
TGGCCAGAAAGTATCGTATCGGAGGATAGCTTGGGAAGCACTAGCTGTGGAGAGAATGCT
GCGAAATGATGAGGAATACAAAGAATACTTGGAAGACATCGAGCCATATCATGGGGACCC
TGTAGGATATTTGAAATATTTTAGCGTAAAAAGGAGAGAGATCTACTCTCAGATACAGAG
AAATTATGCTTGGTACCTGGCCATTACTAGAAGAAGAGAAACAATTAGTGTATTGGATTC
GACAAGAGGCAAGCAAGGGAGCCAAGTTTTCCGCATGTCTGGAAGGCAGATCAAAGAGTT
GTATTATAAAGTATGGAGCAACTTGCGTGAATCGAAGACAGAGGTGCTGCAGTACTTTTT
GAACTGGGACGAAAAAAAGTGCCGGGAAGAATGGGAGGCAAAAGACGATACGGTCTTTGT
GGAAGCGCTCGAGAAAGTTGGAGTTTTTCAGCGTTTGCGTTCCATGACGAGCGCTGGACT
GCAGGGTCCGCAGTACGTCAAGCTGCAGTTTAGCAGGCATCATCGACAGTTGAGGAGCAG
ATATGAATTAAGTCTAGGAATGCACTTGCGAGATCAGCTTGCGCTGGGAGTTACCCCATC
TAAAGTGCCGCATTGGACGGCATTCCTGTCGATGCTGATAGGGCTGTTCTACAATAAAAC
ATTTCGGCAGAAACTGGAATATCTTTTGGAGCAGATTTCGGAGATGTGGTTGTTACCACA
TTGGCTTGATTTGGCAAACGTTGAAGTTCTCGCTGCAGATAACACGAGGGTACCACTGTA
CATGCTGATGGTAGCGGTTCACAAAGAGCTGGATAGCGATGATGTTCCAGACGGTAGATT
TGATATAATATTACTATGTAGAGATTCGAGCAGAGAAGTTGGAGAGTGAAGGAAATTGTT
GTTACGAAAGTCAGTGATTATGTATTGTGTAGTATAGTATATTGTAAGAAAATTTTTTTT
CTAGGGAAAATGCGTTTTGATGTAGTAGTATTTCATTGTTTTGATTTAGTGTTTGTTGCA
CGGCAGTAGCGAGAGACAAGTGCGAAGAAGTGGGATAAAAAGACAACCTATAAAAAGTAA
ACATAAAATAAAGGTAGTAAGTAGCTTTTGGTTGAACATCCGGGTAAGAGACAACAGGGC
TTGGAGGAGACGTACATGAGGGCTATTT
>S288C_chrIV:1525467-1531933
TATATATATGTCACTGTATTGCATGCTGGATGGTGTTAGACAAGGCCGTAGGGACATATA
GCATCTAGGAAGTAACCTTGTACGAAAATAGGCAATATTTCCTGTTTAGGCGATTGTGAC
GCAGATTTTAGTCCAACGATCTAGCGTCAAGGAATTTTTTTATAGTGGGACATTGCACCA
AGGAAGTAACTTGATACGTCGTGGGTGAATGGGTCTGTTTTCTTATTCGGCGGGGTAATA
CATTTTTGGGGGAAGTTTGTCTGTCTGACGCGCCATATGTAGGTACGCCAAAAAGGGCTC
CTCTACTTCGAAGCGCGAGGTCGTATACCTAATAAGGAAATGTAATTTATAACTTTCTAT
TATATTGGTCTTTTCGAGAGCGGAAGAAGTTGTAGGCTAAGCGCAGGCTAAGCGTAGGTC
CATATTTAAAGTATCCAAGAGAATATCCACGAAGCGGCTGAGCAACGAACAGAATCCTGG
TTCTCCTCGACTAAGCAGATAGTTAAGATACTGTGCACCATGGAAATTGAAAACGAAAGT
ACGTACCGACTACTTTATTTTTGCAGGCCGGAAATCAAGCGATGAATGAGACATCCTTCT
GTTTTCTATGTTGGGACAGACAGTCGCTTATCTTAGTGAGATTTCTTATTAACTGAATTT
TCTTTGCTGCTGCTGGAGATTTGCACCTGCATAGCGCAGATTCTGCTTCTTCTCAATAGA
GTAGCTTAATTATTACATTCTTAGATGATGATAAGACGGAAACTGGACAATCTTTTGTTT
ATATTGATGGATTTCTTGTCAAAAAGCATAACAATCAACATACTATTGTTAATTTCGAAA
CTTACAAAAATAAAATGAAAGTTTCCGATAGGCGTAAGTTTGAAAAAGCAAACTTTGACG
AGTTTGAGTCGGCTCTAAATAACAAAAACGACTTGGTACATTGTCCCTCAATAACTTTAT
TTGAATCGATCCCCACGGAAGTGCGGTCATTCTACGAAGACGAAAAGTCTGGCCTAATCA
AAGTGGTAAAATTCAGAACTGGTGCAATGGATAGGAAAAGGTCTTTTGAAAAAATTGTCA
TTTCCGTCATGGTCGGGAAAAATGTACAAAAGTTCCTGACATTTGTTGAAGACGAACCAG
ATTTCCAGGGCGGACCAATCCCTTCAAAGTATCTTATTCCCAAGAAAATCAACTTGATGG
TCTACACGTTGTTTCAAGTGCATACTTTGAAATTCAATAGAAAGGATTACGATACCCTTT
CTCTTTTTTACCTCAACAGAGGATACTATAATGAGTTGAGTTTCCGTGTCCTGGAACGTT
GTCACGAAATAGCGAGTGCCAGGCCGAACGACAGCTCTACGATGCGTACTTTCACTGACT
TTGTTTCTGGCGCACCTATTGTAAGGAGTCTTCAGAAAAGCACCATAAGGAAATATGGGT
ACAATTTGGCACCCTACATGTTCTTGTTACTACACGTAGATGAGCTATCGATTTTTTCTG
CATACCAAGCAAGTTTACCTGGCGAAAAGAAAGTCGACACAGAGCGGCTGAAGCGTGATC
TATGCCCACGTAAACCCATTGAGATAAAGTACTTTTCACAGATATGTAACGATATGATGA
ACAAAAAAGACCGATTGGGTGATATTTTGCATATTATCTTGCGAGCATGTGCGCTCAATT
TCGGGGCGGGTCCCCGTGGTGGCGCTGGTGACGAAGAGGATCGATCTATTACGAATGAAG
AACCCATTATTCCCTCTGTGGACGAGCATGGCTTGAAAGTATGTAAGTTGCGTAGTCCTA
ACACTCCACGAAGACTCAGAAAAACACTAGATGCCGTGAAAGCTTTATTGGTGTCGTCTT
GTGCTTGTACTGCAAGGGATTTAGATATATTTGATGACACCAACGGCGTTGCAATGTGGA
AATGGATCAAAATTCTGTACCACGAAGTAGCGCAGGAAACCACGCTGAAGGACTCTTATA
GAATAACTTTGGTACCTTCTTCTGATGGTATATCAGTATGTGGAAAACTTTTTAATCGCG
AGTATGTCCGCGGCTTTTACTTTGCATGCAAGGCTCAGTTCGATAACCTTTGGGGAGAGT
TGAACAACTGCTTTTATATGCCTACAGTGGTTGATATTGCCAGCCTCATTTTGCGTAATC
GAGAAGTTTTGTTCAGAGAGCCAAAGCGAGGAATTGACGAGTATCTGGAAAACGATTCTT
TTCTTCAAATGATACCTGTTAAATATCGTGAAATTGTGCTGCCCAAGTTGAGAAGAGATA
CTAACAAAATGACCGCGGCTCTTAAAAATAAAGTCACTGTTGCAATTGACGAGCTTACGG
TGCCACTTATGTGGATGGTCCATTTTGCCGTAGGATACCCTTACCGTTATCCAGAGCTTC
AGCTACTCGCTTTTGCCGGTCCTCAGCGCAACGTATACGTCGATGATACAACAAGACGCA
TCCAACTGTACACTGATTACAACAAGAACGGTTCATCGGAGCCTCGACTTAAGACGCTTG
ACGGACTCACTTCAGATTACGTGTTTTATTTTGTCACTGTGCTAAGGCAAATGCAAATAT
GTGCGCTTGGTAACAGTTATGACGCTTTTAATCATGATCCTTGGATGGATGTGGTGGGAT
TTGAGGATCCAGATCAAGTAACAAATCGAGACATTTCGAGGATAGTTTTGTATTCCTACA
TGTTTCTGAATACCGCGAAGGGCTGTCTGGTTGAATACGCAACTTTTCGGCAGTACATGA
GGGAACTTCCGAAGAATGCACCTCAGAAGCTGAATTTTCGGGAGATGCGTCAGGGGTTGA
TTGCCCTAGGACGGCACTGCGTAGGTAGCAGATTTGAAACAGATTTGTACGAGTCGGCGA
CGAGTGAACTCATGGCCAATCATTCCGTTCAAACAGGGCGAAATATTTACGGTGTGGATT
CCTTTTCGTTAACTAGTGTCAGTGGGACGACCGCCACTTTATTGCAGGAACGAGCTTCCG
AGCGCTGGATTCAATGGTTAGGCCTTGAAAGCGACTACCATTGTTCATTCTCTAGTACTC
GGAATGCGGAAGACGTAGTGGCAGGTGAGGCGGCGAGTTCAGATCATGATCAAAAAATTT
CAAGAGTAACGCGAAAAAGGCCCCGAGAGCCCAAGAGTACAAACGATATCCTCGTCGCAG
GCCAGAAACTCTTTGGCAGCTCCTTTGAATTCAGGGACTTGCATCAGTTGCGCTTATGTC
ATGAAATATACATGGCAGACACACCCTCTGTGGCAGTACAGGCCCCACCGGGCTATGGTA
AGACGGAGTTATTTCATCTCCCCTTGATAGCACTGGCGTCTAAGGGCGACGTGAAATATG
TGTCGTTTCTGTTTGTACCGTACACAGTGTTGCTTGCTAATTGCATGATCAGGTTGAGCC
GATGCGGTTGCTTGAATGTGGCCCCTGTAAGAAACTTTATTGAAGAAGGTTGCGATGGCG
TTACTGATTTATACGTGGGGATCTACGATGATCTTGCTAGCACTAATTTCACAGACAGGA
TAGCTGCGTGGGAGAATATTGTTGAGTGCACCTTTAGGACCAACAACGTAAAATTGGGTT
ACCTCATTGTAGATGAGTTTCACAACTTTGAAACGGAGGTCTACCGGCAGTCGCAATTTG
GGGGCATAACTAACCTTGATTTTGACGCTTTTGAGAAAGCAATCTTTTTGAGCGGCACAG
CACCTGAGGCTGTAGCTGATGCTGCGTTGCAGCGTATTGGGCTTACGGGACTGGCCAAGA
AGTCGATGGACATCAACGAGCTCAAACGGTCGGAAGATCTCAGCAGAGGTCTATCCAGCT
ATCCAACACGGATGTTTAATCTAATCAAGGAGAAATCCGAGGTGCCTTTAGGGCATGTTC
ATAAAATTTGGAAGAAAGTGGAATCACAGCCCGAAGAAGCACTGAAGCTTCTTTTAGCCC
TCTTTGAAATTGAACCAGAGTCGAAGGCCATTGTAGTTGCAAGCACAACCAACGAAGTGG
AAGAATTGGCCTGCTCTTGGAGAAAGTATTTTAGGGTGGTATGGATACACGGGAAGCTGG
GTGCTGCAGAAAAGGTGTCTCGCACAAAGGAGTTTGTCACTGACGGTAGCATGCGAGTTC
TCATCGGAACGAAATTAGTGACTGAAGGAATTGACATTAAGCAATTGATGATGGTGATCA
TGCTTGATAATAGACTTAATATTATTGAGCTCATTCAAGGCGTAGGGAGACTAAGAGATG
GGGGCCTCTGTTATCTATTATCTAGAAAAAACAGTTGGGCGGCAAGGAATCGTAAGGGTG
AATTACCACCGATTAAGGAAGGCTGTATAACCGAACAGGTACGCGAGTTCTATGGACTTG
AATCAAAGAAAGGAAAAAAGGGCCAGCATGTTGGATGCTGTGGCTCCAGGACAGACCTGT
CTGCTGACACAGTGGAACTGATAGAAAGAATGGACAGATTGGCTGAAAAACAGGCGACAG
CTTCCATGTCGATCATTGCGTTACCGTCTAGCTTCCAGGAGAGCAATAGCAGTGACAGGT
GCAGAAAGTATTGCAGCAGTGATGAGGACAGCGACACGTGCATTCATGGTAGTGCTAATG
CCAGTACCAATGCGACTACCAACTCCAGCACTAATGCTACTACCACTGCCAGCACCAACG
TCAGGACTAGTGCTACTACCACTGCCAGCATCAACGTCAGGACTAGTGCGATTACCACTG
AAAGTACCAACTCCAGCACTAATGCTACTACCACTGCCAGCACCAACGTCAGGACTAGTG
CTACTACCACTGCCAGCATCAACGTCAGGACTAGTGCGACTACCACTGAAAGTACCAACT
CCAACACTAGTGCTACTACCACCGAAAGTACCGACTCCAACACTAGTGCTACTACCACCG
AAAGTACCGACTCCAACACTAGTGCTACTACCACTGCTAGCACCAACTCCAGCACTAATG
CCACTACCACTGCTAGCACCAACTCCAGCACTAATGCCACTACCACTGAAAGTACCAACG
CTAGTGCCAAGGAGGACGCCAATAAAGATGGCAATGCTGAGGATAATAGATTCCATCCAG
TCACCGACATTAACAAAGAGTCGTATAAGCGGAAAGGGAGTCAAATGGTTTTGCTAGAGA
GAAAGAAACTGAAAGCACAATTTCCCAATACTTCCGAGAATATGAATGTCTTACAGTTTC
TTGGATTTCGGTCTGACGAAATTAAACATCTTTTCCTCTATGGTATTGACGTATACTTCT
GCCCAGAGGGAGTATTCACACAATACGGATTATGCAAGGGCTGTCAAAAGATGTTCGAGC
TCTGTGTCTGTTGGGCTGGCCAGAAAGTATCGTATCGGAGGATGGCTTGGGAAGCACTAG
CTGTGGAGAGAATGCTGCGAAATGACGAGGAATACAAAGAATACTTGGAAGACATCGAGC
CATATCATGGGGACCCTGTAGGATATTTGAAATATTTTAGCGTAAAAAGGGGAGAGATCT
ACTCTCAGATACAGAGAAATTATGCTTGGTACCTGGCCATTACTAGAAGAAGAGAAACAA
TTAGTGTATTGGATTCGACAAGAGGCAAGCAAGGGAGCCAAGTTTTCCGCATGTCTGGAA
GGCAGATCAAAGAGTTGTATTATAAAGTATGGAGCAACTTGCGTGAATCGAAGACAGAGG
TGCTGCAGTACTTTTTGAACTGGGACGAGAAAAAGTGCCGGGAAGAATGGGAGGCAAAAG
ACGATACGGTCTTTGTGGAAGCGCTCGAGAAAGTTGGAGTTTTTCAGCGTTTGCGTTCCA
TGACGAGCGCTGGACTGCAGGGTCCGCAGTACGTCAAGCTGCAGTTTAGCAGGCATCATC
GACAGTTGAGGAGCAGATATGAATTAAGTCTAGGAATGCACTTGCGAGATCAGCTTGCGC
TGGGAGTTACCCCATCTAAAGTGCCGCATTGGACGGCATTCCTGTCGATGCTGATAGGGC
TGTTCTACAATAAAACATTTCGGCAGAAACTGGAATATCTTTTGGAGCAGATTTCGGAGG
TGTGGTTGTTACCACATTGGCTTGATTTGGCAAACGTTGAAGTTCTCGCTGCAGATAACA
CGAGGGTACCGCTGTACATGCTGATGGTAGCGGTTCACAAAGAGCTGGATAGCGATGATG
TTCCAGACGGTAGATTTGATATAATATTACTATGTAGAGATTCGAGCAGAGAAGTTGGAG
AGTGAAGGAAATTGTTGTTACGAAAGTCAGTGATTATGTATTGTGTAGTATAGTATATTG
TAAGAAATTTTTTTTTCTAGGGAATATGCGTTTTGATGTAGTAGTATTTCACTGTTTTGA
TTTAGTGTTTGTTGCACGGCAGTAGCGAGAGACAAGTGGGAAAGAGTAGGATAAAAAGAC
AATCTATAAAAAGTAAACATAAAATAAAGGTAGTAAGTAGCTTTTGG
>S288C_chrV:1-6278
TTTTGGGAGAAGTTTGTCTTTCTGACGCGCCATATGTAGGTACGCCAAAAAGGGCTCCTT
TACTTCGAAGCGCGAGGTCGTATACCTAATAAGGAAATGTAATTTATAACTTTTTATTAT
ATTGGTCTTTTCGAGAGCGGAACGTAGGTCCATGTTTAAAGTATCCAACAGAATATCCAC
GAAGCGGCTGAGCAACGAACAGAATCCTGGTTCTCCTCGACTAAGCAGATAGTTAAGATA
CTGTGCACCATGGAAATTGAAAACGAACGTACGTACCGACTACTTTATTTTTGCAGGCCG
GAAATCAAGCGATGAATGAGACATCCTTCTGTTTTCTATGTTGTGCTTGAAGGGGACAGA
CAGTCGCTTATCTTAGTGAGATTTTGTTTGCTTTTGCTGCACCTGCATAGCGCAGATTCT
GCATCTTCTCAATAGCTTAATTATTACATTCTTAGATGATGATAAGACGGAAACTGGACA
ATCTTTTGTTTATATTGATGGATTTCTTGTCAAAAAGCATAACAATCAACATACTATTGT
TAATTTCGAAACTTACAAAAATAAAATGAAAGTTTCCGATAGGCGTAAGTTTGAAAAAGC
AAACTTTGACGAGTTTGAGTCGGCTCTAAATAACAAAAACGACTTGGTACATTGTCCCTC
AATAACTTTATTTGAATCGATCCCCACGGAAGTGCGGTCATTCTACGAAGACGAAAAGTC
TGGCCTAATCAAAGTGGTAAAATTCAGAACTGGTGCAATGGATAGGAAAAGGTCTTTTGA
AAAAGTTGTCATTTCCGTCATGGTCGGGAAAAATGTAAAAAAGTTCCTGACGTTTGTTGA
AGACGAACCAGATTTCCAGGGCGGACCAATCCCTTCAAACAAACCACGTGATGGTCTACA
CGTTGTTTCAAGTGCATACTTTGAAATTCAATAGAAAGGATTACGATACCCTTTCTCTTT
TTTACCTCAACAGAGGATACTATAATGAGTTGAGTTTCCGTGTCCTGGAACGTTGTCACG
AAATAGCGAGTGCTAGGCCGAACGACAGCTCTACGATGCGTACTTTCACTGACTTTGTTT
CCGGCGCACCTATTGTAAGGAGTCTTCAGAAAAGCACCATAAGGAAATATGGGTACAATT
TGGCAGCCTACACGTAGATGAGCTATGCAAGCAAGTTTACCTGGCGAAAAGAAAGTCGAC
ACAGAGCGGCTGAAGCGTGATCTATGCCCACGTAAACCCATTGAGATAAAGTACTTTTCA
CAGATATGTAACGATATGATGAACAAAAAGGACCGATTGGGTGATATTTTGCATATTATC
TTGCGAGCATGTGCACTCAATTTCGGGGCGGGTCCCCGTGGTGGCGCTGGTGACGAAGAG
GATCGATCTATTACGAATGAAGAACCCATTATTCCCTCTGTGGACGAGCATGGCCTGAAA
GTATGTAAGTTGCGCAGTCCTAACACTCCACGAAGACTCAGAAAAACACTAGATGCCGTG
AAAGCTTTATTGGTGTCGTCTTGTGCTTGTACCGCAAGGGATTTAGATATATTTGATGAC
AACAACGGCGTTGCAATGTGGAAATGGATCAAAATTCTGTACCACGAAGTAGCGCAGGAA
ACCACGCTGAAGGACTCTTATAGAATAACTTTGGTACCTTCTTCTGATGGTATATCAGTA
TGTGGAAAACTTTGGGGAGAGTTGAACAACTGCTTCCATATGCCAGCCTCATTTTGCGTA
ATCGAGAAGTTTTGTTCAGAGAACCGAAGCGAGGAATTGACGAGTATCTGGAAAACGATT
CTTTTCTTCAAATGATACCTGTTAAATATCGTGAAATTGTGCTGCCCAAGTTGAGAAGAG
ATACTAACAAAATGACCGCGGCTCTTAAAAATAAAGTCGCTGTTGCAATTGACGAGCTTA
CGGTGCCACTTATGTGGATGATCCATTTTGCCGTAGGATACCCTTACCGTTATCCAGAGC
TTCAGCTACTCGCTTTTGCCGGTCCTCAGCGCAACGTATACGTCGATGATACAACAAGAC
GCATCCAACTGTACACTGATTACAACAAGAACGGTTCATCGGAGCCTCGACTAAAGACGC
TTGACGGACTCACTTCAGATTACGTGTTTTATTTTGTCACTGTGCTAAGGCAAATGCAAA
TATGTGCGCTTGGTAACAGTTATGACGCTTGGTAACAGTTATGACGCTTTTAATCATGAT
CCTTGGATGGATGTGGTGGGATTTGAGGATCCAAATCAAGTAACAAATCGAGACATTTCG
AGGATAGTTTTGTATTCCTACATGTTTCTGAATACCGCGAAGGGCTGTCTGGTTGAATAC
GCAACTTTTCGGCAGTACATGAGGGAACTTCCGAAGAATGCACCTCAGAAGCTGAATTTT
CGGGAGATGCGTCAGGGGTTGATTGCCCTAGGACGGCACTGCGTAGGTAGCAGATTTGAA
ACAGATTTGTACGAGTCGGCGACGAGTGAACTCATGGCCAATCATTCCGTTCAAACAGGG
CGAAATATTTACGGTGTGGATTCCTTTTCGTTAACTAGTGTCAGTGGGACGACCGCCACT
TTATTGCAGGAACGAGCTTCCGAGCGCTGGATTCAATGGTTAGGCCTTGAAAGCGACTAC
CATTGTTCATTCTCTAGTACTCGGAATGCGGAAGACGTAGTGGCAGGTGAGGCGGCGAGT
TCAGATCATCACCAAAAAATCTCAAGAGTAACGCGAAAAAGGCCCCGAGAGCCCAAGAGT
ACAAACGATATCCTCGTTGCAGGCCAGAAACTCTTTGGCAGCTCCTTTGAATTCAGGGAC
TTGCATCAGTTGCGCTTATGTTATGAAATATACATGGCAGACACACCCTCTGTGGCAGTA
CAGGCCCCACCGGGCTATGGTAAGACGGAGTTATTTCATCTCCCCTTGATAGCACTGGCG
TCTAAGGGCGACGTGAAATATGTGTCGTTTCTGTTTGTACCGTACACAGTGTTGCTTGCT
AATTGCATGATCAGGTTGGGCCGATGCGGTTGCTTGAATGTGGCCCCTGTAAGAAACTTT
ATTGAAGAAGGTTACGATGGCGTTACTGATTTATACGTGGGGATCTACGATGATCTTGCT
AGCACTAATTTCACAGACAGGATAGCTGCGTGGGAGAATATTGTTGAGTGCACCTTTAGG
ACCAACAACGTAAAATTGGGTTACCTCATTGTAGATGAGTTTCACAACTTTGAAACGGAG
GTCTACCGGCAGTCGCAATTTGGGGGCATAACTAACCTTGATTTTGACGCTTTTGAGAAA
GCAATCTTTTTGAGCGGCACAGCCCCTGAGGCTGTAGCTGATGCTGCGTTGCAGCGTATT
GGGCTTACGGGACTGGCCAAGAAATCGATGGACATCAACGAGCTCAAACGGTCGGAAGAT
CTCAGCAGAGGTCTATCCAGCTATCCAACACGGATGTTTAATCTAATCAAGGAGAAATCC
GAGGTGCCTTTAGGGCATGTTCATAAAATTCGGAAGAAAGTGGAATCACAGCCCGAAGAA
GCACTGAAGCTTCTTTTAGCCCTCTTTGAAAGTGAACCAGAGTCGAAGGCCATTGTAGTT
GCAAGCACAACCAACGAAGTGGAAGAATTGGCCTGCTCTTGGAGAAAGTATTTTAGGGTG
GTATGGATACACGGGAAGCTGGATGCTGCAGAAAAGGTGTCTCGCACAAAGGAGTTTGTC
ACGGACGGTAACATGCGAGTTCTCATCGGAACGAAATTAGTGACTGAAGGAATTGACATT
AAGCAATTGATGATGGTGATCATGCTTGATAATAGACTTAATATTATTGAGCTCATTCAA
GGCGTAGGGAGACTAAGAGATGGGGGCCTCTGTTATCTATTATCTAGAAAAAACAGTTGG
GCGGCAAGGAATCGTAAGGGTGAATTACCACCAATTAAGGAAGGCTGTATAACCGAACAG
GTACGCGAGTTCTATGGACTTGAATCAAAGAAAGGAAAAAAGGGCCAGCATGTTGGATGC
TGTGGCTCCAGGACAGACCTGTCTGCTGACACAGTGGAACTGATAGAAAGAATGGACAGA
TTGGCTGAAAAACAGGCGACAGCTTCCATGTCGATCGTTGCGTTACCGTCTAACTTCCAG
GAGAGCAATAGCAGTGACAGGTACAGAAAGTATTGCAGCAGTGATGAGGACAGCAACACG
TGCATTCATGGTAGTGCTAATGCCAGTACTAACGCCAGTACTAATGCGATTACCACTGCT
AGTACCAACGTCAGGACTAATGCGACTACCAATGCTAGTACTAATGCGACTACCAATGCC
AGTACCAATGCGACTACCAACTCCAGCACTAATGCTACTACCACTGCCAGCACCAACGTC
AGGACTAGTGCTACTACCACTGCCAGCATCAACGTCAGGACTAGTGCTACTACCACTGAA
AGTACCAACTCCAGCACTAATGCGACTACCACTGCCAGCATCAACGTCAGGACTAGTGCT
ACTACCACTAAAAGTATCAACTCCAGCACTAATGCTACTATCACTGAAAGTACCAACTCC
AACACTAATGCTACTACCACTGAAAGTACCAACTCCAAAACTAGTGCTACTACCACTGCT
AGCACCAACTCCAACACTAGTGCTACTACCACCGAAAGTACCAACTCCAAAACTAGTGCT
ACTACCACTGCTAGCACCAACTCCAACACTAGTGCTACTACCACCGAAAGTACCAACTCC
AACACTAGTGCTACTACCACTGCTAGCACCAACTCCAGCACTAATGCTACTACCACTGAA
AGTACCAACGCTAGTGCCAAGGAGGACGCCAATAAAGATGGCAATGCTGAGGATAATAGA
TTCCATCCAGTCACCGACATTAACAAAGAGTCGTATAAGCGGAAAGGGAGTCAAATGGTT
TTGCTAGAGAGAAAGAAACTGAAAGCACAATTTCCCAATACTTCCGAGAATATGAATGTC
TTACAGTTTCTTGGATTTCGGTCTGACGAAATTAAACATCTTTTCCTCTATGGTATTGAC
ATATACTTCTGCCCAGAGGGCGTATTCACACAATACGGATTATGCAAGGGCTGTCAAAAG
ATGTTCGAGCTCTGTGTCTGTTGGGCTGGCCAGAAAGTATCGTATAGGAGGATGGCTTGG
GAAGCACTAGCTGTGGAGAGAATGCTGCGAAATGACGAGGAATACAAAGAATACTTGGAA
GACATCGAGCCATATCATGGGGACCCTGTAGGATATTTGAAATATTTTAGCGTAAAAAGG
AGAGAGATCTACTCTCAGATACAGAGAAATTATGCTTGGTACCTGGCCATTACTAGAAGA
AGAGAAACAATTAGTGTATTGGATTCGACAAGAGGCAAGCAAGGGAGCCAAGTTTTCCGC
ATGTCTGGAAGGCAGATCAAAGAGTTGTATTATAAAGTATGGAGCAACTTGCGTGAATCG
AAGACAGAGGTGCTGCAGTACTTTTTGAACTGGGACGAAAAAAAGTGCCAGGAAGAATGG
GAGGCAAAAGACGATACGGTCTTTGTGGAAGCGCTCGAGAAAGTTGGAGTTTTTCAGCGT
TTGCGTTCCATGACGAGCGCTGGACTGCAGGGTCCGCAGTACGTCAAGCTGCAGTTTAGC
AGGCATCATCGACAGTTGAGGAGCAGATATGAATTAAGCCTAGGAATGCACTTGCGAGAT
CAGATTGCGCTGGGAGTTACCCCATCTAAAGTGCCGCATTGGACGGCATTCCTCTCGATG
CTGATAGGGCTGTTCTACAATAAAACATTTCGGCAGAAACTGGAGTATCTTTTGGAGCAG
ATTTCGGAGGTGTGGTTGTTACCACATTGGCTTGATTTGGCAAACGTTGAAGTTCTCGCT
GCAGATAACACGAAGGTACCACTGTACATGCTGATGGTAGCGGTTCACAAAGAGCTGGAT
AGCGATGATGTTCCAGACGGTAGATTTGATATAATATTACTATGTAGAGATTCGAGCAGA
GAAGTTGGAGAGTGAAGGAAATTGTTGTTACGAAAGTCAGTGATTATGTATTGTGTAGTA
TAGTATATTGTAAGAAATTTTTTTTTCTAGGGAATATGCGTTTTGATGTAGTAGTATTTC
ACTGTTTTGATTTAGTGTTTGTTGCACGGCAGTAGCGAGAGACAAGTGGGAAAGAGTAGG
ATAAAAAGACAATCTATAAAAAGTAAACATAAAATAAAGGTAGTAAGTAGCTTTTGGTTG
AACATCCGGGTAAGAGACAACAGGGCTTGGAGGAGACG
>S288C_chrV:570330-576874
ATATCTATGTCACCTTATTGCATGCTGGATGGTGTTAGACAAGGCCGTAGGGACATATAG
CATCTAGGAAGTAACCTTGTACGAAAATAGGCAATATTTCCTGTTTGACGCAGATTTTAG
CCCAAAGATCTAGCGTTAAGGAATTTTTTTATAGTGGGACATTGCAAACCAAGGAAGTAA
CTTGATACGTCGTTGGTGAATGGGTCTGTTTTCTTATTCGGCGGGGTAATACATTTTGAG
GGAAGGTTGTCTGTCTGACGCGCCATATGTAGGTACGCCAAAAAGGGCTCCTTTACTTCG
AAGCGCGAGGTCGTATACCTAATAAGGAAATGTAATTTATAACTTTTTATTATATTGGTC
TTTTCGAGAGCGGAAGAAGTTGTAGGCTAAGCGCAGGCTAAGCGTAGGTCCATGTTTAAA
GTATCCAAGAGAATATCCACGAAGCGGCTGAGCAACGAACAGAATCCTGGTTCTCCTCGA
CTAAGCAGATAGTTAAGATACTGTGCACCATGGAAATTGAAAACGAACGTACGTACCGAC
TACTTTATTTTTGCAGGCCGGAAATCAAGCGATGAATGAGACATCCTTCTGTTTTCTATG
TTGTGCTTGAAGGGGACAGACAGTCGCTTATCTTAGTGAGATTTTGTTTGCTTTTGCTGC
ACCTGCATAGCGCAGATTCTGCATCTTCTCAATAGCTTAATTATTACATTCTTAGATGAT
GATAAGACGGAAACTGGAGAATCTTTTGTTTATATTGATGGATTTCTTGTCAAAAAGCAT
AACAATCAACATACTATTGTTAATTTCGAAACTTACAAAAATAAAATGAAAGTTTCCGAT
AGGCGTAAGTTTGAAAAAGCAAACTTTGACGAGTTTGAGTCGGCTCTAAATAACAAAAAC
GACTTGGTACATTGTCCCTCAATAACTTTATTTGAATCGATCCCCACGGAAGTGCGGTCA
TTCTACGAAGACGAAAAGTCTGGCCTAATCAAAGTGGTAAAATTCAGAACTGGTGCAATG
GATAGGAAAAGGTCTTTTGAAAAAATTGTCATTTCCGTCATGGTCGGGAAAAATGTACAA
AAGTTCCTGACGTTTGTTGAAGACGAACCAGATTTCCAGGGCGGACCAATCCCTTCAAAC
AAACCACGTGATGGTCTACACGTTGTTTCAAGTGCATACTTTGAAATTCAATAGAAAGGA
TTACGATACCCTTTCTCTTTTTTACCTCAACAGAGGATACTATAATGAGTTGAGTTTCCG
TGTCCTGGAACGTTGTCACGAAAAAGCGAGTGCTAGGCCGAACGACAGCTCTACGATGCG
TACTTTCACTGACTTTGTTTCCGGCGCACCTATTGTAAGGAGTCTTCAGAAAAGTACCAT
AAGGAAATATGGGTACAATTTGGCACCCTACATGTTTTTGTTACTACACGTAGATGAGCT
ATCGATTTTTTCTGCATACCAAGCAAGTTTACCTGGCGAAAAGAAAGTCGACACAGAGCG
GCTGAAGCGTGATCTATGCCCACGTAAACCCACTGAGATAAAGTACTTTTCACAGATATG
TAACGATATGATGAACAAAAAGGACCGATTGGGTGATATTTTGCATATTATCTTGCGAGC
ATGTGCGCTCAATTTCGGGGCGGGTCCCCGTGGTGGCGCTGGTGACGAAGAGGATCGATC
CATTACGAATGAAGAACCCATTATTCCCTCTGTGGACGAGCATGGCTTGAAAGTATGTAA
GTTGCGCAGTCCTAACACTCCACGAAGACTCAGAAAAACACTAGATGCCGTGAAAGCTTT
ATTGGTGTCGTCTTGTGCTTGTACCGCAAGGGATTTAGATATATTTGATGACAACAACGG
CGTTGCGATGTGGAAATGGATCAAAATTCTGTACCACGAAGTAGCGCAGGAAACCGCGCT
GAAGGACTCTTATAGAATAACTTTGGTACCTTCTTCTGATGGTGTATCAGTATGTGGAAA
ACTGTTTAATCGCGAGTATGTCCGCGGCTTTTACTTTGCATGCAAGGCTCAGTTTGATAA
CCTTTGGGAAGAATTGAACGACTGCTTTTATATGCCTACAGTGGTTGATATTGCCAGCCT
CATTTTGCGTAATCGAGAAGTTTTGTTCAGAGAGCCAAAGCGAGGAATTGACGAGTATCT
GGAGAACGATTCTTTCCTTCAAATGATACCTGTTAAATATCGTGAAATTGTGCTGCCCAA
GTTGAGAAGAGATACTAACAAAATGACCGCGGCTCTTAAAAATAAAGTCACTGTTGCAAT
TGACGAGCTTACGGTGCCACTTATGTGGATGATCCATTTTGCCGTAGGATACCCTTACCG
TTATCCAGAGCTTCAGCTACTCGCTTTTGCCGGTCCTCAGCGCAACGTATACGTCGATGA
TACAACAAGACGCATCCAACTGTACACTGATTACAACAAGAACGGTTCATCGGAGCCTCG
ACTTAAGACGCTTGACGGACTCACTTCAGATTACGTGTTTTATTTTGTCACTGTGCTAAG
GCAAATGCAAATATGTGCGCTTGGTAACAGTTATGACGCTTTTAATCATGATCCTTGGAT
GGATGTGGTGGGATTTGAGGATCCAGATCAAGTAACAAATCGAGACATTTCGAGGATAGT
TTTGTATTCCTACATGTTTCTGAATACCGCGAAGGGCTGTCTGGTTGAATACGCAACTTT
TCGGCAGTACATGAGGGAACTTCCGAAGAATGCACCTCAGAAGCTGAATTTTCGGGAGAT
GCGTCAGGGGTTGATTGCCCTAGGACGGCACTGCGTAGGTAGCAGATTTGAAACAGATTT
GTACGAGTCGGCGACGAGTGAACTCATGGCCAATCATTCCGTTCAAACAGGGCGAAATAT
TTACGGTGTGGATTCCTTTTCGTTAACTAGTGTCAGTGGGACGACCGCCACTTTATTGCA
GGAACGAGCTTCCGAGCGCTGGATTCAATGGTTAGGCCTTGAAAGCGACTACCATTGTTC
ATTCTCTAGTACTCGGAATGCGGAAGACGTAGTGGCAGGTGAGGCGGCGAGTTCAGATCA
TCATCAAAAAATTTCAAGAGTAACGCGAAAAAGGCCCCGAGAGCCCAAGAGTACAAACGA
TATCCTCGTCGCAGGCCAGAAACTCTTTGGCAGCTCCTTTGAATTCAGGGACTTGCATCA
GTTGCGCTTATGTCATGAAATATACATGGCAGACACACCCTCTGTGGCAGTACAGGCCCC
ACCGGGCTATGGTAAGACGGAGTTATTTCATCTCCCCTTGATAGCACTGGCGTCTAAGGG
CGACGTGAAATATGTGTCGTTTCTGTTTGTACCGTACACAGTGTTGCTTGCTAATTGCAT
GATCAGGTTGAGCCGATGCGGTTGCTTGAATGTGGCCCCTGTAAGAAACTTTATTGAAGA
AGGTTGCGATGGCGTTACTGATTTATACGTGGGGATCTACGATGATCTTGCTAGCACTAA
TTTCACAGACAGGATAGCTGCGTGGGAGAATATTGTTGAGTGCACCTTTAGGACCAACAA
CGTAAAATTGGGTTACCTCATTGTAGATGAGTTTCACAACTTTGAAACGGAGGTCTACCG
GCAGTCGCAATTTGGGGGCATAACTAACCTTGATTTTGACGCTTTTGAGAAAGCAATCTT
TTTGAGCGGCACAGCACCTGAGGCTGTAGCTGATGCTGCGTTGCAGCGTATTGGGCTTAC
GGGACTGGCCAAGAAGTCGATGGACATCAACGAGCTCAAACGGTCGGAAGATCTCAGCAG
AGGTCTATCCAGCTATCCAACACGGATGTTTAATCTAATCAAGGAGAAATCCGAGGTGCC
TTTAGGGCATGTTCATAAAATTTGGAAGAAAGTGGAATCACAGCCCGAAGAAGCACTGAA
GCTTCTTTTAGCCCTCTTTGAAATTGAACCAGAGTCGAAGGCCATTGTAGTTGCAAGCAC
AACCAACGAAGTGGAAGAATTGGCCTGCTCTTGGAGAAAGTATTTTAGGGTGGTATGGAT
ACACGGGAAGCTGGGTGCTGCAGAAAAGGTGTCTCGCACAAAGGAGTTTGTCACTGACGG
TAGCATGCGAGTTCTCATCGGAACGAAATTAGTGACTGAAGGAATTGACATTAAGCAATT
GATGATGGTGATCATGCTTGATAATAGACTTAATATTATTGAGCTCATTCAAGGCGTAGG
GAGACTAAGAGATGGGGGCCTCTGTTATCTATTATCTAGAAAAAACAGTTGGGCGGCAAG
GAATCGTAAGGGTGAATTACCACCGATTAAGGAAGGCTGTATAACCGAACAGGTACGCGA
GTTCTATGGACTTGAATCAAAGAAAGGAAAAAAGGGCCAGCATGTTGGATGCTGTGGCTC
CAGGACAGACCTGTCTGCTGACACAGTGGAACTGATAGAAAGAATGGACAGATTGGCTGA
AAAACAGGCGACAGCTTCCATGTCGATCGTTGCGTTACCGTCTAGCTTCCAGGAGAGCAA
TAGCAGTGACAGGTGCAGAAAGTATTGCAGCAGTGATGAGGACAGCGACACGTGCATTCA
TGGTAGTGCTAATGCCAGTACCAATGCGACTACCAACTCCAGCACTAATGCTACTACCAC
TGCCAGCACCAACGTCAGGACTAGTGCTACTACCACTGCCAGCATCAACGTCAGGACTAG
TGCGACTACCACTGAAAGTACCAACTCCAGCACTAATGCTACTACCACTGCCAGCACCAA
CGTCAGGACTAGTGCTACTACCACTGCCAGCATCAACGTCAGGACTAGTGCGACTACCAC
TGAAAGTACCAACTCCAACACTAGTGCTACTACCACCGAAAGTACCGACTCCAACACTAG
TGCTACTACCACCGAAAGTACCGACTCCAACACTAGTGCTACTACCACTGCTAGCACCAA
CTCCAGCACTAATGCCACTACCACTGCTAGCACCAACTCCAGCACTAATGCCACTACCAC
TGAAAGTACCAACGCTAGTGCCAAGGAGGACGCCAATAAAGATGGCAATGCTGAGGATAA
TAGATTCCATCCAGTCACCGACATTAACAAAGAGTCGTATAAGCGGAAAGGGAGTCAAAT
GGTTTTGCTAGAGAGAAAGAAACTGAAAGCACAATTTCCCAATACTTCCGAGAATATGAA
TGTCTTACAGTTTCTTGGATTTCGGTCTGACGAAATTAAACATCTTTTCCTCTATGGTAT
TGACGTATACTTCTGCCCAGAGGGAGTATTCACACAATACGGATTATGCAAGGGCTGTCA
AAAGATGTTCGAGCTCTGTGTCTGTTGGGCTGGCCAGAAAGTATCGTATCGGAGGATGGC
TTGGGAAGCACTAGCTGTGGAGAGAATGCTGCGAAATGACGAGGAATACAAAGAATACTT
GGAAGACATCGAGCCATATCATGGGGACCCTGTAGGATATTTGAAATATTTTAGCGTAAA
AAGGGGAGAGATCTACTCTCAGATACAGAGAAATTATGCTTGGTACCTGGCCATTACTAG
AAGAAGAGAAACAATTAGTGTATTGGATTCGACAAGAGGCAAGCAAGGGAGCCAAGTTTT
CCGCATGTCTGGAAGGCAGATCAAAGAGTTGTATTATAAAGTATGGAGCAACTTGCGTGA
ATCGAAGACAGAGGTGCTGCAGTACTTTTTGAACTGGGACGAAAAAAAGTGCCGGGAAGA
ATGGGAGGCAAAAGACGATACGGTCTTTGTGGAAGCGCTCGAGAAAGTTGGAGTTTTTCA
GCGTTTGCGTTCCATGACGAGCGCTGGACTGCAGGGTCCGCAGTACGTCAAGCTGCAGTT
TAGCAGGCATCATCGACAGTTGAGGAGCAGATATGAATTAAGTCTAGGAATGCACTTGCG
AGATCAGCTTGCGCTGGGAGTTACCCCATCTAAAGTGCCGCATTGGACGGCATTCCTGTC
GATGCTGATAGGGCTGTTCTGCAATAAAACATTTCGGCAGAAACTGGAATATCTTTTGGA
GCAGATTTCGGAGGTGTGGTTGTTACCACATTGGCTTGATTTGGCAAACGTTGAAGTTCT
CGCTGCAGATAACACGAGGGTACCGCTGTACATGCTGATGGTAGCGGTTCACAAAGAGCT
GGATAGCGATGATGTTCCAGACGGTAGATTTGATATATTATTATGTAGAGATTCGAGCAG
AGAAGTTGGAGAGTGAAGGAAATTGTTGTTACGAAAGTCAGTGATTATGTATTGTGTAGT
ATAGTATATTGTAAGAAATTTTTTTTTCTAGGGAATATGCGTTTTGATGTAGTAGTATTT
CACTGTTTTGATTTAGTGTTTGTTGCACGGCAGTAGCGAGAGACAAGTGGGAAAGAGTAG
GATAAAAAGACAATCTATAAAAAGTAAACATAAAATAAAGGTAGTAAGTAGCTTTTGGTT
GAACATCCGGGTAAGAGACAACAGGGCTTGGAGGAGACGTACATGAGGGCTATTTAGGGC
TATTTAGGGCTATGTAGAAGTGCTGTAGGGCTAAAGAACAGGGTTTCATTTTCATTTTTT
TTTTT
>S288C_chrVI:1-4684
TATATATATGTCACTGTATTGCATGCTGGATGGTGTTAGACAAGGCCGTAGGGACATATA
GCATCTAGGAAGTAACCTTGTACGAAAATAGGCAATATTTCCTGTTTAGGCGATTGGGAC
GCAGATTTTAGTCCAACGATCTAGCGTCAAGGAATTTTTTTATAGTGGGACATTGCACCA
AGGAAGTAACTTGATACGTCGTGGGTGAATGGGTCTGTTTTCTTATTCGGCGGGGTAATA
CATTTTTGGGGGAAGTTTGTCTGTCTGACGCGCCATATGTAGGTACGCCAAAAAGGGCTC
CTCTACTTCGAAGCGCGAGGTCGTATACCTAATAAGGAAATGTAATTTATAACTTTCTAT
TATATTGGTCTTTTCGAGAGCGGAAGAAGTTGTAGGCTAAGCGCAGGCTAAGCGTAGGTC
CATGTTTGAAGTATCCAAGAGAATATCCACGAATCCTGGTTCTCCTCGACTAAGCAGATA
GTTAAGATACTGTGCACCATGGAAATTGAAAACGAAAGTGCGTACCGACTACTTTATTTT
TGCAGGCCGGAAATCAAGCGATGAATGAGACATCCTTCTGTTTTCTATGTTGTGCTTGAA
GGGGACAGACAGTCGCTTATCTTAGTGAGATTTCTTATTAACTGAATTTTCTTTGCTGCT
GCTGGAGATTTGCACCTGCATAGCGCAGATTCTGCATCTTCTCAATAGCTTAATTATTAC
ATTCTTAGATGATGATAAGACGGAAACTGGACAATCTTTTGTTTATATTGATGGATTTCT
TGTCAAAAAGCATAACAATCAACATACTATTGTTAATTTCGAAACTTACAAAAATAAAAT
GAAAGTTTCCGATAGGCGTAAGTTTGAAAAAGCAAACTTTGACGAGTTTGAGTCGGCTCT
AAATAACAAAAACGACTTGGTACATTGTCCCTCAATAACTTTATTTGAATCGATCCCCAC
GGAAGTGCGGTCATTCTACGAAGACGAAAAGTCTGGCCTAATCAAAGTGGTAAAATTCAG
AACTGGTGCAATGAATAGGAAAAGGTCTTTTGAAAAAATTGTCATTTCCGTCATGGTCGG
GAAAAATGTACAAAAGTTCCTGACATTTGTTGAAGACGAACCAGATTTCCAGGGCGGACC
AATCCCTTCAAAGTATCTTATTCCCAAGAAAATCAACTTGATGGTCTACACGTTGTTTCA
AGTGCATACTTTGAAATTCAATAGAAAGGATTACGATACCCTTTCTCTTTTTTACCTCAA
CAGAGGATACTATAATGAGTTGAGTTTTCCGTGTCCTGGAACGTTGTCACGAAATAGCGA
GTGCCAGGCCGAACGACAGCTCTACGATGCGTACTTTCACTGACTTTGTTTCTGGCGCAC
CTATTGTAAGGAGTCTTCAGAAAAGCACCATAAGGAAATATGGGTACAATTTGGCACCCC
ACATGTTTTTGTTACTACACGTAGATGAGCTATCGATTTTTTCTGCATACCAAGCAAGTT
TACCTGGCGAAAAGAAAGTCGACACAGAGCGGCTGAAGCGTGATCTATGCCCACGTAAAC
CCATTGAGATAAAGTACTTTTCACAGATATGTAACGATATGATGAACAAAAAGGACCGAT
TGGGTGATGTTTTGCGTGTGTGCTGCCCAAGTTGAGAAGAGATACTAACAAAATGACCGC
GGCTCTCAAAAATAATTGACGAGCTTACGGTGATACGCTTACCGTTATCCAGAGCTACAG
CGCAACGTATACGTCGACGATACAACAAGAACGGTTCATCGGAGCCTCGACTAAAGACGC
TTGACGGACTCACTTCCGAGCGCTGGATTCAATGGTTAGGCCTTGAAAGCGACTACCATT
GTTCATTCTCTAGTACTCGGAATGCGGAAGACGTAGTGGCAGGTGAGGCGGCGAGTTCAG
ATCATGATCAAAAAATTTCAAGAGTAACGCGAAAAAGGCCCCGAGAGCCCAAGAGTACAA
ACGATATCCTCGTCGCAGGCCAGAAACTCTTTGGCAGCTCCTTTGAATTCAGGGACTTGC
ATCAGTTGCGCTTATGTCATGAAATATACATGGCAGACACACCCTCTGTGGCAGTACAGG
CCCCACCGGGCTATGGTAAGACGGAGTTATTTCATCTCCCCTTGATAGCACTGGCGTCTA
AGGGCGACGTGAAATATGTGTCGTTTCTGTTTGTACCGTACACAGTGTTGCTTGCTAATT
GCATGATCAGGTTGGGCCGACGCGGTTGCTTGAATGTGGCCCCTGTAAGAAACTTTATTG
AAGAAGGTTACGATGGCGTTACTGATTTATACGTGGGGATCTACGATGATCTTGCTAGCA
CTAATTTCACAGACAGGATAGCTGCGTGGGAGAATATTGTTGAGTGCACCTTTAGGACCA
ACAACGTAAAATTGGGTTACCTCATTGTAGATGAGTTTCACAACTTTGAAACGGAGGTCT
ACCGGCAGTCGCAATTTGGGGGCATAACTAACCTTGATTTTGACGCTTTTGAGAAAGCAA
TCTTTTTGAGCGGCACAGCCCCTGAGGCTGTAGCTGATGCTGCGTTGCAGCGTATTGGGC
TTACGGGACTGGCCAAGAAGTCGATGGACATCAACGAGCTCAAACGGTCGGAAGATCTCA
GCAGAGGTCTATCCAGCTATCCAACACGGATGTTTAATCTAATCAAGGAGAAATCCGAGG
TGCCTTTAGGGCATGTTCATAAAATTTGGAAGAAAGTGGAATCACAGCCCGAAGAAGCAC
TGAAGCTTCTTTTAGCCCTCTTTGAAATTGAACCAGAGTCGAAGGCCATTGTAGTTGCAA
GCACAACCAACGAAGTGGAAGAATTGGCCTGCTCTTGGAGAAAGTATTTTAGGGTGGTAT
GGATACACGGGAAGCTGGGTGCTGCAGAAAAGGTGTCTCGCACAAAGGAGTTTGTCACTG
ACGGTAGCATGCAAGTTCTCATCGGAACGAAATTAGTGACTGAAGGAATTGACATTAAGC
AATTGATGATGGTGATCATGCTTGATAATAGACTTAATATTATTGAGCTCATTCAAGGTG
TAGGGAGACTAAGAGATGGGGGCCTCTGTTATCTATTATCTAGAAAAAACAGTTGGGCGG
CAAGGAATCGTAAGGGTGAATTACCACCAATTAAGGAAGGCTGTATAACCGAACAGGTAC
GCGAGTTCTATGGACTTGAATCAAAGAAAGGAAAAAAGGGCCAGCATGTTGGATGCTGTG
TCTGCTGACACAGTGGAACTGATAGAAAGAATGGACAGATTGGCTGAAAAACAGGCGACA
GCTTCCATGTCGATCGTTGCGTTACCGTCTAGCTTCCAGGAGAGCAATAGCAGTGACAGG
TGCAGAAAGTATTGCAGCAGTGATGAGGACAGCGACACGTGCATTCATGGTAGTGCTAAT
GCCAGTACTAACGCCAGTACTAATGCGATTACCACTGCTAGTACCAACGTCAGGACTAAT
GCGACTACCAATGCTAGTACTAATGCGACTACCAATGCCAGTACCAATGCCAGTACCAAT
GCGACTACCAATGCCAGTACCAATGCGACTACCAACTCCAGCACTAATGCTACTACCACT
GCCAGCACCAACGTCAGGACTAGTGCTACTACCACTGCCAGCATCAACGTCAGGACTAGT
GCTACTACCACTGAAAGTACCAACTCCAGCACTAATGCGACTACCACTGCCAGCATCAAC
GTCAGGACTAGTGCGACTACCACTGCCAGCATCAACGTCAGGACTAATGCTACTACCACT
GCCAGCACCAACGCTAGTGCCAAGGAGGACGCCAATAAAGATGGCAATGCTGAGGATAAT
AGATTCCATCCAGTCACCGACATTAACAAAGAGTCGTATAAGCGGAAAGGGAGTCAAATG
GTTTTGCTAGAGAGAAAGAAACTGAAAGCACAATTTCCCAATACTTCCGAGAATATGAAT
GTCTTACAGTTTCTTGGATTTCGGTCTGACGAAATTAAACATCTTTTCCTCTATGGTATT
GACGTATACTTCTGCCCAGAGGGAGTATTCACACAATACGGATTATGCAAGGGCTGTCAA
AAGATGTTCGAGCTCTGTGTCTGTTGGGCTGGCCAGAAAGTATCGTATCGGAGGATGGCT
TGGGAAGCACTAGCTGTGGAGAGAATGCTGCGAAATGACGAGGAATACAAAGAATACTTG
GAAGACATCGAGCCATATCATGGGGACCCTGTAGGGTATTTGAAATTTTTTAGCGTAAAA
AGGGGAGAGATCTACTCTCAGATACAGAGAAATTATGCTTGGTACCTGGCCATTACTAGA
AGAAGAGAAACAATTAGTGTATTGGATTCGACAAGAGGCAAGCAAGGGAGCCAAGTTTTC
CGCATGTCTGGAAGGCAGATCAAAGAGTTGTATTATAAAGTATGGAGCAACTTGCGTGAA
TCGAAGACAGAGGTGCTGCAGTACTTTTTGAACTGGGACGAGAAAAAGTGCCGGGAAGAA
TGGGAGGCAAAAGACGATACGGTCTTTGTGGAAGCGCTCGAGAAAGTTGGAGTTTTTCAG
CGTTTGCGTTCCATGACGAGCGCTGGACTGCAGGGTCCGCAGTACGTCAAGCTGCAGTTT
AGCAGGCATCATCGACAGTTGAGGAGCAGATATGAATTAAGTCTAGGAATGCACTTGCGA
GATC
>S288C_chrVII:1084347-1090940
TATATATGTCACTGTATTGCATGCTGGATGGTGTTAGACAAGGCCGTAGGGACATATAGC
ATCTAGGAAGTAACCTTGTACGAAAATAGGCAATATTTCCTGTTTAGGCGATTGTGACGC
AGATTTTAGTCCAACGATCTAGCGTCAAGGAATTTTTTTATAGTGGGACATTGCACCAAG
GAAGTAACTTGATACGTCGTGGGTGAATGGGTCTGTTTTCTTATTCGGCGGGGTAATACA
TTTTTGGGGGAAGTTTGTCTGTCTGACGCGCCATATGTAGGTACGCCAAAAAGGGCTCCT
CTACTTCGAAGCGCGAGGTCGTATACCTAATAAGGAAATGTAATTTATAACTTTCTATTA
TATTGGTCTTTTCGAGAGCGGAAGAAGTTGTAGGCTAAGCGCAGGCTAAGCGTAGGTCCA
TATTTAAAGTATCCAAGAGAATATCCACGAAGCGGCTGAGCAACGAACAGAATCCTGGTT
CTCCTCGACTAAGCAGATAGTTAAGATACTGTGCACCATGGAAATTGAAAACGAACGTAC
GTACCGACTACTTTATTTTTGCAGGCCGGAAATCAAGCGATGAATGAGACATCCTTCTGC
TTTCTATGTTGTGCTTGAAGGGGACAGACAGTCGCTTATCTTAGTGAGATTTCTTACTAA
CTGAATTTACTTTGCTGCTGCTAGAGATTTGCACCTGCATAGCGCAGATTCTGCATCTTC
TCAATAGCTTAATTATTACATTCTTAGATGATGATAAGACGGAAACTGGACAATCTTTTG
TTTATATTGATGGATTTCTTGTCAAAAAGCATAACAATCAACATACTATTGTTAATTTCG
AAACTTACAAAAATAAAATGAAAGTTTCCGATAGGCGTAAGTTTGAAAAAGCAAACTTTG
ACGAGTTTGAGTCGGCTCTAAATAACAAAAACGACTTGGTACATTGTCCCTCAATAACTT
TATTTGAATCGATCCCCACGGAAGTGCGGTCATTCTACGAAGACGAAAAGTCTGGTCTAA
TCAAAGTGGTAAAATTCAGAACTGGTGCAATGGATAGGAAAAGGTCTTTTGAAAAAATTG
TCGTTTCCGTCATGGTCGGGAAAAATGTACAAAAGTTCCTGACGTTTGTTGAAGACGAAC
CAGATTTCCAGGGCGGACCAATCCCTTCAAAGTATCTTATTCCCAAGAAAATCAACTTGA
TGGTCTACACGTTGTTTCAAGTGCATACTTTGAAATTCAATAGAAAGGATTACGATACCC
TTTCTCTTTTTTACCTCAACAGAGGATACTATAATGAGTTGAGTTTCCGTGTCCTGGAAC
GTTGTTACGAAATAGCGAGTGCCAGGCCGAACGACAGCTCTACGATGCGTACTTTCACTG
ACTTTGTTTCTGGCACACCTATTGTAAGGGGTCTTCAGAAAAGCACCATAAGGAAATATG
GATACAATTTGGCACCCTACATGTTTTTGTTACTACACGTAGATGAGCTATCGATTTTTT
CTGCATACCAAGCAAGTTTACCTGGCGAAAAGAAAGTCGACACAGAGCGGCTGAAGCGTG
ATCTATGCCCACGTAAACCCACTGAGATAAAGTACTTTTCACAGATATGTAACGATATGA
TGAACAAAAAGGACCGATTGGGTGATATTTTGCATATTATCTTGCGAGCATGTGCGCTCA
ATTTCGGGGCGGGTCCCCGTGGTGGCGCTGGTGACGAAGAGGATCGATCCATTACGAATG
AAGAACCCATTATTCCCTCTGTGGACGAGCATGGCTTGAAAGTATGTAAGTTGCGCAGTC
CTAACACTCCACGAAGACTCAGAAAAACACTAGATGCCGTGAAAGCTTTATTGGTGTCGT
CTTGTGCTTGTACCGCAAGGGATTTAGATATATTTGATGACAACAACGGCGTTGCGATGT
GGAAATGGATCAAAATTCTGTACCACGAAGTAGCGCAGGAAACCGCGCTGAAGGACTCTT
ATAGAATAACTTTGGTACCTTCTTCTGATGGTGTATCAGTATGTGGAAAACTGTTTAATC
GCGAGTATGTCCGCGGCTTTTACTTTGCATGCAAGGCTCAGTTTGATAACCTTTGGGAAG
AATTGAACGACTGCTTTTATATGCCTACAGTGGTTGATATTGCCAGCCTCATTTTGCGTA
ATCGAGAAGTTTTGTTCAGAGAGCCAAAGCGAGGAATTGACGAGTATCTGGAGAACGATT
CTTTCCTTCAAATGATACCTGTTAAATATCGTGAAATTGTGCTGCCCAAGTTGAGAAGAG
ATACTAACAAAATGACCGCGGCTCTTAAAAATAAAGTCACTGTTGCAATTGACGAGCTTA
CGGTGCCACTTATGTGGATGATCCATTTTGCCGTAGGATACCCTTACCGTTATCCAGAGC
TTCAGCTACTCGCTTTTGCCGGTCCTCAGCGCAACGTATACGTCGATGATACAACAAGAC
GCATCCAACTGTACACTGATTACAACAAGAACGGTTCATCGGAGCCTCGACTTAAGACGC
TTGACGGACTCACTTCAGATTACGTGTTTTATTTTGTCACTGTGCTAAGGCAAATGCAAA
TATGTGCGCTTGGTAACAGTTATGACGCTTTTAATCATGATCCTTGGATGGATGTGGTGG
GATTTGAGGATCCAGATCAAGTAACAAATCGAGACATTTCGAGGATAGTTTTGTATTCCT
ACATGTTTCTGAATACCGCGAAGGGCTGTCTGGTTGAATACGCAACTTTTCGGCAGTACA
TGAGGGAACTTCCGAAGAATGCACCTCAGAAGCTGAATTTTCGGGAGATGCGTCAGGGGT
TGATTGCCCTAGGACGGCACTGCGTAGGTAGCAGATTTGAAACAGATTTGTACGAGTCGG
CGACGAGTGAACTCATGGCCAATCATTCCGTTCAAACAGGGCGAAATATTTACGGTGTGG
ATTCCTTTTCGTTAACTAGTGTCAGTGGGACGACCGCCACTTTATTGCAGGAACGAGCTT
CCGAGCGCTGGATTCAATGGTTAGGCCTTGAAAGCGACTACCATTGTTCATTCTCTAGTA
CTCGGAATGCGGAAGACGTAGTGGCAGGTGAGGCGGCGAGTTCAGATCATCATCAAAAAA
TTTCAAGAGTAACGCGAAAAAGGCCCCGAGAGCCCAAGAGTACAAACGATATCCTCGTCG
CAGGCCAGAAACTCTTTGGCAGCTCCTTTGAATTCAGGGACTTGCATCAGTTGCGCTTAT
GTCATGAAATATACATGGCAGACACACCCTCTGTGGCAGTACAGGCCCCACCGGGCTATG
GTAAGACGGAGTTATTTCATCTCCCCTTGATAGCACTGGCGTCTAAGGGCGACGTGAAAT
ATGTGTCGTTTCTGTTTGTACCGTACACAGTGTTGCTTGCTAATTGCATGATCAGGTTGA
GCCGATGCGGTTGCTTGAATGTGGCCCCTGTAAGAAACTTTATTGAAGAAGGTTGCGATG
GCGTTACTGATTTATACGTGGGGATCTACGATGATCTTGCTAGCACTAATTTCACAGACA
GGATAGCTGCGTGGGAGAATATTGTTGAGTGCACCTTTAGGACCAACAACGTAAAATTGG
GTTACCTCATTGTAGATGAGTTTCACAACTTTGAAACGGAGGTCTACCGGCAGTCGCAAT
TTGGGGGCATAACTAACCTTGATTTTGACGCTTTTGAGAAAGCAATCTTTTTGAGCGGCA
CAGCACCTGAGGCTGTAGCTGATGCTGCGTTGCAGCGTATTGGGCTTACGGGACTGGCCA
AGAAGTCGATGGACATCAACGAGCTCAAACGGTCGGAAGATCTCAGCAGAGGTCTATCCA
GCTATCCAACACGGATGTTTAATCTAATCAAGGAGAAATCCGAGGTGCCTTTAGGGCATG
TTCATAAAATTTGGAAGAAAGTGGAATCACAGCCCGAAGAAGCACTGAAGCTTCTTTTAG
CCCTCTTTGAAATTGAACCAGAGTCGAAGGCCATTGTAGTTGCAAGCACAACCAACGAAG
TGGAAGAATTGGCCTGCTCTTGGAGAAAGTATTTTAGGGTGGTATGGATACACGGGAAGC
TGGGTGCTGCAGAAAAGGTGTCTCGCACAAAGGAGTTTGTCACTGACGGTAGCATGCGAG
TTCTCATCGGAACGAAATTAGTGACTGAAGGAATTGACATTAAGCAATTGATGATGGTGA
TCATGCTTGATAATAGACTTAATATTATTGAGCTCATTCAAGGCGTAGGGAGACTAAGAG
ATGGGGGCCTCTGTTATCTATTATCTAGAAAAAACAGTTGGGCGGCAAGGAATCGTAAGG
GTGAATTACCACCGATTAAGGAAGGCTGTATAACCGAACAGGTACGCGAGTTCTATGGAC
TTGAATCAAAGAAAGGAAAAAAGGGCCAGCATGTTGGATGCTGTGGCTCCAGGACAGACC
TGTCTGCTGACACAGTGGAACTGATAGAAAGAATGGACAGATTGGCTGAAAAACAGGCGA
CAGCTTCCATGTCGATCGTTGCGTTACCGTCTAGCTTCCAGGAGAGCAATAGCAGTGACA
GGTGCAGAAAGTATTGCAGCAGTGATGAGGACAGCGACACGTGCATTCATGGTAGTGCTA
ATGCCAGTACCAATGCGACTACCAACTCCAGCACTAATGCTACTACCACTGCCAGCACCA
ACGTCAGGACTAGTGCTACTACCACTGCCAGCATCAACGTCAGGACTAGTGCGACTACCA
CTGAAAGTACCAACTCCAGCACTAATGCTACTACCACTGCCAGCACCAACGTCAGGACTA
GTGCTACTACCACTGCCAGCATCAACGTCAGGACTAGTGCGACTACCACTGAAAGTACCA
ACTCCAACACTAGTGCTACTACCACCGAAAGTACCGACTCCAACACTAGTGCTACTACCA
CCGAAAGTACCGACTCCAACACTAGTGCTACTACCACTGCTAGCACCAACTCCAGCACTA
ATGCCACTACCACTGCTAGCACCAACTCCAGCACTAATGCCACTACCACTGAAAGTACCA
ACGCTAGTGCCAAGGAGGACGCCAATAAAGATGGCAATGCTGAGGATAATAGATTCCATC
CAGTCACCGACATTAACAAAGAGTCGTATAAGCGGAAAGGGAGTCAAATGGTTTTGCTAG
AGAGAAAGAAACTGAAAGCACAATTTCCCAATACTTCCGAGAATATGAATGTCTTACAGT
TTCTTGGATTTCGGTCTGACGAAATTAAACATCTTTTCCTCTATGGTATTGACGTATACT
TCTGCCCAGAGGGAGTATTCACACAATACGGATTATGCAAGGGCTGTCAAAAGATGTTCG
AGCTCTGTGTCTGTTGGGCTGGCCAGAAAGTATCGTATCGGAGGATGGCTTGGGAAGCAC
TAGCTGTGGAGAGAATGCTGCGAAATGACGAGGAATACAAAGAATACTTGGAAGACATCG
AGCCATATCATGGGGACCCTGTAGGATATTTGAAATATTTTAGCGTAAAAAGGGGAGAGA
TCTACTCTCAGATACAGAGAAATTATGCTTGGTACCTGGCCATTACTAGAAGAAGAGAAA
CAATTAGTGTATTGGATTCGACAAGAGGCAAGCAAGGGAGCCAAGTTTTCCGCATGTCTG
GAAGGCAGATCAAAGAGTTGTATTATAAAGTATGGAGCAACTTGCGTGAATCGAAGACAG
AGGTGCTGCAGTACTTTTTGAACTGGGACGAAAAAAAGTGCCGGGAAGAATGGGAGGCAA
AAGACGATACGGTCTTTGTGGAAGCGCTCGAGAAAGTTGGAGTTTTTCAGCGTTTGCGTT
CCATGACGAGCGCTGGACTGCAGGGTCCGCAGTACGTCAAGCTGCAGTTTAGCAGGCATC
ATCGACAGTTGAGGAGCAGATATGAATTAAGTCTAGGAATGCACTTGCGAGATCAGCTTG
CGCTGGGAGTTACCCCATCTAAAGTGCCGCATTGGACGGCATTCCTGTCGATGCTGATAG
GGCTGTTCTGCAATAAAACATTTCGGCAGAAACTGGAATATCTTTTGGAGCAGATTTCGG
AGGTGTGGTTGTTACCACATTGGCTTGATTTGGCAAACGTTGAAGTTCTCGCTGCAGATA
ACACGAGGGTACCGCTGTACATGCTGATGGTAGCGGTTCACAAAGAGCTGGATAGCGATG
ATGTTCCAGACGGTAGATTTGATATATTATTATGTAGAGATTCGAGCAGAGAAGTTGGAG
AGTGAAGGAAATTGTTGTTACGAAAGTCAGTGATTATGTATTGTGTAGTATAGTATATTG
TAAGAAATTTTTTTTTCTAGGGAATATGCGTTTTGATGTAGTAGTATTTCACTGTTTTGA
TTTAGTGTTTGTTGCACGGCAGTAGCGAGAGACAAGTGGGAAAGAGTAGGATAAAAAGAC
AATCTATAAAAAGTAAACATAAAATAAAGGTAGTAAGTAGCTTTTGGTTGAACATCCGGG
TAAGAGACAACAGGGCTTGGAGGAGACGTACATGAGGGCTATTTAGGGCTATTTAGGGCT
ATGTAGAAGTGCTGTAGGGCTAAAGAACAGGGTTTCATTTTCATTTTTTTTTTT
>S288C_chrVIII:35-4951
ATCCACGAAGCGGCTGAGCAACGAACAGAATCCTGGTTCTCCTCGACTAAGCAGACGGTT
AAGATACTGTGCACCATGGAAATTGAAAACGAAAGCACGTACCGACTGCTTTATTTTTGC
AGGCCGGAAATCAAGCGATGAATGAGACATCCTTCTGTTTTCTATGTTGGGACAGACAGT
CGCTTATCTTAGTGAGATTTCTTATTAACTGAATTTTCTTTGCTGCTGCTGGAGATTTGC
ACCTGCATAGCGCAGATTCTGCTTCTTCTCAATAGAGTAGCTTAATTATTACATTCTTAG
ATGATGATAAGACGGAAACTGGACAATCTTTTGTTTATATTGATGGATTTCTTGTCAAAA
AGCATAACAATCAACATACTATTGTTAATTTCGAAACTTACAAAAATAAAATGAAAGTTT
CCGATAGGCGTAAGTTTGAAAAAGCAAACTTTGACGAGTTTGAGTCGGCTCTAAATAACA
AAAACGACTTGGTACATTGTCCCTCAATAACTTTATTTGAATCGATCCCCACGGAAGTGC
GGTCATTCTACGAAGACGAAAAGTCTGGCCTAATCAAAGTGGTAAAATTCAGAACTGGTG
CAATGGATAGGAAAAGGTCTTTTGAAAAAATTGTCGTTTCCGTCATGGTCGGGAAAAATG
TACAAAAGTTCCTGACGTTTGTTGAAGACGAACCAGATTTCCAGGGCGGACCAATCCCTT
CAAAGTATCTTATTCCCAAGAAAATCAACTTGATGGTCTACACGTTGTTTCAAGTGCATA
CTTTGAAATTCAATAGAAAGGATTACGATACCCTTTCTCTTTTTTACCTCAACAGAGGAT
ACTATAATGAGTTGAGTTTCCGTGTCCTGGAACGTTGTCACGAAATAGCGAGTGCCAGGC
CGAACGACAGCTCTACGATGCGTACTTTCACTGACTTTGTTTCTGGCGCACCTATTGTAA
GGAGTCTTCAGAAAAGCACCATAAGGAAATATGGGTACAATTTGGCACCCCACATGTTTT
TGTTACTACACGTAGATGAGCTATCGATTTTTTCTGCATACCAAGCAAGTTTACCTGGCG
AAAAGAAAGTCGACACAGAGCGGCTGAAGCGTGATCTATGCCCACGTAAACCCACTGAGA
TAAAGTACTTTTCACAGATATGTAACGATATGATGAACAAAAAGGACCGATTGGGTGATG
TTTTGCATGTGTGCTGCCCAAGTTGAGAAGAGATACTAACAAAATGACCGCGGCTCTCAA
AAATAATTGACGAGCTTACGGTGATACGCTTACCGTTATCCAGAGCTACAGCGCAACGTA
TACGTCGACGATACAACAAGAACGGTTCATCGGAGCCTCGACTAAAGACGCTTGACGGAC
TCACTTCCGAGCGCTGGATTCAATGGTTAGGCCTTGAAAGCGACTACCATTGTTCATTCT
CTAGTACTCGGAATGCGGAAGACGTAGTGGCAGGTGAGGCGGCGAGTTCAGATCATGATC
AAAAAATTTCAAGAGTAACGCGAAAAAGGCCCCGAGAGCCCAAGAGTACAAACGATATCC
TCGTCGCAGGCCAGAAACTCTTTGGCAGCTCCTTTGAATTCAGGGACTTGCATCAGTTGC
GCTTATGTCATGAAATATACATGGCAGACACACCCTCTGTGGCAGTACAGGCCCCACCGG
GCTATGGTAAGACGGAGTTATTTCATCTCCCCTTGATAGCACTGGCGTCTAAGGGCGACG
TGGAATATGTGTCGTTTCTGTTTGTACCGTACACAGTGTTGCTTGCTAATTGCATGATCA
GGTTGGGCCGATGCGGTTGCTTGAATGTGGCCCCTGTAAGAAACTTTATTGAAGAAGGTT
GCGATGGCGTTACTGATTTATACGTGGGGATCTACGATGATCTTGCTAGCACTAATTTCA
CAGACAGGATAGCTGCGTGGGAGAATATTGTTGAGTGCACCTTTAGGACCAACAACGTAA
AATTGGGTTACCTCATTGTAGATGAGTTGCACAACTTTGAAACGGAGGTCTACCGGCAGT
CGCAATTTGGGGGCATAACTAACCTTGATTTTGACGCTTTTGAGAAAGCAATCTTTTTGA
GCGGCACAGCCCCTGAGGCTGTTGCTGATGCTGCGTTGCAGCGTATTGGGCTTACGGGAC
TGGCCAAGAAGTCGATGGACATCAACGAGCTCAAACGGTCGGAAGATCTCAGCAGAGGTC
TATCCAGCTATCCAACACGGATGTTTAATCTAATCAAGGAGAAATCCAAGGTGCCTTTAG
GGCATGTTCATAAAATTCGGAAGAAAGTGGAATCACAGCCCGAAGAAGCACTGAAGCTTC
TTTTAGCCCTCTTTGAAAGTGAACCAGAGTCGAAGGCCATTGTAGTTGCAAGCACAACCA
ACGAAGTGGAAGAATTGGCCTGCTCTTGGAGAAAGTATTTTAGGGTGGTATGGATACACG
GGAAGCTGGGTGCTGCAGAAAAGGTGTCTCGCACAAAGGAGTTTGTCACTGACGGTAGCA
TGCGAGTTCTCATCGGAACAAAATTAGTGACTGAAGGAATTGACATTAAGCAATTGATGA
TGGTGATCATGCTTGATAATAGACTTAATATTATTGAGCTCATTCAAGGCGTAGGGAGAC
TAAGAGATGGGGGGGGGGGCTCTGTTATCTATTATCTAGAAAAAACAGTTGGGCCGCAAG
GAATCGTAAGGGTGAATTGCCACCAATTAAGGAAGGCTGTATAACCGAACAGGTACGCGA
GTTCTATGGACTTGAATCAAAGAAAGGAAAAAAGGGCCAGCATGTTGGATGCTGTGGCTC
CAGGACAGACCTGTCTGCTGACACAGTGGAACTGATAGAAAGAATGGACAGATTGGCTGA
AAATCAGGCGACAGCTTCCATGTCGATCGTTGCGTTACCGTCTAGCTTCCAGGAGAGCAA
TAGCAGTGACAGGTACAGAAAGTATTGCAGCAGTGATGAGGACAGCGACACGTGCATTCA
TGGTAGTGCTAATGCCAGTACTAACGCCAGTACCAATGCGACTACCAACTCCAGCACTAA
TGCTACTACCACTGCCAGCACCAACGTCAGGACTAGTGCTACTACTACTGCCAGCATCAA
CGTCAGGACTAGTGCGACTACCACTGCCAGCATCAACGTCAGGACTAGTGCGACTACCAC
TGAAAGTACCAACTCCAACACTAATGCTACTACCACTGAAAGTACCAACTCCAGCACTAA
TGCTACTACCACTGCTAGCACCAACTCCAGCACTAATGCTACTACCACTGAAAGTACCAA
CGCTAGTGCCAAGGAGGACGCCAATAAAGATGGCAATGCTGAGGATAATAGATTCCATCC
AGTCACCGACATTAACAAAGAGCCGTATAAGCGGAAAGGGAGTCAAATGGTTTTGCTAGA
GAGAAAGAAACTGAAAGCACAATTTCCCAATACTTCCGAGAATATGAATGTCTTACAGTT
TCTTGGATTTCGGTCTGACGAAATTAAACATCTTTTCCTCTATGGTATTGACATATACTT
CTGCCCAGAGGGCGTATTCACACAATACGGATTATGCAAGGGCTGTCAAAAGATGTTCGA
GCTCTGTGTCTGTTGGGCTGGCCAGAAAGTATCGTATCGGAGGATGGCTTGGGAAGCACT
AGCTGTGGAGAGAATGCTGCGAAATGACGAGGAATACAAAGAATACTTGGAAGACATCGA
GCCATATCATGGGGACCCTGTAGGGTATTTGAAATTTTTTAGCGTAAAAAGGAGAGAGAT
CTACTCTCAGATACAGAGAAATTATGCTTGGTACCTGGCCATTACTAGAAGAAGAGAAAC
AATTAGTGTATTGGATTCGACAAGAGGCAAGCAAGGGAGCCAAGTTTTCCGCATGTCTGG
AAGGCAGATCAAAGAGTTGTATTATAAAGTATGGAGCAACTTGCGTGAATCGAAGACAGA
GGTGCTGCAGTACTTTTTGAACTGGGACGAGAAAAAGTGCCAGGAAGAATGGGAGGCAAA
AGACGATACGGTCTTTGTGGAAGCGCTCGAGAAAGTTGGAGTTTTTCAGCGTTTGCGTTC
CATGACGAGCGCTGGACTGCAGGGTCCGCAGTACGTCAAGCTGCAGTTTAGCAGGCATCA
TCGACAGTTGAGGAGCAGATATGAATTAAGTCTAGGAATGCACTTGCGAGATCAGCTTGC
GCTGGGAGTTACCCCATCTAAAGTGCCGCATTGGACGGCATTCCTGTCGATGCTGATAGG
GCTGTTCTACAATAAAACATTTCGGCAGAAACTGGAATATCTTTTGGAGCAGATTTCGGA
GGTGTGGTTGTTACCACATTGGCTTGATTTGGCAAACGTTGAAGTTCTCGCTGCAGATAA
CACGAGGGTACCGCTGTACATGCTGATGGTAGCGGTTCACAAAGAGCTGGATAGCGATGA
TGTTCCAGACGGTAGATTTGATATAATATTACTATGTAGAGATTCGAGCAGAGAAGTTGG
AGAGTGAAGGAAATTGTTGTTACGAAAGTCAGTGATTATGTATTGTGTAGTATAGTATAT
TGTAAGAAATTTTTTTTTCTAGGGAATATGCGTTTTAATGTAGTAGTATTTCACTGTTTT
GATTTAGTGTTTGTTGCACGGCAGTAGCGAGAGACAAGTGGGAAAGAGTAGGATAAAAAG
ACAACCTATAAAAAGTAAACATAAAATAAAGGTAGTAAGTAGCTTTTGGTTGAACATCCG
GGTAAGAGACAACAGGGCTTGGAGGAGACGTACATGAGGGCTATTTAGGGCTATTTAGGG
CTATGTAGAAGTGTTGTAGGGCTAAAGAACAGGGTTTCATTTTCATTTTTTTTTTTTTAA
TTTCGGTCAGAAAGCCGGGTAAGGAGTGACAGCGAGAGTAGAGGTAGATGTGAAAAG
>S288C_chrVIII:556986-562456
TATATATATGTCACTGTATTGCATGCTGGATGGTGTTAGACAAGGCCGTAGGGACATATA
GCATCTAGGAAGTAACCTTGTACGAAAATAGGCAATATTTCCTGTTTAGGCGATTGTGAC
GCAGATTTTAGTCCAACGATCTAGCGTCAAGGAATTTTTTTATAGTGGGACATTGCACCA
AGGAAGTAACTTGATACGTCGTGGGTGAATGGGTCTGTTTTCTTATTCGGCGGGGTAATA
CATTTTTGGGGGAAGTTTGTCTGTCTGACGCGCCATATGTAGGTACGCCAAAAAGGGCTC
CTCTACTTCGAAGCGCGAGGTCGTATACCTAATAAGGAAATGTAATTTATAACTTTTTAT
TATATTGGTCTTTTCGAGAGCGGAACGTAGGTCCATGTTTAAAGTATCCAAGAGAATATC
CACGAAGCGGCTGAGCAACGAACAGAATCCTGGTTCTCCTCGACTAAGCAGATAGTTAAG
ATACTGTGCACCATGGAAATTGAAAACGAAAGTACGTACCGACTACTTTATTTTTGCAGG
CCGGAAATCAAGCGATGAATGAGACATCCTTCTGTTTTCTATGTTGTGCTTGAAGGGGAC
AGACAGTCGCTTATCTTAGTGAGATTTCTTATTAACTGAATTTTCTTTGCTGCTGCTGGA
GATTTGCACCTGCATAGCGCAGATTCTGCTTCTTCTCAATAGAGTAGCTTAATTATTACA
TTCTTAGATGATGATAAGACGGAAACTGGACAATCTTTTGTTTATATTGATGGATTTCTT
GTCAAAAAGCATAGCAATCAACATACTATTGTTAATTTCGAAACTTACAAAAATAAAATG
AAAGTTTCCGATAGCGTAAGTTTGAAAAAGCAAACTTTGACGAGTTTGAGTCGGCTCTAA
ATAACAAAAACGACTTGGTACATTGTCCCTCAATAACTTTATTTGAATCGATCCCCACGG
AAGTGCGGTCATTCTACGAAGACGAAAAGTCTGGTCTAATCAAAGTGGTAAAATTCAGAA
CTGGTGCAATGGATAGGAAAAGGTCTTTTGAAAAAATTGTCGTTTCCGTCATGGTCGGGA
AAAATGTACAAAAGTTCCTGACGTTTGTTGAAGACGAACCAGATTTCCAGGGCGGACCAA
TCCCTTCAAAGTATCTTATTCCCAAGAAAATCAACTTGATGGTCTACACGTTGTTTCAAG
TGCATACTTTGAAATTCAATAGAAAGGATTACGATACCCTTTCTCTTTTTTACCTCAACA
GAGGATACTATAATGAGTTGAGTTTCCGTGTCCTGGAACGTTGTTACGAAATAGCGAGTG
CCAGGCCGAACGACAGCTCTACGATGCGTACTTTCACTGACTTTGTTTCTGGCACACCTA
TTGTAAGGAGTCTTCAGAAAAGCACCATAAGGAAATATGGATACAATTTGGCACCCTACA
TGTTCTTGTTACTACACGTAGATGAGCTATCGATTTTTTCTGCATACCAAGCAAGTTTAC
CTGGCGAAAAGAAAGTCGACACAGAGCGGCTGAAGCGTGATCTATGCCCACGTAAACCCA
CTGAGATAAAGTACTTTTCACAGATATGTAACGATATGATGAACAAAAAGGACCGATTGG
GTGATGTTTTGCATGTGTGCTGCCCAAGTTGAGAAGAGATACTAACAAAATGACCGCGGC
TCTCAAAAATAATTGACGAGCTTACGGTGATACGCTTACCGTTATCCAGAGCTACAGCGC
AACGTATACGTCGACGATACAACAAGAACGGTTCATCGGAGCCTCGACTAAAGACGCTTG
ACGGACTCACTTCCGAGCGCTGGATTCAATGGTTAGGCCTTGAAAGCGACTACCATTGTT
CATTCTCTAGTACTCGGAATGCGGAAGACGTAGTGGCAGGTGAGGCGGCGAGTTCAGATC
ATGATCAAAAAATTTCAAGAGTAACGCGAAAAAGGCCCCGAGAGCCCAAGAGTACAAACG
ATATCCTCGTCGCAGGCCGGAAACTCTTTGGCAGCTCCTTTGAATTCAGGGACTTGCATC
AGTTGCGCTTATGTCATGAAATATACATGGCAGACACACCCTCTGTGGCAGTACAGGCCC
CACCGGGCTATGGTAAGACGGAGTTATTTCATCTCCCCTTGATAGCACTGGCATCTAAGG
GCGACGTGAAATATGTGTCGTTTCTGTTTGTACCGTACACAGTGTTGCTTGCTAATTGCA
TGATCAGGTTGGGCCGACGCGGTTGCTTGAATGTGGCCCCTGTAAGAAACTTTATTGAAG
AAGGTTGCGATGGCGTTACTGATTTATACGTGGGGATCTACGATGATCTTGCTAGCACTA
ATTTCACAGACAGGATAGCTGCGTGGGAGAATATTGTTGAGTGCACCTTTAGGACCAACA
ACGTAAAATTGGGTTACCTCATTGTAGATGAGTTTCACAACTTTGAAACGGAGGTCTACC
GGCAGTCGCAATTTGGGGGCATAACTAACCTTGATTTTGACGCTTTTGAGAAAGCAATCT
TTTTGAGCGGCACAGCCCCTGAGGCTGTTGCTGATGCTGCGTTGCAGCGTATTGGGCTTA
CGGGACTGGCCAAGAAGTCGATGGACATCAACGAGCTCAAACGGTCGGAAGATCTCAGCA
GAGGTCTATCCAGCTATCCAACACGGATGTTTAATCTAATCAAGGAGAAATCCGAGGTGC
CTTTAGGGCATGTTCATAAAATTTGGAAGAAAGTGGAATCACAGCCCGAAGAAGCACTGA
AGCTTCTTTTAGCCCTCTTTGAAATTGAACCAGAGTCGAAGGCCATTGTAGTTGCAAGCA
CAACCAACGAAGTGGAAGAATTGGCCTGCTCTTGGAGAAAGTATTTTAGGGTGGTATGGA
TACACGGGAAGCTTGGGTGCTGCAGAAAAGGTGTCTCGCACAAAGGAGTTTGTCACTGAC
GGTAGCATGCAAGTTCTCATCGGAACGAAATTAGTGACTGAAGGAATTGACATTAAGCAA
TTGATGATGGTGATCATGCTTGATAATAGACTTAATATTATTGAGCTCATTCAAGGCGTA
GGGAGACTAAGAGATGGGGGCCTCTGTTATCTATTATCTAGAAAAAACAGTTGGGCGGCA
AGGAATCGTAAGGGTGAATTACCACCGATTAAGGAAGGCTGTATAACCGAACAGGTACGC
GAGTTCTATGGACTTGAATCAAAGAAAGGAAAAAAAGGGCCAGCATGTTGGATGCTGTGG
CTCCAGGACAGACCTGTCTGCTGACACAGTGGAACTGATAGAAAGAATGGACAGATTGGC
TGAAAATCAGGCGACAGCTTCCATGTCGATCGTTGCGTTACCGTCTAGCTTCCAGGAGAG
CAATAGCAGTGACAGGTGCAGAAAGTATTGCAGCAGTGATGAGGACAGCGACACGTGCAT
TCATGGTAGTGCTAATGCCAGTACCAATGCGACTACCAACTCCAGCACTAATGCTACTAC
CACTGCCAGCATCAACGTCAGGACTAGTGCGACTACCACTGCCAGCATCAACGTCAGGAC
TAGTGCGACTACCACTGAAAGTACCAACTCCAACACTAATGCTACTACCACTGAAAGTAC
CAACTCCAGCACTAATGCTACTACCACTGCCAGCATCAACGTCAGGACTAGTGCGACTAC
CACTGAAAGTACCAACTCCAACACTAGTGCTACTACCACCGAAAGTACCGACTCCAACAC
TAGTGCTACTACCACCGAAAGTACCGACTCCAACACTAGTGCTACTACCACTGCTAGCAC
CAACTCCAGCACTAATGCCACTACCACTGCTAGCACCAACTCCAGCACTAATGCCACTAC
CACTGAAAGTACCAACGCTAGTGCCAAGGAGGACGCCAATAAAGATGGCAATGCTGAGGA
TAATAGATTCCATCCAGTCACCGACATTAACAAAGAGTCGTATAAGCGGAAAGGGAGTCA
AATGGTTTTGCTAGAGAGAAAGAAACTGAAAGCACAATTTCCCAATACTTCCGAGAATAT
GAATGTCTTACAGTTTCTTGGATTTCGGTCTGACGAAATTAAACATCTTTTCCTCTATGG
TATTGACATATACTTCTGCCCAGAGGGAGTATTCACACAATACGGATTATGCAAGGGCTG
TCAAAAGATGTTCGAGCTCTGTGTCTGTTGGGCTGGCCAGAAAGTATCGTATCGGAGGAT
GGCTTGGGAAGCACTAGCTGTGGAGAGAATGCTGCGAAATGACGAGGAATACAAAGAATA
CTTGGAAGACATCGAGCCATATCATGGGGACCCTGTAGGGTATTTGAAATTTTTTAGCGT
AAAAAGGGGAGAGATCTACTCTCAGATACAGAGAAATTATGCTTGGTACCTGGCCATTAC
TAGAAGAAGAGAAACAATTAGTGTATTGGATTCGACAAGAGGCAAGCAAGGGAGCCAAGT
TTTCCGCATGTCTGGAAGGCAGATCAAAGAGTTGTATTATAAAGTATGGAGCAACTTGCG
TGAATCGAAGACAGAGGTGCTGCAGTACTTTTTGAACTGGGACGAAAAAAAGTGCCGGGA
AGAATGGGAGGCAAAAGACGATACGGTCTTTGTGGAAGCGCTCGAGAAAGTTGGAGTTTT
TCAGCGTTTGCGTTCCATGACGAGCGCTGGACTGCAGGGTCCGCAGTACGTCAAGCTGCA
GTTTAGCAGGCATCATCGACAGTTGAGGAGCAGATATGAATTAAGTCTAGGAATGCACTT
GCGAGATCAGCTTGCGCTGGGAGTTACCCCATCTAAAGTGCCGCATTGGACGGCATTCCT
GTCGATGCTGATAGGGCTGTTCTACAATAAAACATTTCGGCAGAAACTGGAATATCTTTT
GGAGCAGATTTCGGAGGTGTGGTTGTTACCACATTGGGTTGATTTGGCAAACGTTGAAGT
TCTCGCTGCAGATAACACGAGGGTACCGCTGTACATGCTGATGGTAGCGGTTCACAAAGA
GCTGGATAGCGATGATGTTCCAGACGGTAGATTTGATATAATATTACTATGTAGAGATTC
GAGCAGAGAAGTTGGAGAGTGAAGGAAATTGTTGTTACGAAAGTCAGTGATTATGTATTG
TGTAGTATAGTATATTGTAAGAAATTTTTTTTTCTAGGGAATATGCGTTTTGATGTAGTA
GTATTTCACTGTTTTGATTTAGTGTTTGTTGCACGGCAGTAGCGAGAGACAAGTGGGAAA
GAGTAGGATAAAAAGACAATCTATAAAAAGTAAACATAAAATAAAGGTAGTAAGTAGCTT
TTGGTTGAACATCCGGGTAAGAGACAACAGGGCTTGGAGGAGACGTACATGAGGGCTATT
TAGGGCTATTTAGGGCTATGTAGAAGTGCTGTAGGGCTAAAGAACAGGGTTTCATTTTCA
TTTTTTTTTTTTAATTTCGGTCAGAAAGCCGGGTAAGGAGTGACAGCGAGAGTAAAGATA
GATGTGAAAAG
>S288C_chrIX:78-6948
AGGGACATATAGCATCTAGGAAGTAACCTTGTACGAAAATAGGCAATATTTCCTGTTTGA
CGCAGATTTTAGCCCAAAGATCTAGCGTTAAGGAATTTTTTTATAGTGGGACATTGCAAA
TCAAGGAAGTAACTTGATACGTCGTTGGTGAATGGGTCTGTTTTCTTATTCGGCGGGGTA
ATACATTTTGAGGGAAGGTTGTCTGTCTGACGCGCCATATGTAGGTACGCCAAAAAGGGC
TCCTTTACTTCGAAGCGCGAGGTCGTATACCTAATAAGGAAATGTAATTTATAACTTTTT
ATTATATTGGTCTTTTCGATAGCGGAAGAAGTTGTAGGCTAAGCGCAGGCTAAGCGTAGG
TCCATGTTTAAAGTATCCAAGAGAATATCCACGAAGCGGCTGAGCAACGAACAGAATCCT
GGTTCTCCTCGACTAAGCAGATAGTTAAGATACTGTGCACCATGGAAATTGAAAACGAAC
GTACGTACCGACTACTTTATTTTTGCAGGCCGGAAATCAAGCGATGAATGAGACATCCTT
CTGTTTTCTATGTTGTGCTTGAAGGGGACAGACAGTCGCTTATCTTAGTGAGATTTCTTA
TTAACTGAATTTTCTTTGCTGCTGCTAGAGATTTGCACCTGCATAGCGCAGATTCTGCAT
CTTCTCAATAGCTTAATTATTACATTCTTAGATGATGATAAGACGGAAACTGGACAATCT
TTTGTTTATATTGATGGATTTCTTGTCAAAAAGCATAACAATCAACATACTATTGTTAAT
TTCGAAACTTACAAAAATAAAATGAAAGTTTCCGATAGGCGTAAGTTTGAAAAAGCAAAC
TTTGACGAGTTTGAGTCGGCTCTAAATAACAAAAACGACTTGGTACATTGTCCCTCAATA
ACTTTATTTGAATCGATCCCCACGGAAGTGCGGTCATTCTACGAAGACGAAAAGTCTGGC
CTAATCAAAGTGGTAAAATTCAGAACTGGTGCAATGGATAGGAAAAGGTCTTTTGAAAAA
GTTGTCATTTCCGTCATGGTCGGGAAAAATGTAAAAAAGTTCCTGACGTTTGTTGAAGAC
GAACCAGATTTCCAGGGCGGACCAATCCCTTCAAAGTATCTTATTCCCAAGAAAATCAAC
TTGATGGTCTACACGTTGTTTCAAGTGCATACTTTGAAATTCAATAGAAAGGATTACGAT
ACCCTTTCTCTTTTTTACCTCAACAGAGGATACTATAATGAGTTGAGTTTCCGTGTCCTG
GAACGTTGTCACGAAATAGCGAGTGCTAGGCCGAACGACAGCTCTACGATGCGTACTTTC
ACTGACTTTGTTTCCGGCGCACCTATTGTAAGGAGTCTTCAGAAAAGCACCATAAGGAAA
TATGGGTACAATTTGGCACCCTACATGTTTTTGTTACTACACGTAGATGAGCTATCGATT
TTTTCTGCATACCAAGCAAGTTTACCTGGCGAAAAGAAAGTCGACACAGAGCGGCTGAAG
CGTGATCTATGCCCACGTAAACCCATTGAGATAAAGTACTTTTCACAGATATGTAACGAT
ATGATGAACAAAAAGGACCGATTGGGTGATATTTTGCATATTATCTTGCGAGCATGTGCA
CTCAATTTCGGGGCGGGTCCCCGTGGTGGCGCTGGTGACGAAGAGGATCGATCTATTACG
AATGAAGAACCCATTATTCCCTCTGTGGACGAGCATGGCCTGAAAGTATGTAAGTTGCGC
AGTCCTAACACTCCACGAAGACTCAGAAAAACACTAGATGCCGTGAAAGCTTTATTGGTG
TCGTCTTGTGCTTGTACCGCAAGGGATTTAGATATATTTGATGACAACAACGGCGTTGCA
ATGTGGAAATGGATCAAAATTCTGTACCACGAAGTAGCGCAGGAAACCACGCTGAAGGAC
TCTTATAGAATAACTTTGGTACCTTCTTCTGATGGTATATCAGTATGTGGAAAACTTTTT
TAATCGCGAGTATGTCCGCGGCTTTTACTTTGCATGCAAGGCTCAGTTTGATAACCTTTG
GGGAGAGTTGAACAACTGCTTTTATATGCCTACAGTGGTTGATATTGCCAACCTCATTTT
GCGTAATCGAGAAGTTTTGTTCAGAGAACCGAAGCGAGGAATTGACGAGTATCTGGAAAA
CGATTCTTTTCTTCAAATGATACCTGTTAAATATCGTGAAATTGTGCTGCCCAAGTTGAG
AAGAGATACTAACAAAATGACCGCGGCTCTTAAAAATAAAGTCGCTGTTGCAATTGACGA
GCTTACGGTGCCACTTATGTGGATGATCCATTTTGCCGTAGGATACCCTTACCGTTATCC
AGAGCTTCAGCTACTCGCTTTTGCCGGTCCTCAGCGCAACGTATACGTCGATGATACAAC
AAGACGCATCCAACTGTACACTGATTACAACAAGAACGGTTCATCGGAGCCTCGACTAAA
GACGCTTGACGGACTCACCTCAGATTACGTGTTTTATTTTGTCACTGTGCTAAGGCAAAT
GCAAATATGTGCGCTTGGTAACAGTTATGACGCTTTTAATCATGATCCTTGGATGGATGT
GGTGGGATTTGAGGATCCAAATCAAGTAACAAATCGAGACATTTCGAGGATAGTTTTGTA
TTCCTACATGTTTCTGAATACCGCGAAGGGCTGTCTGGTTGAATACGCAACTTTTCGGCA
GTACATGAGGGAACTTCCGAAGAATGCACCTCAGAAGCTGAATTTTCGGGAGATGCGTCA
GGGGTTGATTGCCCTAGGACGGCACTGCGTAGGTAGCAGATTTGAAACAGATTTGTACGA
GTCGGCGACGAGTGAACTCATGGCCAATCATTCCGTTCAAACAGGGCGAAATATTTACGG
TGTGGATTCCTTTTCGTTAACTAGTGTCAGTGGGACGACCGCCACTTTATTGCAGGAACG
AGCTTCCGAGCGCTGGATTCAGTGGTTAGGCCTTGAAAGCGACTACCATTGTTCATTCTC
CAGTACTCGGAATGCGGAAGACGTAGTGGCAGGTGAGGCGGCGAGTTCAAATCATCATCA
AAAAATTTCAAGAGTAACGCGAAAAAGGCCCCGAGAGCCCAAGAGTACAAACGATATCCT
CGTCGCAGGCCAGAAACTCTTTGGCAGCTCCTTTGAATTCAGGGACTTGCATCAGTTGCG
CTTATGTTATGAAATATACATGGCAGACACACCCTCTGTGGCAGTACAGGCCCCACCGGG
CTATGGTAAGACGGAGTTATTTCATCTCCCCTTGATAGCACTGGCATCTAAGGGCGACGT
GGAATATGTGTCGTTTCTGTTTGTACCGTACACAGTGTTGCTTGCTAATTGCATGATCAG
GTTGGGCCGATGCGGTTGCTTGAATGTGGCCCCTGTAAGAAACTTTATTGAAGAAGGTTA
CGATGGCGTTACTGATTTATACGTGGGGATCTACGATGATCTTGCTAGCACTAATTTCAC
AGACAGGATAGCTGCGTGGGAGAATATTGTTGAGTGCACCTTTAGGACCAACAACGTAAA
ATTGGGTTACCTCATTGTAGATGAGTTTCACAACTTTGAAACGGAGGTCTACCGGCAGTC
GCAATTTGGGGGCATAACTAACCTTGATTTTGACGCTTTTGAGAAAGCAATCTTTTTGAG
CGGCACAGCCCCTGAGGCTGTAGCTGATGCTGCGTTGCAGCGTATTGGGCTTACGGGACT
GGCCAAGAAATCGATGGACATCAACGAGCTCAAACGGTCGGAAGATCTCAGCAGAGGTCT
ATCCAGCTATCCAACACGGATGTTTAATCTAATCAAGGAGAAATCCGAGGTGCCTTTAGG
GCATGTTCATAAAATTCGGAAGAAAGTGGAATCACAGCCCGAAGAAGCACTGAAGCTTCT
TTTAGCCCTCTTTGAAAGTGAACCAGAGTCGAAGGCCATTGTAGTTGCAAGCACAACCAA
CGAAGTGGAAGAATTGGCCTGCTCTTGGAGAAAGTATTTTAGGGTGGTATGGATACACGG
GAAGCTGGGTGCTGCAGAAAAGGTGTCTCGCACAAAGGAGTTTGTCACTGACGGTAGCAT
GCAAGTTCTCATCGGAACGAAATTAGTGACTGAAGGAATTGACATTAAGCAATTGATGAT
GGTGATCATGCTTGATAATAGACTTAATATTATTGAGCTCATTCAAGGTGTAGGGAGACT
AAGAGATGGGGGCCTCTGTTATCTATTATCTAGAAAAAACAGTTGGGCGGCAAGGAATCG
TAAGGGTGAATTACCACCGATTAAGGAAGGCTGTATAACCGAACAGGTACGCGAGTTCTA
TGGACTTGAATCAAAGAAAGGAAAAAAGGGCCAGCATGTTGGATGCTGTGGCTCCAGGAC
AGACCTGTCTGCTGACACAGTGGAACTGATAGAAAGAATGGACAGATTGGCTGAAAAACA
GGCGACAGCTTCCATGTCGATCGTTGCGTTACCGTCTAGCTTCCAGGAGAGCAATAGCAG
TGACAGGTACAGAAAGTATTGCAGCAGTGATGAGGACAGCAACACGTGCATTCATGGTAG
TGCTAATGCCAGTACTAACGCCAGTACTAATGCGATTACCACTGCTAGTACCAACGTCAG
GACTAATGCGACTACCAATGCTAGTACTAATGCGACTACCAATGCCAGTACCAATGCCAG
TACTAATGCGACCACCAATGCCAGTACCAATGCGACTACCAACTCCAGCACTAATGCTAC
TACCACTGCCAGCACCAACGTCAGGACTAGTGCTACTACCACTGCCAGCATCAACGTCAG
GACTAGTGCTACTACCACTGAAAGTACCAACTCCAGCACTAATGCGACTACCACTGAAAG
TACCAACTCCAGCACTAATGCTACTACCACCGAAAGTACCAACTCCAACACTAGTGCTAC
TACCACTGCCAGCATCAACGTCAGGACTAGTGCTACTACCACTGAAAGTACCAACTCCAG
CACTAGTGCGACTACCACTGCCAGCATCAACGTCAGGACTAGTGCTACTACCACTAAAAG
TATCAACTCTAGCACTAATGCTACTACCACTGAAAGTACCAACTCCAACACTAATGCTAC
TACCACTGAAAGTACCAACTCCAGCACTAATGCTACTACCACTGAAAGTACCAACTCCAG
CACTAATGCTACTACCACTGAAAGTACCAACTCCAACACTAGTGCTGCTACCACCGAAAG
TACCAACTCCAACACTAGTGCTACTACCACTGAAAGTACCAACGCTAGTGCCAAGGAGGA
CGCCAATAAAGATGGCAATGCTGAGGATAATAGATTCCATCCAGTCACCGACATTAACAA
AGAGTCGTATAAGCGGAAAGGGAGTCAAATGGTTTTGCTAGAGAGAAAGAAACTGAAAGC
ACAATTTCCCAATACTTCCGAGAATATGAATGTCTTACAGTTTCTTGGATTTCGGTCTGA
CGAAATTAAACATCTTTTCCTCTATGGTATTGACATATACTTCTGCCCAGAGGGAGTGTT
CACACAATACGGATTATGCAAGGGCTGTCAAAAGATGTTCGAGCTCTGTGTCTGTTGGGC
TGGCCAGAAAGTATCGTATCGGAGGATAGCTTGGGAAGCACTAGCTGTGGAGAGAATGCT
GCGAAATGACGAGGAATACAAAGAATACTTGGAAGACATCGAGCCATATCATGGGGACCC
TGTAGGATATTTGAAATATTTTAGCGTAAAAAGGAGAGAGATCTACTCTCAGATACAGAG
AAATTATGCTTGGTACCTGGCCATTACTAGAAGAAGAGAAACAATTAGTGTATTGGATTC
GACAAGAGGCAAGCAAGGGAGCCAAGTTTTCCGCATGTCTGGAAGGCAGATCAAAGAGTT
GTATTTTAAAGTATGGAGCAACTTGCGTGAATCGAAGACAGAGGTGCTGCAGTACTTTTT
GAACTGGGACGAAAAAAAGTGCCAGGAAGAATGGGAGGCAAAAGACGATACGGTTGTTGT
GGAAGCGCTCGAGAAAGGTGGAGTTTTTCAGCGTTTGCGTTCCATGACGAGCGCTGGACT
GCAGGGTCCGCAGTACGTCAAGCTGCAGTTTAGCAGGCATCATCGACAGTTGAGGAGCAG
ATATGAATTAAGTCTAGGAATGCACTTGCGAGATCAGATTGCGCTGGGAGTTACCCCATC
TAAAGTGCCGCATTGGACGGCATTCCTCTCGATGCTGATAGGGCTGTTCTACAATAAAAC
ATTTCGGCAGAAACTGGAGTATCTTTTGGAGCAGATTTCGGAGGTGTGGTTGTTACCACA
TTGGCTTGATTTGGCAAACGTTGAAGTTCTCGCTGCAGATGACACGAGGGTACCACTGTA
CATGCTGATGGTAGCGGTTCACAAAGAGCTGGATAGCGATGATGTTCCAGACGGTAGATT
TGATATATTATTATGTAGGGATTCGAGCAGAGAAGTTGGAGAGTGAAGGAAATTGTTGTT
ACGAAAGTCACTGATTATGTATTGTGTAGTATAGTATATTGTAAGAAAATTTTTTTCTAG
GGAATATGCGTTTTGATGTAGTATTTTACTGTTTTGATTTAGTGTTTGTTGCACGGCAGT
AGCGAGAGACAAGTGCGAAGGAGTAGGATGAAAAGACAGTCTATAAAAAGTAAACATAAA
ATAAAGGTAGTAAGTATAGCTTTTAGCTGAAACTCCGGGTAAGAGTCAATAGGGCTTGGA
GGAGACGTAAATGAGGGCTATTTAGGGCTATTTAGGGCTATGTAAAAGTGTTGTAGGGCT
AAAGAACAGGATTTCATTTTCATTTTTTTTAATTTCGGTCAGAAAGCCGGGTAAGGTGTG
ACAGCGCGAGTAAAGGTAGATGAGAGAGAGT
>S288C_chrX:61-6931
AGGGACATATAGCATCTAGGAAGTAACCTTGTACGAAAATAGGCAATATTTCCTGTTTGA
CGCAGATTTTAGCCCAAAGATCTAGCGTTAAGGAATTTTTTTATAGTGGGACATTGCAAA
TCAAGGAAGTAACTTGATACGTCGTTGGTGAATGGGTCTGTTTTCTTATTCGGCGGGGTA
ATACATTTTGAGGGAAGGTTGTCTGTCTGACGCGCCATATGTAGGTACGCCAAAAAGGGC
TCCTTTACTTCGAAGCGCGAGGTCGTATACCTAATAAGGAAATGTAATTTATAACTTTTT
ATTATATTGGTCTTTTCGATAGCGGAAGAAGTTGTAGGCTAAGCGCAGGCTAAGCGTAGG
TCCATGTTTAAAGTATCCAAGAGAATATCCACGAAGCGGCTGAGCAACGAACAGAATCCT
GGTTCTCCTCGACTAAGCAGATAGTTAAGATACTGTGCACCATGGAAATTGAAAACGAAC
GTACGTACCGACTACTTTATTTTTGCAGGCCGGAAATCAAGCGATGAATGAGACATCCTT
CTGTTTTCTATGTTGTGCTTGAAGGGGACAGACAGTCGCTTATCTTAGTGAGATTTCTTA
TTAACTGAATTTTCTTTGCTGCTGCTAGAGATTTGCACCTGCATAGCGCAGATTCTGCAT
CTTCTCAATAGCTTAATTATTACATTCTTAGATGATGATAAGACGGAAACTGGACAATCT
TTTGTTTATATTGATGGATTTCTTGTCAAAAAGCATAACAATCAACATACTATTGTTAAT
TTCGAAACTTACAAAAATAAAATGAAAGTTTCCGATAGGCGTAAGTTTGAAAAAGCAAAC
TTTGACGAGTTTGAGTCGGCTCTAAATAACAAAAACGACTTGGTACATTGTCCCTCAATA
ACTTTATTTGAATCGATCCCCACGGAAGTGCGGTCATTCTACGAAGACGAAAAGTCTGGC
CTAATCAAAGTGGTAAAATTCAGAACTGGTGCAATGGATAGGAAAAGGTCTTTTGAAAAA
GTTGTCATTTCCGTCATGGTCGGGAAAAATGTAAAAAAGTTCCTGACGTTTGTTGAAGAC
GAACCAGATTTCCAGGGCGGACCAATCCCTTCAAAGTATCTTATTCCCAAGAAAATCAAC
TTGATGGTCTACACGTTGTTTCAAGTGCATACTTTGAAATTCAATAGAAAGGATTACGAT
ACCCTTTCTCTTTTTTACCTCAACAGAGGATACTATAATGAGTTGAGTTTCCGTGTCCTG
GAACGTTGTCACGAAATAGCGAGTGCTAGGCCGAACGACAGCTCTACGATGCGTACTTTC
ACTGACTTTGTTTCCGGCGCACCTATTGTAAGGAGTCTTCAGAAAAGCACCATAAGGAAA
TATGGGTACAATTTGGCACCCTACATGTTTTTGTTACTACACGTAGATGAGCTATCGATT
TTTTCTGCATACCAAGCAAGTTTACCTGGCGAAAAGAAAGTCGACACAGAGCGGCTGAAG
CGTGATCTATGCCCACGTAAACCCATTGAGATAAAGTACTTTTCACAGATATGTAACGAT
ATGATGAACAAAAAGGACCGATTGGGTGATATTTTGCATATTATCTTGCGAGCATGTGCA
CTCAATTTCGGGGCGGGTCCCCGTGGTGGCGCTGGTGACGAAGAGGATCGATCTATTACG
AATGAAGAACCCATTATTCCCTCTGTGGACGAGCATGGCCTGAAAGTATGTAAGTTGCGC
AGTCCTAACACTCCACGAAGACTCAGAAAAACACTAGATGCCGTGAAAGCTTTATTGGTG
TCGTCTTGTGCTTGTACCGCAAGGGATTTAGATATATTTGATGACAACAACGGCGTTGCA
ATGTGGAAATGGATCAAAATTCTGTACCACGAAGTAGCGCAGGAAACCACGCTGAAGGAC
TCTTATAGAATAACTTTGGTACCTTCTTCTGATGGTATATCAGTATGTGGAAAACTTTTT
TAATCGCGAGTATGTCCGCGGCTTTTACTTTGCATGCAAGGCTCAGTTTGATAACCTTTG
GGGAGAGTTGAACAACTGCTTTTATATGCCTACAGTGGTTGATATTGCCAACCTCATTTT
GCGTAATCGAGAAGTTTTGTTCAGAGAACCGAAGCGAGGAATTGACGAGTATCTGGAAAA
CGATTCTTTTCTTCAAATGATACCTGTTAAATATCGTGAAATTGTGCTGCCCAAGTTGAG
AAGAGATACTAACAAAATGACCGCGGCTCTTAAAAATAAAGTCGCTGTTGCAATTGACGA
GCTTACGGTGCCACTTATGTGGATGATCCATTTTGCCGTAGGATACCCTTACCGTTATCC
AGAGCTTCAGCTACTCGCTTTTGCCGGTCCTCAGCGCAACGTATACGTCGATGATACAAC
AAGACGCATCCAACTGTACACTGATTACAACAAGAACGGTTCATCGGAGCCTCGACTAAA
GACGCTTGACGGACTCACCTCAGATTACGTGTTTTATTTTGTCACTGTGCTAAGGCAAAT
GCAAATATGTGCGCTTGGTAACAGTTATGACGCTTTTAATCATGATCCTTGGATGGATGT
GGTGGGATTTGAGGATCCAAATCAAGTAACAAATCGAGACATTTCGAGGATAGTTTTGTA
TTCCTACATGTTTCTGAATACCGCGAAGGGCTGTCTGGTTGAATACGCAACTTTTCGGCA
GTACATGAGGGAACTTCCGAAGAATGCACCTCAGAAGCTGAATTTTCGGGAGATGCGTCA
GGGGTTGATTGCCCTAGGACGGCACTGCGTAGGTAGCAGATTTGAAACAGATTTGTACGA
GTCGGCGACGAGTGAACTCATGGCCAATCATTCCGTTCAAACAGGGCGAAATATTTACGG
TGTGGATTCCTTTTCGTTAACTAGTGTCAGTGGGACGACCGCCACTTTATTGCAGGAACG
AGCTTCCGAGCGCTGGATTCAGTGGTTAGGCCTTGAAAGCGACTACCATTGTTCATTCTC
CAGTACTCGGAATGCGGAAGACGTAGTGGCAGGTGAGGCGGCGAGTTCAAATCATCATCA
AAAAATTTCAAGAGTAACGCGAAAAAGGCCCCGAGAGCCCAAGAGTACAAACGATATCCT
CGTCGCAGGCCAGAAACTCTTTGGCAGCTCCTTTGAATTCAGGGACTTGCATCAGTTGCG
CTTATGTTATGAAATATACATGGCAGACACACCCTCTGTGGCAGTACAGGCCCCACCGGG
CTATGGTAAGACGGAGTTATTTCATCTCCCCTTGATAGCACTGGCATCTAAGGGCGACGT
GGAATATGTGTCGTTTCTGTTTGTACCGTACACAGTGTTGCTTGCTAATTGCATGATCAG
GTTGGGCCGACGCGGTTGCTTGAATGTGGCCCCTGTAAGAAACTTTATTGAAGAAGGTTA
CGATGGCGTTACTGATTTATACGTGGGGATCTACGATGATCTTGCTAGCACTAATTTCAC
AGACAGGATAGCTGCGTGGGAGAATATTGTTGAGTGCACCTTTAGGACCAACAACGTAAA
ATTGGGTTACCTCATTGTAGATGAGTTTCACAACTTTGAAACGGAGGTCTACCGGCAGTC
GCAATTTGGGGGCATAACTAACCTTGATTTTGACGCTTTTGAGAAAGCAATCTTTTTGAG
CGGCACAGCCCCTGAGGCTGTAGCTGATGCTGCGTTGCAGCGTATTGGGCTTACGGGACT
GGCCAAGAAATCGATGGACATCAACGAGCTCAAACGGTCGGAAGATCTCAGCAGAGGTCT
ATCCAGCTATCCAACACGGATGTTTAATCTAATCAAGGAGAAATCCGAGGTGCCTTTAGG
GCATGTTCATAAAATTCGGAAGAAAGTGGAATCACAGCCCGAAGAAGCACTGAAGCTTCT
TTTAGCCCTCTTTGAAAGTGAACCAGAGTCGAAGGCCATTGTAGTTGCAAGCACAACCAA
CGAAGTGGAAGAATTGGCCTGCTCTTGGAGAAAGTATTTTAGGGTGGTATGGATACACGG
GAAGCTGGGTGCTGCAGAAAAGGTGTCTCGCACAAAGGAGTTTGTCACTGACGGTAGCAT
GCAAGTTCTCATCGGAACGAAATTAGTGACTGAAGGAATTGACATTAAGCAATTGATGAT
GGTGATCATGCTTGATAATAGACTTAATATTATTGAGCTCATTCAAGGTGTAGGGAGACT
AAGAGATGGGGGCCTCTGTTATCTATTATCTAGAAAAAACAGTTGGGCGGCAAGGAATCG
TAAGGGTGAATTACCACCAATTAAGGAAGGCTGTATAACCGAACAGGTACGCGAGTTCTA
TGGACTTGAATCAAAGAAAGGAAAAAAGGGCCAGCATGTTGGATGCTGTGGCTCCAGGAC
AGACCTGTCTGCTGACACAGTGGAACTGATAGAAAGAATGGACAGATTGGCTGAAAAACA
GGCGACAGCTTCCATGTCGATCGTTGCGTTACCGTCTAGCTTCCAGGAGAGCAATAGCAG
TGACAGGTACAGAAAGTATTGCAGCAGTGATGAGGACAGCAACACGTGCATTCATGGTAG
TGCTAATGCCAGTACTAACGCCAGTACTAATGCGATTACCACTGCTAGTACCAACGTCAG
GACTAATGCGACTACCAATGCTAGTACTAATGCGACTACCAATGCCAGTACCAATGCCAG
TACTAATGCGACCACCAATGCCAGTACCAATGCGACTACCAACTCCAGCACTAATGCTAC
TACCACTGCCAGCACCAACGTCAGGACTAGTGCTACTACCACTGCCAGCATCAACGTCAG
GACTAGTGCTACTACCACTGAAAGTACCAACTCCAGCACTAATGCGACTACCACTGAAAG
TACCAACTCCAGCACTAATGCTACTACCACCGAAAGTACCAACTCCAACACTAGTGCTAC
TACCACTGCCAGCATCAACGTCAGGACTAGTGCTACTACCACTGAAAGTACCAACTCCAG
CACTAGTGCGACTACCACTGCCAGCATCAACGTCAGGACTAGTGCTACTACCACTAAAAG
TATCAACTCTAGCACTAATGCTACTACCACTGAAAGTACCAACTCCAACACTAATGCTAC
TACCACTGAAAGTACCAACTCCAGCACTAATGCTACTACCACTGAAAGTACCAACTCCAG
CACTAATGCTACTACCACTGAAAGTACCAACTCCAACACTAGTGCTGCTACCACCGAAAG
TACCAACTCCAACACTAGTGCTACTACCACTGAAAGTACCAACGCTAGTGCCAAGGAGGA
CGCCAATAAAGATGGCAATGCTGAGGATAATAGATTCCATCCAGTCACCGACATTAACAA
AGAGTCGTATAAGCGGAAAGGGAGTCAAATGGTTTTGCTAGAGAGAAAGAAACTGAAAGC
ACAATTTCCCAATACTTCCGAGAATATGAATGTCTTACAGTTTCTTGGATTTCGGTCTGA
CGAAATTAAACATCTTTTCCTCTATGGTATTGACATATACTTCTGCCCAGAGGGAGTGTT
CACACAATACGGATTATGCAAGGGCTGTCAAAAGATGTTCGAGCTCTGTGTCTGTTGGGC
TGGCCAGAAAGTATCGTATCGGAGGATAGCTTGGGAAGCACTAGCTGTGGAGAGAATGCT
GCGAAATGACGAGGAATACAAAGAATACTTGGAAGACATCGAGCCATATCATGGGGACCC
TGTAGGATATTTGAAATATTTTAGCGTAAAAAGGAGAGAGATCTACTCTCAGATACAGAG
AAATTATGCTTGGTACCTGGCCATTACTAGAAGAAGAGAAACAATTAGTGTATTGGATTC
GACAAGAGGCAAGCAAGGGAGCCAAGTTTTCCGCATGTCTGGAAGGCAGATCAAAGAGTT
GTATTTTAAAGTATGGAGCAACTTGCGTGAATCGAAGACAGAGGTGCTGCAGTACTTTTT
GAACTGGGACGAAAAAAAGTGCCAGGAAGAATGGGAGGCAAAAGACGATACGGTTGTTGT
GGAAGCGCTCGAGAAAGGTGGAGTTTTTCAGCGTTTGCGTTCCATGACGAGCGCTGGACT
GCAGGGTCCGCAGTACGTCAAGCTGCAGTTTAGCAGGCATCATCGACAGTTGAGGAGCAG
ATATGAATTAAGTCTAGGAATGCACTTGCGAGATCAGATTGCGCTGGGAGTTACCCCATC
TAAAGTGCCGCATTGGACGGCATTCCTCTCGATGCTGATAGGGCTGTTCTACAATAAAAC
ATTTCGGCAGAAACTGGAGTATCTTTTGGAGCAGATTTCGGAGGTGTGGTTGTTACCACA
TTGGCTTGATTTGGCAAACGTTGAAGTTCTCGCTGCAGATGACACGAGGGTACCACTGTA
CATGCTGATGGTAGCGGTTCACAAAGAGCTGGATAGCGATGATGTTCCAGACGGTAGATT
TGATATATTATTATGTAGGGATTCGAGCAGAGAAGTTGGAGAGTGAAGGAAATTGTTGTT
ACGAAAGTCACTGATTATGTATTGTGTAGTATAGTATATTGTAAGAAAATTTTTTTCTAG
GGAATATGCGTTTTGATGTAGTATTTTACTGTTTTGATTTAGTGTTTGTTGCACGGCAGT
AGCGAGAGACAAGTGCGAAGGAGTAGGATGAAAAGACAGTCTATAAAAAGTAAACATAAA
ATAAAGGTAGTAAGTATAGCTTTTAGCTGAAACTCCGGGTAAGAGTCAATAGGGCTTGGA
GGAGACGTAAATGAGGGCTATTTAGGGCTATTTAGGGCTATGTAAAAGTGTTGTAGGGCT
AAAGAACAGGATTTCATTTTCATTTTTTTTAATTTCGGTCAGAAAGCCGGGTAAGGTGTG
ACAGCGCGAGTAAAGGTAGATGAGAGAGAGT
>S288C_chrXII:76-5661
TATATATATGTCACTGTATTGCATGCTGGATGGTGTTAGACAAGGCCGTAGGGACATATA
GCATCTAGGAAGTAACCTTGTACGAAAATAGGCAATATTTCCTGTTTAGGCGATTGTGAC
GCAGATTTTAGTCCAACGATCTAGCGTCAAGGAATTTTTTTATAGTGGGACATTGCACCA
AGGAAGTAACTTGATACGTCGTGGGTGAATGGGTCTGTTTTCTTATTCGGCAGGGTAATA
CATTTTTGGGGGAAGTTTGTCTGTCTGACGCGCCATATGTAGGTACGCCAAAAAGGGCTC
CTCTACTTCGAAGCGCGAGGTCGTATACCTAATAAGGAAATGTAATTTATAACTTTCTAT
TATATTGGTCTTTTCGAGAGCGGAAGAAGTTGTAGGCTAAGCGCAGGCTAAGCGTAGGTC
CATATTTAAAGTATCCAAGAGAATATCCACGAAGCGGCTGAGCAACGAACAGAATCCTGG
TTCTCCTCGACTAAGCAGATAGTTAAGATACTGTGCACCATGGAAATTGAAAACGAACGT
ACGTACCGACTACTTTATTTTTGCAGGCCGGAAATCAAGGATGAATGAGACATCCTTCTG
TTTTCTATGTTGGGACAGACAGTCGCTTATCTTAGTGAGATTTCTTATTAACTGAATTTT
CTTTGCTGCTGCTGGAGATTTGCACCTGCATAGCGCAGATTCTGCTTCTTCTCAATAGAG
TAGCTTAATTATTACATTCTTAGATGATGATAAGACGGAAACTGGACAATCTTTTGTTTA
TATTGATGGATTTCTTGTCAAAAAGCATAACAATCAACATACTATTGTTAATTTCGAAAC
TTACAAAAATAAAATGAAAGTTTCCGATAGGCGTAAGTTTGAAAAAGCAAACTTTGACGA
GTTTGAGTCGGCTCTAAATAACAAAAACGACTTGGTACATTGTCCCTCAATAACTTTATT
TGAATCGATCCCCACGGAAGTGCGGTCATTCTACGAAGACGAAAAGTCTGGCCTAATCAA
AGTGGTAAAATTCAGAACTGGTGCAATGGATAGGAAAAGGTCTTTTGAAAAAATTGTCGT
TTCCGTCATGGTCGGGAAAAATGTACAAAAGTTCCTGACGTTTGTTGAAGACGAACCAGA
TTTCCAGGGCGGACCAATCCCTTCAAAGTATCTTATTCCCAAGAAAATCAACTTGATGGT
CTACACGTTGTTTCAAGTGCATACTTTGAAATTCAATAGAAAGGATTACGATACCCTTTC
TCTTTTTTACCTCAACAGAGGATACTATAATGAGTTGAGTTTCCGTGTCCTGGAACGTTG
TCACGAAATAGCGAGTGCCAGGCCGAACGACAGCTCTACGATGCGTACTTTCACTGACTT
TGTTTCTGGCGCACCTATTGTAAGGAGTCTTCAGAAAAGCACCATAAGGAGATATGGGTA
CAATTTGGCACCCCACATGTTTTTGTTACTACACGTAGATGAGCTATCGATTTTTTCTGC
ATACCAAGCAAGTTTACCTGGCGAAAAGAAAGTCGACACAGAGCGGCTGAAGCGTGATCT
ATGCCCACGTAAACCCATTGAGATAAAGTACTTTTCACAGATATGTAACGATATGATGAA
CAAAAAGGACCGATTGGGTGATGTTTTGCATGTGTGCTGCCCAAGTTGAGAAGAGATACT
AACAAAATGACCGCGGCTCTCAAAAATAATTGACGAGCTTACGGTGATACGCTTACCGTT
ATCCAGAGCTACAGCGCAACGTATACGTCGACGATACAACAAGAACGGTTCATCGGAGCC
TCGACTAAAGACGCTTGACGGACTCACTTCCGAGCGCTGGATTCAATGGTTAGGCCTTGA
AAGCGACTACCATTGTTCATTCTCTAGTACTCGGAATGCGGAAGACGTAGTGGCAGGTGA
GGCGGCGAGTTCAGATCATGATCAAAAAATTTCAAGAGTAACGCGAAAAAGGCCCCGAGA
GCCCAAGAGTACAAACGATATCCTCGTCGCAGGCCAGAAACTCTTTGGCAGCTCCTTTGA
ATTCAGGGACTTGCATCAGTTGCGCTTATGTCATGAAATATACATGGCAGACACACCCTC
TGTGGCAGTACAGGCCCCACCGGGCTATGGTAAGACGGAGTTATTTCATCTCCCCTTGAT
AGCACTGGCGTCTAAGGGCGACGTGAAATATGTGTCGTTTCTGTTTGTACCGTACACAGT
GTTGCTTGCTAATTGCATGATCAGGTTGGGCCGATGCGGTTGCTTGAATGTGGCCCCTGT
AAGAAACTTTATTGAAGAAGGTTGCGATGGCGTTACTGATTTATACGTGGGGATCTACGA
TGATCTTGCTAGCACTAATTTCACAGACAGGATAGCTGCGTGGGAGAATATTGTTGAGTG
CACCTTTAGGACCAACAACGTAAAATTGGGTTACCTCATTGTAGATGAGTTTCACAACTT
TGAAACGGAGGTCTACCGGCAGTCGCAATTTGGGGGCATAACTAACCTTGATTTTGACGC
TTTTGAGAAAGCAATCTTTTTGAGCGGCACAGCACCTGAGGCTGTAGCTGATGCTGCGTT
GCAGCGTATTGGGCTTACGGGACTGGCCAAGAAGTCGATGGACATCAACGAGCTCAAACG
GTCGGAAGATCTCAGCAGAGGTCTATCCAGCTATCCAACACGGATGTTTAATCTAATCAA
GGAGAAATCCGAGGTGCCTTTAGGGCATGTTCATAAAATTTGGAAGAAAGTGGAATCACA
GCCCGAAGAAGCACTGAAGCTTCTTTTAGCCCTCTTTGAAATTGAACCAGAGTCGAAGGC
CATTGTAGTTGCAAGCACAACCAACGAAGTGGAAGAATTGGCCTGCTCTTGGAGAAAGTA
TTTTAGGGTGGTATGGATACACGGGAAGCTGGGTGCTGCAGAAAAGGTGTCTCGCACAAA
GGAGTTTGTCACTGACGGTAGCATGCGAGTTCTCATCGGAACGAAATTAGTGACTGAAGG
AATTGACATTAAGCAATTGATGATGGTGATCATGCTTGATAATAGACTTAATATTATTGA
GCTCATTCAAGGCGTAGGGAGACTAAGAGATGGGGGCCTCTGTTATCTATTATCTAGAAA
AAACAGTTGGGCGGCAAGGAATCGTAAGGGTGAATTACCACCGATTAAGGAAGGCTGTAT
AACCGAACAGGTACGCGAGTTCTATGGACTTGAATCAAAGAAAGGAAAAAAGGGCCAGCA
TGTTGGATGCTGTGGCTCCAGGACAGACCTGTCTGCTGACACAGTGGAACTGATAGAAAG
AATGGACAGATTGGCTGAAAAACAGGCGACAGCTTCCATGTCGATCGTTGCGTTACCGTC
TAGCTTCCAGGAGAGCAATAGCAGTGACAGGTGCAGAAAGTATTGCAGCAGTGATGAGGA
CAGCAACACGTGCATTCATGGTAGTGCTAATGCCAGTACCAATGCGACTACCAACTCCAG
CACTAATGCTACTACCACTGCCAGCACCAACGTCAGGACTAGTGCTACTACCACTGCCAG
CATCAACGTCAGGACTAGTGCGACTACCACTGAAAGTACCAACTCCAGCACTAATGCTAC
TACCACTGCCAGCACCAACGTCAGGACTAGTGCTACTACCACTGCCAGCATCAACGTCAG
GACTAGTGCGACTACCACTGAAAGTACCAACTCCAACACTAGTGCTACTACCACCGAAAG
TACCGACTCCAACACTAGTGCTACTACCACTGAAAGTACCGACTCCAGCACTAATGCTAC
TACCACTGCCAGCATCAACGTCAGGACTAGTGCGACTACCACTGAAAGTACCAACTCCAA
CACTAATGCTACTACCACTGAAAGTACCAACTCCAGCACTAATGCTACTACCACTGAAGG
TACCAACTCCAACACTAGTGCTACTACCACTGCTAGCACCAACTCCAGCACTAATGCTAC
TACCACTGAAAGTACCAACGCTAGTGCCAAGGAGGACGCCAATAAAGATGGCAATGCTGA
GGATAATAGATTCCATCCAGTCACCGACATTAACAAAGAGTCGTATAAGCGGAAAGGGAG
TCAAATGGTTTTGCTAGAGAGAAAGAAACTGAAAGCACAATTTCCCAATACTTCCGAGAA
TATGAATGTCTTACAGTTTCTTGGATTTCGGTCTGACGAAATTAAACATCTTTTCCTCTA
TGGTATTGACGTATACTTCTGCCCAGAGGGAGTATTCACACAATACGGATTATGCAAGGG
CTGTCAAAAGATGTTCGAGCTCTGTGTCTGTTGGGCTGGCCAGAAAGTATCGTATCGGAG
GATGGCTTGGGAAGCACTAGCTGTGGAGAGAATGCTGCGAAATGACGAGGAATACAAAGA
ATACTTGGAAGACATCGAGCCATATCATGGGGACCCTGTAGGGTATTTGAAATTTTTTAG
CGTAAAAAGGGGAGAGATCTACTCTCAGATACAGAGAAATTATGCTTGGTACCTGGCCAT
TACTAGAAGAAGAGAAACAATTAGTGTATTGGATTCGACAAGAGGCAAGCAAGGGAGCCA
AGTTTTCCGCATGTCTGGAAGGCAGATCAAAGAGTTGTATTATAAAGTATGGAGCAACTT
GCGTGAATCGAAGACAGAGGTGCTGCAGTACTTTTTGAACTGGGACGAGAAAAAGTGCCG
GGAAGAATGGGAGGCAAAAGACGATACGGTCTTTGTGGAAGCGCTCGAGAAAGTTGGAGT
TTTTCAGCGTTTGCGTTCCATGACGAGCGCTGGACTGCAGGGTCCGCAGTACGTCAAGCT
GCAGTTTAGCAGGCATCATCGACAGTTGAGGAGCAGATATGAATTAAGTCTAGGAATGCA
CTTGCGAGATCAGCTTGCGCTGGGAGTTACCCCATCTAAAGTGCCGCATTGGACGGCATT
CCTGTCGATGCTGATAGGGCTGTTCTACAATAAAACATTTCGGCAGAAACTGGAATATCT
TTTGGAGCAGATTTCGGAGGTGTGGTTGTTACCACATTGGGTTGATTTGGCAAACGTTGA
AGTTCTCGCTGCAGATAACACGAGGGTACCATGCTGATGGTAGCGGTTCACAAAGAGCTG
GATAGCGAATGATGTTCCAGACGGTAGATTTGATATAATATTACTATGTAGAGATTCGAG
CAGAGAAGTTGGAGAGTGAAGGAAATTGTTGTTACGAAAGTCAGTGATTATGTATTGTGT
AGTATAGTATATTGTAAGAAATTTTTTTTTCTAGGGAATATGCGTTTTGATGTAGTAGTA
TTTCACTGTTTTGATTTAGTGTTTGTTGCACGGCAGTAGCGAGAGACAAGTGGGAAAGAG
TAGGATAAAAAGACAATCTATAAAAAGTAAACATAAAATAAAGGTAGTAAGTAGCTTTTG
GTTGAACATCCGGGTAAGAGACAACAGGGCTTGGAGGAGACGTACATGAGGGCTATTTAG
GGCTATTTAGGGCTATGTAGAAGTGCTGTAGGGCTAAAGAACAGGGTTTCATTTTCATTT
TTTTTTTAATTTCGGTCAGAAAGCCGGGTAAGGTATGACAGCGAGAGTAGAGGTAGATGT
GAAAAG
>S288C_chrXII:5724-11196
TATATATATGTCACTGTATTGCATGCTGGATGGTGTTAGACAAGGCCGTAGGGACATATA
GCATCTAGGAAGTAACCTTGTACGAAAATAGGCAATATTTCCTGTTTAGGCGATTGTGAC
GCAGATTTTAGTCCAACGATCTAGCGTCAAGGAATTTTTTTATAGTGGGACATTGCACCA
AGGAAGTAACTTGATACGTCGTGGGTGAATGGGTCTGTTTTCTTATTCGGCAGGGTAATA
CATTTTTGGGGGAAGTTTGTCTGTCTGACGCGCCATATGTAGGTACGCCAAAAAGGGCTC
CTCTACTTCGAAGCGCGAGGTCGTATACCTAATAAGGAAATGTAATTTATAACTTTCTAT
TATATTGGTCTTTTCGAGAGCGGAAGAAGTTGTAGGCTAAGCGCAGGCTAAGCGTAGGTC
CATATTTAAAGTATCCAAGAGAATATCCACGAAGCGGCTGAGCAACGAACAGAATCCTGG
TTCTCCTCGACTAAGCAGATAGTTAAGATACTGTGCACCATGGAAATTGAAAACGAACGT
ACGTACCGACTACTTTATTTTTGCAGGCCGGAAATCAAGGATGAATGAGACATCCTTCTG
TTTTCTATGTTGGGACAGACAGTCGCTTATCTTAGTGAGATTTCTTATTAACTGAATTTT
CTTTGCTGCTGCTGGAGATTTGCACCTGCATAGCGCAGATTCTGCTTCTTCTCAATAGAG
TAGCTTAATTATTACATTCTTAGATGATGATAAGACGGAAACTGGACAATCTTTTGTTTA
TATTGATGGATTTCTTGTCAAAAAGCATAACAATCAACATACTATTGTTAATTTCGAAAC
TTACAAAAATAAAATGAAAGTTTCCGATAGGCGTAAGTTTGAAAAAGCAAACTTTGACGA
GTTTGAGTCGGCTCTAAATAACAAAAACGACTTGGTACATTGTCCCTCAATAACTTTATT
TGAATCGATCCCCACGGAAGTGCGGTCATTCTACGAAGACGAAAAGTCTGGCCTAATCAA
AGTGGTAAAATTCAGAACTGGTGCAATGGATAGGAAAAGGTCTTTTGAAAAAATTGTCGT
TTCCGTCATGGTCGGGAAAAATGTACAAAAGTTCCTGACGTTTGTTGAAGACGAACCAGA
TTTCCAGGGCGGACCAATCCCTTCAAAGTATCTTATTCCCAAGAAAATCAACTTGATGGT
CTACACGTTGTTTCAAGTGCATACTTTGAAATTCAATAGAAAGGATTACGATACCCTTTC
TCTTTTTTACCTCAACAGAGGATACTATAATGAGTTGAGTTTCCGTGTCCTGGAACGTTG
TCACGAAATAGCGAGTGCCAGGCCGAACGACAGCTCTACGATGCGTACTTTCACTGACTT
TGTTTCTGGCGCACCTATTGTAAGGAGTCTTCAGAAAAGCACCATAAGGAGATATGGGTA
CAATTTGGCACCCCACATGTTTTTGTTACTACACGTAGATGAGCTATCGATTTTTTCTGC
ATACCAAGCAAGTTTACCTGGCGAAAAGAAAGTCGACACAGAGCGGCTGAAGCGTGATCT
ATGCCCACGTAAACCCATTGAGATAAAGTACTTTTCACAGATATGTAACGATATGATGAA
CAAAAAGGACCGATTGGGTGATGTTTTGCATGTGTGCTGCCCAAGTTGAGAAGAGATACT
AACAAAATGACCGCGGCTCTCAAAAATAATTGACGAGCTTACGGTGATACGCTTACCGTT
ATCCAGAGCTACAGCGCAACGTATACGTCGACGATACAACAAGAACGGTTCATCGGAGCC
TCGACTAAAGACGCTTGACGGACTCACTTCCGAGCGCTGGATTCAATGGTTAGGCCTTGA
AAGCGACTACCATTGTTCATTCTCTAGTACTCGGAATGCGGAAGACGTAGTGGCAGGTGA
GGCGGCGAGTTCAGATCATGATCAAAAAATTTCAAGAGTAACGCGAAAAAGGCCCCGAGA
GCCCAAGAGTACAAACGATATCCTCGTCGCAGGCCAGAAACTCTTTGGCAGCTCCTTTGA
ATTCAGGGACTTGCATCAGTTGCGCTTATGTCATGAAATATACATGGCAGACACACCCTC
TGTGGCAGTACAGGCCCCACCGGGCTATGGTAAGACGGAGTTATTTCATCTCCCCTTGAT
AGCACTGGCGTCTAAGGGCGACGTGAAATATGTGTCGTTTCTGTTTGTACCGTACACAGT
GTTGCTTGCTAATTGCATGATCAGGTTGGGCCGATGCGGTTGCTTGAATGTGGCCCCTGT
AAGAAACTTTATTGAAGAAGGTTGCGATGGCGTTACTGATTTATACGTGGGGATCTACGA
TGATCTTGCTAGCACTAATTTCACAGACAGGATAGCTGCGTGGGAGAATATTGTTGAGTG
CACCTTTAGGACCAACAACGTAAAATTGGGTTACCTCATTGTAGATGAGTTTCACAACTT
TGAAACGGAGGTCTACCGGCAGTCGCAATTTGGGGGCATAACTAACCTTGATTTTGACGC
TTTTGAGAAAGCAATCTTTTTGAGCGGCACAGCACCTGAGGCTGTAGCTGATGCTGCGTT
GCAGCGTATTGGGCTTACGGGACTGGCCAAGAAGTCGATGGACATCAACGAGCTCAAACG
GTCGGAAGATCTCAGCAGAGGTCTATCCAGCTATCCAACACGGATGTTTAATCTAATCAA
GGAGAAATCCGAGGTGCCTTTAGGGCATGTTCATAAAATTTGGAAGAAAGTGGAATCACA
GCCCGAAGAAGCACTGAAGCTTCTTTTAGCCCTCTTTGAAATTGAACCAGAGTCGAAGGC
CATTGTAGTTGCAAGCACAACCAACGAAGTGGAAGAATTGGCCTGCTCTTGGAGAAAGTA
TTTTAGGGTGGTATGGATACACGGGAAGCTGGGTGCTGCAGAAAAGGTGTCTCGCACAAA
GGAGTTTGTCACTGACGGTAGCATGCGAGTTCTCATCGGAACGAAATTAGTGACTGAAGG
AATTGACATTAAGCAATTGATGATGGTGATCATGCTTGATAATAGACTTAATATTATTGA
GCTCATTCAAGGCGTAGGGAGACTAAGAGATGGGGGCCTCTGTTATCTATTATCTAGAAA
AAACAGTTGGGCGGCAAGGAATCGTAAGGGTGAATTACCACCGATTAAGGAAGGCTGTAT
AACCGAACAGGTACGCGAGTTCTATGGACTTGAATCAAAGAAAGGAAAAAAGGGCCAGCA
TGTTGGATGCTGTGGCTCCAGGACAGACCTGTCTGCTGACACAGTGGAACTGATAGAAAG
AATGGACAGATTGGCTGAAAAACAGGCGACAGCTTCCATGTCGATCGTTGCGTTACCGTC
TAGCTTCCAGGAGAGCAATAGCAGTGACAGGTGCAGAAAGTATTGCAGCAGTGATGAGGA
CAGCAACACGTGCATTCATGGTAGTGCTAATGCCAGTACCAATGCGACTACCAACTCCAG
CACTAATGCTACTACCACTGCCAGCACCAACGTCAGGACTAGTGCTACTACCACTGCCAG
CATCAACGTCAGGACTAGTGCGACTACCACTGAAAGTACCAACTCCAGCACTAATGCTAC
TACCACTGCCAGCACCAACGTCAGGACTAGTGCTACTACCACTGCCAGCATCAACGTCAG
GACTAGTGCGACTACCACTGAAAGTACCAACTCCAACACTAGTGCTACTACCACCGAAAG
TACCGACTCCAACACTAGTGCTACTACCACCGAAAGTACCGACTCCAACACTAGTGCTAC
TACCACTGCTAGCACCAACTCCAGCACTAATGCCACTACCACTGCTAGCACCAACTCCAG
CACTAATGCCACTACCACTGAAAGTACCAACGCTAGTGCCAAGGAGGACGCCAATAAAGA
TGGCAATGCTGAGGATAATAGATTCCATCCAGTCACCGACATTAACAAAGAGTCGTATAA
GCGGAAAGGGAGTCAAATGGTTTTGCTAGAGAGAAAGAAACTGAAAGCACAATTTCCCAA
TACTTCCGAGAATATGAATGTCTTACAGTTTCTTGGATTTCGGTCTGACGAAATTAAACA
TCTTTTCCTCTATGGTATTGACATATACTTCTGCCCAGAGGGAGTATTCACACAATACGG
ATTATGCAAGGGCTGTCAAAAGATGTTCGGGCTCTGTGTCTGTTGGGCTGGCCAGAAAGT
ATCGTATCGGAGGATGGCTTGGGAAGCACTAGCTGTGGAGAGAATGCTGCGAAATGACGA
GGAATACAAAGAATACTTGGAAGACATCGAGCCATATCATGGGGACCCTGTAGGGTATTT
GAAATTTTTTAGCGTAAAAAGGGGAGAGATCTACTCTCAGATACAGAGAAATTATGCTTG
GTACCTGGCCATTACTAGAAGAAGAGAAACAATTAGTGTATTGGATTCGACAAGAGGCAA
GCAAGGGAGCCAAGTTTTCCGCATGTCTGGAAGGCAGATCAAAGAGTTGTATTATAAAGT
ATGGAGCAACTTGCGTGAATCGAAGACAGAGGTGCTGCAGTACTTTTTGAACTGGGACGA
GAAAAAGTGCCGGGAAGAATGGGAGGCAAAAGACGATACGGTCTTTGTGGAAGCGCTCGA
GAAAGTTGGAGTTTTTCAGCGTTTGCGTTCCATGACGAGCGCTGGACTGCAGGGTCCGCA
GTACGTCAAGCTGCAGTTTAGCAGGCATCATCGACAGTTGAGGAGCAGATATGAATTAAG
TCTAGGAATGCACTTGCGAGATCAGCTTGCGCTGGGAGTTACCCCATCTAAAGTGCCGCA
TTGGACGGCATTCCTGTCGATGCTGATAGGGCTGTTCTACAATAAAACATTTCGGCAGAA
ACTGGAATATCTTTTGGAGCAGATTTCGGAGGTGTGGTTGTTACCACATTGGGTTGATTT
GGCAAACGTTGAAGTTCTCGCTGCAGATAACACGAGGGTACCGCTGTACATGCTGATGGT
AGCGGTTCACAAAGAGCTGGATAGCGATGATGTTCCAGACGGTAGATTTGATATAATATT
ACTATGTAGAGATTCGAGCAGAGAAGTTGGAGAGTGAAGGAAATTGTTGTTACGAAAGTC
AGTGATTATGTATTGTGTAGTATAGTATATTGTAAGAAATTTTTTTTTCTAGGGAATATG
CGTTTTGATGTAGTAGTATTTCACTGTTTTGATTTAGTGTTTGTTGCACGGCAGTAGCGA
GAGACAAGTGGGAAAGAGTAGGATAAAAAGACAATCTATAAAAAGTAAACATAAAATAAA
GGTAGTAAGTAGCTTTTGGTTGAACATCCGGGTAAGAGACAACAGGGCTTGGAGGAGACG
TACATGAGGGCTACTTAGGGCTATGTAAAAGTGTTGTAGGGCTAAAGAAGAGGGTTTCAT
TTTCATTTTTTTTAATTTCGGTCAGAAAGCCGGGTAAGGTGTGACAGCGAGAGTAAAGGT
AGATGTAAGAGAG
>S288C_chrXII:1065156-1071645
TATATCTATGTCACCTTATTGCATGCTGGATGGTGTTAGACAAGGCCGTAGGGACATATA
GCATCTAGGAAGTAACCTTGTACGAAAATAGGCAATATTTCCTGTTTGACGCAGATTTTA
GCCCAAAGATCTAGCGTCAAGGAATTTTTTTATAGTGGGACATTGCAAACCAAGGAAGTA
ACTTGATACGTCGTTGGTGAATGGGTCTGTTTTCTTATTCGGCGGGGTAATACATTTTTG
GGGGAAGTTTGTCTGTCTGACGCGCCATATGTAGGTACGCCAAAAAGGGCTCCTCTACTT
CGAAGCGCGAGGTCGTATACCTAATAAGGAAATGTAATTTATAACTTTTTATTATATTGG
TCTTTTCGAGAGCGGAACGTAGGTCCATGTTTAAAGTATCCAAGAGAATATCCACGAAGC
GGCTGAGCAACGAACAGAATCCTGGTTCTCCTCGACTAAGCAGATAGTTAAGATACTGTG
CACCATGGAAATTGAAAACGAAAGTACGTACCGACTACTTTATTTTTGCAGGCCGGAAAT
CAAGCGATGAATGAGACATCCTTCTGTTTTCTATGTTGTGCTTGAAGGGGACAGACAGTC
GCTTATCTTAGTGAGATTTTGTTTGCTTTTGCTGCACCTGCATAGCGCAGATTCTGCATC
TTCTCAATAGCTTAATTATTACATTCTTAGATGATGATAAGACGAAAACTGGACAATCTT
TTGTTTATATTGATGGATTTCTTGTCAAAAAGCATAAAAATCAACATACTATTGTTAATT
TCGAAACTTACAAAAATAAAATGAAAGTTTCCGATAGGCGTAAGTTTGAAAAAGCAAACT
TTGACGAGTTTGAGTCGGCTCTAAATAACAAAAACGACTTGGTACATTGTCCCTCAATAA
CTTTATTTGAATCGATCCCCACGGAAGTGCGGTCATTCTACGAAGACGAAAAGTCTGGCC
TAATCAAAGTGGTAAAATTCAGAACTGGTGCAATGGATAGGAAAAGGTCTTTTGAAAAAG
TTGTCATTTCCGTCATGGTCGGGAAAAATGTAAAAAAGTTCCTGACGTTTGTTGAAGACG
AACCAGATTTCCAGGGCGGACCAATCCCTTCAAAGTATCTTGTTCCCAAGAAAATCAACT
TGATGGTCTACACGTTGTTTCAAGTGCATACTTTGAAATTCAATAGAAAGGATTACGATA
CCCTTTCTCTTTTTTACCTCAACAGAGGATACTATAATGAGTTGAGTTTCCGTGTCCTGG
AACGTTGTCACGAAATAGCGAGTGCTAGGCCGAACGACAGCTCTACGATGCGTACTTTCA
CTGACTTTGTTTCCGGCGCACCTATTGTAAGGAGTCTTCAGAAAAGCACCATAAGGAAAT
ATGGGTACAATTTGGCAGCCTACACGTAGATGAGCTATGCAAGCAAGTTTACCTGGCGAA
AAGAAAGTCGACACAGAGCGGCTGAAGCGTGATCTATGCCCACGTAAACCCATTGAGATA
AAGTACTTTTCACAGATATGTAACGATATGATGAACAAAAAGGACCGATTGGGTGATATT
TTGCATATTATCTTGCGAGCATGTGCACTCAATTTCGGGGCGGGTCCCCGTGGTGGCGCT
GGTGACGAAGAGGATCGATCTATTACGAATGAAGAACCCATTATTCCCTCTGTGGACGAG
CATGGCCTGAAAGTATGTAAGTTGCGCAGTCCTAACACTCCACGAAGACTCAGAAAAACA
CTAGATGCCGTGAAAGCTTTATTGGTGTCGTCTTGTGCTTGTACCGCAAGGGATTTAGAT
ATATTTGATGACAACAACGGCGTTGCAATGTGGAAATGGATCAAAATTCTGTACCACGAA
GTAGCGCAGGAAACCACGCTGAAGGACTCTTATAGAATAACTTTGGTACCTTCTTCTGAT
GGTATATCAGTATGTGGAAAACTTTGGGGAGAGTTGAACAACTGCTTCCATATGCCAGCC
TCATTTTGCGTAATCGAGAAGTTTTGTTCAGAGAACCGAAGCGAGGAATTGACGAGTATC
TGGAAAACGATTCTTTTTTTCAAATGATACCTGTTAAATATCGTGAAATTGTGCTGCCCA
AGTTGAGAAGAGATACTAACAAAATGACCGCGGCTCTTAAAAATAAAGTCGCTGTTGCAA
TTGACGAGCTTACGGTGCCACTTATGTGGATGATCCATTTTGCCGTAGGATACCCTTACC
GTTATCCAGAGCTTCAGCTACTCGCTTTTGCCGGTCCTCAGCGCAACGTATACGTCGATG
ATACAACAAGACGCATCCAACTGTACACTGATTACAACAAGAACGGTTCATCGGAGCCTC
GACTAAAGACGCTTGACGGACTCACTTCAGATTACGTGTTTTATTTTGTCACTGTGCTAA
GGCAAATGCAAATATGTGCGCTTGGTAACAGTTATGACGCTTTTAATCATGATCCTTGGA
TGGATGTGGTGGGATTTGAGGATCCAGATCAAGTAACAAATCGAGACATTTCGAGGATAG
TTTTGTATTCCTACATGTTTCTGAATACCGCGAAGGGCTGTCTGGTTGAATACGCAACTT
TTCGGCAGTACATGAGGGAACTTCCGAAGAATGCACCTCAGAAGCTGAATTTTCGGGAGA
TGCGTCAGGGGTTGATTGCCCTAGGACGGCACTGCGTAGGTAGCAGATTTGAAACAGATT
TGTACGAGTCGGCGACGAGTGAACTCATGGCCAATCATTCCGTTCAAACAGGGCGAAATA
TTTACGGTGTGGATTCCTTTTCGTTAACTAGTGTCAGTGGGACGACCGCCACTTTATTGC
AGGAACGAGCTTCCGAGCGCTGGATTCAATGGTTAGGCCTTGAAAGCGACTACCATTGTT
CATTCTCTAGTACTCGGAATGCGGAAGACGTAGTGGCAGGTGAGGCGGCGAGTTCAGATC
ATCATCAAAAAATTTCAAGAGTAACGCGAAAAAGGCCCCGAGAGCCCAAGAGTACAAACG
ATATCCTCGTCGCAGGCCGGAAACTCTTTGGCAGCTCCTTTGAATTCAGGGACTTGCATC
AGTTGCGCTTATGTCATGAAATATACATGGCAGACACACCCTCTGTGGCAGTACAGGCCC
CACCGGGCTATGGTAAGACGGAGTTATTTCATCTCCCCTTGATAGCACTGGCGTCTAAGG
GCGACGTGAAATATGTGTCGTTTCTGTTTGTACCGTACACAGTGTTGCTTGCTAATTGCA
TGATCAGGTTGAGCCGATGCGGTTGCTTGAATGTGGCCCCTGTAAGAAACTTTATTGAAG
AAGGTTGCGATGGCGTTACTGATTTATACGTGGGGATCTACGATGATCTTGCTAGCACTA
ATTTCACAGACAGGATAGCTGCGTGGGAGAATATTGTTGAGTGCACCTTTAGGACCAACA
ACGTAAAATTGGGTTACCTCATTGTAGATGAGTTTCACAACTTTGAAACGGAGGTCTACC
GGCAGTCGCAATTTGGGGGCATAACTAACCTTGATTTTGACGCTTTTGAGAAAGCAATCT
TTTTGAGCGGCACAGCACCTGAGGCTGTAGCTGATGCTGCGTTGCAGCGTATTGGGCTTA
CGGGACTGGCCAAGAAGTCGATGGACATCAACGAGCTCAAACGGTCGGAAGATCTCAGCA
GAGGTCTATCCAGCTATCCAACACGGATGTTTAATCTAATCAAGGAGAAATCCGAGGTGC
CTTTAGGGCATGTTCATAAAATTTGGAAGAAAGTGGAATCACAGCCCGAAGAAGCACTGA
AGCTTCTTTTAGCCCTCTTTGAAATTGAACCAGAGTCGAAGGCCATTGTAGTTGCAAGCA
CAACCAACGAAGTGGAAGAATTGGCCTGCTCTTGGAGAAAGTATTTTAGGGTGGTATGGA
TACACGGGAAGCTGGGTGCTGCAGAAAAGGTGTCTCGCACAAAGGAGTTTGTCACTGACG
GTAGCATGCGAGTTCTCATCGGAACGAAATTAGTGACTGAAGGAATTGACATTAAGCAAT
TGATGATGGTGATCATGCTTGATAATAGACTTAATATTATTGAGCTCATTCAAGGCGTAG
GGAGACTAAGAGATGGGGGCCTCTGTTATCTATTATCTAGAAAAAACAGTTGGGCGGCAA
GGAATCGTAAGGGTGAATTACCACCGATTAAGGAAGGCTGTATAACCGAACAGGTACGCG
AGTTCTATGGACTTGAATCAAAGAAAGGAAAAAAGGGCCAGCATGTTGGATGCTGTGGCT
CCAGGACAGACCTGTCTGCTGACACAGTGGAACTGATAGAAAGAATGGACAGATTGGCTG
AAAAACAGGCGACAGCTTCCATGTCGATCATTGCGTTACCGTCTAGCTTCCAGGAGAGCA
ATAGCAGTGACAGGTGCAGAAAGTATTGCAGCAGTGATGAGGACAGCGACACGTGCATTC
ATGGTAGTGCTAATGCCAGTACCAATGCGACTACCAACTCCAGCACTAATGCTACTACCA
CTGCCAGCACCAACGTCAGGACTAGTGCTACTACCACTGCCAGCATCAACGTCAGGACTA
GTGCGATTACCACTGAAAGTACCAACTCCAGCACTAATGCTACTACCACTGCCAGCACCA
ACGTCAGGACTAGTGCTACTACCACTGCCAGCATCAACGTCAGGACTAGTGCGACTACCA
CTGAAAGTACCAACTCCAACACTAGTGCTACTACCACCGAAAGTACCGACTCCAACACTA
GTGCTACTACCACCGAAAGTACCGACTCCAACACTAGTGCTACTACCACTGCTAGCACCA
ACTCCAGCACTAATGCCACTACCACTGCTAGCACCAACTCCAGCACTAATGCCACTACCA
CTGAAAGTACCAACGCTAGTGCCAAGGAGGACGCCAATAAAGATGGCAATGCTGAGGATA
ATAGATTCCATCCAGTCACCGACATTAACAAAGAGTCGTATAAGCGGAAAGGGAGTCAAA
TGGTTTTGCTAGAGAGAAAGAAACTGAAAGCACAATTTCCCAATACTTCCGAGAATATGA
ATGTCTTACAGTTTCTTGGATTTCGGTCTGACGAAATTAAACATCTTTTCCTCTATGGTA
TTGACGTATACTTCTGCCCAGAGGGAGTATTCACACAATACGGATTATGCAAGGGCTGTC
AAAAGATGTTCGAGCTCTGTGTCTGTTGGGCTGGCCAGAAAGTATCGTATCGGAGGATGG
CTTGGGAAGCACTAGCTGTGGAGAGAATGCTGCGAAATGACGAGGAATACAAAGAATACT
TGGAAGACATCGAGCCATATCATGGGGACCCTGTAGGATATTTGAAATATTTTAGCGTAA
AAAGGGGAGAGATCTACTCTCAGATACAGAGAAATTATGCTTGGTACCTGGCCATTACTA
GAAGAAGAGAAACAATTAGTGTATTGGATTCGACAAGAGGCAAGCAAGGGAGCCAAGTTT
TCCGCATGTCTGGAAGGCAGATCAAAGAGTTGTATTATAAAGTATGGAGCAACTTGCGTG
AATCGAAGACAGAGGTGCTGCAGTACTTTTTGAACTGGGACGAGAAAAAGTGCCGGGAAG
AATGGGAGGCAAAAGACGATACGGTCTTTGTGGAAGCGCTCGAGAAAGTTGGAGTTTTTC
AGCGTTTGCGTTCCATGACGAGCGCTGGACTGCAGGGTCCGCAGTACGTCAAGCTGCAGT
TTAGCAGGCATCATCGACAGTTGAGGAGCAGATATGAATTAAGTCTAGGAATGCACTTGC
GAGATCAGCTTGCGCTGGGAGTTACCCCATCTAAAGTGCCGCATTGGACGGCATTCCTGT
CGATGCTGATAGGGCTGTTCTACAATAAAACATTTCGGCAGAAACTGGAATATCTTTTGG
AGCAGATTTCGGAGGTGTGGTTGTTACCACATTGGCTTGATTTGGCAAACGTTGAAGTTC
TCGCTGCAGATAACACGAGGGTACCGCTGTACATGCTGATGGTAGCGGTTCACAAAGAGC
TGGATAGCGATGATGTTCCAGACGGTAGATTTGATATAATATTACTATGTAGAGATTCGA
GCAGAGAAGTTGGAGAGTGAAGGAAATTGTTGTTACGAAAGTCAGTGATTATGTATTGTG
TAGTATAGTATATTGTAAGAAATTTTTTTTTCTAGGGAATATGCGTTTTGATGTAGTAGT
ATTTCACTGTTTTGATTTAGTGTTTGTTGCACGGCAGTAGCGAGAGACAAGTGGGAAAGA
GTAGGATAAAAAGACAATCTATAAAAAGTAAACATAAAATAAAGGTAGTAAGTAGCTTTT
GGTTGAACATCCGGGTAAGAGACAACAGGGCTTGGAGGAGACGTACATGAGGGCTATTTA
GGGCTATTTAGGGCTATGTAGAAGTGCTGTAGGGCTAAAGAACAGGGTTTCATTTTCATT
TTTTTTTTTTAATTTCGGTCAGAAAGCCGGGTAAGGTATGACAGCGAGAGTAGAGGTAGA
TGTGAGAGAG
>S288C_chrXII:1071654-1078177
TATATATATGTCACTGTATTGCATGCTGGATGGTGTTAGACAAGGCCGTAGGGACATATA
GCATCTAGGAAGTAACCTTGTACGAAAATAGGCAATATTTCCTGTTTAGGCGATTGTGAC
GCAGATTTTAGTCCAACGATCTAGCGTCAAGGAATTTTTTTATAGTGGGACATTGCACCA
AGGAAGTAACTTGATACGTCGTGGGTGAATGGGTCTGTTTTCTTATTCGGCGGGGTAATA
CATTTTTGGGGGAAGTTTGTCTGTCTGACGCGCCATATGTAGGTACGCCAAAAAGGGCTC
CTCTACTTCGAAGCGCGAGGTCGTATACCTAATAAGGAAATGTAATTTATAACTTTCTAT
TATATTGGTCTTTTCGAGAGCGGAAGAAGTTGTAGGCTAAGCGCAGGCTAAGCGTAGGTC
CATATTTAAAGTATCCAAGAGAATATCCACGAAGCGGCTGAGCAACGAACAGAATCCTGG
TTCTCCTCGACTAAGCAGATAGTTAAGATACTGTGCACCATGGAAATTGAAAACGAAAGT
ACGTACCGACTACTTTATTTTTGCAGGCCGGAAATCAAGCGATGAATGAGACATCCTTCT
GTTTTCTATGTTGGGACAGACAGTCGCTTATCTTAGTGAGATTTCTTATTAACTGAATTT
TCTTTGCTGCTGCTGGAGATTTGCACCTGCATAGCGCAGATTCTGCTTCTTCTCAATAGA
GTAGCTTAATTATTACATTCTTAGATGATGATAAGACGGAAACTGGACAATCTTTTGTTT
ATATTGATGGATTTCTTGTCAAAAAGCATAACAATCAACATACTATTGTTAATTTCGAAA
CTTACAAAAATAAAATGAAAGTTTCCGATAGGCGTAAGTTTGAAAAAGCAAACTTTGACG
AGTTTGAGTCGGCTCTAAATAACAAAAACGACTTGGTACATTGTCCCTCAATAACTTTAT
TTGAATCGATCCCCACGGAAGTGCGGTCATTCTACGAAGACGAAAAGTCTGGCCTAATCA
AAGTGGTAAAATTCAGAACTGGTGCAATGGATAGGAAAAGGTCTTTTGAAAAAATTGTCA
TTTCCGTCATGGTCGGGAAAAATGTACAAAAGTTCCTGACATTTGTTGAAGACGAACCAG
ATTTCCAGGGCGGACCAATCCCTTCAAAGTATCTTATTCCCAAGAAAATCAACTTGATGG
TCTACACGTTGTTTCAAGTGCATACTTTGAAATTCAATAGAAAGGATTACGATACCCTTT
CTCTTTTTTACCTCAACAGAGGATACTATAATGAGTTGAGTTTCCGTGTCCTGGAACGTT
GTCACGAAATAGCGAGTGCCAGGCCGAACGACAGCTCTACGATGCGTACTTTCACTGACT
TTGTTTCTGGCGCACCTATTGTAAGGAGTCTTCAGAAAAGCACCATAAGGAAATATGGGT
ACAATTTGGCACCCTACATGTTCTTGTTACTACACGTAGATGAGCTATCGATTTTTTCTG
CATACCAAGCAAGTTTACCTGGCGAAAAGAAAGTCGACACAGAGCGGCTGAAGCGTGATC
TATGCCCACGTAAACCCATTGAGATAAAGTACTTTTCACAGATATGTAACGATATGATGA
ACAAAAAAGACCGATTGGGTGATATTTTGCATATTATCTTGCGAGCATGTGCGCTCAATT
TCGGGGCGGGTCCCCGTGGTGGCGCTGGTGACGAAGAGGATCGATCTATTACGAATGAAG
AACCCATTATTCCCTCTGTGGACGAGCATGGCTTGAAAGTATGTAAGTTGCGTAGTCCTA
ACACTCCACGAAGACTCAGAAAAACACTAGATGCCGTGAAAGCTTTATTGGTGTCGTCTT
GTGCTTGTACTGCAAGGGATTTAGATATATTTGATGACACCAACGGCGTTGCAATGTGGA
AATGGATCAAAATTCTGTACCACGAAGTAGCGCAGGAAACCACGCTGAAGGACTCTTATA
GAATAACTTTGGTACCTTCTTCTGATGGTATATCAGTATGTGGAAAACTTTTTAATCGCG
AGTATGTCCGCGGCTTTTACTTTGCATGCAAGGCTCAGTTCGATAACCTTTGGGGAGAGT
TGAACAACTGCTTTTATATGCCTACAGTGGTTGATATTGCCAGCCTCATTTTGCGTAATC
GAGAAGTTTTGTTCAGAGAGCCAAAGCGAGGAATTGACGAGTATCTGGAAAACGATTCTT
TTCTTCAAATGATACCTGTTAAATATCGTGAAATTGTGCTGCCCAAGTTGAGAAGAGATA
CTAACAAAATGACCGCGGCTCTTAAAAATAAAGTCACTGTTGCAATTGACGAGCTTACGG
TGCCACTTATGTGGATGGTCCATTTTGCCGTAGGATACCCTTACCGTTATCCAGAGCTTC
AGCTACTCGCTTTTGCCGGTCCTCAGCGCAACGTATACGTCGATGATACAACAAGACGCA
TCCAACTGTACACTGATTACAACAAGAACGGTTCATCGGAGCCTCGACTTAAGACGCTTG
ACGGACTCACTTCAGATTACGTGTTTTATTTTGTCACTGTGCTAAGGCAAATGCAAATAT
GTGCGCTTGGTAACAGTTATGACGCTTTTAATCATGATCCTTGGATGGATGTGGTGGGAT
TTGAGGATCCAGATCAAGTAACAAATCGAGACATTTCGAGGATAGTTTTGTATTCCTACA
TGTTTCTGAATACCGCGAAGGGCTGTCTGGTTGAATACGCAACTTTTCGGCAGTACATGA
GGGAACTTCCGAAGAATGCACCTCAGAAGCTGAATTTTCGGGAGATGCGTCAGGGGTTGA
TTGCCCTAGGACGGCACTGCGTAGGTAGCAGATTTGAAACAGATTTGTACGAGTCGGCGA
CGAGTGAACTCATGGCCAATCATTCCGTTCAAACAGGGCGAAATATTTACGGTGTGGATT
CCTTTTCGTTAACTAGTGTCAGTGGGACGACCGCCACTTTATTGCAGGAACGAGCTTCCG
AGCGCTGGATTCAATGGTTAGGCCTTGAAAGCGACTACCATTGTTCATTCTCTAGTACTC
GGAATGCGGAAGACGTAGTGGCAGGTGAGGCGGCGAGTTCAGATCATGATCAAAAAATTT
CAAGAGTAACGCGAAAAAGGCCCCGAGAGCCCAAGAGTACAAACGATATCCTCGTCGCAG
GCCAGAAACTCTTTGGCAGCTCCTTTGAATTCAGGGACTTGCATCAGTTGCGCTTATGTC
ATGAAATATACATGGCAGACACACCCTCTGTGGCAGTACAGGCCCCACCGGGCTATGGTA
AGACGGAGTTATTTCATCTCCCCTTGATAGCACTGGCGTCTAAGGGCGACGTGAAATATG
TGTCGTTTCTGTTTGTACCGTACACAGTGTTGCTTGCTAATTGCATGATCAGGTTGAGCC
GATGCGGTTGCTTGAATGTGGCCCCTGTAAGAAACTTTATTGAAGAAGGTTGCGATGGCG
TTACTGATTTATACGTGGGGATCTACGATGATCTTGCTAGCACTAATTTCACAGACAGGA
TAGCTGCGTGGGAGAATATTGTTGAGTGCACCTTTAGGACCAACAACGTAAAATTGGGTT
ACCTCATTGTAGATGAGTTTCACAACTTTGAAACGGAGGTCTACCGGCAGTCGCAATTTG
GGGGCATAACTAACCTTGATTTTGACGCTTTTGAGAAAGCAATCTTTTTGAGCGGCACAG
CACCTGAGGCTGTAGCTGATGCTGCGTTGCAGCGTATTGGGCTTACGGGACTGGCCAAGA
AGTCGATGGACATCAACGAGCTCAAACGGTCGGAAGATCTCAGCAGAGGTCTATCCAGCT
ATCCAACACGGATGTTTAATCTAATCAAGGAGAAATCCGAGGTGCCTTTAGGGCATGTTC
ATAAAATTTGGAAGAAAGTGGAATCACAGCCCGAAGAAGCACTGAAGCTTCTTTTAGCCC
TCTTTGAAATTGAACCAGAGTCGAAGGCCATTGTAGTTGCAAGCACAACCAACGAAGTGG
AAGAATTGGCCTGCTCTTGGAGAAAGTATTTTAGGGTGGTATGGATACACGGGAAGCTGG
GTGCTGCAGAAAAGGTGTCTCGCACAAAGGAGTTTGTCACTGACGGTAGCATGCGAGTTC
TCATCGGAACGAAATTAGTGACTGAAGGAATTGACATTAAGCAATTGATGATGGTGATCA
TGCTTGATAATAGACTTAATATTATTGAGCTCATTCAAGGCGTAGGGAGACTAAGAGATG
GGGGCCTCTGTTATCTATTATCTAGAAAAAACAGTTGGGCGGCAAGGAATCGTAAGGGTG
AATTACCACCGATTAAGGAAGGCTGTATAACCGAACAGGTACGCGAGTTCTATGGACTTG
AATCAAAGAAAGGAAAAAAGGGCCAGCATGTTGGATGCTGTGGCTCCAGGACAGACCTGT
CTGCTGACACAGTGGAACTGATAGAAAGAATGGACAGATTGGCTGAAAAACAGGCGACAG
CTTCCATGTCGATCATTGCGTTACCGTCTAGCTTCCAGGAGAGCAATAGCAGTGACAGGT
GCAGAAAGTATTGCAGCAGTGATGAGGACAGCGACACGTGCATTCATGGTAGTGCTAATG
CCAGTACCAATGCGACTACCAACTCCAGCACTAATGCTACTACCACTGCCAGCACCAACG
TCAGGACTAGTGCTACTACCACTGCCAGCATCAACGTCAGGACTAGTGCGATTACCACTG
AAAGTACCAACTCCAGCACTAATGCTACTACCACTGCCAGCACCAACGTCAGGACTAGTG
CTACTACCACTGCCAGCATCAACGTCAGGACTAGTGCGACTACCACTGAAAGTACCAACT
CCAACACTAGTGCTACTACCACCGAAAGTACCGACTCCAACACTAGTGCTACTACCACCG
AAAGTACCGACTCCAACACTAGTGCTACTACCACTGCTAGCACCAACTCCAGCACTAATG
CCACTACCACTGCTAGCACCAACTCCAGCACTAATGCCACTACCACTGAAAGTACCAACG
CTAGTGCCAAGGAGGACGCCAATAAAGATGGCAATGCTGAGGATAATAGATTCCATCCAG
TCACCGACATTAACAAAGAGTCGTATAAGCGGAAAGGGAGTCAAATGGTTTTGCTAGAGA
GAAAGAAACTGAAAGCACAATTTCCCAATACTTCCGAGAATATGAATGTCTTACAGTTTC
TTGGATTTCGGTCTGACGAAATTAAACATCTTTTCCTCTATGGTATTGACGTATACTTCT
GCCCAGAGGGAGTATTCACACAATACGGATTATGCAAGGGCTGTCAAAAGATGTTCGAGC
TCTGTGTCTGTTGGGCTGGCCAGAAAGTATCGTATCGGAGGATGGCTTGGGAAGCACTAG
CTGTGGAGAGAATGCTGCGAAATGACGAGGAATACAAAGAATACTTGGAAGACATCGAGC
CATATCATGGGGACCCTGTAGGATATTTGAAATATTTTAGCGTAAAAAGGGGAGAGATCT
ACTCTCAGATACAGAGAAATTATGCTTGGTACCTGGCCATTACTAGAAGAAGAGAAACAA
TTAGTGTATTGGATTCGACAAGAGGCAAGCAAGGGAGCCAAGTTTTCCGCATGTCTGGAA
GGCAGATCAAAGAGTTGTATTATAAAGTATGGAGCAACTTGCGTGAATCGAAGACAGAGG
TGCTGCAGTACTTTTTGAACTGGGACGAGAAAAAGTGCCGGGAAGAATGGGAGGCAAAAG
ACGATACGGTCTTTGTGGAAGCGCTCGAGAAAGTTGGAGTTTTTCAGCGTTTGCGTTCCA
TGACGAGCGCTGGACTGCAGGGTCCGCAGTACGTCAAGCTGCAGTTTAGCAGGCATCATC
GACAGTTGAGGAGCAGATATGAATTAAGTCTAGGAATGCACTTGCGAGATCAGCTTGCGC
TGGGAGTTACCCCATCTAAAGTGCCGCATTGGACGGCATTCCTGTCGATGCTGATAGGGC
TGTTCTACAATAAAACATTTCGGCAGAAACTGGAATATCTTTTGGAGCAGATTTCGGAGG
TGTGGTTGTTACCACATTGGCTTGATTTGGCAAACGTTGAAGTTCTCGCTGCAGATAACA
CGAGGGTACCGCTGTACATGCTGATGGTAGCGGTTCACAAAGAGCTGGATAGCGATGATG
TTCCAGACGGTAGATTTGATATAATATTACTATGTAGAGATTCGAGCAGAGAAGTTGGAG
AGTGAAGGAAATTGTTGTTACGAAAGTCAGTGATTATGTATTGTGTAGTATAGTATATTG
TAAGAAATTTTTTTTTCTAGGGAATATGCGTTTTGATGTAGTAGTATTTCACTGTTTTGA
TTTAGTGTTTGTTGCACGGCAGTAGCGAGAGACAAGTGGGAAAGAGTAGGATAAAAAGAC
AATCTATAAAAAGTAAACATAAAATAAAGGTAGTAAGTAGCTTTTGGTTGAACATCCGGG
TAAGAGACAACAGGGCTTGGAGGAGACGTACATGAGGGCTATTT
>S288C_chrXIII:52-5537
TATATATATGTCACTGTATTGCATGCTGGATGGTGTTAGACAAGGCCGTAGGGACATATA
GCATCTAGGAAGTAACCTTGTACGAAAATAGGCAATATTTCCTGTTTAGGCGATTGTGAC
GCAGATTTTAGTCCAACGATCTAGCGTCAAGGAATTTTTTTATAGTGGGACATTGCACCA
AGGAAGTAACTTGATACGTCGTGGGTGAATGGGTCTGTTTTCTTATTCGGCAGGGTAATA
CATTTTTGGGGGAAGTTTGTCTGTCTGACGCGCCATATGTAGGTACGCCAAAAAGGGCTC
CTCTACTTCGAAGCGCGAGGTCGTATACCTAATAAGGAAATGTAATTTATAACTTTCTAT
TATATTGGTCTTTTCGAGAGCGGAAGAAGTTGTAGGCTAAGCGCAGGCTAAGCGTAGGTC
CATATTTAAAGTATCCAAGAGAATATCCACGAAGCGGCTGAGCAACGAACAGAATCCTGG
TTCTCCTCGACTAAGCAGATAGTTAAGATACTGTGCACCATGGAAATTGAAAACGAACGT
ACGTACCGACTACTTTATTTTTGCAGGCCGGAAATCAAGGATGAATGAGACATCCTTCTG
TTTTCTATGTTGGGACAGACAGTCGCTTATCTTAGTGAGATTTCTTATTAACTGAATTTT
CTTTGCTGCTGCTGGAGATTTGCACCTGCATAGCGCAGATTCTGCTTCTTCTCAATAGAG
TAGCTTAATTATTACATTCTTAGATGATGATAAGACGGAAACTGGACAATCTTTTGTTTA
TATTGATGGATTTCTTGTCAAAAAGCATAACAATCAACATACTATTGTTAATTTCGAAAC
TTACAAAAATAAAATGAAAGTTTCCGATAGGCGTAAGTTTGAAAAAGCAAACTTTGACGA
GTTTGAGTCGGCTCTAAATAACAAAAACGACTTGGTACATTGTCCCTCAATAACTTTATT
TGAATCGATCCCCACGGAAGTGCGGTCATTCTACGAAGACGAAAAGTCTGGCCTAATCAA
AGTGGTAAAATTCAGAACTGGTGCAATGGATAGGAAAAGGTCTTTTGAAAAAATTGTCGT
TTCCGTCATGGTCGGGAAAAATGTACAAAAGTTCCTGACGTTTGTTGAAGACGAACCAGA
TTTCCAGGGCGGACCAATCCCTTCAAAGTATCTTATTCCCAAGAAAATCAACTTGATGGT
CTACACGTTGTTTCAAGTGCATACTTTGAAATTCAATAGAAAGGATTACGATACCCTTTC
TCTTTTTTACCTCAACAGAGGATACTATAATGAGTTGAGTTTCCGTGTCCTGGAACGTTG
TCACGAAATAGCGAGTGCCAGGCCGAACGACAGCTCTACGATGCGTACTTTCACTGACTT
TGTTTCTGGCGCACCTATTGTAAGGAGTCTTCAGAAAAGCACCATAAGGAGATATGGGTA
CAATTTGGCACCCCACATGTTTTTGTTACTACACGTAGATGAGCTATCGATTTTTTCTGC
ATACCAAGCAAGTTTACCTGGCGAAAAGAAAGTCGACACAGAGCGGCTGAAGCGTGATCT
ATGCCCACGTAAACCCATTGAGATAAAGTACTTTTCACAGATATGTAACGATATGATGAA
CAAAAAGGACCGATTGGGTGATGTTTTGCATGTGTGCTGCCCAAGTTGAGAAGAGATACT
AACAAAATGACCGCGGCTCTCAAAAATAATTGACGAGCTTACGGTGATACGCTTACCGTT
ATCCAGAGCTACAGCGCAACGTATACGTCGACGATACAACAAGAACAGTTCATCGGAGCC
TCGACTAAAGACGCTTGACGGACTCACTTCCGAGCGCTGGATTCAATGGTTAGGCCTTGA
AAGCGACTACCATTGTTCATTCTCTAGTACTCGGAATGCGGAAGACGTAGTGGCAGGTGA
GGCGGCGAGTTCAGATCATCATCAAAAAATTTCAAGAGTAACGCGAAAAAGGCCCCGAGA
GCCCAAGAGTACAAACGATATCCTCGTCGCAGGCCAGAAACTCTTTGGCAGCTCCTTTGA
ATTCAGGGACTTGCATCAGTTGCGCTTATGTCATGAAATATACATGGCAGACACACCCTC
TGTGGCAGTACAGGCCCCACCGGGCTATGGTAAGACGGAGTTATTTCATCTCCCCTTGAT
AGCACTGGCGTCTAAGGGCGACGTGAAATATGTGTCGTTTCTGTTTGTACCGTACACAGT
GTTGCTTGCTAATTGCATGATCAGGTTGAGCCGATGCGGTTGCTTGAATGTGGCCCCTGT
AAGAAACTTTATTGAAGAAGGTTGCGATGGCGTTACTGATTTATACGTGGGGATCTACGA
TGATCTTGCTAGCACTAATTTCACAGACAGGATAGCTGCGTGGGAGAATATTGTTGAGTG
CACCTTTAGGACCAACAACGTAAAATTGGGTTACCTCATTGTAGATGAGTTTCACAACTT
TGAAACGGAGGTCTACCGGCAGTCGCAATTTGGGGGCATAACTAACCTTGATTTTGACGC
TTTTGAGAAAGCAATCTTTTTGAGCGGCACAGCACCTGAGGCTGTAGCTGATGCTGCGTT
GCAGCGTATTGGGCTTACGGGACTGGCCAAGAAGTCGATGGACATCAACGAGCTCAAACG
GTCGGAAGATCTCAGCAGAGGTCTATCCAGCTATCCAACACGGATGTTTAATCTAATCAA
GGAGAAATCCGAGGTGCCTTTAGGGCATGTTCATAAAATTTGGAAGAAAGTGGAATCACA
GCCCGAAGAAGCACTGAAGCTTCTTTTAGCCCTCTTTGAAATTGAACCAGAGTCGAAGGC
CATTGTAGTTGCAAGCACAACCAACGAAGTGGAAGAATTGGCCTGCTCTTGGAGAAAGTA
TTTTAGGGTGGTATGGATACACGGGAAGCTGGGTGCTGCAGAAAAGGTGTCTCGCACAAA
GGAGTTTGTCACTGACGGTAGCATGCGAGTTCTCATCGGAACGAAATTAGTGACTGAAGG
AATTGACATTAAGCAATTGATGATGGTGATCATGCTTGATAATAGACTTAATATTATTGA
GCTCATTCAAGGCGTAGGGAGACTAAGAGATGGGGGCCTCTGTTATCTATTATCTAGAAA
AAACAGTTGGGCGGCAAGGAATCGTAAGGGTGAATTACCACCAATTAAGGAAGGCTGTAT
AACCGAACAGGTACGCGAGTTCTATGGACTTGAATCAAAGAAAGGAAAAAAGGGCCAGCA
TGTTGGATGCTGTGGCTCCAGGACAGACCTGTCTGCTGACACAGTGGAACTGATAGAAAG
AATGGACAGATTGGCTGAAAAACAGGCGACAGCTTCCATGTCGATCGTTGCGTTACCGTC
TAGCTTCCAGGAGAGCAATAGCAGTGACAGGTGCAGAAAGTATTGCAGCAGTGATGAGGA
CAGCGACACGTGCATTCATGGTAGTGCTAATGCCAGTACCAATGCGACTACCAACTCCAG
CACTAATGCTACTACCACTGCCAGCACCAACGTCAGGACTAGTGCTACTACCACTGCCAG
CATCAACGTCAGGACTAGTGCGACTACCACTGAAAGTACCAACTCCAGCACTAATGCTAC
TACCACTGCCAGCACCAACGTCAGGACTAGTGCTACTACCACTGCCAGCATCAACGTCAG
GACTAGTGCGACTACCACTGAAAGTACCAACTCCAACACTAGTGCTACTACCACCGAAAG
TACCGACTCCAACACTAGTGCTACTACCACCGAAAGTACCGACTCCAACACTAGTGCTAC
TACCACTGCTAGCACCAACTCCAGCACTAATGCCACTACCACTGCTAGCACCAACTCCAG
CACTAATGCCACTACCACTGAAAGTACCAACGCTAGTGCCAAGGAGGACGCCAATAAAGA
TGGCAATGCTGAGGATAATAGATTCCATCCAGTCACCGACATTAACAAAGAGTCGTATAA
GCGGAAAGGGAGTCAAATGGTTTTGCTAGAGAGAAAGAAACTGAAAGCACAATTTCCCAA
TACTTCCGAGAATATGAATGTCTTACAGTTTCTTGGATTTCGGTCTGACGAAATTAAACA
TCTTTTCCTCTATGGTATTGACATATACTTCTGCCCAGAGGGAGTATTCACACAATACGG
ATTATGCAAGGGCTGTCAAAAGATGTTCGAGCTCTGTGTCTGTTGGGCTGGCCAGAAAGT
ATCGTATCGGAGGATGGCTTGGGAAGCACTAGCTGTGGAGAGAATGCTGCGAAATGACGA
GGAATACAAAGAATACTTGGAAGACATCGAGCCATATCATGGGGACCCTGTAGGGTATTT
GAAATTTTTTAGCGTAAAAAGGGGAGAGATCTACTCTCAGATACAGAGAAATTATGCTTG
GTACCTGGCCATTACTAGAAGAAGAGAAACAATTAGTGTATTGGATTCGACAAGAGGCAA
GCAAGGGAGCCAAGTTTTCCGCATGTCTGGAAGGCAGATCAAAGAGTTGTATTATAAAGT
ATGGAGCAACTTGCGTGAATCGAAGACAGAGGTGCTGCAGTACTTTTTGAACTGGGACGA
AAAAAAGTGCCGGGAAGAATGGGAGGCAAAAGACGATACGGTCTTTGTGGAAGCGCTCGA
GAAAGTTGGAGTTTTTCAGCGTTTGCGTTCCATGACGAGCGCTGGACTGCAGGGTCCGCA
GTACGTCAAGCTGCAGTTTAGCAGGCATCATCGACAGTTGAGGAGCAGATATGAATTAAG
TCTAGGAATGCACTTGCGAGATCAGCTTGCGCTGGGAGTTACCCCATCTAAAGTGCCGCA
TTGGACGGCATTCCTGTCGATGCTGATAGGGCTGTTCTACAATAAAACATTTCGGCAGAA
ACTGGAATATCTTTTGGAGCAGATTTCGGAGGTGTGGTTGTTACCACATTGGGTTGATTT
GGCAAACGTTGAAGTTCTCGCTGCAGATAACACGAGGGTACCGCTGTACATGCTGATGGT
AGCGGTTCACAAAGAGCTGGATAGCGATGATGTTCCAGACGGTAGATTTGATATAATATT
ACTATGTAGAGATTCGAGCAGAGAAGTTGGAGAGTGAAGGAAATTGTTGTTACGAAAGTC
AGTGATTATGTATTGTGTAGTATAGTATATTGTAAGAAATTTTTTTTTCTAGGGAATATG
CGTTTTGATGTAGTAGTATTTCACTGTTTTGATTTAGTGTTTGTTGCACGGCAGTAGCGA
GAGACAAGTGGGAAAGAGTAGGATAAAAAGACAATCTATAAAAAGTAAACATAAAATAAA
GGTAGTAAGTAGCTTTTGGTTGAACATCCGGGTAAGAGACAACAGGGCTTGGAGGAGACG
TACATGAGGGCTATTTAGGGCTATTTAGGGCTATGTAGAAGTGCTGTAGGGCTAAAGAAC
AGGGTTTCATTTTCATTTTTTTTTTTTAATTTCGGTCAGAAAGCCGGGTAAGGAGTGACA
GCGAGAGTAAAGATAGATGTGAAAAG
>S288C_chrXIV:1-6617
TATATATATGTCACTGTATTGCATGCTGGATGGTGTTAGACAAGGCCGTAGGGACATATA
GCATCTAGGAAGTAACCTTGTACGAAAATAGGCAATATTTCCTGTTTAGGCGATTGTGAC
GCAGATTTTAGTCCAACGATCTAGCGTCAAGGAATTTTTTTATAGTGGGACATTGCACCA
AGGAAGTAACTTGATACGTCGTGGGTGAATGGGTCTGTTTTCTTATTCGGCGGGGTAATA
CATTTTTGGGGGAAGTTTGTCTGTCTGACGCGCCATATGTAGGTACGCCAAAAAGGGCTC
CTCTACTTCGAAGCGCGAGGTCGTATACCTAATAAGGAAATGTAATTTATAACTTTCTAT
TATATTGGTCTTTTCGAGAGCGGAAGAAGTTGTAGGCTAAGCGCAGGCTAAGCGTAGGTC
CATATTTAAAGTATCCAAGAGAATATCCACGAAGCGGCTGAGCAACGAACAGAATCCTGG
TTCTCCTCGACTAAGCAGATAGTTAAGATACTGTGCACCATGGAAATTGAAAACGAACGT
ACGTACCGACTACTTTATTTTTGCAGGCCGGAAATCAAGCGATGAATGAGACATCCTTCT
GCTTTCTATGTTGTGCTTGAAGGGGACAGACAGTCGCTTATCTTAGTGAGATTTCTTACT
AACTGAATTTACTTTGCTGCTGCTAGAGATTTGCACCTGCATAGCGCAGATTCTGCATCT
TCTCAATAGCTTAATTATTACATTCTTAGATGATGATAAGACGGAAACTGGACAATCTTT
TGTTTATATTGATGGATTTCTTGTCAAAAAGCATAACAATCAACATACTATTGTTAATTT
CGAAACTTACAAAAATAAAATGAAAGTTTCCGATAGGCGTAAGTTTGAAAAAGCAAACTT
TGACGAGTTTGAGTCGGCTCTAAATAACAAAAACGACTTGGTACATTGTCCCTCAATAAC
TTTATTTGAATCGATCCCCACGGAAGTGCGGTCATTCTACGAAGACGAAAAGTCTGGTCT
AATCAAAGTGGTAAAATTCAGAACTGGTGCAATGGATAGGAAAAGGTCTTTTGAAAAAAT
TGTCGTTTCCGTCATGGTCGGGAAAAATGTACAAAAGTTCCTGACGTTTGTTGAAGACGA
ACCAGATTTCCAGGGCGGACCAATCCCTTCAAAGTATCTTATTCCCAAGAAAATCAACTT
GATGGTCTACACGTTGTTTCAAGTGCATACTTTGAAATTCAATAGAAAGGATTACGATAC
CCTTTCTCTTTTTTACCTCAACAGAGGATACTATAATGAGTTGAGTTTCCGTGTCCTGGA
ACGTTGTTACGAAATAGCGAGTGCCAGGCCGAACGACAGCTCTACGATGCGTACTTTCAC
TGACTTTGTTTCTGGCACACCTATTGTAAGGGGTCTTCAGAAAAGCACCATAAGGAAATA
TGGATACAATTTGGCACCCTACATGTTTTTGTTACTACACGTAGATGAGCTATCGATTTT
TTCTGCATACCAAGCAAGTTTACCTGGCGAAAAGAAAGTCGACACAGAGCGGCTGAAGCG
TGATCTATGCCCACGTAAACCCACTGAGATAAAGTACTTTTCACAGATATGTAACGATAT
GATGAACAAAAAGGACCGATTGGGTGATATTTTGCATATTATCTTGCGAGCATGTGCGCT
CAATTTCGGGGCGGGTCCCCGTGGTGGCGCTGGTGACGAAGAGGATCGATCCATTACGAA
TGAAGAACCCATTATTCCCTCTGTGGACGAGCATGGCTTGAAAGTATGTAAGTTGCGCAG
TCCTAACACTCCACGAAGACTCAGAAAAACACTAGATGCCGTGAAAGCTTTATTGGTGTC
GTCTTGTGCTTGTACCGCAAGGGATTTAGATATATTTGATGACAACAACGGCGTTGCGAT
GTGGAAATGGATCAAAATTCTGTACCACGAAGTAGCGCAGGAAACCGCGCTGAAGGACTC
TTATAGAATAACTTTGGTACCTTCTTCTGATGGTGTATCAGTATGTGGAAAACTGTTTAA
TCGCGAGTATGTCCGCGGCTTTTACTTTGCATGCAAGGCTCAGTTTGATAACCTTTGGGA
AGAATTGAACGACTGCTTTTATATGCCTACAGTGGTTGATATTGCCAGCCTCATTTTGCG
TAATCGAGAAGTTTTGTTCAGAGAGCCAAAGCGAGGAATTGACGAGTATCTGGAGAACGA
TTCTTTCCTTCAAATGATACCTGTTAAATATCGTGAAATTGTGCTGCCCAAGTTGAGAAG
AGATACTAACAAAATGACCGCGGCTCTTAAAAATAAAGTCACTGTTGCAATTGACGAGCT
TACGGTGCCACTTATGTGGATGATCCATTTTGCCGTAGGATACCCTTACCGTTATCCAGA
GCTTCAGCTACTCGCTTTTGCCGGTCCTCAGCGCAACGTATACGTCGATGATACAACAAG
ACGCATCCAACTGTACACTGATTACAACAAGAACGGTTCATCGGAGCCTCGACTTAAGAC
GCTTGACGGACTCACTTCAGATTACGTGTTTTATTTTGTCACTGTGCTAAGGCAAATGCA
AATATGTGCGCTTGGTAACAGTTATGACGCTTTTAATCATGATCCTTGGATGGATGTGGT
GGGATTTGAGGATCCAGATCAAGTAACAAATCGAGACATTTCGAGGATAGTTTTGTATTC
CTACATGTTTCTGAATACCGCGAAGGGCTGTCTGGTTGAATACGCAACTTTTCGGCAGTA
CATGAGGGAACTTCCGAAGAATGCACCTCAGAAGCTGAATTTTCGGGAGATGCGTCAGGG
GTTGATTGCCCTAGGACGGCACTGCGTAGGTAGCAGATTTGAAACAGATTTGTACGAGTC
GGCGACGAGTGAACTCATGGCCAATCATTCCGTTCAAACAGGGCGAAATATTTACGGTGT
GGATTCCTTTTCGTTAACTAGTGTCAGTGGGACGACCGCCACTTTATTGCAGGAACGAGC
TTCCGAGCGCTGGATTCAATGGTTAGGCCTTGAAAGCGACTACCATTGTTCATTCTCTAG
TACTCGGAATGCGGAAGACGTAGTGGCAGGTGAGGCGGCGAGTTCAGATCATCATCAAAA
AATTTCAAGAGTAACGCGAAAAAGGCCCCGAGAGCCCAAGAGTACAAACGATATCCTCGT
CGCAGGCCAGAAACTCTTTGGCAGCTCCTTTGAATTCAGGGACTTGCATCAGTTGCGCTT
ATGTCATGAAATATACATGGCAGACACACCCTCTGTGGCAGTACAGGCCCCACCGGGCTA
TGGTAAGACGGAGTTATTTCATCTCCCCTTGATAGCACTGGCGTCTAAGGGCGACGTGAA
ATATGTGTCGTTTCTGTTTGTACCGTACACAGTGTTGCTTGCTAATTGCATGATCAGGTT
GAGCCGATGCGGTTGCTTGAATGTGGCCCCTGTAAGAAACTTTATTGAAGAAGGTTGCGA
TGGCGTTACTGATTTATACGTGGGGATCTACGATGATCTTGCTAGCACTAATTTCACAGA
CAGGATAGCTGCGTGGGAGAATATTGTTGAGTGCACCTTTAGGACCAACAACGTAAAATT
GGGTTACCTCATTGTAGATGAGTTTCACAACTTTGAAACGGAGGTCTACCGGCAGTCGCA
ATTTGGGGGCATAACTAACCTTGATTTTGACGCTTTTGAGAAAGCAATCTTTTTGAGCGG
CACAGCACCTGAGGCTGTAGCTGATGCTGCGTTGCAGCGTATTGGGCTTACGGGACTGGC
CAAGAAGTCGATGGACATCAACGAGCTCAAACGGTCGGAAGATCTCAGCAGAGGTCTATC
CAGCTATCCAACACGGATGTTTAATCTAATCAAGGAGAAATCCGAGGTGCCTTTAGGGCA
TGTTCATAAAATTTGGAAGAAAGTGGAATCACAGCCCGAAGAAGCACTGAAGCTTCTTTT
AGCCCTCTTTGAAATTGAACCAGAGTCGAAGGCCATTGTAGTTGCAAGCACAACCAACGA
AGTGGAAGAATTGGCCTGCTCTTGGAGAAAGTATTTTAGGGTGGTATGGATACACGGGAA
GCTGGGTGCTGCAGAAAAGGTGTCTCGCACAAAGGAGTTTGTCACTGACGGTAGCATGCG
AGTTCTCATCGGAACGAAATTAGTGACTGAAGGAATTGACATTAAGCAATTGATGATGGT
GATCATGCTTGATAATAGACTTAATATTATTGAGCTCATTCAAGGCGTAGGGAGACTAAG
AGATGGGGGCCTCTGTTATCTATTATCTAGAAAAAACAGTTGGGCGGCAAGGAATCGTAA
GGGTGAATTACCACCGATTAAGGAAGGCTGTATAACCGAACAGGTACGCGAGTTCTATGG
ACTTGAATCAAAGAAAGGAAAAAAGGGCCAGCATGTTGGATGCTGTGGCTCCAGGACAGA
CCTGTCTGCTGACACAGTGGAACTGATAGAAAGAATGGACAGATTGGCTGAAAAACAGGC
GACAGCTTCCATGTCGATCGTTGCGTTACCGTCTAGCTTCCAGGAGAGCAATAGCAGTGA
CAGGTGCAGAAAGTATTGCAGCAGTGATGAGGACAGCGACACGTGCATTCATGGTAGTGC
TAATGCCAGTACCAATGCGACTACCAACTCCAGCACTAATGCTACTACCACTGCCAGCAC
CAACGTCAGGACTAGTGCTACTACCACTGCCAGCATCAACGTCAGGACTAGTGCGACTAC
CACTGAAAGTACCAACTCCAGCACTAATGCTACTACCACTGCCAGCACCAACGTCAGGAC
TAGTGCTACTACCACTGCCAGCATCAACGTCAGGACTAGTGCGACTACCACTGAAAGTAC
CAACTCCAACACTAGTGCTACTACCACCGAAAGTACCGACTCCAACACTAGTGCTACTAC
CACCGAAAGTACCGACTCCAACACTAGTGCTACTACCACTGCTAGCACCAACTCCAGCAC
TAATGCCACTACCACTGCTAGCACCAACTCCAGCACTAATGCCACTACCACTGAAAGTAC
CAACGCTAGTGCCAAGGAGGACGCCAATAAAGATGGCAATGCTGAGGATAATAGATTCCA
TCCAGTCACCGACATTAACAAAGAGTCGTATAAGCGGAAAGGGAGTCAAATGGTTTTGCT
AGAGAGAAAGAAACTGAAAGCACAATTTCCCAATACTTCCGAGAATATGAATGTCTTACA
GTTTCTTGGATTTCGGTCTGACGAAATTAAACATCTTTTCCTCTATGGTATTGACGTATA
CTTCTGCCCAGAGGGAGTATTCACACAATACGGATTATGCAAGGGCTGTCAAAAGATGTT
CGAGCTCTGTGTCTGTTGGGCTGGCCAGAAAGTATCGTATCGGAGGATGGCTTGGGAAGC
ACTAGCTGTGGAGAGAATGCTGCGAAATGACGAGGAATACAAAGAATACTTGGAAGACAT
CGAGCCATATCATGGGGACCCTGTAGGGTATTTGAAATTTTTTAGCGTAAAAAGGGGAGA
GATCTACTCTCAGATACAGAGAAATTATGCTTGGTACCTGGCCATTACTAGAAGAAGAGA
AACAATTAGTGTATTGGATTCGACAAGAGGCAAGCAAGGGAGCCAAGTTTTCCGCATGTC
TGGAAGGCAGATCAAAGAGTTGTATTATAAAGTATGGAGCAACTTGCGTGAATCGAAGAC
AGAGGTGCTGCAGTACTTTTTGAACTGGGACGAAAAAAAGTGCCGGGAAGAATGGGAGGC
AAAAGACGATACGGTCTTTGTGGAAGCGCTCGAGAAAGTTGGAGTTTTTCAGCGTTTGCG
TTCCATGACGAGCGCTGGACTGCAGGGTCCGCAGTACGTCAAGCTGCAGTTTAGCAGGCA
TCATCGACAGTTGAGGAGCAGATATGAATTAAGTCTAGGAATGCACTTGCGAGATCAGCT
TGCGCTGGGAGTTACCCCATCTAAAGTGCCGCATTGGACGGCATTCCTGTCGATGCTGAT
AGGGCTGTTCTGCAATAAAACATTTCGGCAGAAACTGGAATATCTTTTGGAGCAGATTTC
GGAGGTGTGGTTGTTACCACATTGGCTTGATTTGGCAAACGTTGAAGTTCTCGCTGCAGA
TAACACGAGGGTACCGCTGTACATGCTGATGGTAGCGGTTCACAAAGAGCTGGATAGCGA
TGATGTTCCAGACGGTAGATTTGATATATTATTATGTAGAGATTCGAGCAGAGAAGTTGG
AGAGTGAAGGAAATTGTTGTTACGAAAGTCAGTGATTATGTATTGTGTAGTATAGTATAT
TGTAAGAAATTTTTTTTTCTAGGGAATATGCGTTTTGATGTAGTAGTATTTCACTGTTTT
GATTTAGTGTTTGTTGCACGGCAGTAGCGAGAGACAAGTGGGAAAGAGTAGGATAAAAAG
ACAATCTATAAAAAGTAAACATAAAATAAAGGTAGTAAGTAGCTTTTGGTTGAACATCCG
GGTAAGAGACAACAGGGCTTGGAGGAGACGTACATGAGGGCTATTTAGGGCTATTTAGGG
CTATGTAGAAGTGCTGTAGGGCTAAAGAACAGGGTTTCATTTTCATTTTTTTTTTTTAAT
TTCGGTCAGAAAGCCGG
>S288C_chrXV:1084621-1091273
TATATATGTCACTGTATTGCATGCTGGATGGTGTTAGACAAGGCCGTAGGGACATATAGC
ATCTAGGAAGTAACCTTGTACGAAAATAGGCAATATTTCCTGTTTAGGCGATTGTGACGC
AGATTTTAGTCCAACGATCTAGCGTCAAGGAATTTTTTTATAGTGGGACATTGCACCAAG
GAAGTAACTTGATACGTCGTGGGTGAATGGGTCTGTTTTCTTATTCGGCGGGGTAATACA
TTTTTGGGGGAAGTTTGTCTGTCTGACGCGCCATATGTAGGTACGCCAAAAAGGGCTCCT
CTACTTCGAAGCGCGAGGTCGTATACCTAATAAGGAAATGTAATTTATAACTTTCTATTA
TATTGGTCTTTTCGAGAGCGGAAGAAGTTGTAGGCTAAGCGCAGGCTAAGCGTAGGTCCA
TATTTAAAGTATCCAAGAGAATATCCACGAAGCGGCTGAGCAACGAACAGAATCCTGGTT
CTCCTCGACTAAGCAGATAGTTAAGATACTGTGCACCATGGAAATTGAAAACGAAAGTAC
GTACCGACTACTTTATTTTTGCAGGCCGGAAATCAAGCGATGAATGAGACATCCTTCTGT
TTTCTATGTTGGGACAGACAGTCGCTTATCTTAGTGAGATTTCTTATTAACTGAATTTTC
TTTGCTGCTGCTGGAGATTTGCACCTGCATAGCGCAGATTCTGCTTCTTCTCAATAGAGT
AGCTTAATTATTACATTCTTAGATGATGATAAGACGGAAACTGGACAATCTTTTGTTTAT
ATTGATGGATTTCTTGTCAAAAAGCATAACAATCAACATACTATTGTTAATTTCGAAACT
TACAAAAATAAAATGAAAGTTTCCGATAGGCGTAAGTTTGAAAAAGCAAACTTTGACGAG
TTTGAGTCGGCTCTAAATAACAAAAACGACTTGGTACATTGTCCCTCAATAACTTTATTT
GAATCGATCCCCACGGAAGTGCGGTCATTCTACGAAGACGAAAAGTCTGGCCTAATCAAA
GTGGTAAAATTCAGAACTGGTGCAATGGATAGGAAAAGGTCTTTTGAAAAAATTGTCATT
TCCGTCATGGTCGGGAAAAATGTACAAAAGTTCCTGACATTTGTTGAAGACGAACCAGAT
TTCCAGGGCGGACCAATCCCTTCAAAGTATCTTATTCCCAAGAAAATCAACTTGATGGTC
TACACGTTGTTTCAAGTGCATACTTTGAAATTCAATAGAAAGGATTACGATACCCTTTCT
CTTTTTTACCTCAACAGAGGATACTATAATGAGTTGAGTTTCCGTGTCCTGGAACGTTGT
CACGAAATAGCGAGTGCCAGGCCGAACGACAGCTCTACGATGCGTACTTTCACTGACTTT
GTTTCTGGCGCACCTATTGTAAGGAGTCTTCAGAAAAGCACCATAAGGAAATATGGGTAC
AATTTGGCACCCTACATGTTCTTGTTACTACACGTAGATGAGCTATCGATTTTTTCTGCA
TACCAAGCAAGTTTACCTGGCGAAAAGAAAGTCGACACAGAGCGGCTGAAGCGTGATCTA
TGCCCACGTAAACCCATTGAGATAAAGTACTTTTCACAGATATGTAACGATATGATGAAC
AAAAAAGACCGATTGGGTGATATTTTGCATATTATCTTGCGAGCATGTGCGCTCAATTTC
GGGGCGGGTCCCCGTGGTGGCGCTGGTGACGAAGAGGATCGATCTATTACGAATGAAGAA
CCCATTATTCCCTCTGTGGACGAGCATGGCTTGAAAGTATGTAAGTTGCGTAGTCCTAAC
ACTCCACGAAGACTCAGAAAAACACTAGATGCCGTGAAAGCTTTATTGGTGTCGTCTTGT
GCTTGTACTGCAAGGGATTTAGATATATTTGATGACACCAACGGCGTTGCAATGTGGAAA
TGGATCAAAATTCTGTACCACGAAGTAGCGCAGGAAACCACGCTGAAGGACTCTTATAGA
ATAACTTTGGTACCTTCTTCTGATGGTATATCAGTATGTGGAAAACTTTTTAATCGCGAG
TATGTCCGCGGCTTTTACTTTGCATGCAAGGCTCAGTTCGATAACCTTTGGGGAGAGTTG
AACAACTGCTTTTATATGCCTACAGTGGTTGATATTGCCAGCCTCATTTTGCGTAATCGA
GAAGTTTTGTTCAGAGAGCCAAAGCGAGGAATTGACGAGTATCTGGAAAACGATTCTTTT
CTTCAAATGATACCTGTTAAATATCGTGAAATTGTGCTGCCCAAGTTGAGAAGAGATACT
AACAAAATGACCGCGGCTCTTAAAAATAAAGTCACTGTTGCAATTGACGAGCTTACGGTG
CCACTTATGTGGATGGTCCATTTTGCCGTAGGATACCCTTACCGTTATCCAGAGCTTCAG
CTACTCGCTTTTGCCGGTCCTCAGCGCAACGTATACGTCGATGATACAACAAGACGCATC
CAACTGTACACTGATTACAACAAGAACGGTTCATCGGAGCCTCGACTTAAGACGCTTGAC
GGACTCACTTCAGATTACGTGTTTTATTTTGTCACTGTGCTAAGGCAAATGCAAATATGT
GCGCTTGGTAACAGTTATGACGCTTTTAATCATGATCCTTGGATGGATGTGGTGGGATTT
GAGGATCCAGATCAAGTAACAAATCGAGACATTTCGAGGATAGTTTTGTATTCCTACATG
TTTCTGAATACCGCGAAGGGCTGTCTGGTTGAATACGCAACTTTTCGGCAGTACATGAGG
GAACTTCCGAAGAATGCACCTCAGAAGCTGAATTTTCGGGAGATGCGTCAGGGGTTGATT
GCCCTAGGACGGCACTGCGTAGGTAGCAGATTTGAAACAGATTTGTACGAGTCGGCGACG
AGTGAACTCATGGCCAATCATTCCGTTCAAACAGGGCGAAATATTTACGGTGTGGATTCC
TTTTCGTTAACTAGTGTCAGTGGGACGACCGCCACTTTATTGCAGGAACGAGCTTCCGAG
CGCTGGATTCAATGGTTAGGCCTTGAAAGCGACTACCATTGTTCATTCTCTAGTACTCGG
AATGCGGAAGACGTAGTGGCAGGTGAGGCGGCGAGTTCAGATCATGATCAAAAAATTTCA
AGAGTAACGCGAAAAAGGCCCCGAGAGCCCAAGAGTACAAACGATATCCTCGTCGCAGGC
CAGAAACTCTTTGGCAGCTCCTTTGAATTCAGGGACTTGCATCAGTTGCGCTTATGTCAT
GAAATATACATGGCAGACACACCCTCTGTGGCAGTACAGGCCCCACCGGGCTATGGTAAG
ACGGAGTTATTTCATCTCCCCTTGATAGCACTGGCGTCTAAGGGCGACGTGAAATATGTG
TCGTTTCTGTTTGTACCGTACACAGTGTTGCTTGCTAATTGCATGATCAGGTTGAGCCGA
TGCGGTTGCTTGAATGTGGCCCCTGTAAGAAACTTTATTGAAGAAGGTTGCGATGGCGTT
ACTGATTTATACGTGGGGATCTACGATGATCTTGCTAGCACTAATTTCACAGACAGGATA
GCTGCGTGGGAGAATATTGTTGAGTGCACCTTTAGGACCAACAACGTAAAATTGGGTTAC
CTCATTGTAGATGAGTTTCACAACTTTGAAACGGAGGTCTACCGGCAGTCGCAATTTGGG
GGCATAACTAACCTTGATTTTGACGCTTTTGAGAAAGCAATCTTTTTGAGCGGCACAGCA
CCTGAGGCTGTAGCTGATGCTGCGTTGCAGCGTATTGGGCTTACGGGACTGGCCAAGAAG
TCGATGGACATCAACGAGCTCAAACGGTCGGAAGATCTCAGCAGAGGTCTATCCAGCTAT
CCAACACGGATGTTTAATCTAATCAAGGAGAAATCCGAGGTGCCTTTAGGGCATGTTCAT
AAAATTTGGAAGAAAGTGGAATCACAGCCCGAAGAAGCACTGAAGCTTCTTTTAGCCCTC
TTTGAAATTGAACCAGAGTCGAAGGCCATTGTAGTTGCAAGCACAACCAACGAAGTGGAA
GAATTGGCCTGCTCTTGGAGAAAGTATTTTAGGGTGGTATGGATACACGGGAAGCTGGGT
GCTGCAGAAAAGGTGTCTCGCACAAAGGAGTTTGTCACTGACGGTAGCATGCGAGTTCTC
ATCGGAACGAAATTAGTGACTGAAGGAATTGACATTAAGCAATTGATGATGGTGATCATG
CTTGATAATAGACTTAATATTATTGAGCTCATTCAAGGCGTAGGGAGACTAAGAGATGGG
GGCCTCTGTTATCTATTATCTAGAAAAAACAGTTGGGCGGCAAGGAATCGTAAGGGTGAA
TTACCACCGATTAAGGAAGGCTGTATAACCGAACAGGTACGCGAGTTCTATGGACTTGAA
TCAAAGAAAGGAAAAAAGGGCCAGCATGTTGGATGCTGTGGCTCCAGGACAGACCTGTCT
GCTGACACAGTGGAACTGATAGAAAGAATGGACAGATTGGCTGAAAAACAGGCGACAGCT
TCCATGTCGATCATTGCGTTACCGTCTAGCTTCCAGGAGAGCAATAGCAGTGACAGGTGC
AGAAAGTATTGCAGCAGTGATGAGGACAGCGACACGTGCATTCATGGTAGTGCTAATGCC
AGTACCAATGCGACTACCAACTCCAGCACTAATGCTACTACCACTGCCAGCACCAACGTC
AGGACTAGTGCTACTACCACTGCCAGCATCAACGTCAGGACTAGTGCGATTACCACTGAA
AGTACCAACTCCAGCACTAATGCTACTACCACTGCCAGCACCAACGTCAGGACTAGTGCT
ACTACCACTGCCAGCATCAACGTCAGGACTAGTGCGACTACCACTGAAAGTACCAACTCC
AACACTAGTGCTACTACCACCGAAAGTACCGACTCCAACACTAGTGCTACTACCACCGAA
AGTACCGACTCCAACACTAGTGCTACTACCACTGCTAGCACCAACTCCAGCACTAATGCC
ACTACCACTGCTAGCACCAACTCCAGCACTAATGCCACTACCACTGAAAGTACCAACGCT
AGTGCCAAGGAGGACGCCAATAAAGATGGCAATGCTGAGGATAATAGATTCCATCCAGTC
ACCGACATTAACAAAGAGTCGTATAAGCGGAAAGGGAGTCAAATGGTTTTGCTAGAGAGA
AAGAAACTGAAAGCACAATTTCCCAATACTTCCGAGAATATGAATGTCTTACAGTTTCTT
GGATTTCGGTCTGACGAAATTAAACATCTTTTCCTCTATGGTATTGACGTATACTTCTGC
CCAGAGGGAGTATTCACACAATACGGATTATGCAAGGGCTGTCAAAAGATGTTCGAGCTC
TGTGTCTGTTGGGCTGGCCAGAAAGTATCGTATCGGAGGATGGCTTGGGAAGCACTAGCT
GTGGAGAGAATGCTGCGAAATGACGAGGAATACAAAGAATACTTGGAAGACATCGAGCCA
TATCATGGGGACCCTGTAGGATATTTGAAATATTTTAGCGTAAAAAGGGGAGAGATCTAC
TCTCAGATACAGAGAAATTATGCTTGGTACCTGGCCATTACTAGAAGAAGAGAAACAATT
AGTGTATTGGATTCGACAAGAGGCAAGCAAGGGAGCCAAGTTTTCCGCATGTCTGGAAGG
CAGATCAAAGAGTTGTATTATAAAGTATGGAGCAACTTGCGTGAATCGAAGACAGAGGTG
CTGCAGTACTTTTTGAACTGGGACGAGAAAAAGTGCCGGGAAGAATGGGAGGCAAAAGAC
GATACGGTCTTTGTGGAAGCGCTCGAGAAAGTTGGAGTTTTTCAGCGTTTGCGTTCCATG
ACGAGCGCTGGACTGCAGGGTCCGCAGTACGTCAAGCTGCAGTTTAGCAGGCATCATCGA
CAGTTGAGGAGCAGATATGAATTAAGTCTAGGAATGCACTTGCGAGATCAGCTTGCGCTG
GGAGTTACCCCATCTAAAGTGCCGCATTGGACGGCATTCCTGTCGATGCTGATAGGGCTG
TTCTACAATAAAACATTTCGGCAGAAACTGGAATATCTTTTGGAGCAGATTTCGGAGGTG
TGGTTGTTACCACATTGGCTTGATTTGGCAAACGTTGAAGTTCTCGCTGCAGATAACACG
AGGGTACCGCTGTACATGCTGATGGTAGCGGTTCACAAAGAGCTGGATAGCGATGATGTT
CCAGACGGTAGATTTGATATAATATTACTATGTAGAGATTCGAGCAGAGAAGTTGGAGAG
TGAAGGAAATTGTTGTTACGAAAGTCAGTGATTATGTATTGTGTAGTATAGTATATTGTA
AGAAATTTTTTTTTCTAGGGAATATGCGTTTTGATGTAGTAGTATTTCACTGTTTTGATT
TAGTGTTTGTTGCACGGCAGTAGCGAGAGACAAGTGGGAAAGAGTAGGATAAAAAGACAA
TCTATAAAAAGTAAACATAAAATAAAGGTAGTAAGTAGCTTTTGGTTGAACATCCGGGTA
AGAGACAACAGGGCTTGGAGGAGACGTACATGAGGGCTATTTAGGGCTATTTAGGGCTAT
GTAGAAGTGCTGTAGGGCTAAAGAACAGGGTTTCATTTTCATTTTTTTTTTTTAATTTCG
GTCAGAAAGCCGGGTAAGGTATGACAGCGAGAGTAGAGGTAGATGTGAGAGAG
>S288C_chrXVI:1-6524
TATATATGTCACTGTATTGCATGCTGGATGGTGTTAGACAAGGCCGTAGGGACATATAGC
ATCTAGGAAGTAACCTTGTACGAAAATAGGCAATATTTCCTGTTTAGGCGATTGTGACGC
AGATTTTAGTCCAACGATCTAGCGTCAAGGAATTTTTTTATAGTGGGACATTGCACCAAG
GAAGTAACTTGATACGTCGTGGGTGAATGGGTCTGTTTTCTTATTCGGCGGGGTAATACA
TTTTTGGGGGAAGTTTGTCTGTCTGACGCGCCATATGTAGGTACGCCAAAAAGGGCTCCT
CTACTTCGAAGCGCGAGGTCGTATACCTAATAAGGAAATGTAATTTATAACTTTCTATTA
TATTGGTCTTTTCGAGAGCGGAAGAAGTTGTAGGCTAAGCGCAGGCTAAGCGTAGGTCCA
TATTTAAAGTATCCAAGAGAATATCCACGAAGCGGCTGAGCAACGAACAGAATCCTGGTT
CTCCTCGACTAAGCAGATAGTTAAGATACTGTGCACCATGGAAATTGAAAACGAACGTAC
GTACCGACTACTTTATTTTTGCAGGCCGGAAATCAAGCGATGAATGAGACATCCTTCTGC
TTTCTATGTTGTGCTTGAAGGGGACAGACAGTCGCTTATCTTAGTGAGATTTCTTACTAA
CTGAATTTACTTTGCTGCTGCTAGAGATTTGCACCTGCATAGCGCAGATTCTGCATCTTC
TCAATAGCTTAATTATTACATTCTTAGATGATGATAAGACGGAAACTGGACAATCTTTTG
TTTATATTGATGGATTTCTTGTCAAAAAGCATAACAATCAACATACTATTGTTAATTTCG
AAACTTACAAAAATAAAATGAAAGTTTCCGATAGGCGTAAGTTTGAAAAAGCAAACTTTG
ACGAGTTTGAGTCGGCTCTAAATAACAAAAACGACTTGGTACATTGTCCCTCAATAACTT
TATTTGAATCGATCCCCACGGAAGTGCGGTCATTCTACGAAGACGAAAAGTCTGGTCTAA
TCAAAGTGGTAAAATTCAGAACTGGTGCAATGGATAGGAAAAGGTCTTTTGAAAAAATTG
TCGTTTCCGTCATGGTCGGGAAAAATGTACAAAAGTTCCTGACGTTTGTTGAAGACGAAC
CAGATTTCCAGGGCGGACCAATCCCTTCAAAGTATCTTATTCCCAAGAAAATCAACTTGA
TGGTCTACACGTTGTTTCAAGTGCATACTTTGAAATTCAATAGAAAGGATTACGATACCC
TTTCTCTTTTTTACCTCAACAGAGGATACTATAATGAGTTGAGTTTCCGTGTCCTGGAAC
GTTGTTACGAAATAGCGAGTGCCAGGCCGAACGACAGCTCTACGATGCGTACTTTCACTG
ACTTTGTTTCTGGCACACCTATTGTAAGGGGTCTTCAGAAAAGCACCATAAGGAAATATG
GATACAATTTGGCACCCTACATGTTTTTGTTACTACACGTAGATGAGCTATCGATTTTTT
CTGCATACCAAGCAAGTTTACCTGGCGAAAAGAAAGTCGACACAGAGCGGCTGAAGCGTG
ATCTATGCCCACGTAAACCCACTGAGATAAAGTACTTTTCACAGATATGTAACGATATGA
TGAACAAAAAGGACCGATTGGGTGATATTTTGCATATTATCTTGCGAGCATGTGCGCTCA
ATTTCGGGGCGGGTCCCCGTGGTGGCGCTGGTGACGAAGAGGATCGATCCATTACGAATG
AAGAACCCATTATTCCCTCTGTGGACGAGCATGGCTTGAAAGTATGTAAGTTGCGCAGTC
CTAACACTCCACGAAGACTCAGAAAAACACTAGATGCCGTGAAAGCTTTATTGGTGTCGT
CTTGTGCTTGTACCGCAAGGGATTTAGATATATTTGATGACAACAACGGCGTTGCGATGT
GGAAATGGATCAAAATTCTGTACCACGAAGTAGCGCAGGAAACCGCGCTGAAGGACTCTT
ATAGAATAACTTTGGTACCTTCTTCTGATGGTGTATCAGTATGTGGAAAACTGTTTAATC
GCGAGTATGTCCGCGGCTTTTACTTTGCATGCAAGGCTCAGTTTGATAACCTTTGGGAAG
AATTGAACGACTGCTTTTATATGCCTACAGTGGTTGATATTGCCAGCCTCATTTTGCGTA
ATCGAGAAGTTTTGTTCAGAGAGCCAAAGCGAGGAATTGACGAGTATCTGGAGAACGATT
CTTTCCTTCAAATGATACCTGTTAAATATCGTGAAATTGTGCTGCCCAAGTTGAGAAGAG
ATACTAACAAAATGACCGCGGCTCTTAAAAATAAAGTCACTGTTGCAATTGACGAGCTTA
CGGTGCCACTTATGTGGATGATCCATTTTGCCGTAGGATACCCTTACCGTTATCCAGAGC
TTCAGCTACTCGCTTTTGCCGGTCCTCAGCGCAACGTATACGTCGATGATACAACAAGAC
GCATCCAACTGTACACTGATTACAACAAGAACGGTTCATCGGAGCCTCGACTTAAGACGC
TTGACGGACTCACTTCAGATTACGTGTTTTATTTTGTCACTGTGCTAAGGCAAATGCAAA
TATGTGCGCTTGGTAACAGTTATGACGCTTTTAATCATGATCCTTGGATGGATGTGGTGG
GATTTGAGGATCCAGATCAAGTAACAAATCGAGACATTTCGAGGATAGTTTTGTATTCCT
ACATGTTTCTGAATACCGCGAAGGGCTGTCTGGTTGAATACGCAACTTTTCGGCAGTACA
TGAGGGAACTTCCGAAGAATGCACCTCAGAAGCTGAATTTTCGGGAGATGCGTCAGGGGT
TGATTGCCCTAGGACGGCACTGCGTAGGTAGCAGATTTGAAACAGATTTGTACGAGTCGG
CGACGAGTGAACTCATGGCCAATCATTCCGTTCAAACAGGGCGAAATATTTACGGTGTGG
ATTCCTTTTCGTTAACTAGTGTCAGTGGGACGACCGCCACTTTATTGCAGGAACGAGCTT
CCGAGCGCTGGATTCAATGGTTAGGCCTTGAAAGCGACTACCATTGTTCATTCTCTAGTA
CTCGGAATGCGGAAGACGTAGTGGCAGGTGAGGCGGCGAGTTCAGATCATCATCAAAAAA
TTTCAAGAGTAACGCGAAAAAGGCCCCGAGAGCCCAAGAGTACAAACGATATCCTCGTCG
CAGGCCAGAAACTCTTTGGCAGCTCCTTTGAATTCAGGGACTTGCATCAGTTGCGCTTAT
GTCATGAAATATACATGGCAGACACACCCTCTGTGGCAGTACAGGCCCCACCGGGCTATG
GTAAGACGGAGTTATTTCATCTCCCCTTGATAGCACTGGCGTCTAAGGGCGACGTGAAAT
ATGTGTCGTTTCTGTTTGTACCGTACACAGTGTTGCTTGCTAATTGCATGATCAGGTTGA
GCCGATGCGGTTGCTTGAATGTGGCCCCTGTAAGAAACTTTATTGAAGAAGGTTGCGATG
GCGTTACTGATTTATACGTGGGGATCTACGATGATCTTGCTAGCACTAATTTCACAGACA
GGATAGCTGCGTGGGAGAATATTGTTGAGTGCACCTTTAGGACCAACAACGTAAAATTGG
GTTACCTCATTGTAGATGAGTTTCACAACTTTGAAACGGAGGTCTACCGGCAGTCGCAAT
TTGGGGGCATAACTAACCTTGATTTTGACGCTTTTGAGAAAGCAATCTTTTTGAGCGGCA
CAGCACCTGAGGCTGTAGCTGATGCTGCGTTGCAGCGTATTGGGCTTACGGGACTGGCCA
AGAAGTCGATGGACATCAACGAGCTCAAACGGTCGGAAGATCTCAGCAGAGGTCTATCCA
GCTATCCAACACGGATGTTTAATCTAATCAAGGAGAAATCCGAGGTGCCTTTAGGGCATG
TTCATAAAATTTGGAAGAAAGTGGAATCACAGCCCGAAGAAGCACTGAAGCTTCTTTTAG
CCCTCTTTGAAATTGAACCAGAGTCGAAGGCCATTGTAGTTGCAAGCACAACCAACGAAG
TGGAAGAATTGGCCTGCTCTTGGAGAAAGTATTTTAGGGTGGTATGGATACACGGGAAGC
TGGGTGCTGCAGAAAAGGTGTCTCGCACAAAGGAGTTTGTCACTGACGGTAGCATGCGAG
TTCTCATCGGAACGAAATTAGTGACTGAAGGAATTGACATTAAGCAATTGATGATGGTGA
TCATGCTTGATAATAGACTTAATATTATTGAGCTCATTCAAGGCGTAGGGAGACTAAGAG
ATGGGGGCCTCTGTTATCTATTATCTAGAAAAAACAGTTGGGCGGCAAGGAATCGTAAGG
GTGAATTACCACCGATTAAGGAAGGCTGTATAACCGAACAGGTACGCGAGTTCTATGGAC
TTGAATCAAAGAAAGGAAAAAAGGGCCAGCATGTTGGATGCTGTGGCTCCAGGACAGACC
TGTCTGCTGACACAGTGGAACTGATAGAAAGAATGGACAGATTGGCTGAAAAACAGGCGA
CAGCTTCCATGTCGATCGTTGCGTTACCGTCTAGCTTCCAGGAGAGCAATAGCAGTGACA
GGTGCAGAAAGTATTGCAGCAGTGATGAGGACAGCGACACGTGCATTCATGGTAGTGCTA
ATGCCAGTACCAATGCGACTACCAACTCCAGCACTAATGCTACTACCACTGCCAGCACCA
ACGTCAGGACTAGTGCTACTACCACTGCCAGCATCAACGTCAGGACTAGTGCGACTACCA
CTGAAAGTACCAACTCCAGCACTAATGCTACTACCACTGCCAGCACCAACGTCAGGACTA
GTGCTACTACCACTGCCAGCATCAACGTCAGGACTAGTGCGACTACCACTGAAAGTACCA
ACTCCAACACTAGTGCTACTACCACCGAAAGTACCGACTCCAACACTAGTGCTACTACCA
CCGAAAGTACCGACTCCAACACTAGTGCTACTACCACTGCTAGCACCAACTCCAGCACTA
ATGCCACTACCACTGCTAGCACCAACTCCAGCACTAATGCCACTACCACTGAAAGTACCA
ACGCTAGTGCCAAGGAGGACGCCAATAAAGATGGCAATGCTGAGGATAATAGATTCCATC
CAGTCACCGACATTAACAAAGAGTCGTATAAGCGGAAAGGGAGTCAAATGGTTTTGCTAG
AGAGAAAGAAACTGAAAGCACAATTTCCCAATACTTCCGAGAATATGAATGTCTTACAGT
TTCTTGGATTTCGGTCTGACGAAATTAAACATCTTTTCCTCTATGGTATTGACGTATACT
TCTGCCCAGAGGGAGTATTCACACAATACGGATTATGCAAGGGCTGTCAAAAGATGTTCG
AGCTCTGTGTCTGTTGGGCTGGCCAGAAAGTATCGTATCGGAGGATGGCTTGGGAAGCAC
TAGCTGTGGAGAGAATGCTGCGAAATGACGAGGAATACAAAGAATACTTGGAAGACATCG
AGCCATATCATGGGGACCCTGTAGGATATTTGAAATATTTTAGCGTAAAAAGGGGAGAGA
TCTACTCTCAGATACAGAGAAATTATGCTTGGTACCTGGCCATTACTAGAAGAAGAGAAA
CAATTAGTGTATTGGATTCGACAAGAGGCAAGCAAGGGAGCCAAGTTTTCCGCATGTCTG
GAAGGCAGATCAAAGAGTTGTATTATAAAGTATGGAGCAACTTGCGTGAATCGAAGACAG
AGGTGCTGCAGTACTTTTTGAACTGGGACGAAAAAAAGTGCCGGGAAGAATGGGAGGCAA
AAGACGATACGGTCTTTGTGGAAGCGCTCGAGAAAGTTGGAGTTTTTCAGCGTTTGCGTT
CCATGACGAGCGCTGGACTGCAGGGTCCGCAGTACGTCAAGCTGCAGTTTAGCAGGCATC
ATCGACAGTTGAGGAGCAGATATGAATTAAGTCTAGGAATGCACTTGCGAGATCAGCTTG
CGCTGGGAGTTACCCCATCTAAAGTGCCGCATTGGACGGCATTCCTGTCGATGCTGATAG
GGCTGTTCTGCAATAAAACATTTCGGCAGAAACTGGAATATCTTTTGGAGCAGATTTCGG
AGGTGTGGTTGTTACCACATTGGCTTGATTTGGCAAACGTTGAAGTTCTCGCTGCAGATA
ACACGAGGGTACCGCTGTACATGCTGATGGTAGCGGTTCACAAAGAGCTGGATAGCGATG
ATGTTCCAGACGGTAGATTTGATATATTATTATGTAGAGATTCGAGCAGAGAAGTTGGAG
AGTGAAGGAAATTGTTGTTACGAAAGTCAGTGATTATGTATTGTGTAGTATAGTATATTG
TAAGAAATTTTTTTTTCTAGGGAATATGCGTTTTGATGTAGTAGTATTTCACTGTTTTGA
TTTAGTGTTTGTTGCACGGCAGTAGCGAGAGACAAGTGGGAAAGAGTAGGATAAAAAGAC
AATCTATAAAAAGTAAACATAAAATAAAGGTAGTAAGTAGCTTTTGGTTGAACATCCGGG
TAAGAGACAACAGGGCTTGGAGGAGACGTACATGAGGGCTATTT
>S288C_chrXVI:942810-948010
CTCCTTTACTTCGAAGCGTGAGGTCGTATACCTAATAAGGAAATGTAATTTATAACTTTT
TATTATATTGGTCTTTTCGAGAGCGGAAGAAGTTGTAGGCTAAGCGCAGGCTAAGCGTAG
GTCCATGTTTAAAGTATCCAAGAGAATATCCACGAAGCGGCTGAGCAACGAACAGAATCC
TGGTTCTCCTCGACTAAGCAGATAGTTAAGATACTGTGCACCATGGAAATTGAAAACGAA
CGTACGTACCGACTACTTTATTTTTGCAGGCCGGAAATCAAGCGATGAATGAGACATCCT
TCTGTTTTCTATGTTGTGCTTGAAGGGGACAGACAGTCGCTTATCTTAGTGAGATTGCTT
ACTAACTGAATTTACTTTGCTGCTGCTAGAGATTTGCACCTGCATAGCGCAGATTCTGCA
TCTTCTCAATAGCTTAATTATTACATTCTCAGATGATGATAAGACGGAAACTGGACAATC
TTTTGTTTATATTGATGGATTTCTTGTCAAAAAGCATAACAATCAACATACTATTGTTAA
TTTCGAAACTTACAAAAATAAAATGAAAGTTTCCGATAGGCGTAAGTTTGAAAAAGCAAA
CTTTGACGAGTTTGAGTCGGCTCTAAATAACAAAAACGACTTGGTACATTGTCCCTCAAT
AACTTTATTTGAATCGATCCCCACGGAAGTGCGGTCATTCTACGAAGACGAAAAGTCTGG
CCTAATCAAAGTGGTAAAATTCAGAACTGGTGCAATGGATAGGAAAAGGTCTTTTGAAAA
AATTGTCATTTCCGTCATGGTCGGGAAAAATGTACAAAAGTTCCTGACATTTGTTGAAGA
CGAACCAGATTTCCAGGGCGGACCAATCCCTTCAAAGTATCTTATTCCCAAGAAAATCAA
CTTGATGGTCTACACGTTGTTTCAAGTGCATACTTTGAAATTCAATAGAAAGGATTACGA
TACCCTTTCTCTTTTTTACCTCAACAGAGGATACTATAATGAGTTGAGTTTTCCGTGTCC
TGGAACGTTGTCACGAAATAGCGAGTGCCAGGCCGAACGACAGCTCTACGATGCGTACTT
TCACTGACTTTGTTTCTGGCGCACCTATTGTAAGGAGTCTTCAGAAAAGCACCATAAGGA
AATATGGGTACAATTTGGCACCCCACATGTTTTTGTTACTACACGTAGATGAGCTATCGA
TTTTTTCTGCATACCAAGCAAGTTTACCTGGCGAAAAGAAAGTCGACACAGAGCGGCTGA
AGCGTGATCTATGCCCACGTAAACCCATTGAGATAAAGTACTTTTCACAGATATGTAACG
ATATGATGAACAAAAAGGACCGATTGGGTGATGTTTTGCATGTGTGCTGCCCAAGTTGAG
AAGAGATACTAACAAAATGACCGCGGCTCTCAAAAATAATTGACGAGCTTACGGTGATAC
GCTTACCGTTATCCAGAGCTACAGCGCAACGTATACGTCGACGATACAACAAGAACGGTT
CATCGGAGCCTCGACTAAAGACGCTTGACGGACTCACTTCCGAGCGCTGGATTCAATGGT
TAGGCCTTGAAAGCGACTACCATTGTTCATTCTCTAGTACTCGGAATGCGGAAGACGTAG
TGGCAGGTGAGGCGGCGAGTTCAGATCATCATCAAAAAATTTCAAGAGTAACGCGAAAAA
GGCCCCGAGAGCCCAAGAGTACAAACGATATCCTCGTCGCAGGCCAGAAACTCTTTGGCA
GCTCCTTTGAATTCAGGGACTTGCATCAGTTGCGCTTATGTCATGAAATATACATGGCAG
ACACACCCTCTGTGGCAGTACAGGCCCCACCGGGCTATGGTAAGACGGAGTTATTTCATC
TCCCCTTGATAGCACTGGCGTCTAAGGGCGACGTGAAATATGTGTCGTTTCTGTTTGTAC
CGTACACAGTGTTGCTTGCTAATTGCATGATCAGGTTGGGCCGATGCGGTTGCTTGAATG
TGGCCCCTGTAAGAAACTTTATTGAAGAAGGTTGCGATGGCGTTACTGATTTATACGTGG
GGATCTACGATGATCTTGCTAGCACTAATTTCACAGACAGGATAGCTGCGTGGGAGAATA
TTGTTGAGTGCACCTTTAGGACCAACAACGTAAAATTGGGTTACCTCATTGTAGATGAGT
TTCACAACTTTGAAACGGAGGTCTACCGGCAGTCGCAATTTGGGGGCATAACTAACCTTG
ATTTTGACGCTTTTGAGAAAGCAATCTTTTTGAGCGGCACAGCACCTGAGGCTGTAGCTG
ATGCTGCGTTGCAGCGTATTGGGCTTACGGGACTGGCCAAGAAGTCGATGGACATCAACG
AGCTCAAACGGTCGGAAGATCTCAGCAGAGGTCTATCCAGCTATCCAACACGGATGTTTA
ATCTAATCAAGGAGAAATCCGAGGTGCCTTTAGGGCATGTTCATAAAATTTGGAAGAAAG
TGGAATCACAGCCCGAAGAAGCACTGAAGCTTCTTTTAGCCCTCTTTGAAATTGAACCAG
AGTCGAAGGCCATTGTAGTTGCAAGCACAACCAACGAAGTGGAAGAATTGGCCTGCTCTT
GGAGAAAGTATTTTAGGGTGGTATGGATACACGGGAAGCTGGGTGCTGCAGAAAAGGTGT
CTCGCACAAAGGAGTTTGTCACTGACGGTAGCATGCGAGTTCTCATCGGAACGAAATTAG
TGACTGAAGGAATTGACATTAAGCAATTGATGATGGTGATCATGCTTGATAATAGACTTA
ATATTATTGAGCTCATTCAAGGCGTAGGGAGACTAAGAGATGGGGGCCTCTGTTATCTAT
TATCTAGAAAAAACAGTTGGGCGGCAAGGAATCGTAAGGGTGAATTACCACCGATTAAGG
AAGGCTGTATAACCGAACAGGTACGCGAGTTCTATGGACTTGAATCAAAGAAAGGAAAAA
AGGGCCAGCATGTTGGATGCTGTGGCTCCAGGACAGACCTGTCTGCTGACACAGTGGAAC
TGATAGAAAGAATGGACAGATTGGCTGAAAAACAGGCGACAGCTTCCATGTCGATCGTTG
CGTTACCGTCTAGCTTCCAGGAGAGCAATAGCAGTGACAGGTGCAGAAAGTATTGCAGCA
GTGATGAGGACAGCAACACGTGCATTCATGGTAGTGCTAATGCCAGTACCAATGCGACTA
CCAACTCCAGCACTAATGCTACTACCACTGCCAGCACCAACGTCAGGACTAGTGCTACTA
CCACTGCCAGCATCAACGTCAGGACTAGTGCGACTACCACTGAAAGTACCAACTCCAGCA
CTAATGCTACTACCACTGCCAGCACCAACGTCAGGACTAGTGCTACTACCACTGCCAGCA
TCAACGTCAGGACTAGTGCGACTACCACTGAAAGTACCAACTCCAACACTAGTGCTACTA
CCACCGAAAGTACCGACTCCAACACTAGTGCTACTACCACTGAAAGTACCAACTCCAGCA
CTAATGCTACTACCACTGCCAGCATCAACGTCAGGACTAGTGCGACTACCACTGAAAGTA
CCAACTCCAACACTAATGCTACTACCACTGAAAGTACCAACTCCAGCACTAATGCTACTA
CCACTGAAGGTACCAACTCCAACACTAGTGCTACTACCACTGCTAGCACCAACTCCAGCA
CTAATGCTACTACCACTGAAAGTACCAACGCTAGTGCCAAGGAGGACGCCAATAAAGATG
GCAATGCTGAGGATAATAGATTCCATCCAGTCACCGACATTAACAAAGAGTCGTATAAGC
GGAAAGGGAGTCAAATGGTTTTGCTAGAGAGAAAGAAACTGAAAGCACAATTTCCCAATA
CTTCCGAGAATATGAATGTCTTACAGTTTCTTGGATTTCGGTCTGACGAAATTAAACATC
TTTTCCTCTATGGTATTGACGTATACTTCTGCCCAGAGGGAGTATTCACACAATACGGAT
TATGCAAGGGCTGTCAAAAGATGTTCGAGCTCTGTGTCTGTTGGGCTGGCCAGAAAGTAT
CGTATCGGAGGATGGCTTGGGAAGCACTAGCTGTGGAGAGAATGCTGCGAAATGACGAGG
AATACAAAGAATACTTGGAAGACATCGAGCCATATCATGGGGACCCTGTAGGATATTTGA
AATATTTTAGCGTAAAAAGGGGAGAGATCTACTCTCAGATACAGAGAAATTATGCTTGGT
ACCTGGCCATTACTAGAAGAAGAGAAACAATTAGTGTATTGGATTCGACAAGAGGCAAGC
AAGGGAGCCAAGTTTTCCGCATGTCTGGAAGGCAGATCAAAGAGTTGTATTATAAAGTAT
GGAGCAACTTGCGTGAATCGAAGACAGAGGTGCTGCAGTACTTTTTGAACTGGGACGAAA
AAAAGTGCCGGGAAGAATGGGAGGCAAAAGACGATACGGTCTTTGTGGAAGCGCTCGAGA
AAGTTGGAGTTTTTCAGCGTTTGCGTTCCATGACGAGCGCTGGACTGCAGGGTCCGCAGT
ACGTCAAGCTGCAGTTTAGCAGGCATCATCGACAGTTGAGGAGCAGATATGAATTAAGTC
TAGGAATGCACTTGCGAGATCAGCTTGCGCTGGGAGTTACCCCATCTAAAGTGCCGCATT
GGACGGCATTCCTGTCGATGCTGATAGGGCTGTTCTGCAATAAAACATTTCGGCAGAAAC
TGGAATATCTTTTGGAGCAGATTTCGGAGGTGTGGTTGTTACCACATTGGCTTGATTTGG
CAAACGTTGAAGTTCTCGCTGCAGATAACACGAGGGTACCGCTGTACATGCTGATGGTAG
CGGTTCACAAAGAGCTGGATAGCGATGATGTTCCAGACGGTAGATTTGATATATTATTAT
GTAGAGATTCGAGCAGAGAAGTTGGAGAGTGAAGGAAATTGTTGTTACGAAAGTCAGTGA
TTATGTATTGTGTAGTATAGTATATTGTAAGAAATTTTTTTTTCTAGGGAATATGCGTTT
TGATGTAGTAGTATTTCACTGTTTTGATTTAGTGTTTGTTGCACGGCAGTAGCGAGAGAC
AAGTGGGAAAGAGTAGGATAAAAAGACAATCTATAAAAAGTAAACATAAAATAAAGGTAG
TAAGTAGCTTTTGGTTGAACATCCGGGTAAGAGACAACAGGGCTTGGAGGAGACGTACAT
GAGGGCTATTTAGGGCTATTTAGGGCTATGTAGAAGTGTTG
>APG_chrXI:315-5886
ATATATATGTCACTGTATTGCATGCTGGATGGTGTTAGACAAGGCCGTAGGGACATATAG
CATCTAGGAAGTAACCTTGTACGAAAATAGGCAATATTTCCTGTTTAGGCGATTGTGACG
CAGATTTTAGTCCAACGATCTAGCGTCAAGGAATTTTTTTATAGTGGGACATTGCACCAA
GGAAGTAACTTGATACGTCGTTGGTGAATGGGTCTGTTTTCTTATTCGGCGGGGTAATAC
ATTTTTGTGGGAAGTTTGTCTGTCTGACGCGCCATATGTAGGTACGCCAAAAAGGGCTCC
TCTACTTCGAAGCGCGAGGTCGTATACCTAATAAGGAAATGTAATTTATAACTTTCTATT
ATATTGGTCTTTTTCGAGAGCGGAAGAAGTTGTAGGCTAAGCGCAGGCTAAGCGTAGGTC
CATATTTAAAGTATCCAAGAGAATATCCACGAAGCGGCTGAGCAACGAACAGAATCCTGG
TTCTCCTCGACTAAGCAGATAGTTAAGATACTGTGCACCATGGAAATTGAAAACGAACGT
ACGTACCGACTACTTTATTTTTGCAGGCCGGAAATCAAGCGATGAATGAGACATCCTTCT
GCTTTCTATGTTGTGCTTGAAGGGACAGACAGTCGCTTATCTTAGTGAGATTTCTTACTA
ACTGAATTTACTTTGCTGCTGCTAGAGATTTGCACCTGCATAGCGCAGATTCTGCATCTT
CTCAATAGCTTAATTATTACATTCTTAGATGATGATAAGACGGAAACTGGACAATCTTTT
GTTTATATTGATGGATTTCTTGTCAAAAAGCATAACAATCAACATACTATTGTTAATTTC
GAAACTTACAAAAAATAAAATGAAAGTTTCCGATAGGCGTAAGTTTGAAAAAGCAAACTT
TGACGAGTTTGAGTCGGCTCTAAATAACAAAAACGACTTGGTACATTGTCCCTCAATAAC
TTTATTTGAATCGATCCCCACGGAAGTGCGGTCATTCTACGAAGACGAAAAGTCTGGCCT
AATCAAAGTGGTAAAATTCAGAACTGGTGCAATGGATAGGAAAAGGTCTTTTGAAAAAAT
TGTCATTTCCGTCATGGTCGGGAAAAATGTACAAAAGTTCCTGACATTTGTTGAAGACGA
ACCAGATTTCCAGGGCGGACCAATCCCTTCAAAGTATCTTATTCCCAAGAAAATCAACTT
GATGGTCTACACGTTGTTTCAAGTGCATACTTTGAAATTCAATAGAAAGGATTACGATAC
CCTTTCTCTTTTTTACCTCAACAGAGGATACTATAATGAGTTGAGTTTCCGTGTCCTGGA
ACGTTGTCACGAAATAGCGAGTGCCAGGCCGAACGACAGCTCTACGATGCGTACTTTCAC
TGACTTTGTTTCTGGCGCACCTATTGTAAGGAGTCTTCAGAAAAGCACCATAAGGAAATA
TGGGTACAATTTGGCACCCTACATGTTCTTGTTACTACACGTAGATGAGCTATCGATTTT
TTCTGCATACCAAGCAAGTTTACCTGGCGAAAAGAAAGTCGACACAGAGCGGCTGAAGCG
TGATCTATGCCCACGTAAACCCACTGAGATAAAGTACTTTTCACAGATATGTAACGATAT
GATGAACAAAAAGGACCGATTGGGTGATGTTTTGCATGTGTGCTGCCCAAGTTGAGAAGA
GATACTAACAAAATGACCGCGGCTCTCAAAAATAATTGACGAGCTTACGGTGATACGCTT
ACCGTTATCCAGAGCTACAGCGCAACGTATACGTCGACGATACAACAAGAACGGTTCATC
GGAGCCTCGACTAAAGACGCTTGACGGACTCACTTCCGAGCGCTGGATTCAATGGTTAGG
CCTTGAAAGCGACTACCATTGTTCATTCTCTAGTACTCGGAATGCGGAAGACGTAGTGGC
AGGTGAGGCGGCGAGTTCAGATCATGATCAAAAAATTTCAAGAGTAACGCGAAAAAGGCC
CCGAGAGCCCAAGAGTACAAACGATATCCTCGTCGCAGGCCAGAAACTCTTTGGCAGCTC
CTTTGAATTCAGGGACTTGCATCAGTTGCGCTTATGTCATGAAATATACATGGCAGACAC
ACCCTCTGTGGCAGTACAGGCCCCACCGGGCTATGGTAAGACGGAGTTATTTCATCTCCC
CTTGATAGCACTGGCGTCTAAGGGCGACGTGAAATATGTGTCGTTTCTGTTTGTACCGTA
CACAGTGTTGCTTGCTAATTGCATGATCAGGTTGAGCCGATGCGGTTGCTTGAATGTGGC
CCCTGTAAGAAACTTTATTGAAGAAGGTTGCGATGGCGTTACTGATTTATACGTGGGGAT
CTACGATGATCTTGCTAGCACTAATTTCACAGACAGGATAGCTGCGTGGGAGAATATTGT
TGAGTGCACCTTTAGGACCAACAACGTAAAATTGGGTTACCTCATTGTAGATGAGTTTCA
CAACTTTGAAACGGAGGTCTACCGGCAGTCGCAATTTGGGGGGGCATAACTAACCTTGAT
TTTGACGCTTTTGAGAAAGCAATCTTTTTTGAGCGGCACAGCACCTGGAGGCTGTTGCTG
ATGCTGCGTTGCAGCGTATTGGGCTTACGGGACTGGCCAAGAAGTCGATGGACATCAACG
AGCTCAAACGGTCGGAAGATCTCAGCAGAGGTCTATCCAGCTATCCAACACGGATGTTTA
ATCTAATCAAGGAGAAATCCGAGGTGCCTTTAGGGCATGTTCATAAAATTTGGAAGAAAG
TGGAATCACAGCCCGAAGAAGCACTGAAGCTTCTTTTTAGCCCTCTTTGAAATTGAACCA
GAGTCGAAGGCCATTGTAGTTGCAAAGCACAACCAACGAAGTGGAAGAATTGGCCTGCTC
TTGGAGAAAGTATTTTAGGGTGGTATGGATACACGGGAAGCTGGGTGCTGCAGAAAAGGT
GTCTCGCACAAAGGAGTTTGTCACTGACGGTAGCATGCGAGTTCTCATCGGAACGAAATT
AGTGACTGAAGGAATTGACATTAAGCAATTGATGATGGTGATCATGCTTGATAATAGACT
TAATATTATTGAGCTCATTCAAGGCGTAGGGAGACTAAGAGATGGGGGCCTCTGTTATCT
ATTATCTAGAAAAAACAGTTGGGCGGCAAGGAATCGTAAGGGTGAATTACCACCAATTAA
GGAAGGCTGTATAACCGAACAGGTACGCGAGTTCTATGGACTTGAATCAAAGAAAGGAAA
AAAGGGCCAGCATGTTGGATGCTGTGTCTGCTGACACAGTGGAACTGATAGAAAGAATGG
ACAGATTGGCTGAAAAACAGGCGACAGCTTCCATGTCGATCGTTGCGTTACCGTCTAGCT
TCCAGGAGAGCAATAGCAGTGACAGGTGCAGAAAGTATTGCAGCAGTGATGAGGACAGCG
ACACGTGCATTCATGGTAGTGCTAATGCCAGTACTAACGCCAGTACTAATGCGATTACCA
CTGCTAGTACCAACGTCAGGACTAATGCGACTACCAATGCTAGTACTAATGCGACTACCA
ATGCCAGTACCAATGCCAGTACCAATGCGACTACCAATGCCAGTACCAATGCGACTACCA
ACTCCAGCACTAATGCTACTACCACTGCCAGCACCAACGTCAGGACTAGTGCTACTACCA
CTGCCAGCATCAACGTCAGGACTAGTGCTACTACCACTGAAAGTACCAACTCCAGCACTA
ATGCGACTACCACTGCCAGCATCAACGTCAGGACTAGTGCGACTACCACTGCCAGCATCA
ACGTCAGGACTAATGCTACTACCACTGCCAGCACCAACGTCAGGACTAGTGCGACTACCA
CTGCCAGCATTAACGTCAGGACTAATGCTACTACCACTGAAAGTACCAACTCCAGCACAA
ATGCTACTACCACTGAAAGTACCAACTCCAACACTAGTGCTACTACCACCGAAAGTACCA
ACGCTAGTGCCAAGGAGGACGCCAATAAAGATGGCAATGCTGAGGATAATAGATTCCATC
CAGTCACCGACATTAACAAAGAGTCGTATAAGCGGAAAGGGAGTCAAATGGTTTTGCTAG
AGAGAAAGAAACTGAAAGCACAATTTCCCAATACTTCCGAGAATATGAATGTCTTACAGT
TTCTTGGATTTCGGTCTGACGAAATTAAACATCTTTTCCTCTATGGTATTGACATATACT
TCTGCCCAGAGGGAGTGTTCACACAATACGGATTATGCAAGGGCTGTCAAAAGATGTTCG
AGCTCTGTGTCTGTTGGGCTGGCCAGAAAGTATCGTATCGGAGGATAGCTTGGGAAGCAC
TAGCTGTGGAGAGAATGCTGCGAAATGATGAGGAATACAAAGAATACTTGGAAGACATCG
AGCCATATCATGGGGACCCTGTAGGATATTTGAAATATTTTAGCGTAAAAAAGGAGAGAG
ATCTACTCTCAGATACAGAGAAATTATGCTTGGTACCTGGCCATTACTAGAAGAAGAGAA
ACAATTAGTGTATTGGATTCGACAAGAGGCAAGCAAAGGAGCCAAGTTTTCCGCATGTCT
GGAAGGCAGATCAAAGAGTTGTATTATAAAGTATGGAGCAACTTGCGTGAATCGAAGACA
GAGGTGCTGCAGTACTTTTTGAACTGGGACGAGAAAAAGTGCCAGGAAGAATGGGAGGCA
AAAGACGATACGGTCTTTGTGGAAGCGCTCGAGAAAGTTGGAGTTTTTCAGCGTTTGCGT
TCCATGACGAGCGCTGGACTGCAGGGTCCGCAGTACGTCAAGCTGCAGTTTAGCAGGCAT
CATCGACAGTTGAGGAGCAGATATGAATTAAGTCTAGGAATGCACTTGCGAGATCAGATT
GCGCTGGGAGTTACCCCATCTAAAGTGCCGGATTGGACGGCATTCCTCTCGATGCTGATA
GGGCTGTTCTACAATAAAACATTTCGGCAGAAACTGGAGTATCTTTTGGAGCAGATTTCG
GAGGTGTGGTTGTTACCACATTGGCTTGATTTGGCAAACGTTGAAGTTCTCGCTGCAGAT
GACACGAGGGTACCACTGTACATGCTGATGGTAGCGGTTCACAAAGAGCTGGATAGCGAT
GATGTTCCAGACGGTAGATTTGATATATTATTATGTAGGGATTCGAGCAGAGAAGTTGGA
GAGTGAAGGAAATTGTTGTTACGAAAGTCAGTGATTATGTATTGTGTAGTATAGTATATT
GTAAGAAATTTTTTTTTCTAGGGAATATGCGTTTTGATGTAGTAGTATTTCACTGTTTTG
ATTTAGTGTTTGTTGCACGGCAGTAGCGAGAGACAAGTGGGAAAGAGTAGGATAAAAGAC
AATCTATAAAAAGTAAACATAAAATAAAGGTAGTAAGTAGCTTTTGGTTGAACATCCGGG
TAAGAGACAACAGGGCTTGGAGGAGACGTACATGAGGGCTATTTAGGGCTATTTAGGGCT
ATGTAGAAGTGCTGTAGGGCTAAAGAACAGGGTTTCATTTTCATTTTTTTTTTTAATTTC
GGTCAGAAAGCTGGGTAAGGTATGACAGCGAGAGTAAAGATAGATGTGAAAA
>APG_chrXI:6102-11677
ATATATATGTCACTGTATTGCATGCTGGATGGTGTTAGACAAGGCCGTAGGGACATATAG
CATCTAGGAAGTAACCTTGTACGAAAATAGGCAATATTTCCTGTTTAGGCGATTGTGACG
CAGATTTTAGTCCAACGATCTAGCGTCAAGGAATTTTTTTATAGTGGGACATTGCACCAA
GGAAGTAACTTGATACGTCGTTGGTGAATGGGTCTGTTTTCTTATTCGGCGGGGTAATAC
ATTTTTGTGGGAAGTTTGTCTGTCTGACGCGCCATATGTAGGTACGCCAAAAAGGGCTCC
TCTACTTCGAAGCGCGAGGTCGTATACCTAATAAGGAAATGTAATTTATAACTTTCTATT
ATATTGGTCTTTTCGAGAGCGGAAGAAGTTGTAGGCTAAGCGCAGGCTAAGCGTAGGTCC
ATATTTAAAGTATCCAAGAGAATATCCACGAAGCGGCTGAGCAACGAACAGAATCCTGGT
TCTCCTCGACTAAGCAGATAGTTAAGATACTGTGCACCATGGAAATTGAAAACGAACGTA
CGTACCGACTACTTTATTTTTTGCAGGCCGGAAATCAAGCGATGAATGAGACATCCTTCT
GCTTTCTATGTTGTGCTTGAAGGGGACAGACAGTCGCTTATCTTAGTGAGATTTCTTACT
AACTGAATTTACTTTGCTGCTGCTAGAGATTTGCACCTGCATAGCGCAGATTCTGCATCT
TCTCAATAGCTTAATTATTACATTCTTAGATGATGATAAGACGAAAACTGGACAATCTTT
TGTTTATATTGATGGATTTCTTGTCAAAAAGCATAACAATCAACATACTATTGTTAATTT
CGAAACTTACAAAAATAAAATGAAAGTTTCCGATAGGCGTAAGTTTGAAAAAGCAAACTT
TGACGAGTTTGAGTCGGCTCTAAATAACAAAAAACGACTTGGTACATTGTCCCTCAATAA
CTTTATTTGAATCGATCCCCACGGAAGTGCGGTCATTCTACGAAGACGAAAAGTCTGGCC
TAATCAAAGTGGTAAAATTCAGAACTGGTGCAATGGATAGGAAAAGGTCTTTTGAAAAAA
TTGTCATTTCCGTCATGGTCGGGAAAAATGTACAAAAAGTTCCTGACATTTGTTGAAGAC
GAACCAGATTTCCAGGGCGGACCAATCCCTTCAAAGTATCTTATTCCCAAGAAAATCAAC
TTGATGGTCTACACGTTGTTTCAAGTGCATACTTTGAAATTCAATAGAAAGGATTACGAT
ACCCTTTCTCTTTTTTACCTCAACAGAGGATACTATAATGAGTTGAGTTTTCCGTGTCCT
GGAACGTTGTCACGAAATAGCGAGTGCCAGGCCGAACGACAGCTCTACGATGCGTACTTT
CACTGACTTTGTTTCTGGCGCACCTATTGTAAGGAGTCTTCAGAAAAGCACCATAAGGAA
ATATGGGTACAATTTGGCACCCTACATGTTTTTGTTACTACACGTAGATGAGCTATCGAT
TTTTTCTGCATACCAAGCAAGTTTACCTGGCGAAAAGAAAGTCGACACAGAGCGGCTGAA
GCGTGATCTATGCCCACGTAAACCCACTGAGATAAAAGTACTTTTCACAGATATGTAACG
ATATGATGAACAAAAAAGGACCGATTGGGTGATGTTTTGCATGTGTGCTGCCCAAGTTGA
GAAGAGATACTAACAAAATGACCGCGGCTCTCAAAAATAATTGACGAGCTTACGGTGATA
CGCTTACCGTTATCCAGAGCTACAGCGCAACGTATACGTCGACGATACAACAAGAACGGT
TCATCGGAGCCTCGACTAAAGACGCTTGACGGACTCACTTCCGAGCGCTGGATTCAATGG
TTAGGCCTTGAAAGCGACTACCATTGTTCATTCTCTAGTACTCGGAATGCGGAAGACGTA
GTGGCAGGTGAGGCGGCGAGTTCAGATCATGATCAAAAAAATTTCAAGAGTAACGCGAAA
AAAGGCCCCGAGAGCCCAAGAGTACAAACGATATCCTCGTCGCAGGCCAGAAACTCTTTG
GCAGCTCCTTTGAATTCAGGGACTTGCATCAGTTGCGCTTATGTCATGAAATATACATGG
CAGACACACCCTCTGTGGCAGTACAGGCCCCACCGGGCTATGGTAAGACGGAGTTATTTC
ATCTCCCCTTGATAGCACTGGCGTCTAAGGGCGACGTGAAATATGTGTCGTTTCTGTTTG
TACCGTACACAGTGTTGCTTGCTAATTGCATGATCAGGTTGAGCCGATGCGGTTGCTTGA
ATGTGGCCCCTGTAAGAAACTTTATTGAAGAAGGTTGCGATGGCGTTACTGATTTATACG
TGGGGATCTACGATGATCTTGCTAGCACTAATTTCACAGACAGGATAGCTGCGTGGGAGA
ATATTGTTGAGTGCACCTTTAGGACCAACAACGTAAAATTGGGTTACCTCATTGTAGATG
AGTTTCACAACTTTGAAACGGAGGTCTACCGGCAGTCGCAATTTGGGGGCATAACTAACC
TTGATTTTGACGCTTTTGAGAAAGCAATCTTTTTGAGCGGCACAGCACCTGAGGCTGTTG
CTGATGCTGCGTTGCAGCGTATTGGGCTTACGGGACTGGCCAAGAAGTCGATGGACATCA
ACGAGCTCAAACGGTCGGAAGATCTCAGCAGAGGTCTATCCAGCTATCCAACACGGATGT
TTAATCTAATCAAGGAGAAATCCGAGGTGCCTTTAGGGCATGTTCATAAAATTTGGAAGA
AAGTGGAATCACAGCCCGAAGAAGCACTGGAAGCTTCTTTTTAGCCCTCTTTGAAATTGA
ACCAGAGTCGAAGGCCATTGTAGTTGCAAGCACAACCAACGAAGTGGAAGAATTGGCCTG
CTCTTGGAGAAAGTATTTTAGGGTGGTATGGATACACGGGAAGCTGGGTGCTGCAGAAAA
GGTGTCTCGCACAAAGGAGTTTGTCACTGACGGTAGCATGCGAGTTCTCATCGGAACGAA
ATTAGTGACTGAAGGAATTGACATTAAGCAATTGATGATGGTGATCATGCTTGATAATAG
ACTTAATATTATTGAGCTCATTCAAGGCGTAGGGAGACTAAGAGATGGGGGCCTCTGTTA
TCTATTATCTAGAAAAAACAGTTGGGCGGCAAGGAATCGTAAGGGTGAATTACCACCAAT
TAAGGAAGGCTGTATAACCGAACAGGTACGCGAGTTCTATGGACTTGAATCAAAGAAAGG
AAAAAGGGCCAGCATGTTGGATGCTGTGTCTGCTGACACAGTGGAACTGATAGAAAGAAT
GGACAGATTGGCTGAAAAACAGGCGACAGCTTCCATGTCGATCGTTGCGTTACCGTCTAG
CTTCCAGGAGAGCAATAGCAGTGACAGGTGCAGAAAGTATTGCAGCAGTGATGAGGACAG
CGACACGTGCATTCATGGTAGTGCTAATGCCAGTACTAACGCCAGTACTAATGCGATTAC
CACTGCTAGTACCAACGTCAGGACTAATGCGACTACCAATGCTAGTACTAATGCGACTAC
CAATGCCAGTACCAATGCCAGTACCAATGCGACTACCAATGCCAGTACCAATGCGACTAC
CAACTCCAGCACTAATGCTACTACCACTGCCAGCACCAACGTCAGGACTAGTGCTACTAC
CACTGCCAGCATCAACGTCAGGACTAGTGCTACTACCACCGAAAGTACCAACTCCAGCAC
TAATGCGACTACCACTGCCAGCATCAACGTCAGGACTAGTGCGACTACCACTGCCAGCAT
CAACGTCAGGACTAATGCTACTACCACTGCCAGCACCAACGTCAGGACTAGTGCGACTAC
CACTGCCAGCATTAACGTCAGGACTAATGCTACTACCACTGAAAGTACCAACTCCAGCAC
AAATGCTACTACCACTGAAAGTACCAACTCCAACACTAGTGCTACTACCACCGAAAGTAC
CAACGCTAGTGCCAAGGAGGACGCCAATAAAGATGGCAATGCTGAGGATAATAGATTCCA
TCCAGTCACCGACATTAACAAAGAGTCGTATAAGCGGAAAGGGAGTCAAATGGTTTTGCT
AGAGAGAAAGAAACTGAAAGCACAATTTCCCAATACTTCCGAGAATATGAATGTCTTACA
GTTTCTTGGATTTCGGTCTGACGAAATTAAACATCTTTTCCTCTATGGTATTGACATATA
CTTCTGCCCAGAGGGAGTGTTCACACAATACGGATTATGCAAGGGCTGTCAAAAGATGTT
CGAGCTCTGTGTCTGTTGGGCTGGCCAGAAAGTATCGTATCGGAGGATAGCTTGGGAAGC
ACTAGCTGTGGAGAGAATGCTGCGAAATGATGAGGAATACAAAGAATACTTGGAAGACAT
CGAGCCATATCATGGGGGACCCTGTAGGATATTTGAAATATTTTAGCGTAAAAAGGAGAG
AGATCTACTCTCAGATACAGAGAAATTATGCTTGGTACCTGGCCATTACTAGAAGAAGAG
AAACAATTAGTGTATTGGATTCGACAAGAGGCAAGCAAGGGAGCCAAGTTTTCCGCATGT
CTGGAAGGCAGATCAAAGAGTTGTATTATAAAGTATGGAGCAACTTGCGTGAATCGAAGA
CAGAGGTGCTGCAGTACTTTTTGAACTGGGACGAGAAAAAGTGCCAGGAAGAATGGGAGG
CAAAAGACGATACGGTCTTTGTGGAAGCGCTCGAGAAAGTTGGAGTTTTTCAGCGTTTGC
GTTCCATGACGAGCGCTGGACTGCAGGGTCCGCAGTACGTCAAGCTGCAGTTTAGCAGGC
ATCATCGACAGTTGAGGAGCAGATATGAATTAAGTCTAGGAATGCACTTGCGAGATCAGA
TTGCGCTGGGAGTTACCCCATCTAAAGTGCCGGATTGGACGGCATTCCTCTCGATGCTGA
TAGGGCTGTTCTACAATAAAACATTTCGGCAGAAACTGGAGTATCTTTTGGAGCAGATTT
CGGAGGTGTGGTTGTTACCACATTGGCTTGATTTGGCAAACGTTGAAGTTCTCGCTGCAG
ATGACACGAGGGTACCACTGTACATGCTGATGGTAGCGGTTCACAAAGAGCTGGATAGCG
ATGATGTTCCAGACGGTAGATTTGATATATTATTATGTAGGGATTCGAGCAGAGAAGTTG
GAGAGTGAAGGAAATTGTTGTTACGAAAGTCAGTGATTATGTATTGTGTAGTATAGTATA
TTGTAAGAAATTTTTTTTTCTAGGGAATATGCGTTTTGATGTAGTAGTATTTCACTGTTT
TGATTTAGTGTTTGTTGCACGGCAGTAGCGAGAGACAAGTGGGAAAGAGTAGGATAAAAA
GACAATCTATAAAAAGTAAACATAAAATAAAGGTAGTAAGTAGCTTTTGGTTGAACATCC
GGGTAAGAGACAACAGGGCTTGGAGGAGACGTACATGAGGGCTATTTAGGGCTATTTAGG
GCTATGTAGAAGTGCTGTAGGGCTAAAGAACAGGGTTTCATTTTCATTTTTTTTTTTTAA
TTTCGGTCAGAAAGCCGGGTAAGGTATGACAGCGAGAGTAAAGATAGATGTGAAAA
>APG_chrXI:681438-686783
ATATATATGTCACTGTATTGCATGCTGGATGGTGTTAGACAAGGCCGTAGGGACATATAG
CATCTAGGAAGTAACCTTGTACGAAAATAGGCAATATTTCCTGTTTAGGCGATTGTGACG
CAGATTTTAGTCCAACGATCTAGCGTCAAGGAATTTTTTTATAGTGGGACATTGCACCAA
GGAAGTAACTTGATACGTCGTGGGTGAATGGGTCTGTTTTTCTTATTCGGCGGGGTAATA
CATTTTTGGGGAAGTTTGTCTGTCTGACGCGCCATATGTAGGTACGCCAAAAAGGGCTCC
TCTACTTCGAAGCGCGAGGTCGTATACCTAATAAGGAAATGTAATTTATAACTTTCTATT
ATATTGGTCTTTTCGAGAGCGGAAGAAGTTGTAGGCTAAGCGCAGGCTAAGCGTAGGTCC
ATATTTAAAGTATCCAAGAGAATATCCACGAAGCGGCTGAGCAACGAACAGAATCCTGGT
TCTCCTCGACTAAGCAGATAGTTAAGATACTGTGCACCATGGAAATTGAAAACGAACGTA
CGTACCGACTACTTTATTTTTGCAGGCCGGAAATCAAGCGATGAATGAGACATCCTTCTG
CTTTCTATATTGTTGGCTTGAAGGGGACAGACAGTCGCTTATCTTAGTGAGATTTCTTAC
TAACTGAATTTACTTTGCTGCTGCTAGAGATTTGCACCTGCATAGCGCAGATTCTGCATC
TTCTCAATAGCTTAATTATTACATTCTTAGATGATGATAAGACGGAAACTGGACAATCTT
TTGTTTATATTGATGGATTTCTTGTCAAAAAGCATAACAATCAACATACTATTGTTAATT
TCGAAACTTACAAAAATAAAATGAAAGTTTCCGATAGGCGTAAGTTTGAAAAAGCAAACT
TTGACGAGTTTGAGTCGGCTCTAAATAACAAAAACGACTTGGTACATTGTCCCTCAATAA
CTTTATTTGAATCGATCCCCACGGAAGTGCGGTCATTCTACGAAGACGAAAAGTCTGGTC
TAATCAAAGTGGTAAAATTCAGAACTGGTGCAATGGATAGGAAAAGGTCTTTTGAAAAAT
TGTCGTTTCCGTCATGGTCGGGAAAAATGTACAAAAGTTCCTGACGTTTGTTGAAGACGA
ACCAGATTTCCAGGGCGGACCAATCCCTTCAAAGTATCTTATTCCCAAGAAAATCAACTT
GATGGTCTACACGTTGTTTCAAGTGCATACTTTGAAATTCAATAGAAAGGATTACGATAC
CCTTTCTCTTTTTTACCTCAACAGAGGATACTATAATGAGTTGAGTTTCCGTGTCCTGGA
ACGTTGTCACGAAATAGCGAGTGCCAGGCCGAACGACAGCTCTACGATGCGTACTTTCAC
TGACTTTGTTTCTGGCGCACCTATTGTAAGGAGTCTTCAGAAAAGCACCATAAGGAGATA
TGGGTACAATTTGGCACCCCACATGTTTTTGTTACTACACGTAGATGAGCTATCGATTTT
TTCTGCATACCAAGCAAGTTTACCTGGCGAAAAGAAAGTCGACACAGAGCGGCTGAAGCG
TGATCTATGCCCACGTAAACCCATTGAGATAAAGTACTTTTCACAGATATGTAACGATAT
GATGAACAAAAGGACCGATTGGGTGATGTTTTGCATGTGTGCTGCCCAAGTTGAGAAGAG
ATACTAACAAAATGACCGCGGCTCTCAAAAATAATTGACGAGCTTACGGTGATACGCTTA
CCGTTATCCAGAGCTACAGCGCAACGTATACGTCGACGATACAACAAGAACAGTTCATCG
GAGCCTCGACTAAAGACGCTTGACGGACTCACTTCCGAGCGCTGGATTCAATGGTTAGGC
CTTGAAAGCGACTACCATTGTTCATTCTCTAGTACTCGGAATGCGGAAGACGTAGTGGCA
GGTGAGGCGGCGAGTTCAGATCATGATCAAAAAATTTCAAGAGTAACGCGAAAAAAGGCC
CCGAGAGCCCAAGAGTACAAACGATATCCCTCGTCGCAGGCCAGAAACTCTTTGGCAGCT
CCTTTGAATTCAGGGACTTGCATCAGTTGCGCTTATGTCATGAAATATACATGGCAGACA
CACCCTCTGTGGCAGTACAGGCCCCACCGGGCTATGGTAAGACGGAGTTATTTCATCTCC
CCTTGATAGCACTGGCGTCTAAGGGCGACGTGAAATATGTGTCGTTTCTGTTTGTACCGT
ACACAGTGTTGCTTGCTAATTGCATGATCAGGTTGGGCCGATGCGGTTGCTTGAATGTGG
CCCCTGTAAGAAACTTTATTGAAGAAGGTTGCGATGGCGTTACTGATTTATACGTGGGGA
TCTACGATGATCTTGCTAGCACTAATTTCACGGACAGGATAGCTGCGTGGGAGAATATTG
TTGAGTGCACCTTTAGGACCAACAACGTAAAATTGGGTTACCTCATTGTAGATGAGTTTC
ACAACTTTGAAACGGAGGTCTACCGGCAGTCGCAATTTGGGGCATAACTAACCTTGATTT
TGACGCTTTTGAGAAAGCAATCTTTTTGAGCGGCACAGCACCTGAGGCTGTAGCTGATGC
TGCGTTGCAGCGTATTGGGCTTACGGGACTGGCCAAGAAGTCGATGGACATCAACGAGCT
CAAACGGTCGGAAGATCTCAGCAGAGGTCTATCCAGCTATCCAACACGGATGTTTAATCT
AATCAAGGAGAAATCCGAGGTGCCTTTAGGGCATGTTCATAAAATTTGGAAGAAAGTGGA
ATCACAGCCCGAAGAAGCACTGAAGCTTCTTTTAGCCCTCTTTGAAATTGAACCAGAGTC
GAAGGCCATTGTAGTTGCAAGCACAACCAACGAAGTGGAAGAATTGGCCTGCTCTTGGAG
AAAGTATTTTAGGGTGGTATGGATACACGGGAAGCTGGGTGCTGCAGAAAAGGTGTCTCG
CACAAAGGAGTTTGTCACTGACGGTAGCATGCGAGTTCTCATCGGAACGAAATTAGTGAC
TGAAGGAATTGACATTAAGCAATTGATGATGGTTATCATGCTTGATAATAGACTTAATAT
TATTGAGCTCATTCAAGGCGTAGGGAGACTAAGAGATGGGGGCCTCTGTTATCTATTATC
TAGAAAAAAACAGTTGGGCGGCAAGGAATCGTAAGGGTGAATTACCACCAATTAAGGAAG
GCTGTATAACCGAACAGGTACGCGAGTTCTATGGACTTGAATCAAAGAAAGGAAAAAGGG
CCAGCATGTTGGATGCTGTGGCACCAGGACAGACCTGTTGCTGACACAGTGGAACTGATA
GAAAAGAATGGACAGATTGGCTGAAAAACAGGCGACAGCTTCCATGTCGATCGTTGCGTT
ACCGTCTAGCTTCCAGGAGAGCAATAGCAGTGACAGGTGCAGAAAAGTATTGCAGCAGTG
ATGAGGACAGCGACACGTGCATTCATGGTAGTGCTAATGCCAGTACCAATGCGACTACCA
ACTCCAGCACTAATGCTACTACCACTGCCAGCACCAACGTCAGGACTAGTGCTACTACCA
CTGCCAGCATCAACGTCAGGACTAGTGCGACTACCACTGAAAGTACCAACTCCAACACTA
GTGCTACTACCACCGAAAGTACCGACTCCAACACTAGTGCTACTACCACCGAAAGTACCG
ACTCCAACACTAATGCCACTACCACTGCTAGCACCAACTCCAGCACTAATGCCACTACCA
CTGAAAGTACCAACGCTAGTGCCAAGGAGGACGCCAATAAAGATGGCAATGCTGAGGATA
ATAGATTCCATCCAGTCACCGACATTAACAAAGAGTCGTATAAGCGGAAAGGGAGTCAAA
TGGTTTTGCTAGAGAGAAAGAAACTGAAAGCACAATTTCCCAATACTTCCGAGAATATGA
ATGTCTTACAGTTTCTTGGATTTCGGTCTGACGAAATTAAACATCTTTTCCTCTATGGTA
TTGACGTATACTTCTGCCCAGAGGGAGTATTCACACAATACGGATTATGCAAGGGCTGTC
AAAAGATGTTCGAGCTCTGTGTCTGTTGGGCTGGCCAGAAAGTATCGTATCGGAGGATAA
CTTGGAAGCACTAGCTGTGGAGAGAATGCTGCGAAATGATGAGGAATACAAAGAATACTT
GGAAGACATCGAGCCATATCATGGGGACCCTGTAGGATATTTGAAATATTTTAGCGTAAA
AAGGAGAGAGATCTACTCTCAGATACAGAGAAATTATGCTTGGTACCTGGCCATTACTAG
AAGAAGAGAAACAATTAGTGTATTGGATTCGACAAGAGGCAAGCAAGGGAGCCAAGTTTT
CCGCATGTCTGGAAGGCAGATCAAAGAGTTTGTATTATAAAGTATGGAGCAACTTGCGTG
AATCGAAGACAGAGGTGCTGCAGTACTTTTTTGAACCGGGACGAGAAAAAGTGCCGGGAA
GAATGGGAGGCAAAAGACGATACGGTCTTTGTGGAAGCGCTCGAGAAAGTTGGAGTTTTT
CAGCGTTTGCGTTCCATGACGAGCGCTGGACTGCAGGGTCCGCAGTACGTCAAGCTGCAG
TTTAGCAGGCATCATCGACAGTTGAGGAGCAGATATGAATTAAGTCTAGGAATGCACTTG
CGAGATCAGCTTGCGCTGGGAGTTACCCCATCTAAAGTGCCGCATTGGACGGCATTCCTG
TCGATGCTGATAGGGCTGTTCTACAATAAAACATTTCGGCAGAAACTGGAATATCTTTTG
GAGCAGATTTCGGAGGTGTGGTTGTTACCACATTGGCTTGATTTGGCAAACGTTGAAGTT
CTCGCTGCAGATAACACGAGGGTACCGCTGTACATGCTGATGGTAGCGGTTCACAAAGAG
CTGGATAGCGATGATGTTCCAGACGGTAGATTTGATATAATATTACTATGTAGAGATTCG
AGCAGAGAAGTTGGAGAGTGAAGGAAATTGTTGTTACGAAAGTCAGTGATTATGTATTGT
GTAGTATAGTATATTGTAAGAAATTTTTTTTTTCTAGGAATATGCGTTTTGATGTAGTAG
TATTTCACTGTTTTGATTTAGTGTTTGTTGCACGGCAGTAAGAGAGACAAGTGGGAAAGA
GTAGGATAAAAAAGACAATCTATAAAAAAGTAAACATAAAAATAAAGGTAGTAAGTAGCT
TTTGTTGAACATCCGGGTAAGAGACAACAGGGCTTGGAGGAGACGTACATGAGGGCTATT
TAGGGCTATTTAGGGCTATGTAGAAGTGCTGTAGGGCTAAAGAACAGGATTTCATTTTCC
ATTTTTTTTAATTTCGGTCAGAAAGCCGGGTAAGGAGGACAGCGAGAGTAAAGATAGATG
TGAAAA
>APG_chrXI:686902-692235
ATACATATGTCACTGTATTGCATGCTGGATGGTGTTAGACAAGGCCGTAGGGACATATAG
CATCTAGGAAGTAACCTTGTACGAAAATAGGCAATATTTCCTGTTTAGGCGATTGTGACG
CAGATTTTAGTCCAACGATCTAGCGTCAAGGAATTTTTTATAGTGGGACATTGCACCAAG
GAAGTAACTTGATACGTCGTTGGTGAATGGGTCTGTTTTCTTATTCGGCGGGGTAATACA
TTTTGTGGGAAGTTTGTCTGTCTGACGCGCCATATGTAGGTACGCCAAAAAGGCTCCCTC
TACTTCGAAGCGCGAGGTCGTATACCTAATAAGGAAATGTAATTTATAACTTTCTATTAT
ATTGGTCTTTTCGAGAGCGGAAGAAGTTGTAGGCTAAGCGCAGGCTAAGCGTAGGTCCAT
ATTTAAAGTATCCAAGAGAATATCCACGAAGCGGCTGAGCAACGAACAGAATCCTGGTTC
TCCTCGACTAAGCAGATAGTTAAGATACTGTGCACCATGGAAATTGAAAACGAACGTACG
TACCGACTACTTTTATTTTTGCAGGCCGGAAATCAAGCGATGAATGAGACATCCTTCTGC
TTTCTATGTTGTGCTTGAAGGGGACAGACAGTCGCTTATCTTAGTGAGATTTCTTACTAA
CTGAATTTACTTTGCTGCTGCTAGAGATTTGCACCTGCATAGCGCAGATTCTGCATCTTC
TCAATAGCTTAATTATTACATTCTTAGATGATGATAAGACGGAAACTGGACAATCTTTTG
TTTATATTGATGGATTTCTTGTCAAAAAAGCATAACAATCAACATACTATTGTTAATTTC
GAAACTTACAAAAAAAATAAAATGAAAGTTTCCGATAGGCGTAAGTTTGAAAAAAGCAAA
CTTTGACGAGTTTGAGTCGGCTCTAAATAACAAAAAATAACGACTTGGTACATTGTCCTC
AATAACTTTATTTGAATCGATCCCCACGGAAGTGCGGTCATTCTACGAAGACGAAAAGTC
TGGCCTAATCAAAGTGGTAAAATTCAGAACTGGCAATGGATAGAAAAGGTCTTTTGAAAA
AAATTGTCATTTCCGTCATGGTCGGGAAAAAAATGTACAAAAAGTTCCTGACATTTGTTG
AAGACGAACCAGATTTCCAGGGCGGACCAATCCCTTCAAAGTATCTTATTCCCAAGAAAA
TCAACTTGATGGTCTACACGTTGTTTCAAGTGCATACTTTGAAATTCAATAGAAAGGATT
ACGATACCTTTCTCTTTTTTACCTCAACAGAGGATACTATAATGAGTTGAGTTTCCGTGT
CCTGAACGTTGTCACGAAATAGCGAGTGCCAGGCCGAACGACAGCTCTACGATGCGTACT
TTTCACTCGACTTTGTTTCTGGCGCACCTATTGTAAGGAGTCTTCAGAAAAGCACCATAA
GGAAATATGGGTACAATTTGGCACCCTACATGTTCTTGTTACTACACGTAGATGAGCTAT
CGATTTTTTTCTGCATACCAAGCAAGTTTACCTGGCGAAAAGAAAGTCGACACAGAGCGG
CTGGAAGCGTGATCTATGCCCACGTAAACCCATTGAGATAAAGTACTTTTCACAGATATG
TAACGATATGATGAACAAAAAGGACCGATTGCGGATGTTTTGCATGTGTGCTGCCCAAGT
TGAGAAGAGATACTAACAAAATGACCGCGGCTCTCAAAAAATAATTGACGAGCTTACGGT
GATACGCCGTTACCGTTATCCAGAGCTACAGCGCAACGTATACGTCGACGATACAACAAG
AACAGTTCATCGGAGCCTCGACTAAAGACGCTTGACGGACTACTACCGAGCGCTGGATTC
AATGGTTAGGCCTTGAAAGCGACTACCATTGTTCATTCTCTAGTACTCGGAATGCGGAAG
ACGTAGTGGCAGGTGAGGCGGCGAGTTCAGATCATGATCAAAAAATTTCAAGAGTAACGC
GAAAAAGGCCCTGAGAGCCAAAGTACAAACGATATCCTCGTCGCAGGCCAGAAACTCTTT
GGCAGCTCCTTTGAATTCAGGGACTTGCATCAGTTGCGCTTATGTCGTGAAAATATACAT
GGCAGACACACCCTCTGTGGCAGTACAGGCCCCACCGGGCTATGGTAAGACGGGAGTTAT
TTCATCTCCCCTTGATAGCACTGGCGTCTAAGGGCGACGTGAAATATGTGTCGTTTCTGT
TTGTACCGTACACAGTGTTGCTTGACAATTGCATGATCAGGTTAAACCGATGCTGTTGCT
TGAATGTGGCCCCTGTAAGAAACTTTATTGAAGAAGGTTGCGATGGCGTTACTGGTTTAC
ACGTGGGGATCTACGATGATCTTGCTAGCACTAATTTCACAGACAGGATAGCTGCGGAGA
ATATTGTTGAGTGCACCTTTAGGACCAACAACGTAAAATTGGGTTACCTCATTGTAGATG
AGTTTCACAACTTTGAAACGGAGGTCTACCTAAGGCAGTCGCAATTTGGGGGGGCATAAC
TAACCTTGATTTTGACGCTTTGAGAAAGCAATCTTTTTGAGCGGCACAGCACCTGAGGCT
GTAGCTGATGCTGCGTTGCAGCGTATTGGGCTTACGGACTGGCCAAGAAGTCGATGGACA
TCAACGAGCTCAAACGGTCGGAAGATCTCAGCAGAGGGTCATCCAGCTATCCAACACGGA
TGTTTAATCTAATCAAGGAGAAACTGAGGTGCCTTTAGGGCATGTTCATAAAATTTGGAA
GAAAGTGGAATCACAGCCAGAAGAAGCACTGAAGCTTCTTTTTAGCCCTCTTTGAAATTG
AACCAGAGTCGAAGGCCATTGTAGTTGCAAGCACAACCAACGAAGTGGAAGAATTGGCCT
GCTCTTGGAGAAAGTATTTTAGGGTGGTATGGATACACGGGAAGCTGGGTGCTGCAGAAA
AGGTGTCTCGCACAAAGGAGTTTGTCACTGACGGTAGCATGCGAGTTCTCATCGGAACGA
AATTAGTGACTGAAGGAATTGACATTAAGCAATTGATGATGGTTATCATGCTTGATAATA
GACTTAATATTATTGAGCTCATTCAAGGCGTAGGGAGACTAAGAGATGGGGGCCTCTGTT
ATCTATTATCTAGAAAAAACAGTTGGGCGGCAAGGGAATCGTAAGGGTGAATTACCACCA
ATTAAGGAAGGCTGTAACCGAACAGGTACGCGAGTTCTATGGACTTGAATCAAAGAAAGG
AAAAAGGGCCAGCATGTTGGATGCTGTGGCTCCAGGACAGACCTGTCTGCTGACACAGTG
GAACTGATAGAAAGAATGACAGATTGGCTGAAAAACAGGCGACAGCTTCCATGTCGATCG
TTGCGTTACCGTCTAGCTTCCAGGAGAGCAATAGCAGTGACAGGTGCAGAAAGTATTGCA
GCAGTGATGAGGACATGACACGTGCATTCATGGTAGTGCTAATGCCAGTACCATTGCGAC
TACCAACTCCAGCACTAATGCTACTACCACTGCCAGCACCAACGTCAGGACTAGTGCTAC
TACCACTGCCAGCATCAACGTCAGGACTAGTGCGACTACCACTGAAAGTACCAACTCCAA
CACTAGTGCTACTACCACCGAAGTACCGACTCCAACACTAGTGCTACTACCAACCGAAAG
TACCGACTCCAACACTAATGCCACTACCACTGCTAGCACCAACTCCAGCACTAATGCCAC
TACCACTGAAAGTACCAACGCTAAAAGCAAGGAGACGCCAATAAAGATGGCAATGCTGAG
GATAATAGATTCCATCCAGTCACCGACATTAACAAAGAGTCGTATAAGCGGAAAGGGAGT
CAAATGGTTTTGCTAGAGAAAGAAACTGAAAGCACAATTTCCCAATACTTCCGAGAATAT
GAATGTCTTACAGTTTCTGGATTTCGGTCTGACGAAATTAAACATCTTTTTCCTCTATGG
TATTGCGTATACTTCTGCCCAGAGGGAGTATTCACACAATACGGATTATGCAAGGGCTGT
CAAAAGATGTTCGAGCTCTGTGTCTGTTGGGCTGGCCAAGAAGTATCGTATCGGAGGATA
GCTTGGGAAGCACTAGCTGTGGAGAGAATGCTGCGAAATGATGAGGAATAAAGAATACTT
GGAAGACATCGAGCCATATCATGGGGGACCCTGTAGGATATTTGAAATATTTTTAGCGTA
AAAAGGAGAGATCTACTCAGATACAGAGAAATTGTGTTGGTACCTGGCCATTACTAGAAG
AAGAGAAACAATTAGTGTATTGATTCGACAAGAGGCAAGCAAGGGAGCCAAGTTTTCCGC
ATGTCTGGAAGGCAGATCAAAGAGTTGTATTATAAAGTATGGAGCAACTTGCGTGAATCG
AAGACAGAGGTGCTGCAGTACTTTTTTGAACTGGGACGAGAAAAAGTGCCGGGAAGAATG
GGAGGCAAAAGACGATACGGTCTTTGTGGAAGCGCTCGAGAAAGTTGGAGTTTTTCAGCG
TTTGCGTTCCATGACGAGCGCTGGACTGCAGGGGTCCGCAGTACGTCAAGCTGCAGTTTA
GCAGGCATCATCGACAGTTGAGGAGCAGATATGAATTAAGTTCAGGAATGCACTTGCGAG
ATCAGCTTGCTGGGAGTTACCCCATCTAAAGTGCCGCATTGACGGCATCCTGTCGATGCT
GATAGGGCTGTTCTACAATAAAACATTTTCGGCAGAAACTGGAATATCTTTAGAGCAGAT
TTCGGAGGTGTGGTTGTTACCACATTGGCTTGATTTGGCAAACGTTGAAGTTCTCGCTGC
AGATAACACGAGGGCACCGCTGTACATGCTGATGGTGCGGTTCAGCAAAGAGCTGGATAG
CGATGATGTTCCAGACGGTAGATTTGATATAATATTACTATGTAGAGATTCGAGCAGAGA
AGTTGGAGAGTGAAGGAAATGTTGTTACGAAAGTCAGTGATTATGTATTGTGTAGTATAG
TATATTGTAAGAAATTTTTTTTTTCTAGGAATATGCGTTTGATGTAGTAGTATTTCACTG
TTTTGATTTAGTGTTTGTTGCACGGCAGTAGAGGAGAGACAAGTAAAAGAGTAGGATAAA
AAGACAATCTATAAAAAGTAAACATAAAATAAAGGTAGTAAGTAGCTTTTGGTTGAACAT
CCGGGTAAGAGACAACAGGGCTTGGAGGAGACGTACATGAGGGCTATTTAGGGCTATTTA
GGGCTATGTAGAAGTGCTGTAGGGCTAAAGAACAGGATTTCATTTTCATTTTTTTTAATT
TCGGTCAGAAAGCCGGGTAAGGAGTGACAGCGAGAGTAAAGATAGATGTGAAAA
>APG_chrIX:426000-431448
ATATATATGTCACTGTATTGCATGCTGGATGGTGTTAGACAAGGCCGTAGGGACATATAG
CATCTAGGAAGTAACCTTGTACGAAAATAGGCAATATTTCCTGTTTAGGCGATTGTGACG
CAGATTTTAGTCCAACGATCTAGCGTCAAGGAATTTTTTTATAGTGGGACATTGCACCAA
GGAAGTAACTTGATACGTCGTGGGTGAATGGGTCTGTTTTCTTATTCGGCGGGGTAATAC
ATTTTTGGGGGAAGTTTGTCTGTCTGACGCGCCATATGTAGGTACGCCAAAAAGGGCTCC
TCTACTTCGAAGCGCGAGGTCGTATACCTAATAAGGAAATGTAATTTATAACTTTCTATT
ATATTGGTCTTTTCGAGAGCGGAAGAAGTTGTAGGCTAAGCGCAGGCTAAGCGTAGGTCC
ATATTTAAAGTATCCAAGAGAATATCCACGAAGCGGCTGAGCAAACGAACAGAATCCTGG
TTCTCCTCGACTAAGCAGATAGTTAAGATACTGTGCACCATGGAAATTGAAAACGAAAGT
ACGTACCGACTACTTTATTTTTGCAGGCCGGAAATCAAGCGATGAATGAGACATCCTTCT
GTTTTCTATGTTGGGACAGACAGTCGCTTATCTTAGTGAGATTTCTTATTAACTGAATTT
TCTTTGCTGCTGCTGGAGATTTGCACCTGCATAGCGCAGATTCTGCTTCTTCTCAATAGA
GTAGCTTAATTATTACATTCTTAGATGATGATAAGACGGAAACTGGACAATCTTTGTTTA
TATTGATGGATTTCTTGTCAAAAAGCATAACAATCAACATACTATTGTTAATTTCGAAAC
TTACAAAAATAAAAATGAAAGTTTCCGATAGGCGTAAGTTTGAAAAAGCAAACTTTGACG
AGTTTGAGTCGGCTCTAAATAACAAAAAACGACTTGGCACATTGTCCCTCAATAACTTTA
TTTGAATCGATCCCCACGGAAGTGCGGTCATTCTACGAAGACGAAAAGTCTGGTCTAATC
AAAGTGGTAAAATTCAGAACTGGTGCAATGGATAGGAAAAGGTCTTTTGAAAAAATTGTC
GTTTCCGTCATGGTCGGGAAAAATGTACAAAAGTTCCTGACGTTTGTTGAAGACGAACCA
GATTTCCAGGGCGGACCAATCCCTTCAAAGTATCTTATTCCCAAGAAAATCAACTTGATG
GTCTACACGTTGTTTCAAGTGCATACTTTGAAATTCAATAGAAAGGATTACGATACCCTT
TCTCTTTTTTACCTCAACAGAGGATACTATAATGAGTTGAGTTTCCGTGTCCTGGAACGT
TGTTACGAAATAGCGAGTGCCAGGCCGAACGACAGCTCTACGATGCGTACTTTCACTGAC
TTTGTTTCTGGCACACCTATTGTAAGGGGTCTTCAGAAAAGCACCATAAGGAAATATGGA
TACAATTTGGCACCCTACATGTTTTTGTTACTACACGTAGATGAGCTATCGATTTTTTCT
GCATACCAAGCAAGTTTACCTGGCGAAAAGAAAGTCGACACAGAGCGGCTGAAGCGTGAT
CTATGCCCACGTAAACCCACTGAGATAAAGTACTTTTCACAGATATGTAACGATATGATG
AACAAAAAGGACCGATTGGGTGATGTTTTGCATGTGTGCTGCCCAAGTTGAGAAGAGATA
CTAACAAAATGACCGCGGCTCTCAAAAATAATTGACGAGCTTACGGTGATACGCTTACCG
TTATCCAGAGCTACAGCGCAACGTATACGTCGACGATACAACAAGAACGGTTCATCGGAG
CCTCGACTAAAGACGCTTGACGGACTCACTTCCGAGCGCTGGATTCAATGGTTAGGCCTT
GAAAGCGACTACCATTGTTCATTCTCTAGTACTCGGAATGCGGAAGACGTAGTGGCAGGT
GAGGCGGCGAGTTCAGATCATGATCAAAAAAATTTCAAGAGTAACGCGAAAAAAGGCCCC
GGAGAGCCCAAGAGTACAAACGATATCCTCGTCGCAGGCCAGAAACTCTTTGGCAGCTCC
TTTGAATTCAGGGACTTGCATCAGTTGCGCTTATGTCGTGAAATATACATGGCAGACACA
CCCTCTGTGGCAGTACAGGCCCCACTGGCTATGGTAAGACGGAGTTATTTCATCTCCCCT
TGATAGCACTGGCGTCTAAGGGCGACGTGAAATATGTGTCGTTTCTGTTTGTACCGTACA
CAGTGTTGCTTGCTAATTGCATGATCAGGTTGAGCCGATGCGGTTGCTTGAATGTGGCCC
CTGTAAGAAACTTTATTGAAGAAGGTTGCGATGGCGTTACTGATTTATACGTGGGGATCT
ACGATGATCTTGCTAGCACTAATTTCACAGACAGGATAGCTGTGTGGGAGAATATTGTTG
AGTGCACCTTTAGGACCAACAACGTAAAATTGGGTTACCTCATTGTAGATGAGTTTCACA
ACTTTGAAACGGAGGTCTACCGGCAGTCGCAATTTGGGGGCATAACTAACCTTGATTTTG
ACGCTTTTGAGAAAGCAATCTTTTTGAGCGGCACAGCACCTGAGGCTGTAGCTGATGCTG
CGTTGCAGCGTATTGGGCTTACGGGACTGGCCAAGAAGTCGATGGACATCAACGAGCTCA
AACGGTCGGAAGATCTCAGCAGAGGGTCTATCCAGCTATCCAACACGGATGTTTAATCTA
ATCAAGGAGAAATCCGAGGTGCCTTTAGGGCATGTTCATAAAATTTGGAAGAAAGTGGAA
TCACAGCCCGAAGAAGCACTGAAGCTTCTTTTAGCCCTCTTTGAAATTGAACCAGAGTCG
AAGGCCATTGTAGTTGCAAGCACAACCAACGAAGTGGAAGAATTGGCCTGCTCTTGGAGA
AAGTATTTTAGGGTGGTATGGATACACGGGAAGCTGGGTGCTGCAGAAAGGTGTGTCTCG
CACAAAGGAGTTTGTCACTGACGGTAGCATGCGAGTTCTCATCGGAACGAAATTAGTGAC
TGAAGGAATTGACATTAAGCAATTGATGATGGTGATCATGCTTGATAATAGACTTAATAT
TATTGAGCTCATTCAAGGCGTAGGGAGACTAAGAGATGGGGGGGCTCTGTTATCTATTAT
CTAGAAAAAACAGTTGGGCGGCAAGGAATCGTAAGGGTGAATTACCACCAATTAAGGAAG
GCTGTATAACCGAACAGGTACGCGAGTTCTATGGACTTGAATCAAAGAAAGGAAAAAGGG
CCAGCATGTTGGATGCTGTGGCTCCAGGACAGACCTGTTCGCTGACACAGTGGAACTGAT
AGAAAGAATGGACAGATTGGCTGAAAAACAGGCGACAGCTTCCATGTCGATCGTTGCGTT
ACCGTCTAGCTTCCAGGAGAGCAATAGCAGTGACAGGTGCAGAAAGTATTGCAGCAGTGA
TGAGGACAGCGACACGTGCATTCATGGTAGTGCTAATGCCAGTACCAATGCGACTACCAA
CTCCAGCACTAATGCTACTACCACTGCCAGCACCAACGTCAGGACTAGTGCTACTACCAC
TGCCAGCATCAACGTCAGGACTAGTGCGACTACCACTGAAAGTACCAACTCCAGCACTAA
TGCTACTACCACTGCCAGCACCAACGTCAGGACTAGTGCTACTACCACTGCCAGCATCAA
CGTCAGGACTAGTGCGACTACCACTGAAAGTACCAACTCCAACACTAGTGCTACTACCAC
CGAAAGTACCGACTCCAACACTAGTGCTACCGAAAGTACCGACTCCAACACTAGTGCTAC
TACCACTGCTAGCACCAACTCCAGCACTAATGCCACTACCACTGCTAGCACCAACGCTAG
TGCCAAGGAGGACGCCAATAAAGATGGCAATGCTGAGGATAATAGATTCCATCCAGTCAC
CGACATTAACAAAGAGCCGTATAAGCGGAAAGGGAGTCAAATGGTTTTGCTAGAGAGAAA
GAAACTGAAAGCACAATTTCCCAATACTTCCGAGAATATGAATGTCTTACAGTTTCTTGG
ATTTCGGTCTGACGAAATTAAACATCTTTTCCTCTATGGTATTGACGTATACTTCTGCCC
AGAGGGAGTATTCACACAATACGGATTATGCAAGGGCTGTCAAAAGATGTTCGAGCTCTG
TGTCTGTTGGGCTGGCCAGAAAGTATCGTATCGGAGGATGGCTTGGGAAGCACTAGCTGT
GGAGAGAATGCTGCAGAAATGACGAGGAATACAAAGAATACTTGGAAGACATCGAGCCAT
ATCATGGGGACCCTGTAGGGTATTTGAAATTTTTTAGCGTAAAAAGGGGAGAGATCTACT
CTCAGATACAGAGAAATTATGCTTGGTACCTGGCCATTACTAGAAGAAGAGAAACAATTA
GTGTATTGGATTCGACAAGAGGCAAGCAAAGGAGCCAAGTTTCCGCATGTCTGGAAGGCA
GATCAAAGAGTTGTATTATAAAGTATGGAGCAACTTGCGTGAATCGAAGACAGAGGTGCT
GCAGTACTTTTTGAACTGGGACGAGAAAAAGTGCCGGGAAGAATGGGGAGGCAAAAAAGA
CGATACGGTCTTTGTGGAAGCGCTCGAGAAAGTTGGAGTTTTTCAGCGTTTGCGTTCCAT
GACGAGCGCTGGACTGCAGGGTCCGCAGTACGTCAAGCTGCAGTTTAGCAGGCATCATCG
ACAGTTGAGGAGCAGATATGAATTAAGTCTAGGAATGCACTTGCGAGATCAGCTTGCGCT
GGGGTTACCCCCATCTAAAGTGCCGCATTGGACGGCATTCCTGTCGATGCTGATAGGGCT
GTTCTACAATAAAACATTTCGGCAGAAACTGGAATATCTTTTGGAGCAGATTTCGGAGGT
GTGGTTGTTACCACATTGGCTTGATTTGGCAAACGTTGAAGTTCTCGCTGCAGATAACAC
GAGGGTACCGCTGTACATGCTGATGGTAGCGGTTCACAAAGAGCTGGATAGCGATGATGT
TCCAGACGGTAGATTTGATATAATATTACTATGTAGAGATTCGAGCAGAGAAGTTGGAGA
GTGAAGGAAATTGTTGTTACGAAAGTCAGTGATTATGTATTGTGTAGTATAGTATATTGT
AAGAAATTTTTTTTCTAGGGAATATGCGTTTTGATGTAGTAGTATTTCACTGTTTTGATT
TAGTGTTTGTTGCACGGCAGTAGCGAGAGACAAGTGGGAAAAAGAGGATAAAAAGACAAC
ATATAAAAAGTAAACATAAAATAAAAGGTAGTAAGTAGGTTTTGGTTGAACATCCGGGCA
AGAGACAACAGGGCTTGAGGAGACGTACATGAGGGGCTATTTAGGGCTATTTAGGGCTAT
GTAGAAGTGCTGTAGGGCTAAAGAACAGGGTTTTCATTTCATTTTTTTTTTAATTTCGGT
CAGAAAGCCGGGTAAGGAGTGACAGCGAGAGTAAAGATAGACGTGAAAA
>APG_chrIX:431644-437067
ATATATATGTCACTGTATTGCATGCTGGATGGTGTTAGACAAGGCCGTAGGGACATATAG
CATCTAGGAAGTAACCTTGTACGAAAATAGGCAATATTTCCTGTTTAGGGATTGCGACGC
AGATTTTAGTCCAACGATCTAAGCGTCAAGGAATTTTTTATAGTGGGACATTGCACCAAG
GAAGTAACTTGATACGTCGTGGGTGAATGGGTCTGTTTTCTTATTCGGCGGGGTAATACA
TTTTTGGGGAAGTTTGTCTGTCTGACGCGCCATATGTAGGTACGCCAAAAAGGGCTCCTC
TACTTCGAAGCGCGAGGTCGTATACCTAATAAGGAAATGTAATTTATAACTTTCTATTAT
ATTGGTCTTTTCGAGAGCGGAAGAAGTTGTAGGTGCTAAGCGCAGGCTAAGCGTAGGTCC
ATATTTAAAGTATCCAAGAGAATATCCACGAAGCGGCTGAGCAACGAACAGAATCCTGGT
TCTCCTCGACTAAGCAGATAGTTAAGATACTGTGCACCATGGAAATTGAAAACGAAAGTA
CGTACCGACTACTTTATTTTTGCAGGCCGGAAATCAAGCGATGAATGAGACATCCTTCTG
TTTTCTATGTTGGGACAGACAGTCGCTTATCTTAGTGAGATTTCTTATTAACTGAATTTT
CTTTTTGCTGCTGGAGATTTGCACCTGCATAGCGCAGATTCTGCTTCTTCTCAATAGAGT
AGCTTAATTATTACATTCTTAGATGATGATAAGACGGAAACTGGACAATCTTTTGTTTAT
ATTGATGGATTTCTTGTCAAAAAGCATAACAATCAACATACTATTGTTAATTTCGAAACT
TACAAAAATAAAATGAAAGTTTCCGATAGGCGTAAGTTTGAAAAAAGCAAACTTTGACGA
GTTTGAGTCGGCTCTAAATAACAAAAACGACTTGGTACATTGTCCCTCAATAACTTTATT
TGAATCGATCCCCACGGAAGTGCGGTCATTCTACGAAGACGAAAAAGTCTGGTCTAATCA
AAGTGGTAAAATTCAGAACTGGTGCAATGGATAGGAAAAGGTCTTTTGAAAAAATTGTCG
TTTCCGTCATGGTCGGGAAAAATGTACAAAAAAGTTCCTGACGTTTGTTGAAGACGAACC
AGATTTCCAGGGCGGACCAATCCCTTCAAAGTATCTTATTCCCAAGAAAATCAACTTGAT
GGTCTACACGTTGTTTCAAGTGCATACTTTGAAATTCAATAGAAAGGATTACGATACCCT
TTTCTTTTTACCTCAACAGAGGATACTATAATGAGTTGAGTTTCCGTGTCCTGGAACGTT
GTTACGAAATAGCGAGTGCCAGGCCGAACGACAGCTCTACGATGCGTACTTTCACTGACT
TTGTTTCTGGCACACCTATTGTAAGGGTCTTCAGAAAAAGCACCATAAGGAAATATGGAT
ACAATTTGGCACCCCACATGTTTTTTGTTACTACACGTAGATGAGCTATCGATTTTTTCT
GCATACCAAGCAAGTTTACCTGGCGAAAAGAAAGTCGACACAGAGCGGCTAAGCGTGATC
TATGCCCACGTAAACCCACTGAGATAAAGTACTTTTCACAGATATGTAACGATATGATGA
ACAAAAAAGGACCGATTGGGTGATGTTTTGCATGTGTGCTGCCCAAGTTGAGAAGAGATA
CTAACAAAATGACCGCGGCTCTCAAAAATAATTGACGAGCTTACGGTGATACGCTTACCG
TTATCCAGAGCTACAGCGCAACGTATACGTCGACGATACAACAAGAACGGTTCATCGGAG
CCTCGACTAAAGACGCTTGACGGACTCACTTCGAGCGCTGGATTCAATGGTTAGGCCTTG
AAAGCGACTACCATTGTTCATTCTCTAGTACTCGGAATGCGGAAGACGTAGTGGCAGGTG
AGGCGGCGAGTTCAGATCATGATCAAAAAATTTCAAGAGTAACGCGAAAAAAGGCCCCGA
GAGCCCAAGAGTACAAACGATATCCTCGTCGCAGGCCAGAAACTCTTTGGCAGCTCCTTT
GAATTCAGGGACTTCCATCAGTTGCGCTTATGTCATGAAATATACATGGCAGACACACCC
TCTGTGGCAGTACAGGCCCCACCCGGGCTATGGTAAGACGGAGTTATTTCATCTCCCCTT
GATAGCACTGGCGTCTAAGGGCGACGTGAAATATGTGTCGTTTCTGTTTGTACCGTACAC
AGTGTTGCTTGCTAATTGCATGATCAGGTTGAGCCGATGCGGTTGCTTGAATGTGGCCCC
TGTAAGAAACTTTATTGAAGAAGGTTGCGATGGCGTTACTGATTTATACGTGGGGATCTA
CGATGATCTTGCTAGCACTAATTTGCCAGACAGGATAGCTGCGTGGGAGAATATTGTTGA
GTGCACCTTTAGGGACCAACAACGTAAAATTGGGTTACCTCATTGTAGATGAGTTTCACA
ACTTTGAAACGGAGGTCTACCGGCAGTCGCAATTTGGGGGCATAACTAACCTTGATTTTG
ACGCTTTTGGAGAAAGCAATCTTTTTGAGCGGCACAGCACCTGAGGTTGTAGCTGATGCT
GCGTTGCAGCGTATTGGGCTTACGGGACTGGCCAAGAAGTCGATGGACATCAACGAGCTC
AAACGGTCGGAAGATCTCAGCAGAGGTCTATCCAGCTATCCAACACGGATGTTTAATCTA
ATCAAGGAGAAACTGAGGTGCCTTTAGGGCATGTTCATAAAATTTGGAAGAAAGTGGAAT
CACAGCCCGAAGAAGCACTGAAGCTTCTTTTTAGCCCTCTTGAAATTGAACCAGAGTCGA
AGGTTATTGTAGTTGCAAGCACAACCAACGAAGTGGAAGAATTGGCCTGCTCTTGGAGAA
AGTATTTTAGGGTGGTATGGATACACGGGAAGCTGGGTGCTGCAGAAAAAGGTGTCTCGC
ACAAAGGAGTTTGTCACTGACGGTAGCATGCGAGTTCTCATCGGAACGAAATTAGTGACT
GAAGGAATTGACATTTACAATTGATGATGGTGATCATGCTTGATAATAGACTTAATATTA
TTGAGCTCATTCAAGGCGTAGGGAGACTGAGAGATGGGGGGCCTCTGTTATCTATTATCT
AGAAAAAACAGTTGGGCGGCAAGGAATCGTAAGGTGAATTACCACCAATTAAGGAAGGCT
GTATAACCGAACAGGTACGCGAGTTCTATGGACTTGAATCAAAGAAAGGAAAAAAAGGCC
AGCATGTTGGATGCTGTGGCTCCAGGACAGACCTGTTTGCTGACACAGTGGAACTGATAG
AAAGAATGGACAGATTGGCTGAAAAACAGGCGACAGCTTCCATGTCGATCGTTGCGTTAC
CGTCTAGCTTCCAGGAGAGCAATAGCAGTGACAGGTGCAGAAAGTATTGCAGCAGTGATG
AGGACAGCGACACGTGCATTCATGGTAGTGCTAATGCCAGTACCAATGCGACTACCAACT
CCAGCACTAATGCTACTACCACTGCCAGCACCAACGTCAGGACTAGTGCTACTACCACTG
CCAGCATCAACGTCAGGACTAATTGCGACTACCACTGAAAGTACCAACTCCAGCACTAAT
GCTACTACCCCAGCACCAACGTCAGGACTGGTGCTACTACCTGCCAGCATCAACGTCAGG
ACTAATTGCGACTACCACTGATACCAACTCCAACTAGTGCTACTACTGAAAGTACCGGCT
CCAACACTAAGTGCTACTACCACCGCAGTACCGACTCCACTAGTGCTACTACCACTGCTA
GCACCAACTCCAGCACTAATGCCACTACCACTGCTAGCACCAACGCTAGTGCCAAGGAGG
ACGCCAATAAAGATGGCAATGCTGAGGATAATAGATTCCATCCAGTCACCGACATTAACA
AAGAGCCGTATAAGCGGAAAGGGAGTCAAATGGTTTTGCTAGAGAGAAAGAAACTGAAAG
CACAATTTCAATACTTCCGAGAATATGAATGTCTTACAGTTTCTTGATTTCGGTCTGACG
AAATTAAACATCTTTTCCTCTATGGTATTGACGTATACTTCTGCCCAGAGGGAGTATTCA
CACAATACGGATTATGCAAGGGCTGTCAAAAGATGTTCGAGCTCTGTGTCTGTTGGGCTG
GCCAGAAAGTATCGTATCGGAGGATGGCTTGGGAAGCACTAGCTGTGGAGAGAATGCTGC
GAAATGACGAGGAATACAAAGAATACTTGGAAGACATCGAGCCATATCACTTGGGGACCC
TAGGTATTTGAAATTTTTAGCGTAAAAAGGGAGATCTACTCTCAGATACAGAGAAATTAT
GCTTGGTACCTGGCCATTACTAGAAGAAGAGAAACAATTAGTGTATTGGATTCGACAAGA
AACGAAGGAGCCAAGTTTTCCGCATGTCTGGAAGGCAGATCAAAGAGTTGTATTATAAAG
TATGGAGCAACTTGCGTGAATCGAAGACAGAGGTGCTGCAGTACTTTTGAACTGGGACGA
GAAAAGTGCCGGAAGAATGGGAGGCAAAAAGACGATACGGTCTTTGTGGAAGCGCTCGAG
AAAGTTGGAGTTTTTCAGCGTTTGCGTTCCATGATGAGCGCTGGACTGCAGGGTCCGCAG
TACGTCAAGCTGCAGTTTAGCAGGCATCATCGACAGTTGAGGAGCAGATATGAATTAAGT
CTAGGAATGCACTTTGGAGATCAGCTTGCGCTGGGAGTTACCCCATCTAAAAAGTGCCGC
ATTGGACGGCATTCCTGTCGATGCTGATAGGGCTGTTCTACAATAAAATATTTCGGCAGA
AACTGGAGCATCTTTTGAGCAGATTTCCGAGGTGTGGTTGTTACCACATTGGGTTGATTT
GGCAAACGTTGAAGTTCTCGCTGCAGATAACACGAGGGTACCGCTGTACATGCTGATGGT
AGCGGTTCACAAAGAGCTGGATAGCGATGATGTTCCAGACGGTAGATTTGATATAATATT
ACTATGTAGAGATTCGAGCAGAGAAGTTGAGAGTGAAGGAAATTGTTATTATGAAAGTCA
GTGATTATGTATTGTGTAGTATAGTATATTGTAAGAAATTTTTTTTTTTCTAGGGAATAT
GCGTTTTGATGTAGTAGTATTTCCACTGTTTGATTTAGTGTTTGTTGCACGGCAGTACGA
GAGACAAGTGGGAAAGAGTAGGATAAAAGACAATCTATAAAAAGTAAACATAAAATAAAG
GTAGTAAGTAGCTTTTGGTTGAACATCCGGGTAAGAGACAACAGGGCTTGGAGGAGACGT
ACATGAGGGCTATTTAGGGCTATTTAGGGCTATGTAGAAGTGCTGTAGGGCTAAAGAACA
GGGTTTCATTTTCATTTTTTTTTTTTAATTTCGGTCAGAAAGCCGGGTAAGGAGTGACAG
CGAGAGTAGAGGTAGATGTGAAAA
>APG_chrIX:437258-442709
ATATATATGTCACTGTATTGCATGCTGGATGGTGTTAGACAAGGCCGTAGGGACATATAG
CATCTAGGAAGTAACCTTGTACGAAAATAAATATTTCCTGTTTTAGGCGATTGTGACGCA
GATTTTAGTCCAACGATCTAGCGTCAAGGAATTTTTTATAGTGGGACATTGCCCAAGGAA
GTAACTTGATACGTCGTGGGTGAATGGGTCTGTTTTCTTATTCGGCGGGGTAATACATTT
TGGGGAAGTTTGTCTGTCTGACGCGCCATATGTAGGTACGCCAAAAAAGGGCTCCTCTAC
TTCGAAGCGCGAGGTCGTATACCTAATAAGGAAATGTAATTTATAACTTTCTATTATATT
GGTCTTTTTCGAGAGCGGAAGAAGTTGTAGGCTAAGCGCAGGCTAAGCGTAGGTCCATAT
TTAAAGTATCCAAGAGAATATCCACGAAGCGGTTGGAGCAACGAACAGAATCCTGGTTCT
CCTCGACTAAGCAGATAGTTAAGATACTGTGCACCATGGAAATTGAAAACGAAAGTACGT
ACCGACTACTTTATTTTTTGCAGGCCGGAAATCAAGCGATGAATGAGACATCCTTCTGTT
TTCTATGTTGGGACAGACAGTCGCTTATCTTAGTGAGATTTCTTATTAACTGAATTTTTT
CTTTGCTGCTGCTGGAGATTTGCACCTGCATAGCGCAGATTCTGCTTCTTCTCAATAGAG
TAGCTTAATTATTACATTCTTAGATGATGATAAGACGGAAACTGGACAATCTTTTGTTTA
TATTGATGGATTTCTTGTCAAAAAGCATAACAATCAACATACTATTGTTAATTTCCTGAA
ACTTACAAAAATAAAATGAAAAGTTTCCGATAGGCGTAAGTTTGAAAAAAGCAAACTTTG
ACGAGTTTGAGTCGGCTCTAAATAACAAAAAACGACTTGGTACATTGTCCCTCAATAACT
TTATTTGAATCGATCCCACGGAAGTGCGGTCATTCTACGAAGACGAAAAGTCTGGTCTAA
TCAAAGTGGTAAAATTCAGAACTGGTGCAATGGATAGGAAAAGGTCTTTTGAAAAAATTG
TCGTTTCCGTCATGGTCGGGAAAAAATGTACAAAAAGTTCCTGACGTTTGTTGAAGACGA
ACCAGATTTCCAGGGCGGACCAATCCCTTCAAAGTATCTTATTCCCAAGAAAATCAACTT
GATGGTCTAGCACGTTGTTTCAAGTGCATACTTTGAAATTCAATAGAAAGGATTACGATA
CCCTTTCTTTTACCTCAACAGAGGATACTATAATGAGTTGAGTTTCCGTGTCCTGGAACG
TTGTTACGAAATAGCGAGTGCCAGGCCGAACGACAGCTCTACGATGCGTACTTTCACTGA
CTTTGTTTCTGGCACACCTATTGTAAGGGGTCTTCAGAAAAGCACCATAAGGAAATATGG
ATACAATTTGGCACCCTACATGTTTTTTGTTACTACACGTAGATGAGCTATCGATTTTTT
CTGCATACCAAGCAAGTTTACCTGGCGAAAAGAAAGTCGACACAGAGCGGCTGAAGCGTG
ATCTATGCCCACGTAAACCCCACTGAGATAAAGTACTTTTCACAGATATGTAACGATATG
ATGAACAAAAAAGGACCGATTAGGTGATGTTTTGCATGTGTGCTGCCCAAGTTGAGAAGA
GATACTAACAAAATGACCGCGGCTCTCAAAAATAATTGACGAGCTGGGTGATACGCTTAC
CGTTATCCAGAGCTACAGCGCAACGTATACGTCGACGATACAACAAGAACGGTTCATCGG
AGCCTCGACTAAAGACGCTTTGACGGACTTACCTGAGCGCTGGATTCAATGGTTAGGCCT
TGAAAGCGACTACCATTGTTCATTCTCTAGTACTCCGGAATGCGGAAGACGTAGTGGCAG
GTGAGGCGGCGAGTTCAGATCATGATCAAAAAATTTCAAGAGTAACGCGAAAAAAGGCCC
CGAGAGCCCAAGAGTACAAACGATATCCTCGTCGCAGGCCAGAAACTCTTTGGCAGCTCC
TTTGAATTCAAGGACTTGCATCAGTTGCGCTTATGTCATGAAATAGCATGGCTGACACAC
CCTCTGTGGCAGTACAGGCCCCACCGGGCTATGGTAAGACGGAGTTATTTCATCTCCCCT
TGATAGCACTGGCGTCTAAGGGCGACGTGAAATATGTGTCGTTTCTGTTTGTACCGTGCC
CAGTGTTGCTTGCTAATTGCATGATCAGGTTGACCGATGCGTTTTCTTGAATGTGGCCCC
TGTAAGAAACTTTATTGAAGAAGGTTGCGATGGCGTTACTGATTTATACGTGGGGTCTAC
GATGATCTTGCTAGCACTAATTTCACAGACAGGATAGCTGCGTGGGAGAATATTGTTGAG
TGCACCCTTTAGGACCAACAACGTAAAATTGGGTTACCTCATTGTAGATGAGTTCCACAA
CTTTGAAACGGAGGTCTACCGGCAGTCGCAATTTGGGGGGCATAACTAACCTTGATTTTG
ACGCTTTTGAGAAAGCAATCTTTTTTTGAGCGGCACAGCACCTGAGGCTGTAGCTGATGC
TGCGTTGCAGCGTATTGGGCTTACGGACTGGCCAAGAAGTCGATGGACATCAACGAGCTC
AACGGTCGGAAGATCTCAGCAGAGGTCTATCCAGCTATCCAACACGGATGTTTAATCTAA
TCAAGGAGAAATCCGAGGTGCCTTTAGGGCATGTTCATAAAATTTGGAAGAAAGTGGAAT
CACAGCCCGAAGAAGCACCGGAGCTTCTTTTTAGCCCCTCCTTTGAAATTGAACCAGAGT
CGAAGGCCATTAGAAGTTGCAAGCACAACCAACGAAGTGAAGAATTGGCCTGCTCTTGGA
GAAAGTATTTTAGGGTGGTATGGATACACGGGAAGCTGGGGGTGCTGCAGAAAAGGTGTT
CTCGCACAAAGGAGTTTGTCACTGACGGTAGCATGCGAGTTCTCATCGGAACGAAATTAG
TGACTGAAGGAAATTGACATTAAGCAATTGATGATGGTGATCATGCTTGATAATAGACTT
AATATTATTGAGCTCATTCAAAGCGTAGGAGACTAAGAGATGGGGGCCTCTAGTTATCTA
TTATCTAGAAAAAAACAGTTGGGCGGCAAGAATCGCAAGGGTGAATTACCACCAATTAAG
GAAGGCTGTATAACCGAACAGGTACGCGAGTTCTATGGACTTGAATCAAAGAAAGGAAAA
AGGGCCAGCATGTTGGATGCTGTGGCTCCAGGACAGACCTGTCTGCTGACACAGTGGAAC
TGATAGAAAGAATGGACCGATTGGTTGAAAAACAGGCGACAGCTTCCATGTCGATCGTTG
CGTTACCGTCTAGCTTCCAGGAGAGCAATAGCAGTGACAGGTGCAGAAAGTATTGCAGCA
GTGATGAGGACAGCGACACGTGCATTCATGGTAGTGCTAATGCCAGTACCAATGCGACTA
CCAACTCCAGCACTAATGCTACTACCACTGCCAGCACCAACGTCAGGACTAGTGCTACTA
CCACTGCCAGCATCAACGTCAGGACTAGTGCGACTACCACTGAAAGTACCAACTCCAGCA
CTAATGCTACTACCACTGCCAGCACCAACGTCAGGACTAGTGCTACTACCACTGCCAGCA
TCAACGTCAGGACTAGTGCGACTACCACTGAAAGTACCAACTCCAACACTAGTGCTACTA
CCACCGAAAGTACCGACTCCAACACTAGTGCTACTACCACCGAAAGTACCGACTCCAACA
CTAGTGCTACTACCACTGCTAGCACCAACTCCAGCACTAATGCCACTACCACTGCTAGCA
CCAACGCTAGTGCCAAGGAGGACGCCAATAAAGATGGCAATGCTGAGGATAATAGATTCC
ATCCAGTCACCGACATTAACAAAGAGCCGAAAGCGGGAAAGGGAGTCAAATGGTTTTGCT
AGAGAGAAAGAAACTGAAAGCACAATTTCCCAATACTTCCGAGAATATGAATGTCTTACA
GTTTCTTGGATTTCGGTCTGACGAAATTAAACATCTTTTCCTCTATGGTATTGACGTATA
CTTCTGCCCAGAGGGAGTATTCACACAATACGGATTATGCAAGGGCTGTCAAAAGATGTT
CGAGCTCTGTGTCTGTTGGGCTGGCCAGAAAGTATCGTATCGGAGGATGGCTTGGGAAGC
ACTAGCTGTGGAGAGAATGCTGCGAAATGACGAGGAATACAAAGAATACTTGAAGACATC
GAGCCATCATCTTAGGGACCCTGTAGGTATTTGAAAATTTTAGCGTAAAAAGGGAGAGAT
CTACTCTCAGATACAGAGAAATTATGCTTGGTACCTGGCCATTACTAGAAGAAGAGAAAC
AATTAGTGTATTGATTCGACAAGAGGCAAGCAAAGGGAGCCAAGTTTTCCGCATGTCTGG
AAGGCAGATCAAAGAGTTGTATTATAAAGTATGGAGCAACTTGCGTGAATCGAAGACAGA
GGTGCTGCAGTACTTTTTGAACTGGGACGAGAAAAAGTGCCGGGAAGAATGGGAGGCAAA
AGACGATACGGTCTTTGTGGAAGCGCTCGAGAAAGTTGGAGTTTTTCAGCGTTTGCGTTC
CATGACGAGCGCTGGACTGCAGGGTCCGCAGTACGTCAAGCTGCAGTTTAGCAGGCATCA
TCGACAGTTGAGGAGCAGATATGAATTAAGTCTAGGAATGCACTTGCGAGATCAGCTTGC
GCTGGGAGTTACCCCATCTAAAGTGCCGCATTGGACGGCATTCCTGTCGATGCTGATAGG
GCTGTTCTACAATAAAATATTTCGGCAGAAACTGGAGTATCTTTTGGAGCAGATTTCGGA
GGTGTGGTTGTTACCACATTGGGTTGATTTGGCAAACGTTGAAGTTCTCGCTGCAGATAA
CACGAGGGTACCGCTGTACATGCTGATGGTAGCGGTTCACAAAGAGCTGGATAGCGATGA
TGTTCCAGACGGTAGATTTGATATAATATTACTATGTAGAGATTCGAGCAGAGAAGTTGG
AGAGTGAAGGAAATTGTTGTTACGAAAGTCAGTGATTATGTATTGTGTAGTATAGTATAT
TGTAAGAAATTTTTTTCTAGGAATATGCAATTTGATGTAGTAGTATTTCACTGTTTTGAT
TTAGTGTTTGTTGCACGGCAGTAGCGAGAGACAAGTGGGAAAGAGTAGGATAAAAAGACA
ATCTATAAAAAGTAAACATAAAATAAAGGTAGTAAGTAGCTTTTGGTTGAACATCCGGGT
AAGAGACAACAGGGCTTGGAGGAGACGTACATGAGGGCTATTTAGGGCTATTTAGGGCTA
TGTAGAAGTGCTGTAGGGCTAAAGAACAGGGTTTCATTTTCATTTTTTTTTTTTAATTTC
GGTCAGAAAGCCGGGTAAGGAGTGACAGCGAGAGTAGAGGTAGATGTGAAAA
>APG_chrI:231259-236710
ATATATATGTCACTGTATTGCATGCTGGATGGTGTTAGACAAGGCCGTAGGGACATATAG
CATCTAGGGAAGTAACCTTGTACGAAAATAGGCAATATTTCCTGTTTAGGCGATTGTGAC
GCAGATTTTAGTCCAACGATCTAGCGTCAAGGAATTTTTTTTATAGTGGGACATTGCACC
AAGGAAGTAACTTGATACGTCGTGGGTGAATGGGTCTGTTTTTCTTATTCGGCGGGGTAA
TACATTTTTGGGGAAGTTTGTCTGTCTGACGCGCCATATGTAGGTACGCCAAAAAGGGCT
CCTTTACTTCGAAGCGCGAGGTCGTATACCTAATAAGGAAATGTAATTTATAACTTTCTA
TTATATTGGTCTTTTCGAGAGCGGAAGAAGTTGTAGGCTAAGCGCAGGCTAAGCGTAGGT
CCATATTTAAAGTATCCAAGAGAATATCCACGAAGCGGCTGAGCAACGAACAGAATCCTG
GTTCTCTTCGACTAAGCAGATAGTTAAGATACTGTGCACCATGGAAATTGAAAACGAACG
TACGTACCGACTACTTTATTTTTGCAGGCCGGAAATCAAGGATGAATGAGACATCCTTCT
GTTTTCTATGTTGGGACAGACAGTCGCTTATCTTAGTGAGATTTCTTATTAACTGAATTT
TCTTTGCTGCTGCTGGAGATTTGCACCTGCATAGCGCAGATTCTGCTTCTTCTCAATAGA
GTAGCTTAATTATTACATTCTTAGATGATGATAAGACGGAAACTGGACAATCTTTTGTTT
ATATTGATGGATTTCTTGTCAAAAAGCATAACAATCAACATACTATTGTTAATTTCGAAA
CTTACAAAAATAAAATGAAAGTTTCCGATAGGCGTAAGTTTGAAAAAAGCAAACTTTGAC
GAGTTTGAGTCGGCTCTAAATAACAAAAACGACTTGGTACATTGTCCCTCAATAACTTTA
TTTGAATCGATCCCCACGGAAGTGCGGTCATTCTACGAAGACGAAAAGTCTGGCCTAATC
AAAGTGGTAAAATTCAGAACTGGTGCAATGGATAGGAAAAGGTCTTTTGAAAAAATTGTC
ATTTCCGTCATGGTCGGGAAAAATGTACAAAAGTTCCTGACATTTGTTGAAGACGAACCA
GATTTCCAGGGCGGACCAATCCCTTCAAAGTATCTTATTCCCAAGAAAATCAACTTGATG
GTCTACACGTTGTTTCAAGTGCATACTTTGAAATTCAATAGAAAGGATTACGATACCCTT
TCTTTTTTTACCTCAACAGAGGATACTATAATGAGTTGAGTTTTCCGTGTCCTGGAACGT
TGTCACGAAATAGCGAGTGCCAGGCCGAACGACAGCTCTACGATGCGTACTTTCACTGAC
TTTGTTTCTGGCGCACCTATTGTAAGGAGTCTTCAGAAAAGCACCATAAGGAAATATGGG
TACAATTTGGCACCCCACATGTTTTTGTTACTACACGTGGATGAGCTATCGATTTTTTCT
GCATACCAAGCAAGTTTACCTGGCGAAAAGAAAGTCGACACAGAGCGGCTGAAGCGTGAT
CTAGGCCCACGTAAACCCATTGAGATAAAGTACTTTTCACAGATATGTAACGATATGATG
AACAAAAAAGGACCGATTGGGTGATGTTTTGCGTGTGTGCTGCCCAAGTTGAGAAGAGAT
ACTAACAAAATGACCGCGGCTCTCAAAAATAATTGACGAGCTTACGGTGATACGCTTACC
GTTATCCAGAGCTACAGCGCAACGTATACGTCGACGATACAACAAGAACGGTTCATCGGA
GCCTCGACTAAAGACGCTTGACGGACTCACTTCGAGCGCTGGATTCAATGGTTAGGCCTT
GAAAGCGACTACCATTGTTCATTCTCTAGTACTCGGAATGCGGAAGACGTAGTGGCAGGT
GAGGCGGCGAGTTCAGATCATGATCAAAAAATTTCAAGAGTAACGCGAAAAAAGGCCCCG
AGAGCCCAAGAGTACAAACGATATCCTCGTCGCAGGCCAGAAACTCTTTGGCAGCTCCTT
TGAATTCAGGGACTTGCATCAGTTGCGCTTATGTCATGAAATATACATGGCAGACACACC
CTCTGTGGCAGTACAGGCCCCACCGGGCTATGGTAAGACGGAGTTATTTCATCTCCCTTG
ATAGCACTGGCGTCTAAGGGCGACGTGAAATATGTGTCGTTTCTGTTTGTACCGTACACA
GTGTTGCTTGCTAATTGCATGATCAGGTTGGGCCGATGCGGTTGCTTGAATGTGGCCCCT
GTAAGAAACTTTATTGAAGAAGGTTGCGATGGCGTTACTGATTTATACGTGGGGATCTAC
GATGATCTTGCTAGCACTAATTTCACAGACAGGATAGCTGCGTGGGAGAATATTGTTGAG
TGCACCTTTAGGACCAACAACGTAAAATTGGGTTACCTCATTGTAGATGAGTTTCACAAC
TTTGAAACGGAGGTCTACCGGCAGTCGCAATTTGGGGGCATAACTAACCTTGATTTTGAC
GCTTTTGAGAAAGCAATCTTTTTGAGCGGCACAGCACCTGAGGCTGTAGCTGATGCTGCG
TTGCAGCGTATTGGGCTTACGGGACTGGCCAAGAAGTCGATGGACATCAACGAGCTCAAA
CGGTCGGAAGATCTCAGCAGAGGTCTATCCAGCTATCCAACACGGATGTTTAATCTAATC
AAGGAGAAATCCGAGGTGCCTTTAGGGCATGTTCATAAAATTTGGAAGAAAGTGGAATCA
CAGCCCGAAGAAGCACTGAAGCTTCTTTTAGCCCTCTTTGAAATTGAACCAGAGTCGAAG
GCCATTGTAGTTGCAAGCACAACCAACGAAGTGGAAGAATTGGCCTGCTCTTGGAGAAAG
TATTTTAGGGTGGTATGGATACACGGGAAGCTGGGTGCTGCAGAAAAGGTGTCTCGCACA
AAGGAGTTTGTCACTGACGGTAGCATGCGAGTTCTCATCGGAACGAAATTAGTGACTGAA
GGAATTGACATTAAGCAATTGATGATGGTGATCATGCTTGATAATAGACTTAATATTATT
GAGCTCATTCAAGGCGTAGGGAGACTAAGAGATGGGGGCCTCTGTTATCTATTATCTAGA
AAAAACAGTTGGGCGGCAAGGAATCGTAAGGGTGAATTACCACCGATTAAGGAAGGCTGT
ATAACCGAACAGGTACGCGAGTTCTATGGACTTGAATCAAAGAAAGGAAAAAGGGCCAGC
ATGTTGGATGCTGTGGCTCCAGGACAGACCTGTCTGCTGACACAGTGGAACTGATAGAAA
GAATGGACAGATTGGCTGAAAAACAGGCGACAGCTTCCATGTCGATCGTTGCGTTACCGT
CTAGCTTCCAGGAGAGCAATAGCAGTGACAGGTGCAGAAAGTATTGCAGCAGTGATGAGG
ACAGCGACACGTGCATTCATGGTAGTGCTAATGCCAGTACCAATGCGACTACCAACTCCA
GCACTAATGCTACTACCACTGCCAGCACCAACGTCAGGACTAGTGCTACTACCACTGCCA
GCATCAACGTCAGGACTAGTGCGACTACCACTGAAAGTACCAACTCCAGCACTAATGCTA
CTACCACTGCCAGCACCAACGTCAGGACTAGTGCTACTACCACTGCCAGCATCAACGTCA
GGACTAGTGCGACTACCACTGAAAGTACCAACTCCAACACTAGTGCTACTACCACCGAAA
GTACCGACTCCAACACTAGTGCTACTACCACTGCTAGCACCAACTCCAGCACTAATGCCA
CTACCACTGCTAGCACCAACTCCAGCACTAATGCCACTACCACTGAAAGTACCAACGCTA
GTGCCAAGGAGGACGCCAATAAAGATGGCAATGCTGAGGATAATAGATTCCATCCAGTCA
CCGACATTAACAAAGAGTCGTATAAGCGGAAAGGGAGTCAAATGGTTTTGCTAGAGAGAA
AGAAACTGAAAGCACAATTTCCCAATACTTCCGAGAATATGAATGTCTTACAGTTTCTTG
GATTTCGGTCTGACGAAATTGAACATCTTTTTCCTCTATGGTATTGACGTATACTTCTGC
CCAGAGGAGTATTCACACAATACGGATTATGCAAGGGCTGTCAAAAGATGTTCGAGCTCT
GTGTCTGTCGGGCTGGCCAGAAAGTATCGTATCGGAGGATGGCTTGGGAAGCACTAGCTG
TGGAGAGAATGCTGCGAAATGACGAGGAATACAAAGAATACTTGGAAGACATCGAGCCAT
ATCATGGGGACCCTGTAGGATATTTGAAATATTTTAGCGTAAAAAGGGAGAGATCTACTC
TCAGATACAGAGAAATTATGCTTGGTACCTGGCCATTACTAGAAGAAGAGAAACAATTAG
TGTATTGATTCGACAAGAGGCAACAAAGGGAGCCAAGTTTTCCGCATGTCTGGAAGGCAG
ATCAAAGAGTTGTATTATAAAGTATGGAGCAACTTGCGTGAATCGAAGACAGAGGTGCTG
CAGTACTTTTTGAACTGGGACGAGAAAAAGTGCCGGGAAGAATGGGAGGCAAAAGACGAT
ACGGTCTTTGTGGAAGCGCTCGAGAAAGTTGGAGTTTTTCAGCGTTTGCGTTCCATGACG
AGCGCTGGACTGCAGGGTCCGCAGTACGTCAAGCTGCAGTTTAGCAGGCATCATCGACAG
TTGAGGAGCAGATATGAATTAAGTCTAGGAATGCACTTGCGAGATCAGCTTGCGCTGGGA
GTTACCCCCATCTAAAGTGCCGCATTGGACGGCATTCCTGTCGATGCTGATAGGGCTGTT
CTACAATAAAACATTTCGGCAGAAACTGGAATATCTTTTGGAGCAGATTTCGGAGGTGTG
GTTGTTACCACATTGGCTTGATTTGGCAAACGTTGAAGTTCTCGCTGCAGATAACACGAG
GGTACCGCTGTACATGCTGATGGTAGCGGTTCACAAAGAGCTGGATAGCGATGATGTTCC
AGACGGTAGATTTGATATAATATTACTATGTAGAGATTCGAGCAGAGAAGTTGAGAGTGA
AGGAAATTGTTGTTACGAAAGTCAGTGATTATGTATTGTGTAGTATAGTATATTGTAAGA
AATTTTTTTTTTTCTAGGGAATATGCGTTTTGATGTAGTAGTATTTCACTGTTTTGATTT
AGTGTTTGTTGCACGGCAGTAGCGAGAGACAAGTGGGAAAGAGTAGGATAAAAAGACAAT
CTATAAAAAGTAAACATAAAATAAAGGTAGTAAGTAGCTTTTGGTTGAACATCCGGGTAA
GAGACAACAGGGCTTGGAGGAGACGTACATGAGGGGCTATTTAGGGCTATTTAGGGGCTA
TGTAGAAGTGCTGTAGGGCTAAAGAACAGGGTTTCATTTTCATTTTTTTTTTTAATTTCG
GTCAGAAAGCCGGGTAAGGTATGACAGCGAGAGTAGAGGTAGATGTAAGAGA
>APG_chrIII:339947-345470
ATATATATGTCACTGTATTGCATGCTGGATGGTGTTAGACAAGGCCGTAGGGACATATAG
CATCTAGGAAGTAACCTTGTACGAAAATAGGCAATATTTCCTGTTTAGGCGATTGTGACG
CAGATTTTAGTCCAACGATCTAGCGTCAAGGAATTTTTTATAGTGGGACATTGCACCAAG
GGAAGTAACTTGATACGTCGTGGGTGAATGGGTCTGTTTTCTTATTCGGCGGGGTAATAC
ATTTTTGGGGAAGTTTGTCTGTCTGACGCGCCATGTAGGTACGCCAAAAAGGGCTCCTCT
ACTTCGAAGCGCGAGGTCGTATACCTAATAAGGAAATGTAATTTATAACTTTCTATTATA
TTGGTCTTTTCGAGAGCGGAAGAAGTTGTAGGCTAAGCGCAGGCTAAGCGTAGGTCCATA
TTTAAAGTATCCAAGAGAATATCCACGAAGCGGCTGAGCAACGAACAGAATCCTGGTTCT
CCTCGACTAAGCAGATAGTTAAGATACTGTGCACCATGGAAATTGAAAACGAACGTACGT
ACCGACTACTTTATTTTTGCAGGCCGGAAATCAAGGATGAATGAGACATCCTTCTGTTTT
CTATGTTGGGACAGACAGTCGCTTATCTTAGTGAGATTTCTTATTAACTGAATTTTCTTT
GCTGCTGCTGGAGATTTGCACCTGCATAGCGCAGATTCTGCTTCTTCTCAATAGAGTAGC
TTAATTATTACATTCTTAGATGATGATAAGACGGAAACTGGACAATCTTTTTGTTTATAT
TGATGGATTTCTTGTCAAAAAAGCATAACAATCAACATACTATTGTTAATTTCGAAACTT
ACAAAAATAAAAATGAAAGTTTCCGATAGGCGTAAGTTTGAAAAAAGCAAACTTTGACGA
GTTTGAGTCGGCTCTAAATAACAAAAAACGACTTGGTACATTGTCCCTCAATAACTTTAT
TTGAATCGATCCCCACGGAAGTGCGGTCATTCTACGAAGACGAAAAGTCTGGCCTAATCA
AAGTGGTAAAATTCAGAACTGGTGCAATGGATAGGAAAAGGTCTTTTGAAAAAATTGTCA
TTTCCGTCATGGTCGGGAAAAATGTACAAAAGTTCCTGACATTTGTTGAAGACGAACCAG
ATTTCCAGGGCGGACCAATCCCTTCAAAGTATCTTATTCCCAAGAAAATCAACTTGATGG
TCTACACGTTGTTTCAAGTGCATACTTTGAAATTCAATAGAAAGGATTACGATACCCTTT
CTCTTTTAGCCTCAACAGAGGATACTATAATGAGTTGAGTTTCCGTGTCCTGGAACGTTG
TTACGAAATAGCGAGTGCCAGGCCGAACGACAGCTCTACGATGCGTACTTTTCACTGACT
TTTGTTTCTGGCACACCCTATTGTAAGGAGTCTTCAGAAAGCACCATGAAAAATATGGAT
ACAATTTGGCACCCTACATGTTTTTGTTACTACACGTAGATGAGCTATCGATTTTTTCTG
CATACCAAGCAAGTTTACCTGGCGAAAAGAAAGTCGACACAGAGCGGCTGAAGCGTGATC
TATGCCCACGTAAACCCATTGAGATAAAGTACTTTTTCACAGATATGTAACGATATGATG
AACAAAAGGACCGATTGGGTGATGTTTTTGCATGTGTGCTGCCCAAGTTGAGAAGAGATA
CTAACAAAATGACCGCGGCTCTCAAAAATAATTGACGAGCTTACGGTGATACGCTTACCG
TTATCCAGAGCTACAGCGCAACGTATACGTCGACGATACAACAAGAACAGTTCATCGGAG
CCTCGACTAAAGACGCTTGACGGACTCTACTTCGAGCGCTGGATTCAATGGTTAGGCCCC
GAAAGCGACTACCATTGTTCATTCTCTAGTACTCGGAATGCGGAAGACGTAGTGGCAGGT
GAGGCGGCGAGTTCAGATCATCATCAAAAAATTTCAAGAGTAACGCGAAAAAAGGCCCCG
AGAGCCCAAGAGTACAAACGATATCCTCGTCGCAGGCCAGAAACTCTTTGGCAGCTCCTT
TGAATTCAGGGACTTGCATCAGTTGCGCTTATGTCATGAAATATACGCGGGACACACTCT
CTGTGGCAGTACAGGCCCCACCGGGCTATGGTAAGACGGAGTTATTTCATCTCCCCTTGA
TAGCACTGGCGTCTAAGGGCGACGTGAAATATGTGTCGTTTCTGTTTGTACCGTACACAG
TGTTGCTTGCTAATTGCATGATCAGGTTGGGCCGATGCGGTTGCTTGAATGTGGCCCCTG
TAAGAAACTTTATTGAAGAAGGTTGCGATGGCGTTACTGATTTATACGTGGGGATCTACG
ATGATCTTGCTAGCACTAATTTCACAGACAGGATAGCTGCGTGGGAGAATATTGTTGAGT
GCACCTTTAGGACCAACAACGTAAAATTGGGTTACCTCATTGTAGATGAGTTTCACAACT
TTGAAACGGAGGTCTACCGGCAGTCGCAATTTGGGGGCATAACTAACCTTGATTTTGACG
CTTTTGAGAAAGCAATCTTTTTGAGCGGCACAGCACCTGAGGCTGTAGCTGATGCTGCGT
TGCAGCGTATTGGGCTTACGGGACTGGCCAAGAAGTCGATGGACATCAACGAGCTCAAAC
GGTCGGAAGATCTCAGCAGAGGTCTATCCAGCTATCCAACACGGATGTTTAATCTAATCA
AGGAGAAATCCGAGGTGCCTTTTAGGGCATGTTCACAAAATTTGGAAGAAAGTGGAATCA
CAGCCCGAAGAAGCACTGAAGCTTCTTTTAGCCCTCTTTGAAATTGAACCAGAGTCGAAG
GCCATTGTAGTTGCAAGCACAACCAACGAAGTGGAAGAATTGGCCTGCTCTTGGAGAAAG
TATTTTAGGGTGGTGGTATGGATACACGGGAAGCTGGGTGCTGCAGAAAAGGTGTCTCGC
ACAAAGGAGTTTGTCACTGACGGTAGCATGCGAGTTCTCATCGGAACGAAATTAGTGACT
GAAGGAATTGACATTAAGCAATTGATGATGGTGATCATGCTTGATAATAGACTTAATATT
ATTGAGCTCATTCAAGGTGTAGGGAGACTAAGAGATGGGGGGGGGGGCTCTGTTATCTAT
TATCTAGAAAAAACAGTTGGGCGGCAAGGAATCGTAAGGGTGAATTACCACCAATTAAGG
AAGGCTGTATAACCGAACAGGTACGCGAGTTCTATGGACTTGAATCAAAGAAAGGAAAAA
AGGGCCAGCATGTTGGATGCTGTGGCTCCAGGACAGACCTGTCTGCTGACACAGTGGAAC
TGATAGAAAGAATGGACAGATTGGCTGAAAAACAGGCGACAGCTTCCATGTCGATCGTTG
CGTTACCGTCTAGCTTCCAGGAGAGCAATAGCAGTGACAGGTGCAGAAAGTATTGCAGCA
GTGATGAGGACAGCGACACGTGCATTCATGGTAGTGCTAATGCCAGTACCAATGCGACTA
CCAACTCCAGCACTAATGCTACTACCACTGCCAGCATCAACGTCAGGACTAGTGCGACTA
CCACTGAAAGTACCAACTCCAACACTAATGCTACTACCACTGAAAGTACCAACTCCAGCA
CTAATGCTACTACCACTGAAGGTACCAACTCCAACACTAATGCTACTACCACTGAAAGTA
CCAACTCCAACACTAGTGCTACTACCACTGCTAGCACCAACTCCAGCACTAATGCTACTA
CCACTGAAAGTACCAACTCCAACACTAATGCTACTACCACTGAAAGTACCAACTCCAACA
CTAGTGCTACTACCACCGAAAGTACCGACTCAACACTAGTGCTACTACCACTGCTAGCAC
CAACTCCAGCACTAATGCCACTACCACTGCTAGCACCAACTCCAGCACTAATGCTACTAC
CACTGAAAGTACCAACGCTAGTGCCAAGGATGACGCCAATAAAGATGGCAATGCTGAGGA
TAATAGATTCCATCCAGTCACCGACATTAACAAAGAGCCGTATAAGCGGAAAGGGAGTCA
AATGGTTTTGCTAGAGAGAAAGAAAACTGAAAGCACAATTTCCCAATACTTCCGAGAATA
TGAATGTCTTACAGTTTCTTGGATTTCGGTCTGACGAAATTAAACATCTTTTTTCCTCTA
TGGTATTGACGCATACTTCTGCCCAGAGGAGTATTCACAAATACGGATTATGCAAGGGCT
GTCAAAAGATGTTCGAGCTCTGTGTCTGTTGGGCTGGCCAGAAAGTATCGTATCGGAGGA
TGGCTTAGGAAGCACTAGCTGTGGAGAGAATGCTGCGAAATGACGAGGAATACAAAGAAT
ACTTGGAAGACATCGAGCTATCATGGGGACCCTGTAGGGTATTTGAAATATTTTAGCGTA
AAAAAGGAGAGAGATCTACTCTAGATACAGAGAAATTATGCTTGGTACCTGGCCATTACT
AGAAGAAGAGAAACAATTTAGTGTATTGATTCGACAAGAGGCAAGCAAGGGAGCCAAGTT
TTCCGCATGTTGGAAGGCAGATCAAAGAGTTGTATTATAAAGTATGGAGCAACTTGCGTG
AATCGAAGACAGAGGTGCTGCAGTACTTTTTGAACTGGGACGAGAAAAGTGCCGGAAGAA
TGGAGGCAAAAAGACGATACTGGTCTTTTGTGGAAGCGCTCGAGAAAGTTGGAGTTTTTC
AGCGTTTGCGTTCCATGACGAGCGCTGGACTGCAGGGTCCGCAGTACGTCAAGCTGCAGT
TTAGCAGGCATCATCGACAGTTGAGGAGCAGATATGAATTAAGTCTAGGAATGCACTTGC
GAGATCAGCTTGCGCTGGGAGTTACCCCATCTAAAGTGCCGCATTGGACGGCATTCCTGT
CGATGCTGATAGGGCTGTTCTGCAATAAAACATTTCGGCAGAAACTGGAATATCTTTTGG
AGCAGATTTCGGAGGTGTGGTTGTTACCACATTGGCTTGATTTGGCAAACGTTGAAGTTC
TCGCTGCAGATAACACGAGGGTACCGCTGTACATGCTGATGGTAGCGGTTCACAAAGAGC
TGGATAGCGATGATGTTCCAGACGGTAGATTTGATATATTATTATGTAGGGATTCGGGCA
GAGAAGTTGGAGAGTGATGGAAATTGTTGTTACGAAAGTCAGTGATTATGTATTGTGTAG
TATAGTATATTGTAAGAAATTTTTTTTTTTTCTAGGGAATATGCGTTTTGATGTAGTAGT
ATTTCATTGTTTTGATTTAGTGTTTGTTGCACGGCAGTAGCGAGAGACAAGTGGGAAAGA
GTCGGATAAAAAGACAATCTATAAAAAGTAAACATAAAATAAAGGTAGTGGAGTAGGTTT
TGGTTGAACATCCGGGTAAGAGACAACAGGGCTTGGAGGAGACGTACATGAGGGCTATTT
AGGGCTATTTAGGGCTATGTAGAAGTGCTGTAGGGCTAAAGAACAGGGTTTCATTTTCAT
TTTTTTTTTAATTTCGGTCAGAAGCCGGGTAAGGTGTGACAGAGAGTAGAGGAGATGTAA
GAGA
>APG_chrIII:345711-351234
ATATATATGTCACTGTATTGCATGCTGGATGGTGTTAGACAAGGCCGTAGGGACATATAG
CATCTAGGAAGTAACCTTGTACGAAAATAGGCAATATTTCCTGTTTAGGCGATTGTGACG
CAGATTTTAGTCCAACGATCTAGCGTCAAGGAATTTTTTTATAGTGGGACATTGCACCAA
GGAAGTAACTTGATACGTCGTGGGTGAATGGGTCTGTTTTCTTATTCGGCGGGGTAATAC
ATTTTGGGGGAAGTTTGTCTGTCTGACGCGCCATATGTAGGTACGCCAAAAGGGCTCCTC
TACTTCGAAGCGCGAGGTCGTATACCTAATAAGGAAATGTAATTTATAACTTTCTATTAT
ATTGGTCTTTTCGAGAGCGGAAGAAGTTGTAGGCTAAGCGCAGGCTAAGCGTAGGTCCAT
ATTTAAAGTATCCAAGAGAATATCCACGAAGCGGCTGAGCAACGAACAGAATCCTGGTTC
TCCTCGACTAAGCAGATAGTTAAGATACTGTGCACCATGGAAATTGAAAACGAACGTACG
TACCGACTACTTTATTTTTGCAGGCCGGAAATCAAGGATGAATGAGACATCCTTCTGTTT
TCTATGTTGGGACAGACAGTCGCTTATCTTAGTGAGATTTCTTATTAACTGAATTTTCTT
TGCTGCTGCTGGAGATTTGCACCTGCATAGCGCAGATTCTGCTTCTTCTCAATAGAGTAG
CTTAATTATTACATTCTTAGATGATGATAAGACGGAAACTGGACAATCTTTTGTTTATAT
TGATGGATTTCTTGTCAAAAAGCATAACAATCAACATACTATTGTTAATTTCGAAACTTA
CAAAAATAAAATGAAAGTTTCCGATAGGCGTAAAGTTTGAAAAAGCAAACTTTGACGAGT
TTGAGTCGGCTCTAAATAACAAAAAACGACTTGGTACATTGTCCCTCAATAACTTTATTT
GAATCGATCCCCACGGAAGTGCGGTCATTCTACGAAGACGAAAAGTCTGGCCTAATCAAA
GTGGTAAAATTCAGAACTGGTGCAATGGATAGGAAAAGGTCTTTTGAAAAAATTGTCATT
TCCGTCATGGTCGGGAAAAATGTACAAAAGTTCCTGACATTTGTTGAAGACGAACCAGAT
TTCCAGGGCGGACCAATCCCTTCAAAGTATCTTATTCCCAAGAAAATCAACTTGATGGTC
TACACGTTGTTTCAAGTGCATACTTTGAAATTCAATAGAAAGGATTACGATACCCTTTCT
CTTTTTTACCTCAACAGAGGATACTATAATGAGTTGAGTTTCCGTGTCCTGGAACGTTGT
TACGAAATAGCGAGTGCCAGGCCGAACGACAGCTCTACGATGCGTACTTTCACTGACTTT
GTTTCTGGCACACCTATTGTAAGGAGTCTTCAGAAAAGCACCATAAGGAAATATGGATAC
AATTTGGCACCCTACATGTTTTTGTTACTACACGTAGATGAGCTATCGATTTTTTTCTGC
ATACCAAGCAAGTTTACCTGGCGAAAAGAAAGTCGACACAGAGCGGCTGAAGCGTGATCT
ATGCCCACGTAAACCCATTGAGATAAAGTACTTTTCACAGATATGTAACGATATGATGAA
CAAAAAGGACCGATTGGGTGATGTTTTGCATGTGTGCTGCCCAAGTTGAGAAGAGATACT
AACAAAATGACCGCGGCTCTCAAAATAATTGACGAGCTTACGGTGATACGCTTACCGTTA
TCCAGAGCTACAGCGCAACGTATACGTCGACGATACAACAAGAACAGTTCATCGGAGCCT
CGACTAAAGACGCTTGACGGACTCACTTCGAGCGCTGGATTCAATGGTTAGGCCTTGAAA
GCGACTACCATTGTTCATTCTCTAGTACTCGGAATGCGGAAGACGTAGTGGCAGGTGAGG
GCGGCGAGTTCAGATCATCATCAAAAATTTCAAGAGTAACGCGAAAAAGGCCCCGAGAGC
CCAAGAGTACAAACGATATCCTCGTCGCAGGCCAGAAACTCTTTGGCAGCTCCTTTGAAT
TCAGGGACTTGCATCAGTTGCGCTTATGTCATGAAATATACATGGCAGACACACCCTCTG
TGGCAGTACAGGCCCCACCGGGCTATGGTAAGACGGAGTTATTTCATCTCCCTTGATAGC
ACTGGCGTCTAAGGGCGACGTGAAATATGTGTCGTTTCTGTTTGTACCGTACACAGTGTT
GCTTGCTAATTGCATGATCAGGTTGGGCCGATGCGGTTGCTTGAATGTGGCCCCTAAGAA
ACTTTATTGAAGAAGGTTGCGATGGCGTTACTGATTTATACGTGGGGATCTACGATGATC
TTGCTAGCACTAATTTCACAGACAGGATAGCTGCGTGGGAGAATATTGTTGAGTGCACCT
TTAGGACCAACAACGTAAAATTGGGTTACCTCATTGTAGATGAGTTTCACAACTTTGAAA
CGGAGGTCTACCGGCAGTCGCAATTTGGGGGGCATAACTAACCTTGATTTTGACGCTTTT
GAGAAAGCAATCTTTTTTGAGCGGCACAGCACCTGAGGCTGTAGCTGATGCTGCGTTGCA
GCGTATTGGGCTTACGGGACTGGCCAAGAAGTCGATGGACATCAACGAGCTCAAACGGTC
GGAAGATCTCAGCAGAGGTCTATCCAGCTATCCAACACGGATGTTTAATCTAATCAAGGA
GAATCCGGAGGTGCCTTTAGGGCATGTTCATAAAATTTGGAAGAAAGTGGAATCAGCCCG
AAGAAGCACTGAAGCTTCTTTTAGCCCTCTTTGAAATTGAACCAGAGTCGAAGGCCATTG
TAAGTTGCAAGCACAACCAACGAAGTGGAAGAATTGGCCTGCTCTTGGAGAAAGTATTTT
AGGGTGGTGGTATGGATACACGGGAAGCTGGGTGCTGCAGAAAAAGGTGTCTCGCACAAA
GGAGTTTGTCACTGACGGTAGCATGCGAGTTCTCATCGGAACGAAATTAGTGACTGAAGG
AATTGACATTAAGCAATTGATGATGGTGATCATGCTTGATAATAGACTTAATATTATTGA
GCTCATTCAAGGTGTAGGGAGACCTAAGAGATGGGGGGGGCTCTGTTATCTATTATCTAG
AAAAAAACAGTTGGGCGGCAAGGAATCGTAAGGTGAATTACCACCAATTAAGGAAGGCTG
TATAACCGAACAGGTACGCGAGTTCTATGGACTTGAATCAAAAGAAAGGAAAAAGGGGCC
AGCATGTTGGATGCTGTGGCTCCAGGACAGACCTGTCTGCTGACACAGTGGAACTGATAG
AAAGAATGGACAGATTGGCTGAAAAACAGGCGACAGCTTCCATGTCGATCGTTGCGTTAC
CGTCTAGCTTCCAGGAGAGCAATAGCAGTGACAGGTGCAGAAAGTATTGCAGCAGTGATG
AGGACAGCGACACGTGCATTCATGGTAGTGCTAATGCCAGTACCAATGCGACTACCAACT
CCAGCACTAATGCTACTACCACTGCCAGCATCAACGTCAGGACTAGTGCGACTACCACTG
AAAGTACCAACTCCAACACTAATGCTACTACCACTGAAAGTACCAACTCCAGCACTAATG
CTACTACCACTGAAGGTACCAACTCCAACACTAATGCTACTACCACTGAAAGTACCAACT
CCAACACTAGTGCTACTACCACTGCTAGCACCAACTCCAGCACTAATGCTACTACCACTG
AAAGTACCAACTCCAACACTAATGCTACTACCACTGAAAGTACCAACTCCAACACTAGTG
CTACTACCACCGAAAGTACCGACTCCAACACTAGTGCTACTACCACTGCTAGCACCAACT
CCAGCACTAATGCCACTACCACTGCTAGCACCAACTCCAGCACTAATGCTACTACCACTG
AAAGTACCAACGCTAGTGCCAAGGAGGACGCCAATAAAGATGGCAATGCTGAGGATAATA
GATTCCATCCAGTCACCGACATTAACAAAGAGCCGTATAAGCGGAAAGGGAGTCAAATGG
TTTTGCTAGAGAGAAAGAAACTGAAAGCACAATTTCCCAATACTTCCGAGAATATGAATG
TCTTACAGTTTCTTGGATTTCGGTCTGACGAAATTAAACATCTTTTCCTCTATGGTATTG
ACGTATACTTCTGCCCAGAGGGAGTATTCACAATACGGATTATGCAAGGGCTGTCAAAAG
ATGTTCGAGCTCTGTGTCTGTTGGGCTGGCCAGAAAGTATCGTATCGGAGGATGGCTTGG
GAAGCACTAGCTGTGGAGAGAATGCTGCGAAATGACGAGGGAATACAAAAGAATACTTGG
AAGACATCGAGCCATATCATGGGGACCCTGTAGGGTATTTGAAATATTTTAGCGTAAAAA
GGAGAGAGATCTACTCTCAGATACAGAGAAATTATGCTTGGTACCTGGCCATTACTAGAA
GAAGAGAAACAATTAGTGTATTGGATTCGACAAGAGGCAAGCAAGGGAGCCAAGTTTTCC
GCATGTCTGGAAGGCAGATCAAAGAGTTGTATTATAAAGTATGGAGCAACTTGCGTGAAT
CCGAAGACAGAGGTGCTGCAGTACTTTTTGAACTGGGACGAGAAAAAGTGCCGGGAAGAA
TGGGAGGCAAAGACGATACGGTCTTTGTGGAAGCGCTCGAGAAAGTTGGAGTTTTTCAGC
GTTTGCGTTCCATGACGAGCGCTGGACTGCAGGGTCCGCAGTACGTCAAGCTGCAGTTTA
GCAGGCATCATCGACAGTTGAGGAGCAGATATGAATTAAGTCTAGGAATGCACTTGCGAG
ATCAGCTTGCGCTGGGAGTTACCCCATCTAAAGTGCCGCATTGGACGGCATTCCTGTCGA
TGCTGATAGGGCTGTTCTGCAATAAAACATTTCCGGCAGAAACTGGAATATCTTTTTGGA
GCAGATTTCGAGGTGTGGTTGTTACCACATTGGCTTGATTTGGCAAACGTTGAAGTTCTC
AAGGCAGATAACACGAGGTACCGCTGTACATGCTGATGGTAGCGGTTCACAAAGAGCTGG
ATAGCGATGATGTTCCAGACGGTAGATTTGATATATTATTATGTAGGGATTCGGGCAGAG
AAGTTGGAGAGTGATGGAAATTGTTGTTACGAAAGTCAGTGATTATGTATTGTGTAGTAT
AGAATATTGTAAGAAATTTTTTTTTTTTTCTAGGAATATGCGTTTTGATGTAGTAGTATT
TCATTGTTTTGATTTAGTGTTTGTTGCACGGCAGTAGCGAGAGACAAGTGGAAAGAGTCG
GATAAAAAAGACAATCTATAAAAAGTAAACATAAATAAAAGGTAGTGGAGTAGGTTTTGC
TGAACATCCGGTAAGAGACAACAGGGCTTGGAGGAGACGTACATGAGGGCTATTTAGGGC
TATTTAGGGCTATGTAGAAGTGCTGTAGGGGCTAAAGAACAGGGTTTCATTTTCATTTTT
TTTTTAATTTCGGTCAGAAAGCCGGGTAAGGTATGACAGAGAGAGTAGAGGTAGATGTAA
GAGA
>APG_chrIII:351491-357026
ATATATATGTCACTGTATTGCATGCTGGATGGTGTTAGACAAGGCCGTAGGGACATATAG
CATCTAGGAAGTAACCTTGTACGAAAATAGGCAATATTTCCTGTTTAGGCGATTGTGACG
CAGATTTTAGTCCAACGATCTAGCGTCAAGGAATTTTTTTATAGTGGGACATTGCACCAA
GGAAGTAACTTGATACGTCGTGGGTGAATGGGTCTGTTTTCTTATTCGGCGGGGTAATAC
ATTTTTGGGGGAAGTTTGTCTGTCTGACGCGCCATATGTAGGTACGCCAAAAAGGGCTCC
TCTACTTCGAAGCGCGAGGTCGTATACCTAATAAGGAAATGTAATTTATAACTTCTATTA
TATTGGTCTTTTCGAGAGCGGAAGAAGTTGTAGGCTAAGCGCAGGCTAAGCGTAGGTCCA
TATTTAAAGTATCCAAGAGAATATCCACGAAGCGGCTGAGCAACGAACAGAATCCTGGTT
CTCCTCGACTAAGCAGATAGTTAAGATACTGTGCACCATGAAATTGAAAACGAACGTACG
TACCGACTACTTTATTTTGCAGGCCGGAAATCAAGGATGAATGAGACATCCTTCTGTTTT
CTATGTTGGGACAGACAGTCGCTATCTTAGTGAGATTTCTTATTAACTGAATTTTCTTTT
GCTGCTGCTGGAGATTTGCACTGCATAGCGCAGATTCTGCTTCTTCTCAATAGAGTAGCT
TAATTATTACATTCTTAGATGATGATAAGACGGAAACTGGACAATCTTTTGTTTATATTG
ATGGATTTCTTGTCAAAAAGCATAACAATCAACATACTATTGTTAATTTCGAAACTTACA
AAAATAAAATGAAAGTTTCCGATAGGCGTAAGTTTGAAAAAGCAAACTTTGACGAGTTCG
AGTTGGCTCTAAATAACAAGAACGACTTGGTACATTGTCCCTCAATAACTTTATTTGAAT
CGATCCCCACGGAAGTGCGGTCATTCTACGAAGACGAAAAGTCTGGCCTAATCAAAGTGG
TAAAATTCAGAACTGGTAATGGATAGGAAAAGGTCTTTTGAAAAATTGTCATTTCCGTCA
TGGTCGGGAAAAATGTACAAAAGTTCCTGACGTTTGTTGAAGACGAACCAGATTTCCAGG
GCGGACCAATCCCTTCAAAGTATCTTATTCCCAAGAAAATCAACTTGATGGTCTACACGT
TGTTTCAAGTGCATACTTTGAAATTCAATAGAAAGGATTACGATACCCTTTCTTTTTTTA
CCTCAACAGAGGATACTATAATGAGTTGAGTTTCGTGTCCTGGAACGTTGTCACGAAATA
GCGAGTGCCAGGCCGAACGACAGCTCTACGATGCGTACTTTCACTGACTTTGTTTCTGGC
GCACCTATTGTAAGGAGTCTTCAGAAAAGCACCATAAGGAAATATGGGTACAATTTGGCA
CCCCACATGTTTTTGTTACTACACGTAGATGAGCTATCGATTTTTCTGCATACCAAGCAA
GTTTACCTGGCGAAAAGAAAGTCGACACAGAGCGGCTGAAGCGTGATCCTATGCCCACGT
AAACCCATTGAGATAAAGTACTTTTCACAGATATGTAACGATATGATGAACAAAGGACCG
ATTGGGTGATGTTTGCATGTAAAGCGCCCAAGTTGAGAAGAGATACTAACAAAATGACCG
CGGCTCTCAAAAATAATTGACGCGCTTACGGTGATACGCTTACCGTTATCCAGAGCTGCA
GCGCAACGTAGACGTCGACGATACAACAAGAACGGTTCATCGGAGCCTCGACTAAAGACG
CTTGACGGACTCACTTCCGAGCGCTGGATTCAATGGTTAGGCCTTGAAAGCGACTACCAT
TGTTCATTCTCTAGTACTCGGAATGCGGAAGACGTAGTGGCAGGTGAGGCGGCGAGTTCA
GATCATGATCAAAAAATTTCAAGAGTAACGCGAAAAAGGCCCGAGAGCCCAAGAGTACAA
ACGATATCCTCGTCGCAGGCCAGAAACTCTTTGGCAGCTCCTTTGAATTCAGGGACTTGC
ATCAGTTGCGCTTATGTCATGAAATATATGGCAGACACACCCTCTGTGGCAGTACAGGCC
CCACCGGGCTATGGTAAGACGGAGTTATTTCATCTCCCTTGATAGCACTGGCGTCTAAGG
GCGACGTGAAATATGTGTCGTTTCTGTTTGTACAGTACACAGTGTTGCTTGCTAATTGCA
TGATCAGGTTGGGCCGATGCGGTTGCTTGAATGTGGCCCCTGTAAGAAACTTTATTGAAG
AAGGTTGCGATGGCGTTACTGATTTATACGTGGGGATCTACGATGATCTTGCTAGCACTA
ATTTCACAGACAGGATAGCTGCGTGGAGAATATTGTTGAGTGCACCTTTAGGACCAACAA
CGTAAAATTGGGTTACCCTCATTGTAGATGAGTTTCACAACTTTGAAACGGAGGTCTACC
GGCAGTCGCAATTTGGGGGCACACTAACCTTGATTTTGACGCTTTTGAGAAAGCAATCTT
TTTGAGCGGCACAGCCCCTGAGGCTGTTGCTGATGCTGCGTTGCAGCGTATTGGGCTTAC
GGACTGGCCAAGAAATCGATGGACATCAACGAGCTCAAACGGTCGGAAGATCTCAGCAGA
GGTCTACCCAGCTATCCAACACGGATGTTTAATCTAATCAAGGAGAAATCAACGTGCCTT
TAGGGCATGTTCATAAAATTTGAAGAAAGTGGAATCCCACAGCCCGAAGAAGCACTGAAG
CTTCTTTTTTAGCCCCTCTTGAAAATGAACCAGAGTCGAAGGCCATTGTAGTTGCAAGCA
CAACCAACGAAGTGGAAGAATTGGCCTGCTCTTGGAGAAAGTATTTTAGGGTGGTATGGA
TACACGGGAAGCTGGGTGCTGCAGAAAAGGTGTCTCGCACAAAGGAGTTTGTCACTGACT
TGTAGCATGTTCTCATCGGAACGAAATTAGTGACTGAAGGAATTGACATTAAGCAATTGA
TGATGGTGATCATGCTTGATAATAGACTTAATATTATTGAGCTCATTCAAGGTGTAGGGA
GACTAAGAGATGGGGGGCTCTGTTATCTATTATCTAGAAAAAAAAACAGTTGGGCGGCAA
GGAATCGTAAGGGTGAATTACCACACCAATTAAGGAAGGCTGTATAACCGAACAGTTACG
CGAGTTCTATGGACTTGAATCAAAGAAAGGAAAAAGGGCCAAAGAAGTTGATGCTGTGTC
TCCAGGACACAGTGGAACTGATAGAAAGAATGGACAGATTATTGAAAAACAGGCGACAGC
TTCCATGTCGATCGTTGCGTTACCGTCTAGCTTCCAGGAGAGCAATAGCAGTGACAGGCA
GAAAGTATTGCAGCAGTGATGAGGACAGCGACACGTGCATTCATGGTAGTGCTAATGCCA
GTACTAACGCCAGTACTAATGCGATTACCACTGCTAGTACCAACGTCAGGACCAATGCGA
CTACCAATGCTAGTACTAATGCGACTACCAATGCCAGTACCAATGCCAGTACCAATGCGA
CTACCAATGCCAGTACCAATGCGACTACCAACTCCAGCACTAATGCTACTATCAACTGCC
AGCACCAACGTCAGGACTAGGTGCTACTACCACCGCCAGCATCAACGTCAGGACTAGTGC
TACTACCACTGAAAGTACCAACCCAGCACTAATGCGACTACCACTGCCAGCATCAACGTC
AGGACTAGTGCGACTACCACTGCCAGCATCAACGTCAGGACTAATGCGCTACTACCACTG
CCAGCACCAACGTCAGGACTAGTGCGACTACCACTGCCAGCATTAACGTCAGGACTAATG
CTACTACCACTGAAAGTACCAACTCCAGCACAAATGCTACTACCACTGAAAGTACCAACT
CCAACACTAGTGCTACTACCACCGAAAAAGTACCAACGCTAGTGCCAAGGAGGACGCCAA
TTAAAGATGGCAATGCTGAGGATAATAGATTCCATCCAGTCACCGACATTAACAAAGAGT
CGTATAAGCGGAAAGGAGTCAAATGGTTTTGCTAGAGAGAAAAAGAAACTGAAAGCAAAT
TTCCCAATACTTCCGAGAATATGAATGTCTTACAGTTTCTTGATTTTCGGTCTGACGAAA
TTAAACATCTTTTTTCCTCTATGGTATTGACATATACTTCTGCCCAGAGGGAGTGTTCAC
ACAATACGGATTATGCAAGGGCTGTCAAAAAAGATGTTCGAGCTCTGTGTCTGTTGGGCT
GGCCAGAAAGTATCGTATCGGAGGATAGCTAAGGCTACTAGCTGTGGAGAGAATGCTGCG
AAATGATGAGGAATACAAAGAATACTTGGAAGACATCGAGCCATATCCTGGGGACCCTGT
AGGATATTTGAAATATTTTTAGCGTAAAAAAGGAGAGAGATCTACTCTCAGATACAGAGA
AATTATGCTTGGTACCTGGCCATTACTAGAAGAAGAGAAACAATTAGTGTATTGATTCGA
CAAGAGGCAAGCAAGGAGCCAAGTTTTCCGCATGTCTGGAAGGCAGATCAAAGAGTTGTA
TTATAAAAGTATGGAGCAACTTGCGTGAATCGAAGACAAGAGGTGCTGCAGTACTTTTTG
AACTGGGACGAGAAAAGTGCCAGGAAGAATGGGAGGCAAAAGACGATACGGTCTTTGTGG
AAGCGCTCCGAGAAAGTTGGAGTTTTTCAGCGTTTGCGTTCCACGACGAGCGCTGACTGC
AGGGTCCGCAGTACGTCAAGCTGCAGTTTAGCAGGCATCATCGACAGTTGAGGAGCAGAT
ATGAATTAAGTCTAGGGAATGCACTTGCGAGATCAGATTGCGCTGGGAGTTACCCCATCT
AAAGTGCCGGATTGGACGGCATTCCTCTCGATGCTGATAGGCTGTTCTACAATAAAACAT
TTCGGCAGAAATGGAGCATTTTTGGAGCAGATTTCGGAGGTGTGGTTGTTACCACATTGG
CTTGATTTGGCAAACGTTGAAGTTCTCGCTGCAGATGACACGAGGGTACCACTGTACATG
CTGATGGTAGCGGTTCACAAAGAGCTGGATAGCGATGATGTTCCAGACGGTAGATTTGAT
ATATTATTATGTAGGGATTCGAGCAGAGAAGTTGGAGAGTGAAGGAAATTGTTGTTACGA
AAGTCAGTGATTATGTATTGTGTAGTATAGTATATTGTAAGAAATTTTTTTTCTAGGAAT
ATGCGTTTGATGTAGTAGTATTTCACTGTTTTGATTTAGTGTTTGTTGCACGGCAGTAGC
GAGAGACAAGTGGAAAAAGAGTAGGATAAAAAAAGACAATCTATAAAAAGTAAACATAAA
ATAAAGGTAGTAAGTAGCTTTTGGTTGAACATCCGGGTAAGAGACAACAGGCTTGGAGGA
GACGTACATGAGGGCTATTTAGGGCTATTTAGGGCTATGTAGAAGTGCTGTAGGGCTAAA
GAACAGGGTTTCCATTTTCATTTTTTTAATTTCCGGTCAGAAAGCGGGTGAGGTATGACA
GAGAGTAGGAGGTAGA
>APG_chrVI:304328-309907
ATATATATGTCACTGTATTGCATGCTGGATGGTGTTAGACAAGGCCGTAGGGACATATAG
CATCTAGGAAGTAACCTTGTACGAAAATAGGCAATATTTCCTGTTTAGGCGATTGTGACG
CAGATTTTAGTCCAACGATCTAGCGTCAAGGAATTTTTTTATAGTGGGACATTGCACCAA
GGAAGTAACTTGATACGTCGTGGGTGAATGGGTCTGTTTTCTTATTCGGCGGGGTTAATA
ATTTTTTGGGGGAAGTTTGTCTGTCTGACGCGCCATATGTAGGTACGCCAAAAAGGGCTC
CTCTACTTCGAAGCGCGAGGTCGTATACCTAATAAGGAAATGTAATTTATAACTTTCTAT
TATATTGGTCTTTTCGAGAGCGGAAGAAGTTGTAGGCTAAGCGCAGGCTAAGCGTAGGTC
CATATTTAAAGTATCCAAGAGAATATCCACGAAGCGGCTGAGCAACGAACAGAATCCTGG
TTCTCCTCGACTAAGCAGATAGTTAAGATACTGTGCACCATGGAAATTGAAAACGAACGT
ACGTACCGACTACTTTATTTTTGCAGGCCGGAAATCAAGGATGAATGAGACATCCTTCTG
TTTTCTATGTTGGGACAGACAGTCGCTTATCTTAGTGAGATTTCTTATTAACTGAATTTT
CTTTGCTGCTGCTGGAGATTTGCACCTGCATAGCGCAGATTCTGCTTCTTCTCAATAGAG
TAGCTTAATTATTACATTCTTAGATGATGATAAGACGGAAACTGGACAATCTTTTGTTTA
TATTGATGGATTTCTTTGTCAAAAAGCATAACAATCAACATACTATTGTTAATTTCGAAA
CTTACAAAAAATAAAATGAAAGTTTCCGATAGGCGTAAGTTTGAAAAAAGCAAACTTTGA
CGAGTTTGAGTCGGCTCTAAATAACAAAAACGACTTGGTACATTGTCCCTCAATAACTTT
ATTTGAATCGATCCCCACGGAAGTGCGGTCATTCTACGAAGACGAAAAGTCTGGTCTAAT
CAAAGTGGTAAAATTCAGAACTGGTGCAATGGATAGGAAAAGGTCTTTTGAAAAATTGTC
GTTTCCGTCATGGTCGGGAAAAATGTACAAAAGTTCCTGACGTTTGTTGAAGACGAACCA
GATTTCCAGGGCGGACCAATCCCTTCAAAGTATCTTATTCCCAAGAAAATCAACTTGATG
GTCTACACGTTGTTTCAAGTGCATACTTTGAAATTCAATAGAAAGGATTACGATACCCTT
TCTTTTTTTACCTCAACAGAGGATACTATAATGAGTTGAGTTTCCGTGTCCTGGAACGTT
GTTACGAAATAGCGAGTGCCAGGCCGAACGACAGCTCTACGATGCGTACTTTCACTGACT
TTGTTTCTGGCACACCTATTGTAAGGAGTCTTCAGAAAAGCACCATAAGGAAATATGGAT
ACAATTTGGCACCCTACATGTTTTTGTTACTACACGTAGATGAGCTATCGATTTTTTCTG
CATACCAAGCAAGTTTACCTGGCGAAAAGAAAGTCGACACAGAGCGGCTGAAGCGTGATC
TATGCCCACGTAAACCCATTGAGATAAAGTACTTTTCACAGATATGTAACGATATGATGA
ACAAAAAGGACCGATTGGGTGATGTTTTGCATGTGTGCTGCCCAAGTTGAGAAGAGATAC
TAACAAAATGACCGCGGCTCTCAAAAATAATTGACGAGCTTACGGTGATACGCTTACCGT
TATCCAGAGCTACAGCGCAACGTATACGTCGACGATACAACAAGAACGGTTCATCGGAGC
CTCGACTAAAGACGCTTGACGGACTCACTTCCGAGCGCTGGATTCAATGGTTAGGCCTTG
AAAGCGACTACCATTGTTCATTCTCTAGTACTCGGAATGCGGAAGACGTAGTGGCAGGTG
AGGCGGCGAGTTCAGATCATCATCAAAAAATTTCAAGAGTAACGCGAAAAAAGGCCCCGA
GAGCCCAAGAGTACAAACGATATCCTCGTCGCAGGCCAGAAACTCTTTGGCAGCTCCTTT
GAATTCAGGGACTTGCATCAGTTGCGCTTATGTCATGAAATATACATGGCAGACACACCC
TCTGTGGCAGTACAGGCCCCACCGGGATATGGTAAGACGGAGTTATTTCATCTCCCCTGA
TAGCACTGGCGTCTAAGGGCGACGTGAAATATGTGTCGTTTCTGTTTGTACCGTACACAG
TGTTGCTTGCTAATTGCATGATCAGGTTGGGCCGATGCGGTTGCTTGAATGTGGCCCCTG
TAAGAAACTTTATTGAAGAAGGTTGCGATGGCGTTACTGATTTATACGTGGGGATCTACG
ATGATCTTGCTAGCACTAATTTCACAGACAGGATAGCTGCGTGGGAGAATATTGTTGAGT
GCACCTTTAGGACCAACAACGTAAAATTGGGTTACCTCATTGTAGATGAGTTTCACAACT
TTGAAACGGAGGTCTACCGGCAGTCGCAATTTGGGGGGCATAACTAACCTTGATTTTGAC
GCTTTTGAGAAAGCAATCTTTTTGAGCGGCACAGCACCTGAGGCTGTAGCTGATGCTGCG
TTGCAGCGTATTGGGCTTACGGGACTGGCCAAGAAGTCGATGGACATCAACGAGCTCAAA
CGGTCGGAAGATCTCAGCAGAGGTCTATCCAGCTATCCAACACGGATGTTTAATCTAATC
AAGGAGAAACCGAGGTGCCTTTAGGGCATGTTCATAAAATTTGGAAGAAAGTGGAATCAC
AGCCCGAAGAAGCACTGGAAGCTTCTTTTTTAGCCCTCTTTGAAATTGAACCAGAGTCGA
AGGCCATTGTAGTTGCAAGCACAACCAACGAAGTGGAAGAATTGGCCTGCTCTTGGAGAA
AGTATTTTAGGGTGGTATGGATACACGGGAAGCTGGGTGCTGCAGAAAAGGTGTCTCGCA
CAAAGGAGTTTGTCACTGACGGTAGCATGCGAGTTCTCATCGGAACGAAATTAGTGACTG
AAGGAATTGACATTAAGCAATTGATGATGGTGATCATGCTTGATAATAGACTTAATATTA
TTGAGCTCATTCAAGGCGTAGGGAGACTAAGAGATGGGGGCCTCTGTTATCTATTATCTA
GAAAAAACAGTTGGGCGGCAAGGAATCGTAAGGGTGAATTACCACCAATTAAGGAAGGCT
GTATAACCGAACAGGTACGCGAGTTCTATGGACTTGAATCAAAGAAAGGAAAAAAGGGCC
AGCATGTTGGATGCTGTGGCTCCAGGACAGACCTGTCTGCTGACACAGTGGAACTGATAG
AAAGAATGGACAGATTGGCTGAAAAACAGGCGACAGCTTCCATGTCGATCGTTGCGTTAC
CGTCTAGCTTCCAGGAGAGCAATAGCAGTGACAGGTACAGAAAGTATTGCAGCAGTGATG
AGGACAGCGACACGTGCATTCATGGTAGTGCTAATGCCAGTACCAATGCGACTACCAACG
TCAGGACTAGTGCTACTACCACTGCGAGCATCAACGTCAGGACTAGTGCGACTACCTCTG
AAAGTACCAACTCCAGCACTAATGCTACTACCACTGCCAGCACCAACGTCAGGACTAATG
CTACTACCACTGCCAGCACCAACGTCAGGACTAGTGCTACTACCACTGCCAGCATCAACG
TCAGGACTAGTGCGACTACCACTGAAAGTACCAACTCCAACACTAGTGCTACTACCACCG
AAAGTACCGACTCCAACACTAGTGCTACTACCACTGCTAGCACCAACTCCAGCACTAATG
CCACTACCACTGAAAGTACCAACGCTAGTGCCAATGCGACTACCAACTCCAGCACTAATG
CTACTACCACTGCCAGCACCAACGTCAGGACTAGTGCTACTACCACTGCCAGCATCAACG
TCAGGACTAATGCTACTACCACCGAAAGTACCAACTCCAGCACTAGTGCTACTACTACCG
AAAGTACCAACGCTAGTGCCAAGGAGGACGCCAATAAAGATGGCAATGCTGAGGATAATA
GATTCCATCCAGTCACCGACATTAACAAAGAGTCGTATAAGCGGAAAGGGAGTCAAATGG
TTTTGCTAGAGAGAAAGAAACTGAAAGCACAATTTCCCAATACTTCCGAGAATATGAATG
TCTTACAGTTTCTTGGATTTCGGTCTGACGAAATTAAACATCTTTTCCTCTATGGTATTG
ACATATACTTCTGCCCAGAGGGAGTGTTCACACAATGCGGATTATGCAAGGGCTGTCAAA
AGATGTTCGAGCTCTGTGTCTGTTGGGCTGGCCAGAAAGTATCGTATCGGAGGATAGCTT
GGGAAGCACTAGCTGTGGAGAGAATGCTGCGAAATGATGAGGAATACAAAGAATACTTGG
AAGACATCGAGCCATATCATGGGGACCCTGTAGGATATTTGAAATATTTTAGCGTAAAAA
GGAGAGAGATCTACTCTCAGATACAGAGAAATTATGCTTGGTACCTGGCCATTACTAGAA
GAAGAGAAACAATTAGTGTATTGGATTCGACAAGAGGCAAGCAAGGGAGCCAAGTTTTCC
GCATGTCTGGAAGGCAGATCAAAGAGTTGTATTTTAAAGTATGGAGCAACTTGCGTGAAT
CGAAGACAGAGGTGCTGCAGTACTTTTTGAACTGGGACGAAAAAAAGTGCCAGGAAGAAT
GGGAGGCAAAAGACAATACGGTTGTTGTGGAAGCGCTCGAGAAAGGTGGAGTTTTTCAGC
GTTTGCGTTCCATGACGAGCGCTGGACTGCAGGGTCCGCAGTACGTCAAGCTGCAGTTTA
GCAGGCATCATCGACAGTTGAGGAGCAGATATGAATTAAGTCTAGGAATGCACTTGCGAG
ATCAGATTGCGCTGGGAGTTACCCCATCTAAAGTGCCGCATTGGACGGCATTCCTCTCGA
TGCTGATAGGGCTGTTCTACAATAAAACATTTCGGCAGAAACTGGAGTATCTTTTGGAGC
AGATTTCGGAGGTGTGGTTGTTACCACATTGGCTTGATTTGGCAAACGTTGAAGTTCTCG
CTGCAGATAACACGAAGGTACCACTGTACATGCTGATGGTAGCGGTTCACAAAGAGCTGG
ATAGCGATGATGTTCCAGACGGTAGATTTGATATATTATTATGTAGGGATTCGAGCAGAG
AAGTTGGAGAGTGATGGAAATTGTTGTTACGAAAGTCAGTGATTATGTATTGTGTAGTAT
AGTATATTGTAAGAAAATTTTTTTTCTAGGGAAAATGCGTTTTGATGTAGTAGTATTTCA
CTGTTTTGATTTAGTGTTTGTTGCAGGGCAGTAGCGAGAGACAAGTGGGAAAGAGTAGGA
TAAAAAGACAATCTATAAAAAGTAAACATAAAATAAAGGTAGTGGAGTAGGTTTTGGTTG
AACATCCGGGTAAGAGACAACAGGGCTTGGAGGAGACGTACATGAGGGCTATTTAGGGCT
ATTTAGGGCTATGTAGAAGTGCTGTAGGGCTAAAGAACAGGGTTTCATTTTCATTTTTTT
TTAATTTCGGTTAGAAAGCCGGGTAAGGTATGACAGCGAGAGTAGAGGTAGATGTGAAAA
>APG_chrVIII:548122-554305
ATATATATGTCACTGTATTGCATGCTGGATGGTGCTAGACAAGGCCGTAGGGACATATAG
CATCCAGGAAGTAACCTTGTACGAAATCTGGCATTATTTCCTGTTTAGGCACTTTTGACC
CAAACTGTAGCCCAACGATCTAGCGTCAAGGTATTTTTTTTATAGTGGGATATAGCACCA
AGGAAGTAACTTTATACGTGGTTGGTGGATGGGTGAGTTTTCCTAATAGGCGGGGTAATA
CGTCGGACAGGCGAAGGCGAAGGTTTTCCCGTCTGAGGCGCTATATATAGACAGGTACGC
CAAAAAGGTCTTCCTTACTTCGAAGCGTGAGGTCATATACCTAATAAGGAAAGGTAATTC
ATAAATCGTTATTATATTGGTCTTCTCGAGAGCGGAAGAAGGTGCAGGCTGAGCGCGTAA
TTTCTTGGAGTGACCAACAGGTCCATGTTTAAAGTATTTTAAAGTATCCAAGACAATATC
CACGAAGCGGCTTGAGCAACGAACAGAATCCTGGTTCTCCTCGATTAAGCGGACGGTTGA
GATACTGCGCACCGACTACTTTATTTTTGCAGGCCGGAAATCAAGCGATGAATGACAATC
CTCAGGGAGAAACAGACTTCGCTCCGTTTCCTATGTTGTACTTGTAGGAGTCAGCGGCTA
ATCTTGGTGGGATTTCTTACTAACTGAATTTTCTTTGTTGCTGCTAGAGATTTGCACTTG
CGTAGCGAAGGCTTTCTTTGGTGCTCGCTGCATAATTCTACATCTCCTTGATAGAGTAGC
TTTATTATTACATTCTTAGATCATGGTAAGGTGGAAACCTTGTCAAAAAGTATAACAATC
AACATACTATTGTTAATTTCGAAACTTACAAAACTAAAATGAGAGTTTCCGATAAGCGTA
AGTTTGAAAAAGCAAACTTCGAGGAGTTTGAGTTGGCTGTAACTAACAAAAACGATTTGG
TACATTGTCACTCAATAACTTTATTTGAATCGATCCGCACGGAAGTGCGATCATTCTACA
AAGATGAAAAGTCTGGTCTAATCAAAGTGGTAAAATTCAGAACTGGCGCAATGAATAGCA
AAAGATCTTTTGAAAAAAATTGTCATTGCCGTCATGGTCAAAAGAAAAATGTACAAAAGT
TTCTGACGTTCGTTGAAGACGAACCAGATTTCCAAGTGGACCAATCCTTCAAAGTATCTT
ATTCCCAAGAAAATCAACTTGATGGTCTACACGTTGTTTCAAGTGCATACTTTGAAATTC
AGTAGGACGGATTACGATATCCTTTCTCTTTTTACCTCAACAGAGGATACTATAGTGAGT
TGAGTTTTCGGCTCCTGGAACGTTGTTACGAAACTGCGAGTTCCAGGCCGAACGACAGCT
CTACGATGCGTACTTTCACCCACTTTGTTTCTGGGGCGCCTATTGTAAGGAATCTTCAGA
AAAGCACTATAAGGAAATATGGATACAATTTGGCACCTTACATGTTTTTGTTACTACACG
TAGATGAGCTCTCGATTTTTTCCTCATATCAAGCAAGTTTACCTGGCGAAAAGAAAGTCG
ACACAGAGCGGCTGAAGCGTGATCTATGCCCGCGTAAACCCACTGAGATAAAATACTTTT
CACAGATATGTAACGATATGATGAACAAAAAAAGACCGATTGGGTGATATTTTGCATATT
ATCTTGCGAGCATGTGCACTTAATTTCGGGGCGGGTCCCCGTGGTGGCGCTGGTGACGAA
GAGGATCGATCTATTGCGAATGAACAATCCGTTATTCCCTCTGTGGACGAGCATGGCTTA
AAAAGTATGTAAGTTGCGCAGTCCTAACACTCCACGAAGACTCAGAAAAACACTAGACGC
TGTGAAAGCTTTATTGGTGTCCTCTTGTGCTTGCACCGCAAAGGATTTAGATATATTTGA
TGACAACAACGGCGTTGCGATGTGGAAATGGATCAAAATTCTGTACCACGAAGTAGCACA
GGAAACCGCACTGAAGGACTCTTATAGAATAACTTTGGTACCTTCTTCTGATGGTATATC
AGTATGTGGAAAACTGTTCAATCGCGAGTATGTCCGCGGCTTTTACTTTGCATGCAAGGC
TCAGTTTGATAACCTTTGGGAAGAATTGAACGACTGCTTTTATATGCCTACAGTGGTTGA
TATTGCCGGTCTCATTTTGCGTAATCGGGACGTTTTGTTCAGAGAGCCAAAGCGAGGAAT
TGACGAGTATCTGGAAAACGATTCTTTTCTTCAAATGATACCTGTTAAATATCGTGAAAT
TGTGCTGCCAAAGTTGAGAAGAGATGCCAACAAAATGATCGCGGCTCTTAAAAACAAAGT
GGCTGTTGCAATTGACGAGCTTACGGTGCCACTTATGTGGATGATCCATTTTGCCGTAGG
ATACCCTTACCGTTATCCAGAGCTTCAGCTACTCGCTTTTGCCGGTCCTCAGCGCAACGT
ATACGTCGACGATACAACAAGACGCATCCAACTGTACACTGATTACAACAAGAACGGTTC
ATCGGAGCCTCGACTTAAGACGCTTGACGGACTCACTTCAGATTACGTGTTTTATTTTGT
CACTGTGCTAAGGCAAATGCAAATATGTGCGCTTGGTAACAGTTATGACGCCTTTAAAGA
TGATCCTTGGATGGATGTGGTGGGATTTGAGGATCCAGATCAAGTAACAAACCGAGACAC
TTCGAGGATAGTTTTGTATTCGTACTTGTTTCTGAATACCGCGAAGGGCTGTCTGGTTGA
ATACGCAACTTTTCGGCAGTACATGAGGGAACTTCCGAAGAATGCACCTCAGAAGCTGAA
TTTTCGGGAGATGCGTCAGGGGCTGATTGCTCTAGGTCGGCACTGCGTAGATAGCAGATT
TGAAACAGATTTGTACGAGTCTGCGACGAGTGAACTCATGGCCAATCATTCCGTTCAAAC
GGGGCGAAACATTTATGGTGTGGATTCGTTTTCGTTAACCAGTGTCAGTGGAACGACTGC
CACTTTATTGCAGGAACGAGCTTCTGAGCGCTGGATCCAATGGTTAGGCCTTGAAAGCGA
CTACCATTGTTCCTCCTCCAGTACTCGGAATGCGGGAGACGTAGTAGCGGATGAGGCGAG
TTTAGATCATCATCAAAAAAATTTGAGAGTACTGCGAAAAAAAAGGTCCCGAGAGCCCAA
GAGTACAAACGATATCCTCGTCGCAGGCCAGAAACTCTTTGGCAGCTCCTTTGAATTCAG
GGACTTGCATCAGTTGCGCTTATGTTATGAAATATACATGGCAGACACACCCTCTGTGGC
AGTGCAGGCCTCACCGGGCTATGGTAAGACGGAGTTATTTCATCTCCCCTTAATAGCACT
GGCGTCTAAGAGCGACGTGAAATATGTGTCGTTTCTGTTTGTACCGTACACAGTGTTGCT
TGCTAATTGCATGATCAGGTTGGGCCGAGGTGGTTGTTTGAATGTGGCCCCTGTAAGAAA
CTTTATTGAAGAAGGTTACGATGGCGTTACTGATTTATACGTGGGTATCTACGATGACCT
TGCTAGCGATAATTTCACAGACAGGATAGCTGCGTGGGATGATATTGTTGGGTGCACCTT
TAGGACCAACAATGTAAAGTTGGGTTACCTCATTGTAGATGAGTTTCACAACTTGGAGAC
GGAGGTCTACCGGCAGTCGCAATTTGGGGGCATAACTAACCTTGATTTTGACGCTTTTGA
GAAAGCAATCTTTTTGAGCGGCGCAGCACCAGAGGCTGTAGCCGATGCTGCGTTGCAGCG
CATTGGGCTTACGGGACTGACCAAGAAGTCGATGGACATCAACGAGCTCAAACGGTCGGA
AGATCTCAGCAGAGGTCTATCCAGCTATCCCACACGGATGTTTAATCTAATCAAGGAGAA
ATCCGAGGTGCCTTTAGGGCATGTTCATAAAATTCGGAAGAAAGTGGAATCACAGCCCGA
AGAAGCACTGAAGGAATTGACATTAAGCAATTGATGATGGTGATCATGCTTGATAATAGA
CTTAATATTGTTGAGCTCATTCAAGGCGTAGGGAGACTAAAAGATGGGGGCCTCTGTTAT
CTATTATCTAGAAAAAACAGTTGGGCGGCAAGGAATCGTAAGGGTGAATTACCACCAATT
AAGGAAGGCTGTATAACCGAACAGGTACGCGAGTTCTATGGACTTGAATCAAAGAAAGGA
AAAAAGGGCCAGCATGTTGGATGCTGTGGCTCCAGGACAGACCTGTCTGCTGACACAGTG
GAACTGATAGAAAGAATGGACAGATTGGCTGAAAATCAGGCGACAGCTTCCATGTCGATC
GTTGCGTTACCGTCTAGCTTCCAGGAGAGCAATAGCAGTGACAGGTACAGAGAGTATTGC
GGCCGCGATGAGGACAGCAGCGCGGGCATTTATGATGGTACTAATGCTAGAACGAATGCT
CGGACTAGCGCTACTACCACTGCCAGTACTAACGCCAGCACCAACGCCAGCACCAATGCT
ACTACCACTAATAGTGTTGACGTCAGGACTAGTGCTACTACCACTGCCAGCACCAACGCC
AGCACCAATGCTACTACCACTGCTAGTACTAACGCCAGCACCAACGCCAGCACTAACGCC
AGCACTAACGCCAGCACTAACGCCAGCACTAACGCCATCACCAATGAGGACGCCAATAAA
GATGGCAATGCTGAGGATAATAGATTCCATCCAGTCACCGACATTAACAAAGAGCCGTAT
AAGCGGAAAGGAGTCAAATGGTTTTGCTAGAGAGAAAGAAACTGAAAGCACAATTTCCCA
ATACTTCCGAGAATATGAATGTCTTACAGTTTCTTGGATTTCGGTCTGACGAAATTAAAC
ATCTTTTCCTCTATGGTATTGACATATACTTCTGCCCAGAGGGCGTATTCACACAATACG
GATTATGCAAGGGCTGTCAAAAGATGTTCGAGCTCTGTGTCTGTTGGGCTGGCCAGAAAG
TATCGTATCGGAGGATGGCTTGGGAAGCACTAGCTGTGGAGAGAATGCTGCGAAATGACG
AGGAATACAAAGAATACTTGGAAGACATCGAGCCATATCATGGGGACCCTGTAGGGTATT
TGAAATTTTTTAGCGTAAAAAGGGAGAGATCTACTCTCAGATACAGAGAAATTATGCTTG
GTACCTGGCCATTACTAGAAGAAGAGAAACAATTAGTGTATTGGATTCGACAAGAGGCAA
GCAAGGGAGCCAAGTTTTCCGCATGTCTGGAAGGCAGATCAAAGAGTTGTATTATAAAGT
ATGGAGCAACTTGCGTGAATCGAAGACAGAGGTGCTGCAGTACTTTTTGAACTGGGACGA
GAAAAAGTGCCGGGAAGAATGGGAGGCAAAAGACGATACGGTCTTTGTGGAAGCGCTCGA
GAAAGTTGGAGTTTTTCAGCGTTTGCGTTCCATGACGAGCGCTGGACTGCAGGGTCCGCA
GTACGTCAAGCTGCAGTTTAGCAGGCATCATCGAGAGTTGAGGAGCAGATATGAATTAAG
TCTAGGAATGCACTTGCGAGATCAGCTTGCGCTGGGAGTTACCCCATCTAAAGTGCCGCA
TTGGACGGCATTCCTGTCGATGCTGATAGGGCTGTTCTGCAATAAAACATTTCGGCAGAA
ACTGGAATATCTTTTGGAGCAGATTTCGGAGGTGTGGTTGTTACCACATTGGGTTGATTT
GGCAAACGTTGAAGTTCTCGCTGCAGATAACACGAGGGTACCGCTGTACATGCTGATGGT
AGCGGTTCACAAAGAGGTGGATAGCGATGATGTTCCAGACGGTAGATTTGATATATTATT
GTGTAGTATATTGTAAGAAAATTTTTTTTCTAGGGAAAATGCGTTTTGATGTAGTAGTAT
TTCATTGTTTTGATTTAGTGTTTGTTGCAGGGCAGTAGCGAGAGACAAGTGGGAAAGAGT
AGGATAAAAAGACAATCTATAAAAAGTAAACATAAAATAAAGGTAGTGGAGTAGGTTTTG
GTTGAACATCCGGGTAAGAGACAACAGGGCTTGGAGGAGACGTACATGAGGGCTATTTAG
GGCTATTTAGGGCTATGTAGAAGTGCTGTAGGGCTAAAGAACAGGGTTTCATTTTCATTT
TTTTTAATTTCGGTCAGAAAGCCGGGTAAGGTATGACAGCGAGAGTAGAGGTAGATGTAA
GAGA
>APG_chrVIII:554620-560804
ATATATATGTCACTGTATTGCATGCTGGATGGTGCTAGACAAGGCCGTAGGGACATATAG
CATCCAGGAAGTAACCTTGTACGAAATCTGGCATTATTTCCTGTTTAGGCACTTTTGACC
CAAACTGTAGCCCAACGATCTAGCGTCAAGGTATTTTTTTTATAGTGGGATATAGCACCA
AGGAAGTAACTTTATACGTGGTTGGTGGATGGGTGAGTTTTCCTAATAGGCGGGGTAATA
CGTCGGACAGGCGAAGGCGAAGGTTTTCCCGTCTGAGGCGCTATATATAGACAGGTACGC
CAAAAAGGTCTTCCCTTACTTCGAAGCGTGAGGTCATATACCCTAATAAGGAAAGGTAAT
TCATAAATCGTTATTATATTGGTCTTCTCGAGAGCGGAAGAAGGTGCAGGCTGAGCGCGT
AATTTCTTGGGTGACCAACAGGTCCATGTTTAAAGTATTTTAAAGTATCCAAGACAATAT
CCACGAAGCGGCTTGAGCAACGAACAGAATCCTGGTTCTCCTCGATTAAGCGGACGGTTG
AGATACTGCGCACCGACTACTTTATTTTTGCAGGCCGGAAATCAAGCGATGAATGACAAT
CCTCAGGGAGAAACAGACTTCGCTCCGTTTCCTATGTTGTACTTGTAGGAGTCAGCGGCT
AATCTTGGTGGGATTTCTTACTAACTGAATTTTCTTTGTTGCTGCTAGAGATTTGCACTT
GCGTAGCGAAGGCTTTCTTTGGTGCTCGCTGCATAATTCTACATCTCCTTGATAGAGTAG
CTTTATTATTACATTCTTAGATCATGGTAAGGTGGAAACCTTGTCAAAAAGTATAACAAT
CAACATACTATTGTTAATTTCGAAACTTACAAAACTAAAATGAGAGTTTCCGATAAGCGT
AAGTTTGAAAAAGCAAACTTCGAGGAGTTTGAGTTGGCTGTAACTAACAAAAACGATTTG
GTACATTGTCACTCAATAACTTTATTTGAATCGATCCGCACGGAAGTGCGATCATTCTAC
AAAGATGAAAAGTCTGGTCTAATCAAAGTGGTAAAATTCAGAACTGGCGCAATGAATAGC
AAAAGATCTTTTGAAAAAATTGTCATTGCCGTCATGGTCAAGAAAAATGTACAAAAGTTT
CTGACGTTCGTTGAAGACGAACCAGATTTCCAGAGTGGACCAATCCCTTCAAAGTATCTT
ATTCCCAAGAAAATCAACTTGATGGTCTACACGTTGTTTCAAGTGCATACTTTGAAATTC
AGTAGGACGGATTACGATATCCTTTCTCTTTTTTACCTCAACAGAGGATACTATAGTGAG
TTGAGTTTTCGGCTCCTGGAACGTTGTTACGAAACTGCGAGTTCCAGGCCGAACGACAGC
TCTACGATGCGTACTTTCACCCACTTTGTTTCTGGGGCGCCTATTGTAAGGAATCTTCAG
AAAAGCACTATAAGGAAATATGGATACAATTTGGCACCTTACATGTTTTTGTTACTACAC
GTAGATGAGCTCTCGATTTTTTCCTCATATCAAGCAAGTTTACCTGGCGAAAAGAAAGTC
GACACAGAGCGGCTGAAGCGTGATCTATGCCCGCGTAAACCCACTGAGATAAAATACTTT
TCACAGATATGTAACGATATGATGAACAAAAAAGACCGATTGGGTGATATTTTGCATATT
ATCTTGCGAGCATGTGCACTTAATTTCGGGGCGGGTCCCCGTGGTGGCGCTGGTGACGAA
GAGGATCGATCTATTGCGAATGAACAATCCGTTATTCCCTCTGTGGACGAGCATGGCTTA
AAAGTATGTAAGTTGCGCAGTCCTAACACTCCACGAAGACTCAGAAAAACACTAGACGCT
GTGAAAGCTTTATTGGTGTCCTCTTGTGCTTGCACCGCAAAGGATTTAGATATATTTGAT
GACAACAACGGCGTTGCGATGTGGAAATGGATCAAAATTCTGTACCACGAAGTAGCACAG
GAAACCGCACTGAAGGACTCTTATAGAATAACTTTGGTACCTTCTTCTGATGGTATATCA
GTATGTGGAAAACTGTTCAATCGCGAGTATGTCCGCGGCTTTTACTTTGCATGCAAGGCT
CAGTTTGATAACCTTTGGGAAGAATTGAACGACTGCTTTTATATGCCTACAGTGGTTGAT
ATTGCCGGTCTCATTTTGCGTAATCGGGACGTTTTGTTCAGAGAGCCAAAGCGAGGAATT
GACGAGTATCTGGAAAACGATTCTTTTCTTCAAATGATACCTGTTAAATATCGTGAAATT
GTGCTGCCAAAGTTGAGAAGAGATGCCAACAAAATGATCGCGGCTCTTAAAAACAAAGTG
GCTGTTGCAATTGACGAGCTTACGGTGCCACTTATGTGGATGATCCATTTTGCCGTAGGA
TACCCTTACCGTTATCCAGAGCTTCAGCTACTCGCTTTTGCCGGTCCTCAGCGCAACGTA
TACGTCGACGATACAACAAGACGCATCCAACTGTACACTGATTACAACAAGAACGGTTCA
TCGGAGCCTCGACTTAAGACGCTTGACGGACTCACTTCAGATTACGTGTTTTATTTTGTC
ACTGTGCTAAGGCAAATGCAAATATGTGCGCTTGGTAACAGTTATGACGCCTTTAAAGAT
GATCCTTGGATGGATGTGGTGGGATTTGAGGATCCAGATCAAGTAACAAACCGAGACACT
TCGAGGATAGTTTTGTATTCGTACTTGTTTCTGAATACCGCGAAGGGCTGTCTGGTTGAA
TACGCAACTTTTCGGCAGTACATGAGGGAACTTCCGAAGAATGCACCTCAGAAGCTGAAT
TTTCGGGAGATGCGTCAGGGGCTGATTGCTCTAGGTCGGCACTGCGTAGATAGCAGATTT
GAAACAGATTTGTACGAGTCTGCGACGAGTGAACTCATGGCCAATCATTCCGTTCAAACG
GGGCGAAACATTTATGGTGTGGATTCGTTTTCGTTAACCAGTGTCAGTGGAACGACTGCC
ACTTTATTGCAGGAACGAGCTTCTGAGCGCTGGATCCAATGGTTAGGCCTTGAAAGCGAC
TACCATTGTTCCTCCTCCAGTACTCGGAATGCGGGAGACGTAGTAGCGGATGAGGCGAGT
TTAGATCATCATCAAAAAATTTGAGAGTACTGCGAAAAAAAAGGTCCCGAGAGCCCAAGA
GTACAAACGATATCCTCGTCGCAGGCCAGAAACTCTTTGGCAGCTCCTTTGAATTCAGGG
ACTTGCATCAGTTGCGCTTATGTTATGAAATATACATGGCAGACACACCCTCTGTGGCAG
TGCAGGCCTCACCGGGCTATGGTAAGACGGAGTTATTTCATCTCCCTTAATAGCACTGGC
GTCTAAGAGCGACGTGAAATATGTGTCGTTTCTGTTTGTACCGTACACAGTGTTGCTTGC
TAATTGCATGATCAGGTTGGGCCGAGGTGGTTGTTTGAATGTGGCCCCTGTAAGAAACTT
TATTGAAGAAGGTTACGATGGCGTTACTGATTTATACGTGGGTATCTACGATGACCTTGC
TAGCGATAATTTCACAGACAGGATAGCTGCGTGGGATGATATTGTTGGGTGCACCTTTAG
GACCAACAATGTAAAGTTGGGTTACCTCATTGTAGATGAGTTTCACAACTTGGAGACGGA
GGTCTACCGGCAGTCGCAATTTGGGGGCATAACTAACCTTGATTTTGACGCTTTTGAGAA
AGCAATCTTTTTGAGCGGCGCAGCACCAGAGGCTGTAGCCGATGCTGCGTTGCAGCGCAT
TGGGCTTACGGGACTGACCAAGAAGTCGATGGACATCAACGAGCTCAAACGGTCGGAAGA
TCTCAGCAGAGGTCTATCCAGCTATCCCACACGGATGTTTAATCTAATCAAGGAGAAATC
CGAGGTGCCTTTAGGGCATGTTCATAAAATTCGGAAGAAAGTGGAATCACAGCCCGAAGA
AGCACTGAAGGAATTGACATTAAGCAATTGATGATGGTGATCATGCTTGATAATAGACTT
AATATTGTTGAGCTCATTCAAGGCGTAGGGAGACTAAAAGATGGGGGCCTCTGTTATCTA
TTATCTAGAAAAAACAGTTGGGCGGCAAGGAATCGTAAGGGTGAATTACCACCAATTAAG
GAAGGCTGTATAACCGAACAGGTACGCGAGTTCTATGGACTTGAATCAAAGAAAGGAAAA
AAGGGCCAGCATGTTGGATGCTGTGGCTCCAGGACAGACCTGTCTGCTGACACAGTGGAA
CTGATAGAAAGAATGGACAGATTGGCTGAAAATCAGGCGACAGCTTCCATGTCGATCGTT
GCGTTACCGTCTAGCTTCCAGGAGAGCAATAGCAGTGACAGGTACAGAGAGTATTGCGGC
CGCGATGAGGACAGCAGCGCGGGCATTTATGATGGTACTAATGCTAGAACGAATGCTCGG
ACTAGCGCTACTACCACTGCCAGTACTAACGCCAGCACCAACGCCAGCACCAATGCTACT
ACCACTAATAGTGTTGACGTCAGGACTAGTGCTACTACCACTGCCAGCACCAACGCCAGC
ACCAATGCTACTACCACTGCTAGTACTAACGCCAGCACCAACGCCAGCACTAACGCCAGC
ACTAACGCCAGCACTAACGCCAGCACTAACGCCATCACCAATGAGGACGCCAATAAAGAT
GGCAATGCTGAGGATAATAGATTCCATCCAGTCACCGACATTAACAAAGAGCCGTATAAG
CGGAAAGGGAGTCAAATGGTTTTGCTAGAGAGAAAGAAACTGAAAGCACAATTTCCCAAT
ACTTCCGAGAATATGAATGTCTTACAGTTTCTTGGATTTCGGTCTGACGAAATTAAACAT
CTTTTCCTCTATGGTATTGACATATACTTCTGCCCAGAGGGCGTATTCACACAATACGGA
TTATGCAAGGGCTGTCAAAAGATGTTCGAGCTCTGTGTCTGTTGGGCTGGCCAGAAAGTA
TCGTATCGGAGGATGGCTTGGGAAGCACTAGCTGTGGAGAGAATGCTGCGAAATGACGAG
GAATACAAAGAATACTTGGAAGACATCGAGCCATATCATGGGGACCCTGTAGGGTATTTG
AAATTTTTTAGCGTAAAAAAGGAGAGATCTACTCTCAGATACAGAGAAATTATGCTTGGT
ACCTGGCCATTACTAGAAGAAGAGAAACAATTAGTGTATTGGATTCGACAAGAGGCAAGC
AAGGGAGCCAAGTTTTCCGCATGTCTGGAAGGCAGATCAAAGAGTTGTATTATAAAGTAT
GGAGCAACTTGCGTGAATCGAAGACAGAGGTGCTGCAGTACTTTTGAACTGGGACGAGAA
AAAGTGCCGGGAAGAATGGGAGGCAAAAGACGATACGGTCTTTGTGGAAGCGCTCGAGAA
AGTTGGAGTTTTTCAGCGTTTGCGTTCCATGACGAGCGCTGGACTGCAGGGTCCGCAGTA
CGTCAAGCTGCAGTTTAGCAGGCATCATCGAGAGTTGAGGAGCAGATATGAATTAAGTCT
AGGAATGCACTTGCGAGATCAGCTTGCGCTGGGAGTTACCCCATCTAAAGTGCCGCATTG
GACGGCATTCCTGTCGATGCTGATAGGGCTGTTCTGCAATAAAACATTTCGGCAGAAACT
GGAATATCTTTTTGGAGCAGATTTCGGAGGTGTGGTTGTTACCACATTGGGTTGATTTGG
CAAACGTTGAAGTTCTCGCTGCAGATAACACGAGGGTACCGCTGTACATGCTGATGGTAG
CGGTTCACAAAGAGGTGGATAGCGATGATGTTCCAGACGGTAGATTTGATATATTATTGT
GTAGTATATTGTAAGAAAATTTTTTTTCTAGGGAAAATGCGTTTTGATGTAGTAGTATTT
CATTGTTTTGATTTAGTGTTTGTTGCAGGGCAGTAGCGAGAGACAAGTGGGAAAGAGTAG
GATAAAAAAGACAATCTATAAAAAAGTAAACATAAAATAAAAGGTAGTGGAGTAGGTTTT
GGTTGAACATCCGGGTAAGAGACAACAGGGCTTGGAGGAGACGTACATGAGGGCTATTTA
GGGCTATTTAGGGCTATGTAGAAGTGCTGTAGGGCTAAAGAACAGGGTTTCATTTTCATT
TTTTTTAATTTCGGTCAGAAAGCCGGGTAAGGTATGACAGCGAGAGTAGAGGTAGATGTA
AGAGA
>W303_chrXVI:954448-960016
ATATATATGTCACTGTATTGCATGCTGGATGGTGTTAGACAAGGCCGTAGGGACATATAG
CATCTAGGAAGTAACCTTGTACGAAAATAGGCAATATTTCCTGTTTAGGCGATTGTGACG
CAGATTTTAGTCCAACGATCTAGCGTCAAGGAATTTTTTTATAGTGGGACATTGCACCAA
GGAAGTAACTTGATACGTCGTGGGTGAATGGGTCTGTTTTCTTATTCGGCGGGGTAATAC
ATTTTTGGGGGAAGTTTGTCTGTCTGACGCGCCATATGTAGGTACGCCAAAAAGGGCTCC
TCTACTTCGAAGCGCGAGGTCGTATACCTAATAAGGAAATGTAATTTATAACTTTTTATT
ATATTGGTCTTTTCGAGAGCGGAACGTAGGTCCATGTTTAAAGTATCCAAGAGAATATCC
ACGAAGCGGCTGAGCAACGAACAGAATCCTGGTTCTCCTCGACTAAGCAGATAGTTAAGA
TACTGTGCACCATGGAAATTGAAAACGAAAGTACGTACCGACTACTTTATTTTTGCAGGC
CGGAAATCAAGCGATGAATGAGACATCCTTCTGTTTTCTATGTTGTGCTTGAAGGGGACA
GACAGTCGCTTATCTTAGTGAGATTGCTTACTAACTGAATTTACTTTGCTGCTGCTAGAG
ATTTGCACCTGCATAGCGCAGATTCTGCATCTTCTCAATAGCTTAATTATTACATTCTCA
GATGATGATAAGACGGAAACTGGACAATCTTTTGTTTATATTGATGGATTTCTTGTCAAA
AAGCATAACAATCAACATACTATTGTTAATTTCGAAACTTACAAAAATAAAATGAAAGTT
TCCGATAGGCGTAAGTTTGAAAAAGCAAACTTTGACGAGTTTGAGTCGGCTCTAAATAAC
AAAAACGACTTGGTACATTGTCCCTCAATAACTTTATTTGAATCGATCCCCACGGAAGTG
CGGTCATTCTACGAAGACGAAAAGTCTGGCCTAATCAAAGTGGTAAAATTCAGAACTGGT
GCAATGGATAGGAAAAGGTCTTTTGAAAAAATTGTCATTTCCGTCATGGTCGGGAAAAAT
GTACAAAAGTTCCTGACATTTGTTGAAGACGAACCAGATTTCCAGGGCGGACCAATCCCT
TCAAAGTATCTTATTCCCAAGAAAATCAACTTGATGGTCTACACGTTGTTTCAAGTGCAT
ACTTTGAAATTCAATAGAAAGGATTACGATACCCTTTCTCTTTTTTACCTCAACAGAGGA
TACTATAATGAGTTGAGTTTTCCGTGTCCTGGAACGTTGTCACGAAATAGCGAGTGCCAG
GCCGAACGACAGCTCTACGATGCGTACTTTCACTGACTTTGTTTCTGGCGCACCTATTGT
AAGGAGTCTTCAGAAAAGCACCATAAGGAAATATGGGTACAATTTGGCACCCCACATGTT
TTTGTTACTACACGTAGATGAGCTATCGATTTTTTCTGCATACCAAGCAAGTTTACCTGG
CGAAAAGAAAGTCGACACAGAGCGGCTGAAGCGTGATCTATGCCCACGTAAACCCATTGA
GATAAAGTACTTTTCACAGATATGTAACGATATGATGAACAAAAAGGACCGATTGGGTGA
TGTTTTGCATGTGTGCTGCCCAAGTTGAGAAGAGATACTAACAAAATGACCGCGGCTCTC
AAAAATAATTGACGAGCTTACGGTGATACGCTTACCGTTATCCAGAGCTACAGCGCAACG
TATACGTCGACGATACAACAAGAACGGTTCATCGGAGCCTCGACTAAAGACGCTTGACGG
ACTCACTTCCGAGCGCTGGATTCAATGGTTAGGCCTTGAAAGCGACTACCATTGTTCATT
CTCTAGTACTCGGAATGCGGAAGACGTAGTGGCAGGTGAGGCGGCGAGTTCAGATCATCA
TCAAAAAATTTCAAGAGTAACGCGAAAAAGGCCCCGAGAGCCCAAGAGTACAAACGATAT
CCTCGTCGCAGGCCAGAAACTCTTTGGCAGCTCCTTTGAATTCAGGGACTTGCATCAGTT
GCGCTTATGTCATGAAATATACATGGCAGACACACCCTCTGTGGCAGTACAGGCCCCACC
GGGCTATGGTAAGACGGAGTTATTTCATCTCCCCTTGATAGCACTGGCGTCTAAGGGCGA
CGTGAAATATGTGTCGTTTCTGTTTGTACCGTACACAGTGTTGCTTGCTAATTGCATGAT
CAGGTTGGGCCGATGCGGTTGCTTGAATGTGGCCCCTGTAAGAAACTTTATTGAAGAAGG
TTGCGATGGCGTTACTGATTTATACGTGGGGATCTACGATGATCTTGCTAGCACTAATTT
CACAGACAGGATAGCTGCGTGGGAGAATATTGTTGAGTGCACCTTTAGGACCAACAACGT
AAAATTGGGTTACCTCATTGTAGATGAGTTTCACAACTTTGAAACGGAGGTCTACCGGCA
GTCGCAATTTGGGGGCATAACTAACCTTGATTTTGACGCTTTTGAGAAAGCAATCTTTTT
GAGCGGCACAGCACCTGAGGCTGTAGCTGATGCTGCGTTGCAGCGTATTGGGCTTACGGG
ACTGGCCAAGAAGTCGATGGACATCAACGAGCTCAAACGGTCGGAAGATCTCAGCAGAGG
TCTATCCAGCTATCCAACACGGATGTTTAATCTAATCAAGGAGAAATCCGAGGTGCCTTT
AGGGCATGTTCATAAAATTTGGAAGAAAGTGGAATCACAGCCCGAAGAAGCACTGAAGCT
TCTTTTAGCCCTCTTTGAAATTGAACCAGAGTCGAAGGCCATTGTAGTTGCAAGCACAAC
CAACGAAGTGGAAGAATTGGCCTGCTCTTGGAGAAAGTATTTTAGGGTGGTATGGATACA
CGGGAAGCTGGGTGCTGCAGAAAAGGTGTCTCGCACAAAGGAGTTTGTCACTGACGGTAG
CATGCGAGTTCTCATCGGAACGAAATTAGTGACTGAAGGAATTGACATTAAGCAATTGAT
GATGGTGATCATGCTTGATAATAGACTTAATATTATTGAGCTCATTCAAGGCGTAGGGAG
ACTAAGAGATGGGGGCCTCTGTTATCTATTATCTAGAAAAAACAGTTGGGCGGCAAGGAA
TCGTAAGGGTGAATTACCACCGATTAAGGAAGGCTGTATAACCGAACAGGTACGCGAGTT
CTATGGACTTGAATCAAAGAAAGGAAAAAAGGGCCAGCATGTTGGATGCTGTGGCTCCAG
GACAGACCTGTCTGCTGACACAGTGGAACTGATAGAAAGAATGGACAGATTGGCTGAAAA
ACAGGCGACAGCTTCCATGTCGATCGTTGCGTTACCGTCTAGCTTCCAGGAGAGCAATAG
CAGTGACAGGTGCAGAAAGTATTGCAGCAGTGATGAGGACAGCAACACGTGCATTCATGG
TAGTGCTAATGCCAGTACCAATGCGACTACCAACTCCAGCACTAATGCTACTACCACTGC
CAGCACCAACGTCAGGACTAGTGCTACTACCACTGCCAGCATCAACGTCAGGACTAGTGC
GACTACCACTGAAAGTACCAACTCCAGCACTAATGCTACTACCACTGCCAGCACCAACGT
CAGGACTAGTGCTACTACCACTGCCAGCATCAACGTCAGGACTAGTGCGACTACCACTGA
AAGTACCAACTCCAACACTAGTGCTACTACCACCGAAAGTACCGACTCCAACACTAGTGC
TACTACCACTGAAAGTACCAACTCCAGCACTAATGCTACTACCACTGCCAGCATCAACGT
CAGGACTAGTGCGACTACCACTGAAAGTACCAACTCCAACACTAATGCTACTACCACTGA
AAGTACCAACTCCAGCACTAATGCTACTACCACTGAAGGTACCAACTCCAACACTAGTGC
TACTACCACTGCTAGCACCAACTCCAGCACTAATGCTACTACCACTGAAAGTACCAACGC
TAGTGCCAAGGAGGACGCCAATAAAGATGGCAATGCTGAGGATAATAGATTCCATCCAGT
CACCGACATTAACAAAGAGTCGTATAAGCGGAAAGGGAGTCAAATGGTTTTGCTAGAGAG
AAAGAAACTGAAAGCACAATTTCCCAATACTTCCGAGAATATGAATGTCTTACAGTTTCT
TGGATTTCGGTCTGACGAAATTAAACATCTTTTCCTCTATGGTATTGACGTATACTTCTG
CCCAGAGGGAGTATTCACACAATACGGATTATGCAAGGGCTGTCAAAAGATGTTCGAGCT
CTGTGTCTGTTGGGCTGGCCAGAAAGTATCGTATCGGAGGATGGCTTGGGAAGCACTAGC
TGTGGAGAGAATGCTGCGAAATGACGAGGAATACAAAGAATACTTGGAAGACATCGAGCC
ATATCATGGGGACCCTGTAGGATATTTGAAATATTTTAGCGTAAAAAGGGGAGAGATCTA
CTCTCAGATACAGAGAAATTATGCTTGGTACCTGGCCATTACTAGAAGAAGAGAAACAAT
TAGTGTATTGGATTCGACAAGAGGCAAGCAAGGGAGCCAAGTTTTCCGCATGTCTGGAAG
GCAGATCAAAGAGTTGTATTATAAAGTATGGAGCAACTTGCGTGAATCGAAGACAGAGGT
GCTGCAGTACTTTTTGAACTGGGACGAAAAAAAGTGCCGGGAAGAATGGGAGGCAAAAGA
CGATACGGTCTTTGTGGAAGCGCTCGAGAAAGTTGGAGTTTTTCAGCGTTTGCGTTCCAT
GACGAGCGCTGGACTGCAGGGTCCGCAGTACGTCAAGCTGCAGTTTAGCAGGCATCATCG
ACAGTTGAGGAGCAGATATGAATTAAGTCTAGGAATGCACTTGCGAGATCAGCTTGCGCT
GGGAGTTACCCCATCTAAAGTGCCGCATTGGACGGCATTCCTGTCGATGCTGATAGGGCT
GTTCTGCAATAAAACATTTCGGCAGAAACTGGAATATCTTTTGGAGCAGATTTCGGAGGT
GTGGTTGTTACCACATTGGCTTGATTTGGCAAACGTTGAAGTTCTCGCTGCAGATAACAC
GAGGGTACCGCTGTACATGCTGATGGTAGCGGTTCACAAAGAGCTGGATAGCGATGATGT
TCCAGACGGTAGATTTGATATATTATTATGTAGAGATTCGAGCAGAGAAGTTGGAGAGTG
AAGGAAATTGTTGTTACGAAAGTCAGTGATTATGTATTGTGTAGTATAGTATATTGTAAG
AAATTTTTTTTTCTAGGGAATATGCGTTTTGATGTAGTAGTATTTCACTGTTTTGATTTA
GTGTTTGTTGCACGGCAGTAGCGAGAGACAAGTGGGAAAGAGTAGGATAAAAAGACAATC
TATAAAAAGTAAACATAAAATAAAGGTAGTAAGTAGCTTTTGGTTGAACATCCGGGTAAG
AGACAACAGGGCTTGGAGGAGACGTACATGAGGGCTATTTAGGGCTATTTAGGGCTATGT
AGAAGTGTTGTAGGGCTAAAGAACAGGGTTTCATTTTCATTTTTTTTTTTTAATTTCGGT
CAGAAAGCCGGGTAAGGAGTGACAGCGAGAGTAGAGGTAGATGTGAAAA
>W303_chrXVI:960169-965737
ATATATATGTCACTGTATTGCATGCTGGATGGTGTTAGACAAGGCCGTAGGGACATATAG
CATCTAGGAAGTAACCTTGTACGAAAATAGGCAATATTTCCTGTTTAGGCGATTGTGACG
CAGATTTTAGTCCAACGATCTAGCGTCAAGGAATTTTTTTATAGTGGGACATTGCACCAA
GGAAGTAACTTGATACGTCGTGGGTGAATGGGTCTGTTTTCTTATTCGGCGGGGTAATAC
ATTTTTGGGGGAAGTTTGTCTGTCTGACGCGCCATATGTAGGTACGCCAAAAAGGGCTCC
TCTACTTCGAAGCGCGAGGTCGTATACCTAATAAGGAAATGTAATTTATAACTTTTTATT
ATATTGGTCTTTTCGAGAGCGGAACGTAGGTCCATGTTTAAAGTATCCAAGAGAATATCC
ACGAAGCGGCTGAGCAACGAACAGAATCCTGGTTCTCCTCGACTAAGCAGATAGTTAAGA
TACTGTGCACCATGGAAATTGAAAACGAAAGTACGTACCGACTACTTTATTTTTGCAGGC
CGGAAATCAAGCGATGAATGAGACATCCTTCTGTTTTCTATGTTGTGCTTGAAGGGGACA
GACAGTCGCTTATCTTAGTGAGATTGCTTACTAACTGAATTTACTTTGCTGCTGCTAGAG
ATTTGCACCTGCATAGCGCAGATTCTGCATCTTCTCAATAGCTTAATTATTACATTCTCA
GATGATGATAAGACGGAAACTGGACAATCTTTTGTTTATATTGATGGATTTCTTGTCAAA
AAGCATAACAATCAACATACTATTGTTAATTTCGAAACTTACAAAAATAAAATGAAAGTT
TCCGATAGGCGTAAGTTTGAAAAAGCAAACTTTGACGAGTTTGAGTCGGCTCTAAATAAC
AAAAACGACTTGGTACATTGTCCCTCAATAACTTTATTTGAATCGATCCCCACGGAAGTG
CGGTCATTCTACGAAGACGAAAAGTCTGGCCTAATCAAAGTGGTAAAATTCAGAACTGGT
GCAATGGATAGGAAAAGGTCTTTTGAAAAAATTGTCATTTCCGTCATGGTCGGGAAAAAT
GTACAAAAGTTCCTGACATTTGTTGAAGACGAACCAGATTTCCAGGGCGGACCAATCCCT
TCAAAGTATCTTATTCCCAAGAAAATCAACTTGATGGTCTACACGTTGTTTCAAGTGCAT
ACTTTGAAATTCAATAGAAAGGATTACGATACCCTTTCTCTTTTTTACCTCAACAGAGGA
TACTATAATGAGTTGAGTTTTCCGTGTCCTGGAACGTTGTCACGAAATAGCGAGTGCCAG
GCCGAACGACAGCTCTACGATGCGTACTTTCACTGACTTTGTTTCTGGCGCACCTATTGT
AAGGAGTCTTCAGAAAAGCACCATAAGGAAATATGGGTACAATTTGGCACCCCACATGTT
TTTGTTACTACACGTAGATGAGCTATCGATTTTTTCTGCATACCAAGCAAGTTTACCTGG
CGAAAAGAAAGTCGACACAGAGCGGCTGAAGCGTGATCTATGCCCACGTAAACCCATTGA
GATAAAGTACTTTTCACAGATATGTAACGATATGATGAACAAAAAGGACCGATTGGGTGA
TGTTTTGCATGTGTGCTGCCCAAGTTGAGAAGAGATACTAACAAAATGACCGCGGCTCTC
AAAAATAATTGACGAGCTTACGGTGATACGCTTACCGTTATCCAGAGCTACAGCGCAACG
TATACGTCGACGATACAACAAGAACGGTTCATCGGAGCCTCGACTAAAGACGCTTGACGG
ACTCACTTCCGAGCGCTGGATTCAATGGTTAGGCCTTGAAAGCGACTACCATTGTTCATT
CTCTAGTACTCGGAATGCGGAAGACGTAGTGGCAGGTGAGGCGGCGAGTTCAGATCATCA
TCAAAAAATTTCAAGAGTAACGCGAAAAAGGCCCCGAGAGCCCAAGAGTACAAACGATAT
CCTCGTCGCAGGCCAGAAACTCTTTGGCAGCTCCTTTGAATTCAGGGACTTGCATCAGTT
GCGCTTATGTCATGAAATATACATGGCAGACACACCCTCTGTGGCAGTACAGGCCCCACC
GGGCTATGGTAAGACGGAGTTATTTCATCTCCCCTTGATAGCACTGGCGTCTAAGGGCGA
CGTGAAATATGTGTCGTTTCTGTTTGTACCGTACACAGTGTTGCTTGCTAATTGCATGAT
CAGGTTGGGCCGATGCGGTTGCTTGAATGTGGCCCCTGTAAGAAACTTTATTGAAGAAGG
TTGCGATGGCGTTACTGATTTATACGTGGGGATCTACGATGATCTTGCTAGCACTAATTT
CACAGACAGGATAGCTGCGTGGGAGAATATTGTTGAGTGCACCTTTAGGACCAACAACGT
AAAATTGGGTTACCTCATTGTAGATGAGTTTCACAACTTTGAAACGGAGGTCTACCGGCA
GTCGCAATTTGGGGGCATAACTAACCTTGATTTTGACGCTTTTGAGAAAGCAATCTTTTT
GAGCGGCACAGCACCTGAGGCTGTAGCTGATGCTGCGTTGCAGCGTATTGGGCTTACGGG
ACTGGCCAAGAAGTCGATGGACATCAACGAGCTCAAACGGTCGGAAGATCTCAGCAGAGG
TCTATCCAGCTATCCAACACGGATGTTTAATCTAATCAAGGAGAAATCCGAGGTGCCTTT
AGGGCATGTTCATAAAATTTGGAAGAAAGTGGAATCACAGCCCGAAGAAGCACTGAAGCT
TCTTTTAGCCCTCTTTGAAATTGAACCAGAGTCGAAGGCCATTGTAGTTGCAAGCACAAC
CAACGAAGTGGAAGAATTGGCCTGCTCTTGGAGAAAGTATTTTAGGGTGGTATGGATACA
CGGGAAGCTGGGTGCTGCAGAAAAGGTGTCTCGCACAAAGGAGTTTGTCACTGACGGTAG
CATGCGAGTTCTCATCGGAACGAAATTAGTGACTGAAGGAATTGACATTAAGCAATTGAT
GATGGTGATCATGCTTGATAATAGACTTAATATTATTGAGCTCATTCAAGGCGTAGGGAG
ACTAAGAGATGGGGGCCTCTGTTATCTATTATCTAGAAAAAACAGTTGGGCGGCAAGGAA
TCGTAAGGGTGAATTACCACCGATTAAGGAAGGCTGTATAACCGAACAGGTACGCGAGTT
CTATGGACTTGAATCAAAGAAAGGAAAAAAGGGCCAGCATGTTGGATGCTGTGGCTCCAG
GACAGACCTGTCTGCTGACACAGTGGAACTGATAGAAAGAATGGACAGATTGGCTGAAAA
ACAGGCGACAGCTTCCATGTCGATCGTTGCGTTACCGTCTAGCTTCCAGGAGAGCAATAG
CAGTGACAGGTGCAGAAAGTATTGCAGCAGTGATGAGGACAGCAACACGTGCATTCATGG
TAGTGCTAATGCCAGTACCAATGCGACTACCAACTCCAGCACTAATGCTACTACCACTGC
CAGCACCAACGTCAGGACTAGTGCTACTACCACTGCCAGCATCAACGTCAGGACTAGTGC
GACTACCACTGAAAGTACCAACTCCAGCACTAATGCTACTACCACTGCCAGCACCAACGT
CAGGACTAGTGCTACTACCACTGCCAGCATCAACGTCAGGACTAGTGCGACTACCACTGA
AAGTACCAACTCCAACACTAGTGCTACTACCACCGAAAGTACCGACTCCAACACTAGTGC
TACTACCACTGAAAGTACCAACTCCAGCACTAATGCTACTACCACTGCCAGCATCAACGT
CAGGACTAGTGCGACTACCACTGAAAGTACCAACTCCAACACTAATGCTACTACCACTGA
AAGTACCAACTCCAGCACTAATGCTACTACCACTGAAGGTACCAACTCCAACACTAGTGC
TACTACCACTGCTAGCACCAACTCCAGCACTAATGCTACTACCACTGAAAGTACCAACGC
TAGTGCCAAGGAGGACGCCAATAAAGATGGCAATGCTGAGGATAATAGATTCCATCCAGT
CACCGACATTAACAAAGAGTCGTATAAGCGGAAAGGGAGTCAAATGGTTTTGCTAGAGAG
AAAGAAACTGAAAGCACAATTTCCCAATACTTCCGAGAATATGAATGTCTTACAGTTTCT
TGGATTTCGGTCTGACGAAATTAAACATCTTTTCCTCTATGGTATTGACGTATACTTCTG
CCCAGAGGGAGTATTCACACAATACGGATTATGCAAGGGCTGTCAAAAGATGTTCGAGCT
CTGTGTCTGTTGGGCTGGCCAGAAAGTATCGTATCGGAGGATGGCTTGGGAAGCACTAGC
TGTGGAGAGAATGCTGCGAAATGACGAGGAATACAAAGAATACTTGGAAGACATCGAGCC
ATATCATGGGGACCCTGTAGGATATTTGAAATATTTTAGCGTAAAAAGGGGAGAGATCTA
CTCTCAGATACAGAGAAATTATGCTTGGTACCTGGCCATTACTAGAAGAAGAGAAACAAT
TAGTGTATTGGATTCGACAAGAGGCAAGCAAGGGAGCCAAGTTTTCCGCATGTCTGGAAG
GCAGATCAAAGAGTTGTATTATAAAGTATGGAGCAACTTGCGTGAATCGAAGACAGAGGT
GCTGCAGTACTTTTTGAACTGGGACGAAAAAAAGTGCCGGGAAGAATGGGAGGCAAAAGA
CGATACGGTCTTTGTGGAAGCGCTCGAGAAAGTTGGAGTTTTTCAGCGTTTGCGTTCCAT
GACGAGCGCTGGACTGCAGGGTCCGCAGTACGTCAAGCTGCAGTTTAGCAGGCATCATCG
ACAGTTGAGGAGCAGATATGAATTAAGTCTAGGAATGCACTTGCGAGATCAGCTTGCGCT
GGGAGTTACCCCATCTAAAGTGCCGCATTGGACGGCATTCCTGTCGATGCTGATAGGGCT
GTTCTGCAATAAAACATTTCGGCAGAAACTGGAATATCTTTTGGAGCAGATTTCGGAGGT
GTGGTTGTTACCACATTGGCTTGATTTGGCAAACGTTGAAGTTCTCGCTGCAGATAACAC
GAGGGTACCGCTGTACATGCTGATGGTAGCGGTTCACAAAGAGCTGGATAGCGATGATGT
TCCAGACGGTAGATTTGATATATTATTATGTAGAGATTCGAGCAGAGAAGTTGGAGAGTG
AAGGAAATTGTTGTTACGAAAGTCAGTGATTATGTATTGTGTAGTATAGTATATTGTAAG
AAATTTTTTTTTCTAGGGAATATGCGTTTTGATGTAGTAGTATTTCACTGTTTTGATTTA
GTGTTTGTTGCACGGCAGTAGCGAGAGACAAGTGGGAAAGAGTAGGATAAAAAGACAATC
TATAAAAAGTAAACATAAAATAAAGGTAGTAAGTAGCTTTTGGTTGAACATCCGGGTAAG
AGACAACAGGGCTTGGAGGAGACGTACATGAGGGCTATTTAGGGCTATTTAGGGCTATGT
AGAAGTGTTGTAGGGCTAAAGAACAGGGTTTCATTTTCATTTTTTTTTTTTAATTTCGGT
CAGAAAGCCGGGTAAGGAGTGACAGCGAGAGTAGAGGTAGATGTGAAAA
>W303_chrXVI:965928-971496
ATATATATGTCACTGTATTGCATGCTGGATGGTGTTAGACAAGGCCGTAGGGACATATAG
CATCTAGGAAGTAACCTTGTACGAAAATAGGCAATATTTCCTGTTTAGGCGATTGTGACG
CAGATTTTAGTCCAACGATCTAGCGTCAAGGAATTTTTTTATAGTGGGACATTGCACCAA
GGAAGTAACTTGATACGTCGTGGGTGAATGGGTCTGTTTTCTTATTCGGCGGGGTAATAC
ATTTTTGGGGGAAGTTTGTCTGTCTGACGCGCCATATGTAGGTACGCCAAAAAGGGCTCC
TCTACTTCGAAGCGCGAGGTCGTATACCTAATAAGGAAATGTAATTTATAACTTTTTATT
ATATTGGTCTTTTCGAGAGCGGAACGTAGGTCCATGTTTAAAGTATCCAAGAGAATATCC
ACGAAGCGGCTGAGCAACGAACAGAATCCTGGTTCTCCTCGACTAAGCAGATAGTTAAGA
TACTGTGCACCATGGAAATTGAAAACGAAAGTACGTACCGACTACTTTATTTTTGCAGGC
CGGAAATCAAGCGATGAATGAGACATCCTTCTGTTTTCTATGTTGTGCTTGAAGGGGACA
GACAGTCGCTTATCTTAGTGAGATTGCTTACTAACTGAATTTACTTTGCTGCTGCTAGAG
ATTTGCACCTGCATAGCGCAGATTCTGCATCTTCTCAATAGCTTAATTATTACATTCTCA
GATGATGATAAGACGGAAACTGGACAATCTTTTGTTTATATTGATGGATTTCTTGTCAAA
AAGCATAACAATCAACATACTATTGTTAATTTCGAAACTTACAAAAATAAAATGAAAGTT
TCCGATAGGCGTAAGTTTGAAAAAGCAAACTTTGACGAGTTTGAGTCGGCTCTAAATAAC
AAAAACGACTTGGTACATTGTCCCTCAATAACTTTATTTGAATCGATCCCCACGGAAGTG
CGGTCATTCTACGAAGACGAAAAGTCTGGCCTAATCAAAGTGGTAAAATTCAGAACTGGT
GCAATGGATAGGAAAAGGTCTTTTGAAAAAATTGTCATTTCCGTCATGGTCGGGAAAAAT
GTACAAAAGTTCCTGACATTTGTTGAAGACGAACCAGATTTCCAGGGCGGACCAATCCCT
TCAAAGTATCTTATTCCCAAGAAAATCAACTTGATGGTCTACACGTTGTTTCAAGTGCAT
ACTTTGAAATTCAATAGAAAGGATTACGATACCCTTTCTCTTTTTTACCTCAACAGAGGA
TACTATAATGAGTTGAGTTTTCCGTGTCCTGGAACGTTGTCACGAAATAGCGAGTGCCAG
GCCGAACGACAGCTCTACGATGCGTACTTTCACTGACTTTGTTTCTGGCGCACCTATTGT
AAGGAGTCTTCAGAAAAGCACCATAAGGAAATATGGGTACAATTTGGCACCCCACATGTT
TTTGTTACTACACGTAGATGAGCTATCGATTTTTTCTGCATACCAAGCAAGTTTACCTGG
CGAAAAGAAAGTCGACACAGAGCGGCTGAAGCGTGATCTATGCCCACGTAAACCCATTGA
GATAAAGTACTTTTCACAGATATGTAACGATATGATGAACAAAAAGGACCGATTGGGTGA
TGTTTTGCATGTGTGCTGCCCAAGTTGAGAAGAGATACTAACAAAATGACCGCGGCTCTC
AAAAATAATTGACGAGCTTACGGTGATACGCTTACCGTTATCCAGAGCTACAGCGCAACG
TATACGTCGACGATACAACAAGAACGGTTCATCGGAGCCTCGACTAAAGACGCTTGACGG
ACTCACTTCCGAGCGCTGGATTCAATGGTTAGGCCTTGAAAGCGACTACCATTGTTCATT
CTCTAGTACTCGGAATGCGGAAGACGTAGTGGCAGGTGAGGCGGCGAGTTCAGATCATCA
TCAAAAAATTTCAAGAGTAACGCGAAAAAGGCCCCGAGAGCCCAAGAGTACAAACGATAT
CCTCGTCGCAGGCCAGAAACTCTTTGGCAGCTCCTTTGAATTCAGGGACTTGCATCAGTT
GCGCTTATGTCATGAAATATACATGGCAGACACACCCTCTGTGGCAGTACAGGCCCCACC
GGGCTATGGTAAGACGGAGTTATTTCATCTCCCCTTGATAGCACTGGCGTCTAAGGGCGA
CGTGAAATATGTGTCGTTTCTGTTTGTACCGTACACAGTGTTGCTTGCTAATTGCATGAT
CAGGTTGGGCCGATGCGGTTGCTTGAATGTGGCCCCTGTAAGAAACTTTATTGAAGAAGG
TTGCGATGGCGTTACTGATTTATACGTGGGGATCTACGATGATCTTGCTAGCACTAATTT
CACAGACAGGATAGCTGCGTGGGAGAATATTGTTGAGTGCACCTTTAGGACCAACAACGT
AAAATTGGGTTACCTCATTGTAGATGAGTTTCACAACTTTGAAACGGAGGTCTACCGGCA
GTCGCAATTTGGGGGCATAACTAACCTTGATTTTGACGCTTTTGAGAAAGCAATCTTTTT
GAGCGGCACAGCACCTGAGGCTGTAGCTGATGCTGCGTTGCAGCGTATTGGGCTTACGGG
ACTGGCCAAGAAGTCGATGGACATCAACGAGCTCAAACGGTCGGAAGATCTCAGCAGAGG
TCTATCCAGCTATCCAACACGGATGTTTAATCTAATCAAGGAGAAATCCGAGGTGCCTTT
AGGGCATGTTCATAAAATTTGGAAGAAAGTGGAATCACAGCCCGAAGAAGCACTGAAGCT
TCTTTTAGCCCTCTTTGAAATTGAACCAGAGTCGAAGGCCATTGTAGTTGCAAGCACAAC
CAACGAAGTGGAAGAATTGGCCTGCTCTTGGAGAAAGTATTTTAGGGTGGTATGGATACA
CGGGAAGCTGGGTGCTGCAGAAAAGGTGTCTCGCACAAAGGAGTTTGTCACTGACGGTAG
CATGCGAGTTCTCATCGGAACGAAATTAGTGACTGAAGGAATTGACATTAAGCAATTGAT
GATGGTGATCATGCTTGATAATAGACTTAATATTATTGAGCTCATTCAAGGCGTAGGGAG
ACTAAGAGATGGGGGCCTCTGTTATCTATTATCTAGAAAAAACAGTTGGGCGGCAAGGAA
TCGTAAGGGTGAATTACCACCGATTAAGGAAGGCTGTATAACCGAACAGGTACGCGAGTT
CTATGGACTTGAATCAAAGAAAGGAAAAAAGGGCCAGCATGTTGGATGCTGTGGCTCCAG
GACAGACCTGTCTGCTGACACAGTGGAACTGATAGAAAGAATGGACAGATTGGCTGAAAA
ACAGGCGACAGCTTCCATGTCGATCGTTGCGTTACCGTCTAGCTTCCAGGAGAGCAATAG
CAGTGACAGGTGCAGAAAGTATTGCAGCAGTGATGAGGACAGCAACACGTGCATTCATGG
TAGTGCTAATGCCAGTACCAATGCGACTACCAACTCCAGCACTAATGCTACTACCACTGC
CAGCACCAACGTCAGGACTAGTGCTACTACCACTGCCAGCATCAACGTCAGGACTAGTGC
GACTACCACTGAAAGTACCAACTCCAGCACTAATGCTACTACCACTGCCAGCACCAACGT
CAGGACTAGTGCTACTACCACTGCCAGCATCAACGTCAGGACTAGTGCGACTACCACTGA
AAGTACCAACTCCAACACTAGTGCTACTACCACCGAAAGTACCGACTCCAACACTAGTGC
TACTACCACTGAAAGTACCAACTCCAGCACTAATGCTACTACCACTGCCAGCATCAACGT
CAGGACTAGTGCGACTACCACTGAAAGTACCAACTCCAACACTAATGCTACTACCACTGA
AAGTACCAACTCCAGCACTAATGCTACTACCACTGAAGGTACCAACTCCAACACTAGTGC
TACTACCACTGCTAGCACCAACTCCAGCACTAATGCTACTACCACTGAAAGTACCAACGC
TAGTGCCAAGGAGGACGCCAATAAAGATGGCAATGCTGAGGATAATAGATTCCATCCAGT
CACCGACATTAACAAAGAGTCGTATAAGCGGAAAGGGAGTCAAATGGTTTTGCTAGAGAG
AAAGAAACTGAAAGCACAATTTCCCAATACTTCCGAGAATATGAATGTCTTACAGTTTCT
TGGATTTCGGTCTGACGAAATTAAACATCTTTTCCTCTATGGTATTGACGTATACTTCTG
CCCAGAGGGAGTATTCACACAATACGGATTATGCAAGGGCTGTCAAAAGATGTTCGAGCT
CTGTGTCTGTTGGGCTGGCCAGAAAGTATCGTATCGGAGGATGGCTTGGGAAGCACTAGC
TGTGGAGAGAATGCTGCGAAATGACGAGGAATACAAAGAATACTTGGAAGACATCGAGCC
ATATCATGGGGACCCTGTAGGATATTTGAAATATTTTAGCGTAAAAAGGGGAGAGATCTA
CTCTCAGATACAGAGAAATTATGCTTGGTACCTGGCCATTACTAGAAGAAGAGAAACAAT
TAGTGTATTGGATTCGACAAGAGGCAAGCAAGGGAGCCAAGTTTTCCGCATGTCTGGAAG
GCAGATCAAAGAGTTGTATTATAAAGTATGGAGCAACTTGCGTGAATCGAAGACAGAGGT
GCTGCAGTACTTTTTGAACTGGGACGAAAAAAAGTGCCGGGAAGAATGGGAGGCAAAAGA
CGATACGGTCTTTGTGGAAGCGCTCGAGAAAGTTGGAGTTTTTCAGCGTTTGCGTTCCAT
GACGAGCGCTGGACTGCAGGGTCCGCAGTACGTCAAGCTGCAGTTTAGCAGGCATCATCG
ACAGTTGAGGAGCAGATATGAATTAAGTCTAGGAATGCACTTGCGAGATCAGCTTGCGCT
GGGAGTTACCCCATCTAAAGTGCCGCATTGGACGGCATTCCTGTCGATGCTGATAGGGCT
GTTCTGCAATAAAACATTTCGGCAGAAACTGGAATATCTTTTGGAGCAGATTTCGGAGGT
GTGGTTGTTACCACATTGGCTTGATTTGGCAAACGTTGAAGTTCTCGCTGCAGATAACAC
GAGGGTACCGCTGTACATGCTGATGGTAGCGGTTCACAAAGAGCTGGATAGCGATGATGT
TCCAGACGGTAGATTTGATATATTATTATGTAGAGATTCGAGCAGAGAAGTTGGAGAGTG
AAGGAAATTGTTGTTACGAAAGTCAGTGATTATGTATTGTGTAGTATAGTATATTGTAAG
AAATTTTTTTTTCTAGGGAATATGCGTTTTGATGTAGTAGTATTTCACTGTTTTGATTTA
GTGTTTGTTGCACGGCAGTAGCGAGAGACAAGTGGGAAAGAGTAGGATAAAAAGACAATC
TATAAAAAGTAAACATAAAATAAAGGTAGTAAGTAGCTTTTGGTTGAACATCCGGGTAAG
AGACAACAGGGCTTGGAGGAGACGTACATGAGGGCTATTTAGGGCTATTTAGGGCTATGT
AGAAGTGTTGTAGGGCTAAAGAACAGGGTTTCATTTTCATTTTTTTTTTTTAATTTCGGT
CAGAAAGCCGGGTAAGGAGTGACAGCGAGAGTAGAGGTAGATGTGAAAA
>W303_chrXII:1108832-1115484
ATATATATGTCACTGTATTGCATGCTGGATGGTGTTAGACAAGGCCGTAGGGACATATAG
CATCTAGGAAGTAACCTTGTACGAAAATAGGCAATATTTCCTGTTTAGGCGATTGTGACG
CAGATTTTAGTCCAACGATCTAGCGTCAAGGAATTTTTTTATAGTGGGACATTGCACCAA
GGAAGTAACTTGATACGTCGTGGGTGAATGGGTCTGTTTTCTTATTCGGCGGGGTAATAC
ATTTTTGGGGGAAGTTTGTCTGTCTGACGCGCCATATGTAGGTACGCCAAAAAGGGCTCC
TCTACTTCGAAGCGCGAGGTCGTATACCTAATAAGGAAATGTAATTTATAACTTTCTATT
ATATTGGTCTTTTCGAGAGCGGAAGAAGTTGTAGGCTAAGCGCAGGCTAAGCGTAGGTCC
ATATTTAAAGTATCCAAGAGAATATCCACGAAGCGGCTGAGCAACGAACAGAATCCTGGT
TCTCCTCGACTAAGCAGATAGTTAAGATACTGTGCACCATGGAAATTGAAAACGAAAGTA
CGTACCGACTACTTTATTTTTGCAGGCCGGAAATCAAGCGATGAATGAGACATCCTTCTG
TTTTCTATGTTGGGACAGACAGTCGCTTATCTTAGTGAGATTTCTTATTAACTGAATTTT
CTTTGCTGCTGCTGGAGATTTGCACCTGCATAGCGCAGATTCTGCTTCTTCTCAATAGAG
TAGCTTAATTATTACATTCTTAGATGATGATAAGACGGAAACTGGACAATCTTTTGTTTA
TATTGATGGATTTCTTGTCAAAAAGCATAACAATCAACATACTATTGTTAATTTCGAAAC
TTACAAAAATAAAATGAAAGTTTCCGATAGGCGTAAGTTTGAAAAAGCAAACTTTGACGA
GTTTGAGTCGGCTCTAAATAACAAAAACGACTTGGTACATTGTCCCTCAATAACTTTATT
TGAATCGATCCCCACGGAAGTGCGGTCATTCTACGAAGACGAAAAGTCTGGCCTAATCAA
AGTGGTAAAATTCAGAACTGGTGCAATGGATAGGAAAAGGTCTTTTGAAAAAATTGTCAT
TTCCGTCATGGTCGGGAAAAATGTACAAAAGTTCCTGACATTTGTTGAAGACGAACCAGA
TTTCCAGGGCGGACCAATCCCTTCAAAGTATCTTATTCCCAAGAAAATCAACTTGATGGT
CTACACGTTGTTTCAAGTGCATACTTTGAAATTCAATAGAAAGGATTACGATACCCTTTC
TCTTTTTTACCTCAACAGAGGATACTATAATGAGTTGAGTTTCCGTGTCCTGGAACGTTG
TCACGAAATAGCGAGTGCCAGGCCGAACGACAGCTCTACGATGCGTACTTTCACTGACTT
TGTTTCTGGCGCACCTATTGTAAGGAGTCTTCAGAAAAGCACCATAAGGAAATATGGGTA
CAATTTGGCACCCTACATGTTCTTGTTACTACACGTAGATGAGCTATCGATTTTTTCTGC
ATACCAAGCAAGTTTACCTGGCGAAAAGAAAGTCGACACAGAGCGGCTGAAGCGTGATCT
ATGCCCACGTAAACCCATTGAGATAAAGTACTTTTCACAGATATGTAACGATATGATGAA
CAAAAAAGACCGATTGGGTGATATTTTGCATATTATCTTGCGAGCATGTGCGCTCAATTT
CGGGGCGGGTCCCCGTGGTGGCGCTGGTGACGAAGAGGATCGATCTATTACGAATGAAGA
ACCCATTATTCCCTCTGTGGACGAGCATGGCTTGAAAGTATGTAAGTTGCGTAGTCCTAA
CACTCCACGAAGACTCAGAAAAACACTAGATGCCGTGAAAGCTTTATTGGTGTCGTCTTG
TGCTTGTACTGCAAGGGATTTAGATATATTTGATGACACCAACGGCGTTGCAATGTGGAA
ATGGATCAAAATTCTGTACCACGAAGTAGCGCAGGAAACCACGCTGAAGGACTCTTATAG
AATAACTTTGGTACCTTCTTCTGATGGTATATCAGTATGTGGAAAACTTTTTAATCGCGA
GTATGTCCGCGGCTTTTACTTTGCATGCAAGGCTCAGTTCGATAACCTTTGGGGAGAGTT
GAACAACTGCTTTTATATGCCTACAGTGGTTGATATTGCCAGCCTCATTTTGCGTAATCG
AGAAGTTTTGTTCAGAGAGCCAAAGCGAGGAATTGACGAGTATCTGGAAAACGATTCTTT
TCTTCAAATGATACCTGTTAAATATCGTGAAATTGTGCTGCCCAAGTTGAGAAGAGATAC
TAACAAAATGACCGCGGCTCTTAAAAATAAAGTCACTGTTGCAATTGACGAGCTTACGGT
GCCACTTATGTGGATGGTCCATTTTGCCGTAGGATACCCTTACCGTTATCCAGAGCTTCA
GCTACTCGCTTTTGCCGGTCCTCAGCGCAACGTATACGTCGATGATACAACAAGACGCAT
CCAACTGTACACTGATTACAACAAGAACGGTTCATCGGAGCCTCGACTTAAGACGCTTGA
CGGACTCACTTCAGATTACGTGTTTTATTTTGTCACTGTGCTAAGGCAAATGCAAATATG
TGCGCTTGGTAACAGTTATGACGCTTTTAATCATGATCCTTGGATGGATGTGGTGGGATT
TGAGGATCCAGATCAAGTAACAAATCGAGACATTTCGAGGATAGTTTTGTATTCCTACAT
GTTTCTGAATACCGCGAAGGGCTGTCTGGTTGAATACGCAACTTTTCGGCAGTACATGAG
GGAACTTCCGAAGAATGCACCTCAGAAGCTGAATTTTCGGGAGATGCGTCAGGGGTTGAT
TGCCCTAGGACGGCACTGCGTAGGTAGCAGATTTGAAACAGATTTGTACGAGTCGGCGAC
GAGTGAACTCATGGCCAATCATTCCGTTCAAACAGGGCGAAATATTTACGGTGTGGATTC
CTTTTCGTTAACTAGTGTCAGTGGGACGACCGCCACTTTATTGCAGGAACGAGCTTCCGA
GCGCTGGATTCAATGGTTAGGCCTTGAAAGCGACTACCATTGTTCATTCTCTAGTACTCG
GAATGCGGAAGACGTAGTGGCAGGTGAGGCGGCGAGTTCAGATCATGATCAAAAAATTTC
AAGAGTAACGCGAAAAAGGCCCCGAGAGCCCAAGAGTACAAACGATATCCTCGTCGCAGG
CCAGAAACTCTTTGGCAGCTCCTTTGAATTCAGGGACTTGCATCAGTTGCGCTTATGTCA
TGAAATATACATGGCAGACACACCCTCTGTGGCAGTACAGGCCCCACCGGGCTATGGTAA
GACGGAGTTATTTCATCTCCCCTTGATAGCACTGGCGTCTAAGGGCGACGTGAAATATGT
GTCGTTTCTGTTTGTACCGTACACAGTGTTGCTTGCTAATTGCATGATCAGGTTGAGCCG
ATGCGGTTGCTTGAATGTGGCCCCTGTAAGAAACTTTATTGAAGAAGGTTGCGATGGCGT
TACTGATTTATACGTGGGGATCTACGATGATCTTGCTAGCACTAATTTCACAGACAGGAT
AGCTGCGTGGGAGAATATTGTTGAGTGCACCTTTAGGACCAACAACGTAAAATTGGGTTA
CCTCATTGTAGATGAGTTTCACAACTTTGAAACGGAGGTCTACCGGCAGTCGCAATTTGG
GGGCATAACTAACCTTGATTTTGACGCTTTTGAGAAAGCAATCTTTTTGAGCGGCACAGC
ACCTGAGGCTGTAGCTGATGCTGCGTTGCAGCGTATTGGGCTTACGGGACTGGCCAAGAA
GTCGATGGACATCAACGAGCTCAAACGGTCGGAAGATCTCAGCAGAGGTCTATCCAGCTA
TCCAACACGGATGTTTAATCTAATCAAGGAGAAATCCGAGGTGCCTTTAGGGCATGTTCA
TAAAATTTGGAAGAAAGTGGAATCACAGCCCGAAGAAGCACTGAAGCTTCTTTTAGCCCT
CTTTGAAATTGAACCAGAGTCGAAGGCCATTGTAGTTGCAAGCACAACCAACGAAGTGGA
AGAATTGGCCTGCTCTTGGAGAAAGTATTTTAGGGTGGTATGGATACACGGGAAGCTGGG
TGCTGCAGAAAAGGTGTCTCGCACAAAGGAGTTTGTCACTGACGGTAGCATGCGAGTTCT
CATCGGAACGAAATTAGTGACTGAAGGAATTGACATTAAGCAATTGATGATGGTGATCAT
GCTTGATAATAGACTTAATATTATTGAGCTCATTCAAGGCGTAGGGAGACTAAGAGATGG
GGGCCTCTGTTATCTATTATCTAGAAAAAACAGTTGGGCGGCAAGGAATCGTAAGGGTGA
ATTACCACCGATTAAGGAAGGCTGTATAACCGAACAGGTACGCGAGTTCTATGGACTTGA
ATCAAAGAAAGGAAAAAAGGGCCAGCATGTTGGATGCTGTGGCTCCAGGACAGACCTGTC
TGCTGACACAGTGGAACTGATAGAAAGAATGGACAGATTGGCTGAAAAACAGGCGACAGC
TTCCATGTCGATCATTGCGTTACCGTCTAGCTTCCAGGAGAGCAATAGCAGTGACAGGTG
CAGAAAGTATTGCAGCAGTGATGAGGACAGCGACACGTGCATTCATGGTAGTGCTAATGC
CAGTACCAATGCGACTACCAACTCCAGCACTAATGCTACTACCACTGCCAGCACCAACGT
CAGGACTAGTGCTACTACCACTGCCAGCATCAACGTCAGGACTAGTGCGATTACCACTGA
AAGTACCAACTCCAGCACTAATGCTACTACCACTGCCAGCACCAACGTCAGGACTAGTGC
TACTACCACTGCCAGCATCAACGTCAGGACTAGTGCGACTACCACTGAAAGTACCAACTC
CAACACTAGTGCTACTACCACCGAAAGTACCGACTCCAACACTAGTGCTACTACCACCGA
AAGTACCGACTCCAACACTAGTGCTACTACCACTGCTAGCACCAACTCCAGCACTAATGC
CACTACCACTGCTAGCACCAACTCCAGCACTAATGCCACTACCACTGAAAGTACCAACGC
TAGTGCCAAGGAGGACGCCAATAAAGATGGCAATGCTGAGGATAATAGATTCCATCCAGT
CACCGACATTAACAAAGAGTCGTATAAGCGGAAAGGGAGTCAAATGGTTTTGCTAGAGAG
AAAGAAACTGAAAGCACAATTTCCCAATACTTCCGAGAATATGAATGTCTTACAGTTTCT
TGGATTTCGGTCTGACGAAATTAAACATCTTTTCCTCTATGGTATTGACGTATACTTCTG
CCCAGAGGGAGTATTCACACAATACGGATTATGCAAGGGCTGTCAAAAGATGTTCGAGCT
CTGTGTCTGTTGGGCTGGCCAGAAAGTATCGTATCGGAGGATGGCTTGGGAAGCACTAGC
TGTGGAGAGAATGCTGCGAAATGACGAGGAATACAAAGAATACTTGGAAGACATCGAGCC
ATATCATGGGGACCCTGTAGGATATTTGAAATATTTTAGCGTAAAAAGGGGAGAGATCTA
CTCTCAGATACAGAGAAATTATGCTTGGTACCTGGCCATTACTAGAAGAAGAGAAACAAT
TAGTGTATTGGATTCGACAAGAGGCAAGCAAGGGAGCCAAGTTTTCCGCATGTCTGGAAG
GCAGATCAAAGAGTTGTATTATAAAGTATGGAGCAACTTGCGTGAATCGAAGACAGAGGT
GCTGCAGTACTTTTTGAACTGGGACGAGAAAAAGTGCCGGGAAGAATGGGAGGCAAAAGA
CGATACGGTCTTTGTGGAAGCGCTCGAGAAAGTTGGAGTTTTTCAGCGTTTGCGTTCCAT
GACGAGCGCTGGACTGCAGGGTCCGCAGTACGTCAAGCTGCAGTTTAGCAGGCATCATCG
ACAGTTGAGGAGCAGATATGAATTAAGTCTAGGAATGCACTTGCGAGATCAGCTTGCGCT
GGGAGTTACCCCATCTAAAGTGCCGCATTGGACGGCATTCCTGTCGATGCTGATAGGGCT
GTTCTACAATAAAACATTTCGGCAGAAACTGGAATATCTTTTGGAGCAGATTTCGGAGGT
GTGGTTGTTACCACATTGGCTTGATTTGGCAAACGTTGAAGTTCTCGCTGCAGATAACAC
GAGGGTACCGCTGTACATGCTGATGGTAGCGGTTCACAAAGAGCTGGATAGCGATGATGT
TCCAGACGGTAGATTTGATATAATATTACTATGTAGAGATTCGAGCAGAGAAGTTGGAGA
GTGAAGGAAATTGTTGTTACGAAAGTCAGTGATTATGTATTGTGTAGTATAGTATATTGT
AAGAAATTTTTTTTTCTAGGGAATATGCGTTTTGATGTAGTAGTATTTCACTGTTTTGAT
TTAGTGTTTGTTGCACGGCAGTAGCGAGAGACAAGTGGGAAAGAGTAGGATAAAAAGACA
ATCTATAAAAAGTAAACATAAAATAAAGGTAGTAAGTAGCTTTTGGTTGAACATCCGGGT
AAGAGACAACAGGGCTTGGAGGAGACGTACATGAGGGCTATTTAGGGCTATTTAGGGCTA
TGTAGAAGTGCTGTAGGGCTAAAGAACAGGGTTTCATTTTCATTTTTTTTTTTTAATTTC
GGTCAGAAAGCCGGGTAAGGTATGACAGCGAGAGTAGAGGTAGATGTGAGAGA
>W303_chrI:237979-243446
ATATATATGTCACTGTATTGCATGCTGGATGGTGTTAGACAAGGCCGTAGGGACATATAG
CATCTAGGAAGTAACCTTGTACGAAAATAGGCAATATTTCCTGTTTAGGCGATTGGGACG
CAGATTTTAGTCCAACGATCTAGCGTCAAGGAATTTTTTTATAGTGGGACATTGCACCAA
GGAAGTAACTTGATACGTCGTGGGTGAATGGGTCTGTTTTCTTATTCGGCGGGGTAATAC
ATTTTTGGGGGAAGTTTGTCTGTCTGACGCGCCATATGTAGGTACGCCAAAAAGGGCTCC
TCTACTTCGAAGCGCGAGGTCGTATACCTAATAAGGAAATGTAATTTATAACTTTCTATT
ATATTGGTCTTTTCGAGAGCGGAAGAAGTTGTAGGCTAAGCGCAGGCTAAGCGTAGGTCC
ATGTTTGAAGTATCCAAGAGAATATCCACGAATCCTGGTTCTCCTCGACTAAGCAGATAG
TTAAGATACTGTGCACCATGGAAATTGAAAACGAAAGTGCGTACCGACTACTTTATTTTT
GCAGGCCGGAAATCAAGCGATGAATGAGACATCCTTCTGTTTTCTATGTTGTGCTTGAAG
GGGACAGACAGTCGCTTATCTTAGTGAGATTTCTTATTAACTGAATTTTCTTTGCTGCTG
CTGGAGATTTGCACCTGCATAGCGCAGATTCTGCATCTTCTCAATAGCTTAATTATTACA
TTCTTAGATGATGATAAGACGGAAACTGGACAATCTTTTGTTTATATTGATGGATTTCTT
GTCAAAAAGCATAACAATCAACATACTATTGTTAATTTCGAAACTTACAAAAATAAAATG
AAAGTTTCCGATAGGCGTAAGTTTGAAAAAGCAAACTTTGACGAGTTTGAGTCGGCTCTA
AATAACAAAAACGACTTGGTACATTGTCCCTCAATAACTTTATTTGAATCGATCCCCACG
GAAGTGCGGTCATTCTACGAAGACGAAAAGTCTGGCCTAATCAAAGTGGTAAAATTCAGA
ACTGGTGCAATGAATAGGAAAAGGTCTTTTGAAAAAATTGTCATTTCCGTCATGGTCGGG
AAAAATGTACAAAAGTTCCTGACATTTGTTGAAGACGAACCAGATTTCCAGGGCGGACCA
ATCCCTTCAAAGTATCTTATTCCCAAGAAAATCAACTTGATGGTCTACACGTTGTTTCAA
GTGCATACTTTGAAATTCAATAGAAAGGATTACGATACCCTTTCTCTTTTTTACCTCAAC
AGAGGATACTATAATGAGTTGAGTTTTCCGTGTCCTGGAACGTTGTCACGAAATAGCGAG
TGCCAGGCCGAACGACAGCTCTACGATGCGTACTTTCACTGACTTTGTTTCTGGCGCACC
TATTGTAAGGAGTCTTCAGAAAAGCACCATAAGGAAATATGGGTACAATTTGGCACCCCA
CATGTTTTTGTTACTACACGTAGATGAGCTATCGATTTTTTCTGCATACCAAGCAAGTTT
ACCTGGCGAAAAGAAAGTCGACACAGAGCGGCTGAAGCGTGATCTATGCCCACGTAAACC
CATTGAGATAAAGTACTTTTCACAGATATGTAACGATATGATGAACAAAAAGGACCGATT
GGGTGATGTTTTGCGTGTGTGCTGCCCAAGTTGAGAAGAGATACTAACAAAATGACCGCG
GCTCTCAAAAATAATTGACGAGCTTACGGTGATACGCTTACCGTTATCCAGAGCTACAGC
GCAACGTATACGTCGACGATACAACAAGAACGGTTCATCGGAGCCTCGACTAAAGACGCT
TGACGGACTCACTTCCGAGCGCTGGATTCAATGGTTAGGCCTTGAAAGCGACTACCATTG
TTCATTCTCTAGTACTCGGAATGCGGAAGACGTAGTGGCAGGTGAGGCGGCGAGTTCAGA
TCATGATCAAAAAATTTCAAGAGTAACGCGAAAAAGGCCCCGAGAGCCCAAGAGTACAAA
CGATATCCTCGTCGCAGGCCAGAAACTCTTTGGCAGCTCCTTTGAATTCAGGGACTTGCA
TCAGTTGCGCTTATGTCATGAAATATACATGGCAGACACACCCTCTGTGGCAGTACAGGC
CCCACCGGGCTATGGTAAGACGGAGTTATTTCATCTCCCCTTGATAGCACTGGCGTCTAA
GGGCGACGTGAAATATGTGTCGTTTCTGTTTGTACCGTACACAGTGTTGCTTGCTAATTG
CATGATCAGGTTGGGCCGACGCGGTTGCTTGAATGTGGCCCCTGTAAGAAACTTTATTGA
AGAAGGTTACGATGGCGTTACTGATTTATACGTGGGGATCTACGATGATCTTGCTAGCAC
TAATTTCACAGACAGGATAGCTGCGTGGGAGAATATTGTTGAGTGCACCTTTAGGACCAA
CAACGTAAAATTGGGTTACCTCATTGTAGATGAGTTTCACAACTTTGAAACGGAGGTCTA
CCGGCAGTCGCAATTTGGGGGCATAACTAACCTTGATTTTGACGCTTTTGAGAAAGCAAT
CTTTTTGAGCGGCACAGCCCCTGAGGCTGTAGCTGATGCTGCGTTGCAGCGTATTGGGCT
TACGGGACTGGCCAAGAAGTCGATGGACATCAACGAGCTCAAACGGTCGGAAGATCTCAG
CAGAGGTCTATCCAGCTATCCAACACGGATGTTTAATCTAATCAAGGAGAAATCCGAGGT
GCCTTTAGGGCATGTTCATAAAATTTGGAAGAAAGTGGAATCACAGCCCGAAGAAGCACT
GAAGCTTCTTTTAGCCCTCTTTGAAATTGAACCAGAGTCGAAGGCCATTGTAGTTGCAAG
CACAACCAACGAAGTGGAAGAATTGGCCTGCTCTTGGAGAAAGTATTTTAGGGTGGTATG
GATACACGGGAAGCTGGGTGCTGCAGAAAAGGTGTCTCGCACAAAGGAGTTTGTCACTGA
CGGTAGCATGCGAGTTCTCATCGGAACGAAATTAGTGACTGAAGGAATTGACATTAAGCA
ATTGATGATGGTGATCATGCTTGATAATAGACTTAATATTATTGAGCTCATTCAAGGCGT
AGGGAGACTAAGAGATGGGGGCCTCTGTTATCTATTATCTAGAAAAAACAGTTGGGCGGC
AAGGAATCGTAAGGGTGAATTACCACCGATTAAGGAAGGCTGTATAACCGAACAGGTACG
CGAGTTCTATGGACTTGAATCAAAGAAAGGAAAAAAGGGCCAGCATGTTGGATGCTGTGG
CTCCAGGACAGACCTGTCTGCTGACACAGTGGAACTGATAGAAAGAATGGACAGATTGGC
TGAAAAACAGGCGACAGCTTCCATGTCGATCATTGCGTTACCGTCTAGCTTCCAGGAGAG
CAATAGCAGTGACAGGTGCAGAAAGTATTGCAGCAGTGATGAGGACAGCGACACGTGCAT
TCATGGTAGTGCTAATGCCAGTACCAATGCGACTACCAACTCCAGCACTAATGCTACTAC
CACTGCCAGCACCAACGTCAGGACTAGTGCTACTACCACTGCCAGCATCAACGTCAGGAC
TAGTGCGATTACCACTGAAAGTACCAACTCCAGCACTAATGCTACTACCACTGCCAGCAC
CAACGTCAGGACTAGTGCTACTACCACTGCCAGCATCAACGTCAGGACTAGTGCGACTAC
CACTGAAAGTACCAACTCCAACACTAGTGCTACTACCACCGAAAGTACCGACTCCAACAC
TAGTGCTACTACCACCGAAAGTACCGACTCCAACACTAGTGCTACTACCACTGCTAGCAC
CAACTCCAGCACTAATGCCACTACCACTGCTAGCACCAACTCCAGCACTAATGCCACTAC
CACTGAAAGTACCAACGCTAGTGCCAAGGAGGACGCCAATAAAGATGGCAATGCTGAGGA
TAATAGATTCCATCCAGTCACCGACATTAACAAAGAGTCGTATAAGCGGAAAGGGAGTCA
AATGGTTTTGCTAGAGAGAAAGAAACTGAAAGCACAATTTCCCAATACTTCCGAGAATAT
GAATGTCTTACAGTTTCTTGGATTTCGGTCTGACGAAATTAAACATCTTTTCCTCTATGG
TATTGACGTATACTTCTGCCCAGAGGGAGTATTCACACAATACGGATTATGCAAGGGCTG
TCAAAAGATGTTCGAGCTCTGTGTCTGTTGGGCTGGCCAGAAAGTATCGTATCGGAGGAT
GGCTTGGGAAGCACTAGCTGTGGAGAGAATGCTGCGAAATGACGAGGAATACAAAGAATA
CTTGGAAGACATCGAGCCATATCATGGGGACCCTGTAGGATATTTGAAATATTTTAGCGT
AAAAAGGGGAGAGATCTACTCTCAGATACAGAGAAATTATGCTTGGTACCTGGCCATTAC
TAGAAGAAGAGAAACAATTAGTGTATTGGATTCGACAAGAGGCAAGCAAGGGAGCCAAGT
TTTCCGCATGTCTGGAAGGCAGATCAAAGAGTTGTATTATAAAGTATGGAGCAACTTGCG
TGAATCGAAGACAGAGGTGCTGCAGTACTTTTTGAACTGGGACGAGAAAAAGTGCCGGGA
AGAATGGGAGGCAAAAGACGATACGGTCTTTGTGGAAGCGCTCGAGAAAGTTGGAGTTTT
TCAGCGTTTGCGTTCCATGACGAGCGCTGGACTGCAGGGTCCGCAGTACGTCAAGCTGCA
GTTTAGCAGGCATCATCGACAGTTGAGGAGCAGATATGAATTAAGTCTAGGAATGCACTT
GCGAGATCAGCTTGCGCTGGGAGTTACCCCATCTAAAGTGCCGCATTGGACGGCATTCCT
GTCGATGCTGATAGGGCTGTTCTACAATAAAACATTTCGGCAGAAACTGGAATATCTTTT
GGAGCAGATTTCGGAGGTGTGGTTGTTACCACATTGGCTTGATTTGGCAAACGTTGAAGT
TCTCGCTGCAGATAACACGAGGGTACCGCTGTACATGCTGATGGTAGCGGTTCACAAAGA
GCTGGATAGCGATGATGTTCCAGACGGTAGATTTGATATAATATTACTATGTAGAGATTC
GAGCAGAGAAGTTGGAGAGTGAAGGAAATTGTTGTTACGAAAGTCAGTGATTATGTATTG
TGTAGTATAGTATATTGTAAGAAATTTTTTTTTCTAGGGAATATGCGTTTTGATGTAGTA
GTATTTCACTGTTTTGATTTAGTGTTTGTTGCACGGCAGTAGCGAGAGACAAGTGGGAAA
GAGTAGGATAAAAAGACAATCTATAAAAAGTAAACATAAAATAAAGGTAGTAAGTAGCTT
TTGGTTGAACATCCGGGTAAGAGACAACAGGGCTTGGAGGAGACGTACATGAGGGCTATT
TAGGGCTATTTAGGGCTATGTAGAAGTGCTGTAGGGCTAAAGAACAGGGTTTCATTTTCA
TTTTTTTTTTAATTTCGGTCAGAAAGCCGGGTAAGGTATGACAGCGAGAGTAGAGGTAGA
TGTGAAAA
>W303_chrI:243732-249134
ATATATATGTCACTGTATTGCATGCTGGATGGTGTTAGACAAGGCCGTAGGGACATATAG
CATCTAGGAAGTAACCTTGTACGAAAATAGGCAATATTTCCTGTTTAGGCGATTGGGACG
CAGATTTTAGTCCAACGATCTAGCGTCAAGGAATTTTTTTATAGTGGGACATTGCACCAA
GGAAGTAACTTGATACGTCGTGGGTGAATGGGTCTGTTTTCTTATTCGGCGGGGTAATAC
ATTTTTGGGGGAAGTTTGTCTGTCTGACGCGCCATATGTAGGTACGCCAAAAAGGGCTCC
TCTACTTCGAAGCGCGAGGTCGTATACCTAATAAGGAAATGTAATTTATAACTTTCTATT
ATATTGGTCTTTTCGAGAGCGGAAGAAGTTGTAGGCTAAGCGCAGGCTAAGCGTAGGTCC
ATGTTTGAAGTATCCAAGAGAATATCCACGAATCCTGGTTCTCCTCGACTAAGCAGATAG
TTAAGATACTGTGCACCATGGAAATTGAAAACGAAAGTGCGTACCGACTACTTTATTTTT
GCAGGCCGGAAATCAAGCGATGAATGAGACATCCTTCTGTTTTCTATGTTGTGCTTGAAG
GGGACAGACAGTCGCTTATCTTAGTGAGATTTCTTATTAACTGAATTTTCTTTGCTGCTG
CTGGAGATTTGCACCTGCATAGCGCAGATTCTGCATCTTCTCAATAGCTTAATTATTACA
TTCTTAGATGATGATAAGACGGAAACTGGACAATCTTTTGTTTATATTGATGGATTTCTT
GTCAAAAAGCATAACAATCAACATACTATTGTTAATTTCGAAACTTACAAAAATAAAATG
AAAGTTTCCGATAGGCGTAAGTTTGAAAAAGCAAACTTTGACGAGTTTGAGTCGGCTCTA
AATAACAAAAACGACTTGGTACATTGTCCCTCAATAACTTTATTTGAATCGATCCCCACG
GAAGTGCGGTCATTCTACGAAGACGAAAAGTCTGGCCTAATCAAAGTGGTAAAATTCAGA
ACTGGTGCAATGAATAGGAAAAGGTCTTTTGAAAAAATTGTCATTTCCGTCATGGTCGGG
AAAAATGTACAAAAGTTCCTGACATTTGTTGAAGACGAACCAGATTTCCAGGGCGGACCA
ATCCCTTCAAAGTATCTTATTCCCAAGAAAATCAACTTGATGGTCTACACGTTGTTTCAA
GTGCATACTTTGAAATTCAATAGAAAGGATTACGATACCCTTTCTCTTTTTTACCTCAAC
AGAGGATACTATAATGAGTTGAGTTTTCCGTGTCCTGGAACGTTGTCACGAAATAGCGAG
TGCCAGGCCGAACGACAGCTCTACGATGCGTACTTTCACTGACTTTGTTTCTGGCGCACC
TATTGTAAGGAGTCTTCAGAAAAGCACCATAAGGAAATATGGGTACAATTTGGCACCCCA
CATGTTTTTGTTACTACACGTAGATGAGCTATCGATTTTTTCTGCATACCAAGCAAGTTT
ACCTGGCGAAAAGAAAGTCGACACAGAGCGGCTGAAGCGTGATCTATGCCCACGTAAACC
CATTGAGATAAAGTACTTTTCACAGATATGTAACGATATGATGAACAAAAAGGACCGATT
GGGTGATGTTTTGCGTGTGTGCTGCCCAAGTTGAGAAGAGATACTAACAAAATGACCGCG
GCTCTCAAAAATAATTGACGAGCTTACGGTGATACGCTTACCGTTATCCAGAGCTACAGC
GCAACGTATACGTCGACGATACAACAAGAACGGTTCATCGGAGCCTCGACTAAAGACGCT
TGACGGACTCACTTCCGAGCGCTGGATTCAATGGTTAGGCCTTGAAAGCGACTACCATTG
TTCATTCTCTAGTACTCGGAATGCGGAAGACGTAGTGGCAGGTGAGGCGGCGAGTTCAGA
TCATGATCAAAAAATTTCAAGAGTAACGCGAAAAAGGCCCCGAGAGCCCAAGAGTACAAA
CGATATCCTCGTCGCAGGCCAGAAACTCTTTGGCAGCTCCTTTGAATTCAGGGACTTGCA
TCAGTTGCGCTTATGTCATGAAATATACATGGCAGACACACCCTCTGTGGCAGTACAGGC
CCCACCGGGCTATGGTAAGACGGAGTTATTTCATCTCCCCTTGATAGCACTGGCGTCTAA
GGGCGACGTGAAATATGTGTCGTTTCTGTTTGTACCGTACACAGTGTTGCTTGCTAATTG
CATGATCAGGTTGGGCCGACGCGGTTGCTTGAATGTGGCCCCTGTAAGAAACTTTATTGA
AGAAGGTTACGATGGCGTTACTGATTTATACGTGGGGATCTACGATGATCTTGCTAGCAC
TAATTTCACAGACAGGATAGCTGCGTGGGAGAATATTGTTGAGTGCACCTTTAGGACCAA
CAACGTAAAATTGGGTTACCTCATTGTAGATGAGTTTCACAACTTTGAAACGGAGGTCTA
CCGGCAGTCGCAATTTGGGGGCATAACTAACCTTGATTTTGACGCTTTTGAGAAAGCAAT
CTTTTTGAGCGGCACAGCCCCTGAGGCTGTAGCTGATGCTGCGTTGCAGCGTATTGGGCT
TACGGGACTGGCCAAGAAGTCGATGGACATCAACGAGCTCAAACGGTCGGAAGATCTCAG
CAGAGGTCTATCCAGCTATCCAACACGGATGTTTAATCTAATCAAGGAGAAATCCGAGGT
GCCTTTAGGGCATGTTCATAAAATTTGGAAGAAAGTGGAATCACAGCCCGAAGAAGCACT
GAAGCTTCTTTTAGCCCTCTTTGAAATTGAACCAGAGTCGAAGGCCATTGTAGTTGCAAG
CACAACCAACGAAGTGGAAGAATTGGCCTGCTCTTGGAGAAAGTATTTTAGGGTGGTATG
GATACACGGGAAGCTGGGTGCTGCAGAAAAGGTGTCTCGCACAAAGGAGTTTGTCACTGA
CGGTAGCATGCAAGTTCTCATCGGAACGAAATTAGTGACTGAAGGAATTGACATTAAGCA
ATTGATGATGGTGATCATGCTTGATAATAGACTTAATATTATTGAGCTCATTCAAGGTGT
AGGGAGACTAAGAGATGGGGGCCTCTGTTATCTATTATCTAGAAAAAACAGTTGGGCGGC
AAGGAATCGTAAGGGTGAATTACCACCAATTAAGGAAGGCTGTATAACCGAACAGGTACG
CGAGTTCTATGGACTTGAATCAAAGAAAGGAAAAAAGGGCCAGCATGTTGGATGCTGTGT
CTGCTGACACAGTGGAACTGATAGAAAGAATGGACAGATTGGCTGAAAAACAGGCGACAG
CTTCCATGTCGATCGTTGCGTTACCGTCTAGCTTCCAGGAGAGCAATAGCAGTGACAGGT
GCAGAAAGTATTGCAGCAGTGATGAGGACAGCGACACGTGCATTCATGGTAGTGCTAATG
CCAGTACTAACGCCAGTACTAATGCGATTACCACTGCTAGTACCAACGTCAGGACTAATG
CGACTACCAATGCTAGTACTAATGCGACTACCAATGCCAGTACCAATGCCAGTACCAATG
CGACTACCAATGCCAGTACCAATGCGACTACCAACTCCAGCACTAATGCTACTACCACTG
CCAGCACCAACGTCAGGACTAGTGCTACTACCACTGCCAGCATCAACGTCAGGACTAGTG
CTACTACCACTGAAAGTACCAACTCCAGCACTAATGCGACTACCACTGCCAGCATCAACG
TCAGGACTAGTGCGACTACCACTGCCAGCATCAACGTCAGGACTAATGCTACTACCACTG
CCAGCACCAACGCTAGTGCCAAGGAGGACGCCAATAAAGATGGCAATGCTGAGGATAATA
GATTCCATCCAGTCACCGACATTAACAAAGAGTCGTATAAGCGGAAAGGGAGTCAAATGG
TTTTGCTAGAGAGAAAGAAACTGAAAGCACAATTTCCCAATACTTCCGAGAATATGAATG
TCTTACAGTTTCTTGGATTTCGGTCTGACGAAATTAAACATCTTTTCCTCTATGGTATTG
ACGTATACTTCTGCCCAGAGGGAGTATTCACACAATACGGATTATGCAAGGGCTGTCAAA
AGATGTTCGAGCTCTGTGTCTGTTGGGCTGGCCAGAAAGTATCGTATCGGAGGATGGCTT
GGGAAGCACTAGCTGTGGAGAGAATGCTGCGAAATGACGAGGAATACAAAGAATACTTGG
AAGACATCGAGCCATATCATGGGGACCCTGTAGGGTATTTGAAATTTTTTAGCGTAAAAA
GGGGAGAGATCTACTCTCAGATACAGAGAAATTATGCTTGGTACCTGGCCATTACTAGAA
GAAGAGAAACAATTAGTGTATTGGATTCGACAAGAGGCAAGCAAGGGAGCCAAGTTTTCC
GCATGTCTGGAAGGCAGATCAAAGAGTTGTATTATAAAGTATGGAGCAACTTGCGTGAAT
CGAAGACAGAGGTGCTGCAGTACTTTTTGAACTGGGACGAGAAAAAGTGCCGGGAAGAAT
GGGAGGCAAAAGACGATACGGTCTTTGTGGAAGCGCTCGAGAAAGTTGGAGTTTTTCAGC
GTTTGCGTTCCATGACGAGCGCTGGACTGCAGGGTCCGCAGTACGTCAAGCTGCAGTTTA
GCAGGCATCATCGACAGTTGAGGAGCAGATATGAATTAAGTCTAGGAATGCACTTGCGAG
ATCAGCTTGCGCTGGGAGTTACCCCATCTAAAGTGCCGCATTGGACGGCATTCCTGTCGA
TGCTGATAGGGCTGTTCTACAATAAAACATTTCGGCAGAAACTGGAATATCTTTTGGAGC
AGATTTCGGAGGTGTGGTTGTTACCACATTGGGTTGATTTGGCAAACGTTGAAGTTCTCG
CTGCAGATAACACGAGGGTACCGCTGTACATGCTGATGGTAGCGGTTCACAAAGAGCTGG
ATAGCGATGATGTTCCAGACGGTAGATTTGATATAATATTACTATGTAGAGATTCGAGCA
GAGAAGTTGGAGAGTGAAGGAAATTGTTGTTACGAAAGTCAGTGATTATGTATTGTGTAG
TATAGTATATTGTAAGAAATTTTTTTTTCTAGGGAATATGCGTTTTGATGTAGTAGTATT
TCACTGTTTTGATTTAGTGTTTGTTGCACGGCAGTAGCGAGAGACAAGTGGGAAAGAGTA
GGATAAAAAGACAATCTATAAAAAGTAAACATAAAATAAAGGTAGTAAGTAGCTTTTGGT
TGAACATCCGGGTAAGAGACAACAGGGCTTGGAGGAGACGTACATGAGGGCTATTTAGGG
CTATTTAGGGCTATGTAGAAGTGCTGTAGGGCTAAAGAACAGGGTTTCATTTTCATTTTT
TTTTTAATTTCGGTCAGAAAGCCGGGTAAGGTATGACAGCGAGAGTAGAGGTAGATGTGA
AAA
>AVI_chrVIII:544468-551133
ATATCTATGTCACCTTATTGCATGCTGGATGGTGTTAGACAAGGCCGTAGGGACATATAG
CATCTAGGAAGTAACCTTGTACGAAAATAGGCAATATTTCCTGTTTGACGGAGATTTTAG
CCCAAAGATCTAGCGTTAAGGAATTTTTTTATAGTGGGACATTGCAAACCAAGGAAGTAA
CTTGATACGTCGTTGGTGAATGGGTCTGTTTTCTTATTCGGCGGGGTAATACATTTTGAG
GGAAGGTTGTCTGTCTGACGCGCCATATGTAGGTACGCCAAAAAGGGCTCCTTTACTTCG
AAGCGCGAGGTCGTATACCTAATAAGGAAATGTAATTGATAACTTTTTATTATATTGGTC
TTTTCGAGAGCGGAAGAAGTTGTAGGCTAAGCGCAGGCTAAGCGTAGGTCCATGTTTAAA
GTATCCAAGAGAATATCCACGAAGCGGCTGAGCAACGAACAGAATCCTGGTTCTCCTCGA
CTAAGCAGATAGTTAAGATACTGTGCACCATGGAAATTGAAAACGAACGTACGTACCGAC
TACTTTATTTTTGCAGGCCGGAAATCAAGCGATGAATGAGACATCCTTCTGTTTTCTATG
TTGTGCTTGAAGGGGACAGACAGTCGCTTATCTTAGTGAGATTTCTTATTAACTGAATTT
TCTTTGCTGCTGCTAGAGATTTGCACCTGCATAGCGCAGATTCTGCATCTTCTCAATAGC
TTAATTATTACATTCTTAGATGATGATAAGACGAAAACTGGACAATCTTTTGTTTATATT
GATGGATTTCTTGTCAAAAAGCATAAAAATCAACATACTATTGTTAATTTCGAAACTTAC
AAAAATAAAATGAAAGTTTCCGATAGGCGTAAGTTTGAAAAAGCAAACTTTGACGAGTTT
GAGTCGGCTCTAAATAACAAAAACGACTTGGTACATTGTCCCTCAATAACTTTATTTGAA
TCGATCCCCACGGAAGTGCGGTCATTCTACGAAGACGAAAAGTCTGGCCTAATCAAAGTG
GTAAAATTCAGAACTGGTGCAATGGATAGGAAAAGGTCTTTTGAAAAAGTTGTCATTTCC
GTCATGGTCGGGAAAAATGTAAAAAAGTTCCTGACGTTTGTTGAAGACGAACCAGATTTC
CAGGGCGGACCAATCCCCTTCAAAGTATCTTATTCCCAAGAAAATCAACTTGATGGTCTA
CACGTTGTTTCAAGTGCATACTTTGAAATTCAATAGAAAGGATTACGATACCCTTTCTCT
TTTTACCTCAACAGAGGATACTATAATGAGTTGAGTTTCCGTGTCCTGGAACGTTGTCAC
GAAATAGCGAGTGCTAGGCCGAACGACAGCTCTACGATGCGTACTTTCACTGACTTTGTT
TCCGGCGCACCTATTGTAAGGAGTCTTCAGAAAAGCACCATAAGGAAATATGGGTACAAT
TTGGCACCCTACATGTTTTTGTTACTACACGTAGATGAGCTATCGATTTTTTCTGCATAC
CAAGCAAGTTTACCTGGCGAAAAGAAAGTCGACACAGAGCGGCTGAAGCGTGATCTATGC
CCACGTAAACCCATTGAGATAAAGTACTTTTCACAGATATGTAACGATATGATGAACAAA
AAGGACCGATTGGGTGATATTTTGCATATTATCTTGCGAGCATGTGCACTCAATTTCAGG
GCGGGTCCCCGTGGTGGCGCTGGTGACGAAGAGGATCGATCTATTACGAATGAAGAACCC
ATTATTCCCTCTGTGGACGAGCATGGCCTGAAAGTATGTAAGTTGCGCAGTCCTAACACT
CCACGAAGACTCAGAAAAACACTAGATGCCGTGAAAGCTTTATTGGTGTCGTCTTGTGCT
TGTACCGCAAGGGATTTAGATATATTTGATGACAACAACGGCGTTGCAATGTGGAAATGG
ATCAAAATTCTGTACCACGAAGTAGCGCAGGAAACCACGCTGAAGGACTCTTATAGAATA
ACTTTGGTACCTTCTTCTGATGGTATATCAGTATGTGGAAAACTTTTTAATCGCGAGTAT
GTCCGCGGCTTTTACTTTGCATGCAAGGCTCAGTTTGATAACCTTTGGGGAGAGTTGAAC
AACTGCTTTTATATGCCTACAGTGGTTGATATTGCCAACCTCATTTTGCGTAATCGAGAA
GTTTTGTTCAGAGAACCGAAGCGAGGAATTGACGAGTATCTGGAAAACGATTCTTTTCTT
CAAATGATACCTGTTAAATATCGTGAAATTGTGCTGCCCAAGTTGAGAAGAGATACTAAC
AAAATGACCGCGGCTCTTAAAAATAAAGTCGCTGTTGCAATTGACGAGCTTACGGTGCCA
CTTATGTGGATGATCCATTTTGCCGTAGGATACCCTTACCGTTATCCAGAGCTTCAGCTA
CTCGCTTTTGCCGGTCCTCAGCGCAACGTATACGTCGATGATACAACAAGACGCATCCAA
CTGTACACTGATTACAACAAGAACGGTTCATCGGAGCCTCGACTAAAGACGCTTGACGGA
CTCACTTCAGATTACGTGTTTTATTTTGTCACTGTGCTAAGGCAAATGCAAATATGTGCG
CTTGGTAACAGTTATGACGCTTTTAATCATGATCCTTGGATGGATGTGGTGGGATTTGAG
GATCCAAATCAAGTAACAAATCGAGACATTTCGAGGATAGTTTTGTATTCCTACATGTTT
CTGAATACCGCGAAGGGCTGTCTGGTTGAATACGCAACTTTTCGGCAGTACATGAGGGAA
CTTCCGAAGAATGCACCTCAGAAGCTGAATTTTCGGGAGATGCGTCAGGGGTTGATTGCC
CTAGGACGGCACTGCGTAGGTAGCAGATTTGAAACAGATTTGTACGAGTCGGCGACGAGT
GAACTCATGGCCAATCATTCCGTTCAAACAGGGCGAAATATTTACGGTGTGGATTCCTTT
TCGTTAACTAGTGTCAGTGGGACGACCGCCACTTTATTGCAGGAACGAGCTTCCGAGCGC
TGGATTCAGTGGTTAGGCCTTGAAAGCGACTACCATTGTTCATTCTCCAGTACTCGGAAT
GCGGAAGACGTAGTGGCAGGTGAGGCGGCGAGTTCAGATCATCATCAAAAATTTCAAGAG
TAACGCGAAAAAGGCCCGAGAGCCCAAGAGTACAAACGATATCCTCGTCGCAGGCCAGAA
ACTCTTTGGCAGCTCCTTTGAATTCAGGGACTTGCATCAGTTGCGCTTATGTTATGAAAT
ATACATGGCAGACACACCCTCTGTGGCAGTACAGGCCCCACCGGGCTATGGTAAGACGGA
GTTATTTCATCTCCCTTGATAGCACTGGCATCTAAGGGCGACGTGAAATATGTGTCGTTT
CTGTTTGTACCGTACACAGTGTTGCTTGCTAATTGCATGATCAGGTTGGGCCGACGCGGT
TGCTTGAATGTGGCCCCTGTAAGAAACTTTATTGAAGAAGGTTACGATGGCGTTACTGAT
TTATACGTGGGGATCTACGATGATCTTGCTAGCACTAATTTCACAGACAGGATAGCTGCG
TGGGAGAATATTGTTGAGTGCACCTTTAGGACCAACAACGTAAAATTGGGTTACCTCATT
GTAGATGAGTTTCACAACTTTGAAACGGAGGTCTACCGGCAGTCGCAATTTGGGGGCATA
ACTAACCTTGATTTTGACGCTTTTGAGAAAGCAATCTTTTTGAGCGGCACAGCCCCTGAG
GCTGTAGCTGATGCTGCGTTGCAGCGTATTGGGCTTACGGGACTGGCCAAGAAATCGATG
GACATCAACGAGCTCAAACGGTCGGAAGATCTCAGCAGAGGTCTATCCAGCTATCCAACA
CGGATGTTTAATCTAATCAAGGAGAAATCCGAGGTGCCTTTAGGGCATGTTCATAAAATT
CGGAAGAAAGTGGAATCACAGCCCGAAGAAGCACTGAAGCTTCTTTTAGCCCTCTTTGAA
AGTGAACCAGAGTCGAAGGCCATTGTAGTTGCAAGCACAACCAACGAAGTGGAAGAATTG
GCCTGCTCTTGGAGAAAGTATTTTAGGGTGGTATGGATACACGGGAAGCTGGGTGCTGCA
GAAAAGGTGTCTCGCACAAAGGAGTTTGTCACTGACGGTAGCATGCAAGTTCTCATCGGA
ACGAAATTAGTGACTGAAGGAATTGACATTAAGCAATTGATGATGGTGATCATGCTTGAT
AATAGACTTAATATTATTGAGCTCATTCAAGGTGTAGGGAGACTAAGAGATGGGGGCCTC
TGTTATCTATTATCTAGAAAAACAGTTGGGCGGCAAGGAATCGTAAGGGTGAATTACCAC
CAATTAAGGAAGGCTGTATAACCGAACAGGTACGCGAGTTCTATGGACTTGAATCAAAGA
AAGGAAAAAGGGCCAGCATGTTGGATGCTGTGGCTCCAGGACAGACCTGTCTGCTGACAC
AGTGGAACTGATAGAAAGAATGGACAGATTGGCTGAAAAACAGGCGACAGCTTCCATGTC
GATCGTTGCGTTACCGTCTAACTTCCAGGAGAGCAATAGCAGTGACAGGTACAGAAAGTA
TTGCAGCAGTGATGAGGACAGCAACACGTGCATTCATGGTAGTGCTAATGCCAGTACTAA
CGTCAGGACTAATGCTACTACCACTGCCAGCATCAACGTCAGGACTAGTGCTACTACCAC
TGAAAGTACCAACTCCAGCACTAGTGCAACTACCACTGCCAGCATCAACGTCAGGACTAG
TGCGACTACCACTGCCAGCATCAACGTCAGGACTAGTGCTACTACCACTAAAAGTATCAA
CTCTAGCACTAATGCTACTACCACTGAAAGTACCAACTCCAACACTAATGCTACTACCAC
TGAAAGTACCAACTCCAGCACTAATGCTACTACCACTGAAAGTACCAACTCCAACACTAG
TGCTACTACCACCGAAAGTACCAACTCCAACACTAGTGCTACTACCACCGAAAGTACCAA
CTCCAACACTAGTGCTACTACCACTGCTAGCACCAACTCCAGCACTAATGCTACTACCAC
TGAAAGTACCAACGCTAGTGCCAAGGAGGACGCCAATAAAGATGGCAATGCTGAGGATAA
TAGATTCCATCCAGTCACCGACATTAACAAAGAGTCGTATAAGCGGAAAGGGAGTCAAAT
GGTTTTGCTAGAGAGAAAGAAACTGAAAGCACAATTTCCCAATACTTCCGAGAATATGAA
TGTCTTACAGTTTCTTGGATTTCGGTCTGACGAAATTAAACATCTTTTCCTCTATGGTAT
TGACATATACTTCTGCCCAGAGGGAGTGTTCACACAATACGGATTATGCAAGGGCTGTCA
AAAGATGTTCGAGCTCTGTGTCTGTTGGGCTGGCCAGAAAGTATCGTATCGGAGGATAGC
TTGGGAAGCACTAGCTGTGGAGAGAATGCTGCGAAATGATGAGGAATACAAAGAATACTT
GGAAGACATCGAGCCATATCATGGGGACCCTGTAGGATATTTGAAATATTTTAGCGTAAA
AAGGAGAGAGATCTACTCTCAGATACAGAGAAATTATGCTTGGTACCTGGCCATTACTAG
AAGAAGAGAAACAATTAGTGTATTGGATTCGACAAGAGGCAAGCAAGGGAGCCAAGTTTT
CCGCATGTCTGGAAGGCAGATCAAAGAGTTGTATTTTAAAGTATGGAGCAACTTGCGTGA
ATCGAAGACAGAGGTGCTGCAGTACTTTTTGAACTGGGACGAGAAAAAGTGCCAGGAAGA
ATGGGAGGCAAAAGACGATACGGTCTTTGTGGAAGCGCTCGAGAAAGTTGGAGTTTTTCA
GCGTTTGCGTTCCATGACGAGCGCTGGACTGCAGGGTCCGCAGTACGTCAAGCTGCAGTT
TAGCAGGCATCATCGACAGTTGAGGAGTAGATATGAATTAAGTCTAGGAATGCACTTGCG
AGATCAGATTGCGCTGGGAGTCACCCCATCTAAAGTGCCGCATTGGACGGCATTCCTCTC
GATGCTGATAGGGCTGTTCTACAATAAAACATTTCGGCAGAAACTGGAGTATCTTTTGGA
GCAGATTTCGGAGGTGTGGTTGTTACCACATTGGCTTGATTTGGCAAACGTTGAAGTTCT
CGCTGCAGATAACACGAAGGTACCACTGTACATGCTGATGGTAGCGGTTCACAAAGAGCT
GGATAGCGATGATGTTCCAGACGGTAGATTTGATATATTATTATGTAGGGATTCGGGCAG
AGAAGTTGGAGAGTGATGGAAATTGTTGTTACGAAAGTCACTGATTATGTATTGTGTAGT
ATAGTATATTGTAAGAAAATTTTTTTCTAGGGAATATGCGTTTTGATGTAGTATTTTACT
GTTTTGATTTAGTGTTTGTTGCACGGCGGTAGCGAGAGACAAGTGCGAAGGAGTAGGATA
AAAAGACAGTCTATAAAAAGTAAACATAAAATAAAGGTAGTAAGTATAGCTTTTGGCTGA
AAATCCGGGTAAGAGTAAGTAGGGCTTGGAGGAGAAGTAAATGAGGGCTATTTAGGGCTA
TTTAGGGCTATGTAAAAGTGTTGTAGGGCTAAAGAACAGGATTTCATTTTCATTTCTTTT
AATTTCGGTCAGAAAGCCGGGTAAGGTATGACAGCGAGAGTAAAGGTAAATGAGAAAGAG
TTGATA
>AVI_chrVIII:551269-557936
ATATCTATGTCACCTTATTGCATGCTGGATGGTGTTAGACAAGGCCGTAGGGACATATAG
CATCTAGGAAGTAACCTTGTACGAAAATAGGCAATATTTCCTGTTTGACGGAGATTTTAG
CCCAAAGATCTAGCGTTAAGGAATTTTTTTATAGTGGGACATTGCAAACCAAGGAAGTAA
CTTGATACGTCGTTGGTGAATGGGTCTGTTTTCTTATTCGGCGGGGTAATACATTTTGAG
GGAAGGTTGTCTGTCTGACGCGCCATATGTAGGTACGCCAAAAAGGGCTCCTTTACTTCG
AAGCGCGAGGTCGTATACCTAATAAGGAAATGTAATTGATAACTTTTATTATATTGGTCT
TTTCGAGAGCGGAAGAAGTTGTAGGCTAAGCGCAGGCTAAGCGTAGGTCCATGTTTAAAG
TATCCAAGAGAATATCCACGAAGCGGCTGAGCAACGAACAGAATCCTGGTTCTCCTCGAC
TAAGCAGATAGTTAAGATACTGTGCACCATGGAAATTGAAAACGAACGTACGTACCGACT
ACTTTATTTTTGCAGGCCGGAAATCAAGCGATGAATGAGACATCCTTCTGTTTTCTATGT
TGTGCTTGAAGGGGACAGACAGTCGCTTATCTTAGTGAGATTTCTTATTAACTGAATTTT
CTTTGCTGCTGCTAGAGATTTGCACCTGCATAGCGCAGATTCTGCATCTTCTCAATAGCT
TAATTATTACATTCTTAGATGATGATAAGACGAAAACTGGACAATCTTTTGTTTATATTG
ATGGATTTCTTGTCAAAAAGCATAAAAATCAACATACTATTGTTAATTTCGAAACTTACA
AAAATAAAATGAAAGTTTCCGATAGGCGTAAGTTTGAAAAAGCAAACTTTGACGAGTTTG
AGTCGGCTCTAAATAACAAAAACGACTTGGTACATTGTCCCTCAATAACTTTATTTGAAT
CGATCCCCACGGAAGTGCGGTCATTCTACGAAGACGAAAAGTCTGGCCTAATCAAAGTGG
TAAAATTCAGAACTGGTGCAATGGATAGGAAAAGGTCTTTTGAAAAGTTGTCATTTCCGT
CATGGTCGGGAAAAATGTAAAAAAGTTCCTGACGTTTGTTGAAGACGAACCAGATTTCCA
GGGCGGACCAATCCCTTCAAAGTATCTTATTCCCAAGAAAATCAACTTGATGGTCTACAC
GTTGTTTCAAGTGCATACTTTGAAATTCAATAGAAAGGATTACGATACCCTTTCTCTTTT
TTACCTCAACAGAGGATACTATAATGAGTTGAGTTTCCGTGTCCTGGAACGTTGTCACGA
AATAGCGAGTGCTAGGCCGAACGACAGCTCTACGATGCGTACTTTCACTGACTTTGTTTC
CGGCGCACCTATTGTAAGGAGTCTTCAGAAAAGCACCATAAGGAAATATGGGTACAATTT
GGCACCCTACATGTTTTTGTTACTACACGTAGATGAGCTATCGATTTTTTCTGCATACCA
AGCAAGTTTACCTGGCGAAAAGAAAGTCGACACAGAGCGGCTGAAGCGTGATCTATGCCC
ACGTAAACCCATTGAGATAAAGTACTTTTCACAGATATGTAACGATATGATGAACAAAAA
GGACCGATTGGGTGATATTTTGCATATTATCTTGCGAGCATGTGCACTCAATTTCGGGGC
GGGTCCCCGTGGTGGCGCTGGTGACGAAGAGGATCGATCTATTACGAATGAAGAACCCAT
TATTCCCTCTGTGGACGAGCATGGCCTGAAAGTATGTAAGTTGCGCAGTCCTAACACTCC
ACGAAGACTCAGAAAAACACTAGATGCCGTGAAAGCTTTATTGGTGTCGTCTTGTGCTTG
TACCGCAAGGGATTTAGATATATTTGATGACAACAACGGCGTTGCAATGTGGAAATGGAT
CAAAATTCTGTACCACGAAGTAGCGCAGGAAACCACGCTGAAGGACTCTTATAGAATAAC
TTTGGTACCTTCTTCTGATGGTATATCAGTATGTGGAAAACTTTTTAATCGCGAGTATGT
CCGCGGCTTTTACTTTGCATGCAAGGCTCAGTTTGATAACCTTTGGGGAGAGTTGAACAA
CTGCTTTTATATGCCTACAGTGGTTGATATTGCCAACCTCATTTTGCGTAATCGAGAAGT
TTTGTTCAGAGAACCGAAGCGAGGAATTGACGAGTATCTGGAAAACGATTCTTTTCTTCA
AATGATACCTGTTAAATATCGTGAAATTGTGCTGCCCAAGTTGAGAAGAGATACTAACAA
AATGACCGCGGCTCTTAAAAATAAAGTCGCTGTTGCAATTGACGAGCTTACGGTGCCACT
TATGTGGATGATCCATTTTGCCGTAGGATACCCTTACCGTTATCCAGAGCTTCAGCTACT
CGCTTTTGCCGGTCCTCAGCGCAACGTATACGTCGATGATACAACAAGACGCATCCAACT
GTACACTGATTACAACAAGAACGGTTCATCGGAGCCTCGACTAAAGACGCTTGACGGACT
CACTTCAGATTACGTGTTTTATTTTGTCACTGTGCTAAGGCAAATGCAAATATGTGCGCT
TGGTAACAGTTATGACGCTTTTAATCATGATCCTTGGATGGATGTGGTGGGATTTGAGGA
TCCAAATCAAGTAACAAATCGAGACATTTCGAGGATAGTTTTGTATTCCTACATGTTTCT
GAATACCGCGAAGGGCTGTCTGGTTGAATACGCAACTTTTCGGCAGTACATGAGGGAACT
TCCGAAGAATGCACCTCAGAAGCTGAATTTTCGGGAGATGCGTCAGGGGTTGATTGCCCT
AGGACGGCACTGCGTAGGTAGCAGATTTGAAACAGATTTGTACGAGTCGGCGACGAGTGA
ACTCATGGCCAATCATTCCGTTCAAACAGGGCGAAATATTTACGGTGTGGATTCCTTTTC
GTTAACTAGTGTCAGTGGGACGACCGCCACTTTATTGCAGGAACGAGCTTCCGAGCGCTG
GATTCAGTGGTTAGGCCTTGAAAGCGACTACCATTGTTCATTCTCCAGTACTCGGAATGC
GGAAGACGTAGTGGCAGGTGAGGCGGCGAGTTCAGATCATCATCAAAAAATTTCAAGAGT
AACGCGAAAAAGGCCCCGAGAGCCCAAGAGTACAAACGATATCCTCGTCGCAGGCCAGAA
ACTCTTTGGCAGCTCCTTTGAATTCAGGGACTTGCATCAGTTGCGCTTATGTTATGAAAT
ATACATGGCAGACACACCCTCTGTGGCAGTACAGGCCCCACCGGGCTATGGTAAGACGGA
GTTATTTCATCTCCCTTGATAGCACTGGCATCTAAGGGCGACGTGAAATATGTGTCGTTT
CTGTTTGTACCGTACACAGTGTTGCTTGCTAATTGCATGATCAGGTTGGGCCGACGCGGT
TGCTTGAATGTGGCCCCTGTAAGAAACTTTATTGAAGAAGGTTACGATGGCGTTACTGAT
TTATACGTGGGGATCTACGATGATCTTGCTAGCACTAATTTCACAGACAGGATAGCTGCG
TGGGAGAATATTGTTGAGTGCACCTTTAGGACCAACAACGTAAAATTGGGTTACCTCATT
GTAGATGAGTTTCACAACTTTGAAACGGAGGTCTACCGGCAGTCGCAATTTGGGGGCATA
ACTAACCTTGATTTTGACGCTTTTGAGAAAGCAATCTTTTTGAGCGGCACAGCCCCTGAG
GCTGTAGCTGATGCTGCGTTGCAGCGTATTGGGCTTACGGGACTGGCCAAGAAATCGATG
GACATCAACGAGCTCAAACGGTCGGAAGATCTCAGCAGAGGTCTATCCAGCTATCCAACA
CGGATGTTTAATCTAATCAAGGAGAAATCCGAGGTGCCTTTAGGGCATGTTCATAAAATT
CGGAAGAAAGTGGAATCACAGCCCGAAGAAGCACTGAAGCTTCTTTTAGCCCTCTTTGAA
AGTGAACCAGAGTCGAAGGCCATTGTAGTTGCAAGCACAACCAACGAAGTGGAAGAATTG
GCCTGCTCTTGGAGAAAGTATTTTAGGGTGGTATGGATACACGGGAAGCTGGGTGCTGCA
GAAAAGGTGTCTCGCACAAAGGAGTTTGTCACTGACGGTAGCATGCAAGTTCTCATCGGA
ACGAAATTAGTGACTGAAGGAATTGACATTAAGCAATTGATGATGGTGATCATGCTTGAT
AATAGACTTAATATTATTGAGCTCATTCAAGGTGTAGGGAGACTAAGAGATGGGGGCCTC
TGTTATCTATTATCTAGAAAAAACAGTTGGGCGGCAAGGAATCGTAAGGGTGAATTACCA
CCAATTAAGGAAGGCTGTATAACCGAACAGGTACGCGAGTTCTATGGACTTGAATCAAAG
AAAGGAAAAAGGGCCAGCATGTTGGATGCTGTGGCTCCAGGACAGACCTGTCTGCTGACA
CAGTGGAACTGATAGAAAGAATGGACAGATTGGCTGAAAAACAGGCGACAGCTTCCATGT
CGATCGTTGCGTTACCGTCTAACTTCCAGGAGAGCAATAGCAGTGACAGGTACAGAAAGT
ATTGCAGCAGTGATGAGGACAGCAACACGTGCATTCATGGTAGTGCTAATGCCAGTACTA
ACGTCAGGACTAATGCTACTACCACTGCCAGCATCAACGTCAGGACTAGTGCTACTACCA
CTGAAAGTACCAACTCCAGCACTAGTGCAACTACCACTGCCAGCATCAACGTCAGGACTA
GTGCGACTACCACTGCCAGCATCAACGTCAGGACTAGTGCTACTACCACTAAAAGTATCA
ACTCTAGCACTAATGCTACTACCACTGAAAGTACCAACTCCAACACTAATGCTACTACCA
CTGAAAGTACCAACTCCAGCACTAATGCTACTACCACTGAAAGTACCAACTCCAACACTA
GTGCTACTACCACCGAAAGTACCAACTCCAACACTAGTGCTACTACCACCGAAAGTACCA
ACTCCAACACTAGTGCTACTACCACTGCTAGCACCAACTCCAGCACTAATGCTACTACCA
CTGAAAGTACCAACGCTAGTGCCAAGGAGGACGCCAATAAAGATGGCAATGCTGAGGATA
ATAGATTCCATCCAGTCACCGACATTAACAAAGAGTCGTATAAGCGGAAAGGGAGTCAAA
TGGTTTTGCTAGAGAGAAAGAAACTGAAAGCACAATTTCCCAATACTTCCGAGAATATGA
ATGTCTTACAGTTTCTTTGATTTCGGTCTGACGAAATTAAACATCTTTTCCTCTATGGTA
TTGACATATACTTCTGCCCAGAGGGAGTGTTCACACAATACGGATTATGCAAGGGCTGTC
AAAAGATGTTCGAGCTCTGTGTCTGTTGGGCTGGCCAGAAAGTATCGTATCGGAGGATAG
CTTGGGAAGCACTAGCTGTGGAGAGAATGCTGCGAAATGATGAGGAATACAAAGAATACT
TGGAAGACATCGAGCCATATCATGGGGACCCTGTAGGATATTTGAAATATTTTAGCGTAA
AAAGGAGAGAGATCTACTCTCAGATACAGAGAAATTATGCTTGGTACCTGGCCATTACTA
GAAGAAGAGAAACAATTAGTGTATTGGATTCGACAAGAGGCAAGCAAAGGGAGCCAAGTT
TTCCGCATGTCTGGAAGGCAGATCAAAGAGTTGTATTTTAAAGTATGGAGCAACTTGCGT
GAATCGAAGACAGAGGTGCTGCAGTACTTTTTGAACTGGGACGAGAAAAAGTGCCAGGAA
GAATGGGAGGCAAAAGACGATACGGTCTTTGTGGAAGCGCTCGAGAAAGTTGGAGTTTTT
CAGCGTTTGCGTTCCATGACGAGCGCTGGACTGCAGGGTCCGCAGTACGTCAAGCTGCAG
TTTAGCAGGCATCATCGACAGTTGAGGAGTAGATATGAATTAAGTCTAGGAATGCACTTG
CGAGATCAGATTGCGCTGGGAGTCACCCCATCTAAAGTGCCGCATTGGACGGCATTCCTC
TCGATGCTGATAGGGCTGTTCTACAATAAAACATTTCGGCAGAAACTGGAGTATCTTTTG
GAGCAGATTTCGGAGGTGTGGTTGTTACCACATTGGCTTGATTTGGCAAACGTTGAAGTT
CTCGCTGCAGATAACACGAAGGTACCACTGTACATGCTGATGGTAGCGGTTCACAAAGAG
CTGGATAGCGATGATGTTCCAGACGGTAGATTTGATATATTATTATGTAGGGATTCGGGC
AGAGAAGTTGGAGAGTGATGGAAATTGTTGTTACGAAAGTCACTGATTATGTATTGTGTA
GTATAGTATATTGTAAGAAAATTTTTTTCTAGGGAATATGCGTTTTGATGTAGTATTTTA
CTGTTTTGATTTAGTGTTTGTTGCACGGCGGTAGCGAGAGACAAGTGCGAAGGAGTAGGA
TAAAAAGACAGTCTATAAAAAGTAAACATAAAATAAAGGTAGTAAGTATAGCTTTTGGCT
GAAAATCCGGGTAAGAGTAAGTAGGGCTTGGAGGAGAAGTAAATGAGGGCTATTTAGGGC
TATTTAGGGCTATGTAAAAGTGTTGTAGGGCTAAAGAACAGGATTTCATTTTCATTTCTT
TTAATTTCGGTCAGAAAGCCGGGTAAGGTATGACAGCGAGAGTAAAGGTAAATGAGAAAG
AGTTGATA
>CRB_chrVII:238-6892
ATATATATGTCACTGTATTGCATGCTGGATGGTGTTAGACAAGGCCGTAGGGACATATAG
CATCTAGGGAGTAACCTTGTACGAAAATAGGCAATATTTCCTGTTTAGGCGATTGTGACG
CAGATTTTAGTCCAACGATCTAGCGTCAAGGAATTTTTTTATAGTGGGACATTGCACCAA
GGAAGTAACTTGATACGTCGTTGGTGAATGGGTCTGTTTTCTTATTCGGCGGGGTAATAC
ATTTTTGGGGGAAGTTTGTCTGTCTGACGCGCCATATGTAGGTACGCCAAAAAGGGCTCC
TCTACTTCGAAGCGCGAGGTCGTATACCTAATAAGGAAATGTAATTTATAACTTTCTATT
ATATTGGTCTTTTCGAGAGCGGAAGAAGTTGTAGGCTAAGCGCAGGCTAAGCGTAGGTCC
ATATTTAAAGTATCCAAGAGAATATCCACGAAGCGGCTGAGCAACGAACAGAATCCTGGT
TCTCCTCGACTAAGCAGATAGTTAAGATACTGTGCACCATGGAAATTGAAAACGAACGTA
CGTACCGACTACTTTATTTTTGCAGGCCGGAAATCAAGGATGAATGAGACATCCTTCTGT
TTTCTATGTTGGGACAGACAGTCGCTTATCTTAGTGAGATTTCTTACTAACTGAATTTAC
TTTGCTGCTGCTAGAGATTTGCACCTGCATAGCGCAGATTCTGCTTCTTCTCAATAGAGT
AGCTTAATTATTACATTCTTAGATGATGATAAGACGGAAACTGGACAATCTTTTGTTTAT
ATTGATGGATTTCTTGTCAAAAAGCATAACAATCAACATACTATTGTTAATTTCGAAACT
TACAAAAATAAAATGAAAGTTTCCGATAGGCGTAAGTTTGAAAAAGCAAACTTTGACGAG
TTTGAGTCGGCTCTAAATAACAAAAACGACTTGGTACATTGTCCCTCAATAACTTTATTT
GAATCGATCCCCACGGAAGTGCGGTCATTCTACGAAGACGAAAAGTCTGGCCTAATCAAA
GTGGTAAAATTCAGAACTGGTGCAATGGATAGGAAAAGGTCTTTTGAAAAAATTGTCATT
TCCGTCATGGTCGGGAAAAATGTACAAAAGTTCCTGACATTTGTTGAAGACGAACCAGAT
TTCCAGGGCGGACCAATCCCTTCAAAGTATCTTATTCCCAAGAAAATCAACTTGATGGTC
TACACGTTGTTTCAAGTGCATACTTTGAAATTCAATAGAAAGGATTACGATACCCTTTCT
CTTTTTTACCTCAACAGAGGATACTATAATGAGTTGAGTTTCCGTGTCCTGGAACGTTGT
CACGAAATAGCGAGTGCCAGGCCGAACGACAGCTCTACGATGCGTACTTTCACTGACTTT
GTTTCTGGCGCACCTATTGTAAGGAGTCTTCAGAAAAGCACCATAAGGAAATATGGGTAC
AATTTGGCACCCTACATGTTCTTGTTACTACACGTAGATGAGCTATCGATTTTTTCTGCA
TACCAAGCAAGTTTACCTGGCGAAAAGAAAGTCGACACAGAGCGGCTGAAGCGTGATCTA
TGCCCACGTAAACCCATTGAGATAAAGTACTTTTCACAGATATGTAACGATATGATGAAC
AAAAAAGACCGATTGGGTGATATTTTGCATATTATCTTGCGAGCATGTGCGCTCAATTTC
GGGGCGGGTTCCCGTGGTGGCGCTGGTGACGAAGAGGATCGATCTATTACGAATGAAGAA
CCCATTATTCCCTCTGTGGACGAGCATGGCTTGAAAGTATGTAAGTTGCGTAGTCCTAAC
ACTCCACGAAGACTCAGAAAAACACTAGATGCCGTGAAAGCTTTATTGGTGTCGTCTTGT
GCTTGTACTGCAAGGGATTTAGATATATTTGATGACAACAACGGCGTTGCGATGTGGAAA
TGGATCAAAATTCTGTACCACGAAGTAGCGCAGGAAACCGCGCTGAAGGACTCTTATAGA
ATAACTTTGGTACCTTCTTCTGATGGTGTATCAGTATGTGGAAAACTGTTTAATCGCGAG
TATGTCCGCGGCTTTTACTTTGCATGCAAGGCTCAGTTTGATAACCTTTGGGAAGAATTG
AACGACTGCTTTTATATGCCTACAGTGGTTGATATTGCCAGCCTCATTTTGCGTAATCGA
GAAGTTTTGTTCAGAGAGCCAAAGCGAGGAATTGACGAGTATCTGGAGAACGATTCTTTC
CTTCAAATGATACCTGTTAAATATCGTGAAATTGTGCTGCCCAAGTTGAGAAGAGATACT
AACAAAATGACCGCGGCTCTTAAAAATAAAGTCACTGTTGCAATTGACGAGCTTACGGTG
CCACTTATGTGGATGATCCATTTTGCCGTAGGATACCCTTACCGTTATCCAGAGCTTCAG
CTACTCGCTTTTGCCGGTCCTCAGCGCAACGTATACGTCGATGATACAACAAGACGCATC
CAACTGTACACTGATTACAACAAGAACGGTTCATCGGAGCCTCGACTTAAGACGCTTGAC
GGACTCACTTCAGATTACGTGTTTTATTTTGTCACTGTGCTAAGGCAAATGCAAATATGT
GCGCTTGGTAACAGTTATGACGCTTTTAATCATGATCCTTGGATGGATGTGGTGGGATTT
GAGGATCCAGATCAAGTAACAAATCGAGACATTTCGAGGATAGTTTTGTATTCCTACATG
TTTCTGAATACCGCGAAGGGCTGTCTGGTTGAATACGCAACTTTTCGGCAGTACATGAGG
GAACTTCCGAAGAATGCACCTCAGAAGCTGAATTTTCGGGAGATGCGTCAGGGGTTGATT
GCCCTAGGACGGCACTGCGTAGGTAGCAGATTTGAAACAGATTTGTACGAGTCGGCGACG
AGTGAACTCATGGCCAATCATTCCGTTCAAACAGGGCGAAATATTTACGGTGTGGATTCC
TTTTCGTTAACTAGTGTCAGTGGGACGACCGCCACTTTATTGCAGGAACGAGCTTCCGAG
CGCTGGATTCAATGGTTAGGCCTTGAAAGCGACTACCATTGTTCATTCTCTAGTACTCGG
AATGCGGAAGACGTAGTGGCAGGTGAGGCGGCGAGTTCAGATCATCATCAAAAAATTTCA
AGAGTAACGCGAAAAAAGGCCCCGAGAGCCCAAGAGTACAAACGATATCCTCGTCGCAGG
CCGGAAACTCTTTGGCAGCTCCTTTGAATTCAGGGACTTGCATCAGTTGCGCTTATGTCA
TGAAATATACATGGCAGACACACCCTCTGTGGCAGTACAGGCCCCACCGGGCTATGGTAA
GACGGAGTTATTTCATCTCCCCTTGATAGCACTGGCGTCTAAGGGCGACGTGAAATATGT
GTCGTTTCTGTTTGTACCGTACACAGTGTTGCTTGCTAATTGCATGATCAGGTTGAGCCG
ATGCGGTTGCTTGAATGTGGCCCCTGTAAGAAACTTTATTGAAGAAGGTTGCGATGGCGT
TACTGATTTATACGTGGGGATCTACGATGATCTTGCTAGCACTAATTTCACAGACAGGAT
AGCTGCGTGGGAGAATATTGTTGAGTGCACCTTTAGGACCAACAACGTAAAATTGGGTTA
CCTCATTGTAGATGAGTTTCACAACTTTGAAACGGAGGTCTACCGGCAGTCGCAATTTGG
GGGGCATAACTAACCTTGATTTTGACGCTTTTGAGAAAGCAATCTTTTTTGAGCGGCACA
GCACCTGAGGCTGTAGCTGATGCTGCGTTGCAGCGTATTGGGCTTACGGGACTGGCCAAG
AAGTCGATGGACATCAACGAGCTCAAACGGTCGGAAGATCTCAGCAGAGGTCTATCCAGC
TATCCAACACGGATGTTTAATCTAATCAAGGAGAAATCCGAGGTGCCTTTAGGGCATGTT
CATAAAATTTGGAAGAAAGTGGAATCACAGCCCGAAGAAGCACTGAAGCTTCTTTTTAGC
CCTCTTTGAAATTGAACCAGAGTCGAAGGCCATTGTAGTTGCAAGCACAACCAACGAAGT
GGAAGAATTGGCCTGCTCTTGGAGAAAGTATTTTAGGGTGGTATGGATACACGGGAAGCT
GGGTGCTGCAGAAAAGGTGTCTCGCACAAAGGAGTTTGTCACTGACGGTAGCATGCGAGT
TCTCATCGGAACGAAATTAGTGACTGAAGGAATTGACATTAAGCAATTGATGATGGTGAT
CATGCTTGATAATAGACTTAATATTATTGAGCTCATTCAAGGCGTAGGGAGACTAAGAGA
TGGGGGCCTCTGTTATCTATTATCTAGAAAAAAACAGTTGGGCGGCAAGGAATCGTAAGG
GTGAATTACCACCAATTAAGGAAGGCTGTATAACCGAACAGGTACGCGAGTTCTATGGAC
TTGAATCAAAGAAAGGAAAAAGGGCCAGCATGTTGGATGCTGTGGCTCCAGGACAGACCT
GTCTGCTGACACAGTGGAACTGATAGAAAGAATGGACAGATTGGCTGAAAAACAGGCGAC
AGCTTCCATGTCGATCGTTGCGTTACCGTCTAGCTTCCAGGAGAGCAATAGCAGTGACAG
GTGCAGAAAGTATTGCAGCAGTGATGAGGACAGCGACACGTGCATTCATGGTAGTGCTAA
TGCCAGTACCAATGCGACTACCAACTCCAGCACTAATGCTACTACCACTGCCAGCACCAA
CGTCAGGACTAGTGCTACTACCACTGCCAGCATCAACGTCAGGACTAGTGCGACTACCAC
TGAAAGTACCAACTCCAGCACTAATGCTACTACCACTGCCAGCACCAACGTCAGGACTAG
TGCTACTGCCACTGCCAGCATCAACGTCAGGACTAGTGCGACTACCACTGAAAGTACCAA
CTCCAACACTAGTGCTACTACCACCGAAAGTACCGACTCCAACACTAGTGCTACTACCAC
CGAAAGTACCGACTCCAACACTAGTGCTACTACCACTGCTAGCACCAACTCCAGCACTAA
TGCCACTACCACTGCTAGCACCAACTCCAGCACTAATGCCACTACCACTGAAAGTACCAA
CGCTAGTGCCAAGGAGGACGCCAATAAAGATGGCAATGCTGAGGATAATAGATTCCATCC
AGTCACCGACATTAACAAAGAGTCGTATAAGCGGAAAGGGAGTCAAATGGTTTTGCTAGA
GAGAAAGAAACTGAAAGCACAATTTCCCAATACTTCCGAGAATATGAATGTCTTACAGTT
TCTTGGATTTCGGTCTGACGAAATTAAACATCTTTTCCTCTATGGTATTGACGTATACTT
CTGCCCAGAGGGAGTGTTCACACAATACGGATTATGCAAGGGCTGTCAAAAGATGTTTGA
GCTCTGTGTCTGTTGGGCTGGCCAGAAAGTATCGTATCGGAGGATGGCTTGGGAAGCACT
AGCTGTGGAGAGAATGCTGCGAAATGACGAGGAATACAAAGAATACTTGGAAGACATCGA
GCCATATCATGGGGACCCTGTAGGATATTTGAAATATTTTAGCGTAAAAAGGGGAGAGAT
CTACTCTCAGATACAGAGAAATTATGCTTGGTACCTGGCCATTACTAGAAGAAGAGAAAC
AATTAGTGTATTGGATTCGACAAGAGGCAAGCAAGGGAGCCAAGTTTTCCGCATGTCTGG
AAGGCAGATCAAAGAGTTGTATTATAAAGTATGGAGCAACTTGCGTGAATCGAAGACAGA
GGTGCTGCAGTACTTTTTGAACTGGGACGAGAAAAAGTGCCGGGAAGAATGGGAGGCAAA
AGACGATACGGTCTTTGTGGAAGCGCTCGAGAAAGTTGGAGTTTTTCAGCGTTTGCGTTC
CATGACGAGCGCTGGACTGCAGGGTCCGCAGTACGTCAAGCTGCAGTTTAGCAGGCATCA
TCGACAGTTGAGGAGCAGATATGAATTAAGTCTAGGAATGCACTTGCGAGATCAGCTTGC
GCTGGGAGTTACCCCATCTAAAGTGCCGCATTGGACGGCATTCCTGTCGATGCTGATAGG
GCTGTTCTACAATAAAACATTTCGGCAGAAACTGGAATATCTTTTGGAGCAGATTTCGGA
GGTGTGGTTGTTACCACATTGGGTTGATTTGGCAAACGTTGAAGTTCTCGCTGCAGATAA
CACGAGGGTACCGCTGTACATGCTGATGGTAGCGGTTCACAAAGAGCTGGATAGCGATGA
TGTTCCAGACGGTAGATTTGATATAATATTACTATGTAGAGATTCGAGCAGAGAAGTTGG
AGAGTGAAGGAAATTGTTGTTACGAAAGTCAGTGATTATGTATTGTGTAGTATAGTATAT
TGTAAGAAATTTTTTTTTTCTAGGGAATATGCGTTTTGATGTAGTAGTATTTCACTGTTT
TGATTTAGTGTTTGTTGCACGGCAGTAGCGAGAGACAAGTAGGAAAGAGTAGGATAAAAG
ACAACCTATAAAAAGTAAACATAAAATAAAGGTAGTAAGTAGCTTTTGGTTGAACATCCG
GGTAAGAGACAACAGGGCTTGGAGGAGACGTACATGAGGGCTATTTAGGGCTATTTAGGG
CTATGTAGAAGTGCTGTAGGGCTAAAGAACAGGGTTTCATTTTTCATTTTTTTTTTTAAT
TTCGGTCAGAAAGCCGGGTAAGGTATGACAGCGAGAGTAAAGATAGATGTGAAAA
>CRB_chrVII:7088-13749
ATATATATGTCACTGTATTGCATGCTGGATGGTGTTAGACAAGGCCGTAGGGACATATAG
CATCTAGGGAGTAACCTTGTACGAAAATAGGCAATATTTCCTGTTTAGGCGATTGTGACG
CAGATTTTAGTCCAACGATCTAGCGTCAAGGAATTTTTTTATAGTGGGACATTGCACCAA
GGAAGTAACTTGATACGTCGTTGGTGAATGGGTCTGTTTTCTTATTCGGCGGGGTAATAC
ATTTTTGGGGGAAGTTTGTCTGTCTGACGCGCCATATGTAGGTACGCCAAAAAGGGCTCC
TCTACTTCGAAGCGCGAGGTCGTATACCTAATAAGGAAATGTAATTTATAACTTTCTATT
ATATTGGTCTTTTCGAGAGCGGAAGAAGTTGTAGGCTAAGCGCAGGCTAAGCGTAGGTCC
ATATTTAAAGTATCCAAGAGAATATCCACGAAGCGGCTGAGCAACGAACAGAATCCTGGT
TCTCCTCGACTAAGCAGATAGTTAAGATACTGTGCACCATGGAAATTGAAAACGAACGTA
CGTACCGACTACTTTATTTTTGCAGGCCGGAAATCAAGGATGAATGAGACATCCTTCTGT
TTTCTATGTTGGGACAGACAGTCGCTTATCTTAGTGAGATTTCTTACTAACTGAATTTAC
TTTGCTGCTGCTAGAGATTTGCACCTGCATAGCGCAGATTCTGCTTCTTCTCAATAGAGT
AGCTTAATTATTACATTCTTAGATGATGATAAGACGGAAACTGGACAATCTTTTGTTTAT
ATTGATGGATTTCTTGTCAAAAAGCATAACAATCAACATACTATTGTTAATTTCGAAACT
TACAAAAAATAAAATGAAAGTTTCCGATAGGCGTAAGTTTGAAAAAAGCAAACTTTGACG
AGTTTGAGTCGGCTCTAAATAACAAAAACGACTTGGTACATTGTCCCTCAATAACTTTAT
TTGAATCGATCCCCACGGAAGTGCGGTCATTCTACGAAGACGAAAAGTCTGGCCTAATCA
AAGTGGTAAAATTCAGAACTGGTGCAATGGATAGGAAAAGGTCTTTTGAAAAAAATTGTC
ATTTCCGTCATGGTCGGGAAAAATGTACAAAAGTTCCTGACATTTGTTGAAGACGAACCA
GATTTCCAGGGCGGACCAATCCCTTCAAAGTATCTTATTCCCAAGAAAATCAACTTGATG
GTCTACACGTTGTTTCAAGTGCATACTTTGAAATTCAATAGAAAGGATTACGATACCCTT
TCTCTTTTTTACCTCAACAGAGGATACTATAATGAGTTGAGTTTCCGTGTCCTGGAACGT
TGTCACGAAATAGCGAGTGCCAGGCCGAACGACAGCTCTACGATGCGTACTTTCACTGAC
TTTGTTTCTGGCGCACCTATTGTAAGGAGTCTTCAGAAAAGCACCATAAGGAAATATGGG
TACAATTTGGCACCCTACATGTTCTTGTTACTACACGTAGATGAGCTATCGATTTTTTCT
GCATACCAAGCAAGTTTACCTGGCGAAAAGAAAGTCGACACAGAGCGGCTGAAGCGTGAT
CTATGCCCACGTAAACCCATTGAGATAAAGTACTTTTCACAGATATGTAACGATATGATG
AACAAAAAAAGACCGATTGGGTGATATTTTGCATATTATCTTGCGAGCATGTGCGCTCAA
TTTCGGGGCGGGTTCCCGTGGTGGCGCTGGTGACGAAGAGGATCGATCTATTACGAATGA
AGAACCCATTATTCCCTCTGTGGACGAGCATGGCTTGAAAGTATGTAAGTTGCGTAGTCC
TAACACTCCACGAAGACTCAGAAAAACACTAGATGCCGTGAAAGCTTTATTGGTGTCGTC
TTGTGCTTGTACTGCAAGGGATTTAGATATATTTGATGACAACAACGGCGTTGCGATGTG
GAAATGGATCAAAATTCTGTACCACGAAGTAGCGCAGGAAACCGCGCTGAAGGACTCTTA
TAGAATAACTTTGGTACCTTCTTCTGATGGTGTATCAGTATGTGGAAAACTGTTTAATCG
CGAGTATGTCCGCGGCTTTTACTTTGCATGCAAGGCTCAGTTTGATAACCTTTGGGAAGA
ATTGAACGACTGCTTTTATATGCCTACAGTGGTTGATATTGCCAGCCTCATTTTGCGTAA
TCGAGAAGTTTTGTTCAGAGAGCCAAAGCGAGGAATTGACGAGTATCTGGAGAACGATTC
TTTCCTTCAAATGATACCTGTTAAATATCGTGAAATTGTGCTGCCCAAGTTGAGAAGAGA
TACTAACAAAATGACCGCGGCTCTTAAAAATAAAGTCACTGTTGCAATTGACGAGCTTAC
GGTGCCACTTATGTGGATGATCCATTTTGCCGTAGGATACCCTTACCGTTATCCAGAGCT
TCAGCTACTCGCTTTTGCCGGTCCTCAGCGCAACGTATACGTCGATGATACAACAAGACG
CATCCAACTGTACACTGATTACAACAAGAACGGTTCATCGGAGCCTCGACTTAAGACGCT
TGACGGACTCACTTCAGATTACGTGTTTTATTTTGTCACTGTGCTAAGGCAAATGCAAAT
ATGTGCGCTTGGTAACAGTTATGACGCTTTTTAATCATGATCCTTGGATGGATGTGGTGG
GATTTGAGGATCCAGATCAAGTAACAAATCGAGACATTTCGAGGATAGTTTTGTATTCCT
ACATGTTTCTGAATACCGCGAAGGGCTGTCTGGTTGAATACGCAACTTTTCGGCAGTACA
TGAGGGAACTTCCGAAGAATGCACCTCAGAAGCTGAATTTTCGGGAGATGCGTCAGGGGT
TGATTGCCCTAGGACGGCACTGCGTAGGTAGCAGATTTGAAACAGATTTGTACGAGTCGG
CGACGAGTGAACTCATGGCCAATCATTCCGTTCAAACAGGGCGAAATATTTACGGTGTGG
ATTCCTTTTCGTTAACTAGTGTCAGTGGGACGACCGCCACTTTATTGCAGGAACGAGCTT
CCGAGCGCTGGATTCAATGGTTAGGCCTTGAAAGCGACTACCATTGTTCATTCTCTAGTA
CTCGGAATGCGGAAGACGTAGTGGCAGGTGAGGCGGCGAGTTCAGATCATCATCAAAAAA
TTTCAAGAGTAACGCGAAAAAAAGGGCCCGAGAGCCCAAGAGTACAAACGATATCCTCGT
CGCAGGCCGGAAACTCTTTGGCAGCTCCTTTGAATTCAGGGACTTGCATCAGTTGCGCTT
ATGTCATGAAATATACATGGCAGACACACCCTCTGTGGCAGTACAGGCCCCACCGGGCTA
TGGTAAGACGGAGTTATTTCATCTCCCTTGATAGCACTGGCGTCTAAGGGCGACGTGAAA
TATGTGTCGTTTCTGTTTGTACCGTACACAGTGTTGCTTGCTAATTGCATGATCAGGTTG
AGCCGATGCGGTTGCTTGAATGTGGCCCCTGTAAGAAACTTTATTGAAGAAGGTTGCGAT
GGCGTTACTGATTTATACGTGGGGATCTACGATGATCTTGCTAGCACTAATTTCACAGAC
AGGATAGCTGCGTGGGAGAATATTGTTGAGTGCACCTTTAGGACCAACAACGTAAAATTG
GGTTACCTCATTGTAGATGAGTTTCACAACTTTGAAACGGAGGTCTACCGGCAGTCGCAA
TTTGGGGGGCATAACTAACCTTGATTTTGACGCTTTTGAGAAAGCAATCTTTTTGAGCGG
CACAGCACCTGAGGCTGTAGCTGATGCTGCGTTGCAGCGTATTGGGCTTACGGGACTGGC
CAAGAAGTCGATGGACATCAACGAGCTCAAACGGTCGGAAGATCTCAGCAGAGGTCTATC
CAGCTATCCAACACGGATGTTTAATCTAATCAAGGAGAAATCCGAGGTGCCTTTAGGGCA
TGTTCATAAAATTTGGAAGAAAGTGGAATCACAGCCCGAAGAAGCACTGAAGCTTCTTTT
TAGCCCTCTTTGAAATTGAACCAGAGTCGAAGGCCATTGTAGTTGCAAGCACAACCAACG
AAGTGGAAGAATTGGCCTGCTCTTGGAGAAAGTATTTTAGGGTGGTATGGATACACGGGA
AGCTGGGTGCTGCAGAAAAGGTGTCTCGCACAAAGGAGTTTGTCACTGACGGTAGCATGC
GAGTTCTCATCGGAACGAAATTAGTGACTGAAGGAATTGACATTAAGCAATTGATGATGG
TGATCATGCTTGATAATAGACTTAATATTATTGAGCTCATTCAAGGCGTAGGGAGACTAA
GAGATGGGGGCCTCTGTTATCTATTATCTAGAAAAAAACAGTTGGGCGGCAAGGAATCGT
AAGGGTGAATTACCACCAATTAAGGAAGGCTGTATAACCGAACAGGTACGCGAGTTCTAT
GGACTTGAATCAAAGAAAGGAAAAAAGGGCCAGCATGTTGGATGCTGTGGCTCCAGGACA
GACCTGTCTGCTGACACAGTGGAACTGATAGAAAGAATGGACAGATTGGCTGAAAAACAG
GCGACAGCTTCCATGTCGATCGTTGCGTTACCGTCTAGCTTCCAGGAGAGCAATAGCAGT
GACAGGTGCAGAAAGTATTGCAGCAGTGATGAGGACAGCGACACGTGCATTCATGGTAGT
GCTAATGCCAGTACCAATGCGACTACCAACTCCAGCACTAATGCTACTACCACTGCCAGC
ACCAACGTCAGGACTAGTGCTACTACCACTGCCAGCATCAACGTCAGGACTAGTGCGACT
ACCACTGAAAGTACCAACTCCAGCACTAATGCTACTACCACTGCCAGCACCAACGTCAGG
ACTAGTGCTACTGCCACTGCCAGCATCAACGTCAGGACTAGTGCGACTACCACTGAAAGT
ACCAACTCCAACACTAGTGCTACTACCACCGAAAGTACCGACTCCAACACTAGTGCTACT
ACCACCGAAAGTACCGACTCCAACACTAGTGCTACTACCACTGCTAGCACCAACTCCAGC
ACTAATGCCACTACCACTGCTAGCACCAACTCCAGCACTAATGCCACTACCACTGAAAGT
ACCAACGCTAGTGCCAAGGAGGACGCCAATAAAGATGGCAATGCTGAGGATAATAGATTC
CATCCAGTCACCGACATTAACAAAGAGTCGTATAAGCGGAAAGGGAGTCAAATGGTTTTG
CTAGAGAGAAAGAAACTGAAAGCACAATTTCCCAATACTTCCGAGAATATGAATGTCTTA
CAGTTTCTTGGATTTCGGTCTGACGAAATTAAACATCTTTTTCCTCTATGGTATTGACGT
ATACTTCTGCCCAGAGGGAGTGTTCACACAATACGGATTATGCAAGGGCTGTCAAAAGAT
GTTTGAGCTCTGTGTCTGTTGGGCTGGCCAGAAAGTATCGTATCGGAGGATGGCTTGGGA
AGCACTAGCTGTGGAGAGAATGCTGCGAAATGACGAGGAATACAAAGAATACTTGGAAGA
CATCGAGCCATATCATGGGGACCCTGTAGGATATTTGAAATATTTTAGCGTAAAAAGGGA
GAGATCTACTCTCAGATACAGAGAAATTATGCTTGGTACCTGGCCATTACTAGAAGAAGA
GAAACAATTAGTGTATTGGATTCGACAAGAGGCAAGCAAGGGAGCCAAGTTTTCCGCATG
TCTGGAAGGCAGATCAAAGAGTTGTATTATAAAGTATGGAGCAACTTGCGTGAATCGAAG
ACAGAGGTGCTGCAGTACTTTTTGAACTGGGACGAGAAAAAGTGCCGGGAAGAATGGGAG
GCAAAAGACGATACGGTCTTTGTGGAAGCGCTCGAGAAAGTTGGAGTTTTTCAGCGTTTG
CGTTCCATGACGAGCGCTGGACTGCAGGGTCCGCAGTACGTCAAGCTGCAGTTTAGCAGG
CATCATCGACAGTTGAGGAGCAGATATGAATTAAGTCTAGGAATGCACTTGCGAGATCAG
CTTGCGCTGGGAGTTACCCCATCTAAAGTGCCGCATTGGACGGCATTCCTGTCGATGCTG
ATAGGGCTGTTCTACAATAAAACATTTCGGCAGAAACTGGAATATCTTTTTGGAGCAGAT
TTCGGAGGTGTGGTTGTTACCACATTGGGTTGATTTGGCAAACGTTGAAGTTCTCGCTGC
AGATAACACGAGGGTACCGCTGTACATGCTGATGGTAGCGGTTCACAAAGAGCTGGATAG
CGATGATGTTCCAGACGGTAGATTTGATATAATATTACTATGTAGAGATTCGAGCAGAGA
AGTTGGAGAGTGAAGGAAATTGTTGTTACGAAAGTCAGTGATTATGTATTGTGTAGTATA
GTATATTGTAAGAAATTTTTTTTTCTAGGGAATATGCGTTTTGATGTAGTAGTATTTCAC
TGTTTTGATTTAGTGTTTGTTGCACGGCAGTAGCGAGAGACAAGTAGGAAAGAGTAGGAT
AAAAAGACAACCTATAAAAAGTAAACATAAAATAAAGGTAGTAAGTAGCTTTTGGTTGAA
CATCCGGGTAAGAGACAACAGGGCTTGGAGGAGACGTACATGAGGGCTATTTAGGGCTAT
TTAGGGCTATGTAGAAGTGCTGTAGGGCTAAAGAACAGGGTTTCATTTTCATTTTTTTTT
TTTTAATTTCGGTCAGAAAGCCGGGTAAGGTATGACAGCGAGAGTAAAGATAGATGTGAA
AA
>CRB_chrII:236-6427
ATATATATGTCACTGTATTGCATGCTGGATGGTGTTAGACAAGGCCGTAGGGACATATAG
CATCTAGGAAGTAACCTTGTACGAAAATAGGCAATATTTCCTGTTTAGGCGATTGTGACG
CAGATTTTAGTCCAACGATCTAGCGTCAAGGAATTTTTTTATAGTGGGACATTGCACCAA
GGAAGTAACTTGATACGTCGTGGGTGAATGGGTCTGTTTTCTTATTCGGCGGGGTAATAC
ATTTTTGGGGGAAGTTTGTCTGTCTGACGCGCCATATGTAGGTACGCCAAAAAGGGCTCC
TCTACTTCGAAGCGCGAGGTCGTATACCTAATAAGGAAATGTAATTTATAACTTTCTATT
ATATTGGTCTTTTCGAGAGCGGAAGAAGTTGTAGGCTAAGCGCAGGCTAAGCGTAGGTCC
ATATTTAAAGTATCCAAGAGAATATCCACGAAGCGGCTGAGCAACGAACAGAATCCTGGT
TCTCCTCGACTAAGCAGATAGTTAAGATACTGTGCACCATGGAAATTGAAAACGAACGTA
CGTACCGACTACTTTATTTTTGCAGGCCGGAAATCAAGCGATGAATGAGACATCCTTCTG
CTTTCTATGTTGTGCTTGAAGGGGACAGACAGTCGCTTATCTTAGTGAGATTTCTTACTA
ACTGAATTTACTTTGCTGCTGCTAGAGATTTGCACCTGCATAGCGCAGATTCTGCATCTT
CTCAATAGCTTAATTATTACATTCTTAGATGATGATAAGACGGAAACTGGACAATCTTTT
GTTTATATTGATGGATTTCTTGTCAAAAAGCATAACAATCAACATACTATTGTTAATTTC
GAAACTTACAAAAATAAAATGAAAGTTTCCGATAGGCGTAAGTTTGAAAAGCAAACTTTG
ACGAGTTTGAGTCGGCTCTAAATAACAAAAAACGACTTGGTACATTGTCCCTCAATAACT
TTATTTGAATCGATCCCCACGGAAGTGCGGTCATTCTACGAAGACGAAAAGTCTGGCCTA
ATCAAAGTGGTAAAATTCAGAACTGGTGCAATGGATAGGAAAAGGTCTTTTGAAAAAATT
GTCATTTCCGTCATGGTCGGGAAAAATGTACAAAAGTTCCTGACATTTGTTGAAGACGAA
CCAGATTTCCAGGGCGGACCAATCCCTTCAAAGTATCTTATTCCCAAGAAAATCAACTTG
ATGGTCTACACGTTGTTTCAAGTGCATACTTTGAAATTCAATAGAAAGGATTACGATACC
CTTTCTCTTTTTTTACCTCAACAGAGGATACTATAATGAGTTGAGTTTCCGTGTCCTGGA
ACGTTGTCACGAAATAGCGAGTGCCAGGCCGAACGACAGCTCTACGATGCGTACTTTCAC
TGACTTTGTTTCTGGCGCACCTATTGTAAGGAGTCTTCAGAAAAGCACCATAAGGAAATA
TGGGTACAATTTGGCACCCTACATGTTCTTGTTACTACACGTAGATGAGCTATCGATTTT
TTCTGCATACCAAGCAAGTTTACCTGGCGAAAAGAAAGTCGACACAGAGCGGCTGAAGCG
TGATCTATGCCCACGTAAACCCATTGAGATAAAGTACTTTTCACAGATATGTAACGATAT
GATGAACAAAAAAGACCGATTGGGTGATATTTTGCATATTATCTTGCGAGCATGTGCGCT
CAATTTCGGGGCGGGTCCCCGTGGTGGCGCTGGTGGCGAAGAGGATCGATCTATTACGAA
TGAAGAACCCATTATTCCCTCTGTGGACGAGCATGGCTTGAAAGTATGTAAGTTGCGTAG
TCCTAACACTCCACGAAGACTCAGAAAAACACTAGATGCCGTGAAAGCTTTATTGGTGTC
GTCTTGTGCTTGTACTGCAAGGGATTTAGATATATTTGATGACAACAACGGCGTTGCAAT
GTGGAAATGGATCAAAATTCTGTACCACGAAGTAGCGCAGGAAACCACGCTGAAGGACTC
TTATAGAATAACTTTGGTACCTTCTTCTGATGGTATATCAGTATGTGGAAAACTTTTTAA
TCGCGAGTATGTCCGCGGCTTTTACTTTGCATGCAAGGCTCAGTTCGATAACCTTTGGGG
AGAGTTGAACAACTGCTTTTATATGCCTACAGTGGTTGATATTGCCAGCCTCATTTTGCG
TAATCGAGAAGTTTTGTTCAGAGAGCCAAAGCGAGGAATTGACGAGTATCTGGAAAACGA
TTCTTTTCTTCAAATGATACCTGTTAAATATCGTGAAATTGTGCTGCCCAAGTTGAGAAG
AGATACTAACAAAATGACCGCGGCTCTTAAAAATAAAGTCACTGTTGCAATTGACGAGCT
TACGGTGCCACTTATGTGGATGGTCCATTTTGCCGTAGGATACCCTTACCGTTATCCAGA
GCTTCAGCTACTCGCTTTTGCCGGTCCTCAGCGCAACGTATACGTCGATGATACAACAAG
ACGCATCCAACTGTACACTGATTACAACAAGAACGGTTCATCGGAGCCTCGACTTAAGAC
GCTTGACGGACTCACTTCCGAGCGCTGGATTCAATGGTTAGGCCTTGAAAGCGACTACCA
TTGTTCATTCTCTAGTACTCGGAATGCGGAAGACGTAGTGGCAGGTGAGGCGGCGAGTTC
AGATCATCATCAAAAAATTTCAAGAGTAACGCGAAAAAGGCCCCGAGAGCCCAAGAGTAC
AAACGATATCCTCGTCGCAGGCCGGAAACTCTTTGGCAGCTCCTTTGAATTCAGGGACTT
GCATCAGTTGCGCTTATGTCATGAAATATACATGGCAGACACACCCTCTGTGGCAGTACA
GGCCCCACCGGGCTATGGTAAGACGGAGTTATTTCATCTCCCTTGATAGCACTGGCGTCT
AAGGGCGACGTGAAATATGTGTCGTTTCTGTTTGTACCGTACACAGTGTTGCTTGCTAAT
TGCATGATCAGGTTGGGCCGATGCGGTTGCTTGAATGTGGCCCCTGTAAGAAACTTTATT
GAAGAAGGTTGCGATGGCGTTACTGATTTATACGTGGGGATCTACGATGATCTTGCTAGC
ACTAATTTCACAGACAGGATAGCTGCGTGGGAGAATATTGTTGAGTGCACCTTTAGGACC
AACAACGTAAAATTGGGTTACCTCATTGTAGATGAGTTTCACAACTTTGAAACGGAGGTC
TACCGGCAGTCGCAATTTGGGGGGCATAACTAACCTTGATTTTGACGCTTTTGAGAAAGC
AATCTTTTTGAGCGGCACAGCACCTGAGGTTGTAGCTGATGCTGCGTTGCAGCGTATTGG
GCTTACGGACTGGCCAAGAAGTCGATGGACATCAACGAGCTCAAACGGTCGGAAGATCTC
AGCAGAGGTCTATCCAGCTATCCAACACGGATGTTTAATCTAATCAAGGAGAAATCCGAG
GTGCCTTTTAGGGCATGTTCATAAAATTTGGAAGAAAGTGGAATCACAGCCCGAAGAAGC
ACTGAAGCTTCTTTTAGCCCTCTTTGAAATTGAACCAGAGTCGAAGGCCATTGTAGTTGC
AAGCACAACCAACGAAGTGGAAGAATTGGCCTGCTCTTGGAGAAAGTATTTTAGGGTGGT
ATGGATACACGGGAAGCTGGGTGCTGCAGAAAAGGTGTCTCGCACAAAGGAGTTTGTCAC
TGACGGTAGCATGCGAGTTCTCATCGGAACGAAATTAGTGACTGAAGGAATTGACATTAA
GCAATTGATGATGGTGATCATGCTTGATAATAGACTTAATATTATTGAGCTCATTCAAGG
CGTAGGGAGACTAAGAGATGGGGGCCTCTGTTATCTATTATCTAGAAAAAACAGTTGGGC
GGCAAGGAATCGTAAGGGTGAATTACCACCAATTAAGGAAGGCTGTATAACCGAACAGGT
ACGCGAGTTCTATGGACTTGAATCAAAGAAAGGAAAAAAGGGCCAGCATGTTGGATGCTG
TGGCTCCAGGACAGACCTGTCTGCTGACACAGTGGAACTGATAGAAAGAATGGACAGATT
GGCTGAAAAACAGGCGACAGCTTCCATGTCGATCGTTGCGTTACCGTCTAGCTTCCAGGA
GAGCAATAGCAGTGACAGGTGCAGAAAGTATTGCAGCAGTGATGAGGACAGCGACACGTG
CATTCATGGTAGTGCTAATGCCAGTACCAATGCGACTACCAACTCCAGCACTAATGCTAC
TACCACTGCCAGCACCAACGTCAGGACTAGTGCTACTACCACTGCCAGCATCAACGTCAG
GACTAGTGCGACTACCACTGAAAGTACCAACTCCAGCACTAATGCTACTACCACTGCCAG
CACCAACGTCAGGACTAGTGCTACTACCACTGCCAGCATCAACGTCAGGACTAGTGCGAC
TACCACTGAAAGTACCAACTCCAACACTAGTGCTACTACCACCGAAAGTACCGACTCCAA
CACTAGTGCTACTACCACCGAAAGTACCGACTCCAACACTAGTGCTACTACCACTGCTAG
CACCAACTCCAGCACTAATGCTACTACCACTGCTAGCACCAACTCCAGCACTAATGCCAC
TACCACTGAAAGTACCAACGCTAGTGCCAAGGAGGACGCCAATAAAGATGGCAATGCTGA
GGATAATAGATTCCATCCAGTCACCGACATTAACAAAGAGTCGTATAAGCGGAAAGGGAG
TCAAATGGTTTTGCTAGAGAGAAAGAAACTGAAAGCACAATTTCCCAATACTTCCGAGAA
TATGAATGTCTTACAGTTTCTTGGATTTCGGTCTGACGAAATTAAACATCTTTTCCTCTA
TGGTATTGACGTATACTTCTGCCCAGAGGGAGTATTCACACAATACGGATTATGCAAGGG
CTGTCAAAAGATGTTTGAGCTCTGTGTCTGTTGGGCTGGCCAGAAAGTATCGTATCGGAG
GATGGCTTGGGAAGCACTAGCTGTGGAGAGAATGCTGCGAAATGACGAGGAATACAAAGA
ATACTTGGAAGACATCGAGCCATATCATGGGGACCCTGTAGGATATTTGAAATATTTTAG
CGTAAAAAGGGGAGAGATCTACTCTCAGATACAGAGAAATTATGCTTGGTACCTGGCCAT
TACTAGAAGAAGAGAAACAATTAGTGTATTGGATTCGACAAGAGGCAAGCAAGGGAGCCA
AGTTTTCCGCATGTCTGGAAGGCAGATCAAAGAGTTGTATTATAAAGTATGGAGCAACTT
GCGTGAATCGAAGACAGAGGTGCTGCAGTACTTTTTGAACTGGGACGAGAAAAAGTGCCG
GAAGAATGGGAGGCAAAAGACGATACGGTCTTTGTGGGAAGCGCTCGAGAAAGTTGGAGT
TTTTCAGCGTTTGCGTTCCATGACGAGCGCTGGACTGCAGGGTCCGCAGTACGTCAAGCT
GCAGTTTAGCAGGCATCATCGACAGTTGAGGAGCAGATATGAATTAAGTCTAGGAATGCA
CTTGCGAGATCAGCTTGCGCTGGGAGTTACCCCATCTAAAGTGCCGCATTGGACGGCATT
CCTGTCGATGCTGATAGGGCTGTTCTACAATAAAATATTTCGGCAGAAACTGGAGTATCT
TTTGGAGCAGATTTCGGAGGTGTGGTTGTTACCACATTGGGTTGATTTGGCAAACGTTGA
AGTTCTCGCTGCAGATAACACGAGGGTACCGCTGTACATGCTGATGGTAGCGGTTCACAA
AGAGCTGGATAGCGATGATGTTCCAGACGGTAGATTTGATATAATATTACTATGTAGAGA
TTCGAGCAGAGAAGTTGGAGAGTGAAGGAAATTGTTGTTACGAAAGTCAGTGATTATGTA
TTGTGTAGTATAGTATATTGTAAGAAATTTTTTTTTCTAGGGAATATGCGTTTTGATGTA
GTAGTATTTCACTGTTTTGATTTAGTGTTTGTTGCACGGCAGTAGCGAGAGACAAGTGGG
AAAGAGTAGGATAAAAAAGACAATCTATAAAAAAGTAAACATAAAATAAAGGTAGTAAGT
AGCTTTTGGTTGAACATCCGGGTAAGAGACAACAGGGCTTGGAGGAGACGTACATGAGGG
CTATTTAGGGCTATTTAGGGCTATGTAGAAGTGCTGTAGGGCTAAAGAACAGGGTTTCAT
TTTCATTTTTTTTAATTTCGGTCAGAAAGCCGGGTAAGGAGTGACAAGGAGAGTAGAGGT
AGATGTAAGAGA
>CRB_chrII:6538-12739
ATATATATGTCACTGTATTGCATGCTGGATGGTGTTAGACAAGGCCGTAGGGACATATAG
CATCTAGGAAGTAACCTTGTACGAAAATAGGCAATATTTCCTGTTTAGGCGATTGTGACG
CAGATTTTAGTCCAACGATCTAGCGTCAAGGAATTTTTTTATAGTGGGACATTGCACCAA
GGAAGTAACTTGATACGTCGTGGGTGAATGGGTCTGTTTTCTTATTCGGCGGGGTAATAC
ATTTTTGGGGGAAGTTTGTCTGTCTGACGCGCCATATGTAGGTACGCCAAAAAGGGCTCC
TCTACTTCGAAGCGCGAGGTCGTATACCTAATAAGGAAATGTAATTTATAACTTTCTATT
ATATTGGTCTTTTCGAGAGCGGAAGAAGTTGTAGGCTAAGCGCAGGCTAAGCGTAGGTCC
ATATTTAAAGTATCCAAGAGAATATCCACGAAGCGGCTGAGCAACGAACAGAATCCTGGT
TCTCCTCGACTAAGCAGATAGTTAAGATACTGTGCACCATGGAAATTGAAAACGAACGTA
CGTACCGACTACTTTATTTTTGCAGGCCGGAAATCAAGCGATGAATGAGACATCCTTCTG
CTTTCTATGTTGTGCTTGAAGGGGACAGACAGTCGCTTATCTTAGTGAGATTTCTTACTA
ACTGAATTTACTTTGCTGCTGCTAGAGATTTGCACCTGCATAGCGCAGATTCTGCATCTT
CTCAATAGCTTAATTATTACATTCTTAGATGATGATAAGACGGAAACTGGACAATCTTTT
GTTTATATTGATGGATTTCTTGTCAAAAAGCATAACAATCAACATACTATTGTTAATTTC
GAAACTTACAAAAATAAAATGAAAGTTTCCGATAGGCGTAAGTTTGAAAAAGCAAACTTT
GACGAGTTTGAGTCGGCTCTAAATAACAAAAACGACTTGGTACATTGTCCCTCAATAACT
TTATTTGAATCGATCCCCACGGAAGTGCGGTCATTCTACGAAGACGAAAAGTCTGGCCTA
ATCAAAGTGGTAAAATTCAGAACTGGTGCAATGGATAGGAAAAGGTCTTTTTGAAAAATT
GTCATTTCCGTCATGGTCGGGAAAAAATGTACAAAAGTTCCTGACATTTGTTGAAGACGA
ACCAGATTTCCAGGGCGGACCAATCCCTTCAAAGTATCTTATTCCCAAGAAAATCAACTT
GATGGTCTACACGTTGTTTCAAGTGCATACTTTGAAATTCAATAGAAAGGATTACGATAC
CCTTTCTCTTTTTTACCTCAACAGAGGATACTATAATGAGTTGAGTTTCCGTGTCCTGGA
ACGTTGTCACGAAATAGCGAGTGCCAGGCCGAACGACAGCTCTACGATGCGTACTTTCAC
TGACTTTGTTTCTGGCGCACCTATTGTAAGGAGTCTTCAGAAAAGCACCATAAGGAAATA
TGGGTACAATTTGGCACCCTACATGTTCTTGTTACTACACGTAGATGAGCTATCGATTTT
TTCTGCATACCAAGCAAGTTTACCTGGCGAAAAAGAAAGTCGACACAGAGCGGCTGAAGC
GTGATCTATGCCCACGTAAACCCATTGAGATAAAGTACTTTTCACAGATATGTAACGATA
TGATGAACAAAAAAGACCGATTGGGTGATATTTTGCATATTATCTTGCGAGCATGTGCGC
TCAATTTCGGGGCGGGTCCCCGTGGTGGCGCTGGTTGGCGAAGAGGATCGATCTATTACG
AATGAAGAACCCATTATTCCCTCTGTGGACGAGCATGGCTTGAAAGTATGTAAGTTGCGT
AGTCCTAACACTCCACGAAGACTCAGAAAAACACTAGATGCCGTGAAAGCTTTATTGGTG
TCGTCTTGTGCTTGTACTGCAAGGGGATTTAGATATATTTGATGACAACAACGGCGTTGC
AATGTGGAAATGGATCAAAATTCTGTACCACGAAGTAGCGCAGGAAACCACGCTGAAGGA
CTCTTATAGAATAACTTTGGTACCTTCTTCTGATGGTATATCAGTATGTGGAAAACTTTT
TAATCGCGAGTATGTCCGCGGCTTTTACTTTGCATGCAAGGCTCAGTTCGATAACCTTTG
GGGAGAGTTGAACAACTGCTTTTATATGCCTACAGTGGTTGATATTGCCAGCCTCATTTT
GCGTAATCGAGAAGTTTTGTTCAGAGAGCCAAAGCGAGGAATTGACGAGTATCTGGAAAA
CGATTCTTTTCTTCAAATGATACCTGTTAAATATCGTGAAATTGTGCTGCCCAAGTTGAG
AAGAGATACTAACAAAATGACCGCGGCTCTTAAAAATAAAGTCACTGTTGCAATTGACGA
GCTTACGGTGCCACTTATGTGGATGGTCCATTTTGCCGTAGGATACCCTTACCGTTATCC
AGAGCTTCAGCTACTCGCTTTTGCCGGTCCTCAGCGCAACGTATACGTCGATGATACAAC
AAGACGCATCCAACTGTACACTGATTACAACAAGAACGGTTCATCGGAGCCTCGACTTAA
GACGCTTGACGGACTCACTTCCGAGCGCTGGATTCAATGGTTAGGCCTTGAAAGCGACTA
CCATTGTTCATTCTCTAGTACTCGGAATGCGGAAGACGTAGTGGCAGGTGAGGCGGCGAG
TTCAGATCATCATCAAAAAATTTCCAAGAGTAACGCGAAAAAAGGCCCCGAGAGCCCAAG
AGTACAAACGATATCCTCGTCGCAGGCCGGAAACTCTTTGGCAGCTCCTTTGAATTCAGG
GACTTGCATCAGTTGCGCTTATGTCATGAAATATACATGGCAGACACACCCTCTGTGGCA
GTACAGGCCCCACCGGGCTATGGTAAGACGGAGTTATTTCATCTCCCCTTGATAGCACTG
GCGTCTAAGGGCGACGTGAAATATGTGTCGTTTCTGTTTGTACCGTACACAGTGTTGCTT
GCTAATTGCATGATCAGGTTGGGCCGATGCGGTTGCTTGAATGTGGCCCCTGTAAGAAAC
TTTATTGAAGAAGGTTGCGATGGCGTTACTGATTTATACGTGGGGATCTACGATGATCTT
GCTAGCACTAATTTCACAGACAGGATAGCTGCGTGGGGAGAATATTGTTGAGTGCACCTT
TAGGACCAACAACGTAAAATTGGGTTACCTCATTGTAGATGAGTTTCACAACTTTGAAAC
GGAGGTCTACCGGCAGTCGCAATTTGGGGGCATAACTAACCTTGATTTTGACGCTTTTGA
GAAAGCAATCTTTTTGAGCGGCACAGCACCTGAGGCTGTAGCTGATGCTGCGTTGCAGCG
TATTGGGCTTACGGGACTGGCCAAGAAGTCGATGGACATCAACGAGCTCAAACGGTCGGA
AGATCTCAGCAGAGGTCTATCCAGCTATCCAACACGGATGTTTAATCTAATCAAGGAGAA
ATCCGAGGTGCCTTTTAGGGCATGTTCATAAAATTTGGAAGAAAGTGGAATCACAGCCCG
AAGAAGCACTGAAGCTTCTTTTAGCCCTCTTTGAAATTGAACCAGAGTCGAAGGCCATTG
TAGTTGCAAGCACAACCAACGAAGTGGAAGAATTGGCCTGCTCTTGGAGAAAGTATTTTA
GGGTGGTATGGATACACGGGAAGCTGGGTGCTGCAGAAAAGGTGTCTCGCACAAAGGAGT
TTGTCACTGACGGTAGCATGCGAGTTCTCATCGGAACGAAATTAGTGACTGAAGGAATTG
ACATTAAGCAATTGATGATGGTGATCATGCTTGATAATAGACTTAATATTATTGAGCTCA
TTCAAGGCGTAGGGAGACTAAGAGATGGGGGCCTCTGTTATCTATTATCTAGAAAAAAAA
CAGTTGGGCGGCAAGGAATCGTAAGGGTGAATTACCACCAATTAAGGAAGGCTGTATAAC
CGAACAGGTACGCGAGTTCTATGGACTTGAATCAAAGAAAGGAAAAAGGGGCCAGCATGT
TGGATGCTGTGGCTCCAGGACAGACCTGTCTGCTGACACAGTGGAACTGATAGAAAGAAT
GGACAGATTGGCTGAAAAACAGGCGACAGCTTCCATGTCGATCGTTGCGTTACCGTCTAG
CTTCCAGGAGAGCAATAGCAGTGACAGGTGCAGAAAGTATTGCAGCAGTGATGAGGACAG
CGACACGTGCATTCATGGTAGTGCTAATGCCAGTACCAATGCGACTACCAACTCCAGCAC
TAATGCTACTACCACTGCCAGCACCAACGTCAGGACTAGTGCTACTACCACTGCCAGCAT
CAACGTCAGGACTAGTGCGACTACCACTGAAAGTACCAACTCCAGCACTAATGCTACTAC
CACTGCCAGCACCAACGTCAGGACTAGTGCTACTACCACTGCCAGCATCAACGTCAGGAC
TAGTGCGACTACCACTGAAAGTACCAACTCCAACACTAGTGCTACTACCACCGAAAGTAC
CGACTCCAACACTAGTGCTACTACCACCGAAAGTACCGACTCCAACACTAGTGCTACTAC
CACTGCTAGCACCAACTCCAGCACTAATGCTACTACCACTGCTAGCACCAACTCCAGCAC
TAATGCCACTACCACTGAAAGTACCAACGCTAGTGCCAAGGAGGACGCCAATAAAGATGG
CAATGCTGAGGATAATAGATTCCATCCAGTCACCGACATTAACAAAGAGTCGTATAAGCG
GAAAGGGAGTCAAATGGTTTTGCTAGAGAGAAAGAAACTGAAAGCACAATTTCCCAATAC
TTCCGAGAATATGAATGTCTTACAGTTTCTTGGATTTCGGTCTGACGAAATTAAACATCT
TTTTCCTCTATGGTATTGACGTATACTTCTGCCCAGAGGGAGTATTCACACAATACGGAT
TATGCAAGGGCTGTCAAAAGATGTTTGAGCTCTGTGTCTGTTGGGCTGGCCAGAAAGTAT
CGTATCGGAGGATGGCTTGGGAAGCACTAGCTGTGGAGAGAATGCTGCGAAATGACGAGG
AATACAAAGAATACTTGGAAGACATCGAGCCATATCATGGGGACCCTGTAGGATATTTGA
AATATTTTAGCGTAAAAAGGGGAGAGATCTACTCTCAGATACAGAGAAATTATGCTTGGT
ACCTGGCCATTACTAGAAGAAGAGAAACAATTAGTGTATTGGATTCGACAAGAGGCAAGC
AAGGGAGCCAAGTTTTCCGCATGTCTGGAAGGCAGATCAAAGAGTTGTATTATAAAGTAT
GGAGCAACTTGCGTGAATCGAAGACAGAGGTGCTGCAGTACTTTTTGAACTGGGACGAGA
AAAAGTGCCGGGAAGAATGGGAGGCAAAAGACGATACGGTCTTTGTGGAAGCGCTCGAGA
AAGTTGGAGTTTTTCAGCGTTTGCGTTCCATGACGAGCGCTGGACTGCAGGGTCCGCAGT
ACGTCAAGCTGCAGTTTAGCAGGCATCATCGACAGTTGAGGAGCAGATATGAATTAAGTC
TAGGAATGCACTTGCGAGATCAGCTTGCGCTGGGAGTTACCCCATCTAAAGTGCCGCATT
GGACGGCATTCCTGTCGATGCTGATAGGGCTGTTCTACAATAAAATATTTCGGCAGAAAC
TGGAGTATCTTTTGGAGCAGATTTCGGAGGTGTGGTTGTTACCACATTGGGTTGATTTGG
CAAACGTTGAAGTTCTCGCTGCAGATAACACGAGGGTACCGCTGTACATGCTGATGGTAG
CGGTTCACAAAAGAGCTGGATAGCGATGATGTTCCAGACGGTAGATTTGATATAATATTA
CTATGTAGAGATTCGAGCAGAGAAGTTGGAGAGTGAAGGAAATTGTTGTTACGAAAGTCA
GTGATTATGTATTGTGTAGTATAGTATATTGTAAAAAATTTTTTTTTTCTAGGGAATATG
CGTTTTGATGTAGTAGTATTTCACTGTTTTGATTTAGTGTTTGTTGCACGGCAGTAGCGA
GAGACAAGTGGGAAAGAGTAGGATAAAAAGACAATCTATAAAAAGTAAACATAAAATAAA
GGTAGTAAGTAGCTTTTGGTTGAACATCCGGGTAAGAGACAACAGGGCTTGGAGGAGACG
TACATGAGGGCTATTTAGGGCTATTTAGGGCTATGTAGAAGTGCTGTAGGGCTAAAGAAC
AGGGTTTCATTTTCATTTTTTTTAATTTCGGTCAGAAAGCCGGGTAAGGAGTGACAGCGA
GAGTAGAGGTAGATGTAAGAGA
>AIG_chrXVI:916647-922110
ATATATATGTCACTGTATTGCATGCTGGATGGTGTTAGACAAGGCCGTAGGGACATATAG
CATCTAGGAAGTAACCTTGTACGAAAATAGGCAATATTTCCTGTTTAGGCGATTGTGACG
CAGATTTTAGTCCAACGATCTAGCGTCAAGGAATTTTTTTATAGTGGGACATTGCACCAA
GGAAGTAACTTGATACGTCGTGGGTGAATGGGTCTGTTTTCTTATTCGGCGGGGTAATAC
ATTTTTGGGGGAAGTTTGTCTGTCTGACGCGCCATATGTAGGTACGCCAAAAAGGGCTCC
TCTACTTCGAAGCGCGAGGTCGTATACCTAATAAGGAAATGTAATTTATAACTTTCTATT
ATATTGGTCTTTTCGAGAGCGGAAGAAGTTGTAGGCTAAGCGCAGGCTAAGCGTAGGTCC
ATATTTAAAGTATCCAAGAGAATATCCACGAAGCGGCTGAGCAACGAACAGAATCCTGGT
TCTCCTCGACTAAGCAGATAGTTAAGATACTGTGCACCATGGAAATTGAAAACGAACGTA
CGTACCGACTACTTTATTTTTGCAGGCCGGAAATCAAGGATGAATGAGACATCCTTCTGT
TTTCTATGTTGGGACAGACAGTCGCTTATCTTAGTGAGATTTCTTATTAACTGAATTTTC
TTTGCTGCTGCTGGAGATTTGCACCTGCATAGCGCAGATTCTGCTTCTTCTCAATAGAGT
AGCTTAATTATTACATTCTTAGATGATGATAAGACGGAAACTGGACAATCTTTTGTTTAT
ATTGATGGATTTCTTGTCAAAAAGCATAACAATCAACATACTATTGTTAATTTCGAAACT
TACAAAAATAAAATGAAAGTTTCCGATAGGCGTAAGTTTGAAAAAGCAAACTTTGACGAG
TTTGAGTCGGCTCTAAATAACAAAAACGACTTGGTACATTGTCCCTCAATAACTTTATTT
GAATCGATCCCCACGGAAGTGCGGTCATTCTACGAAGACGAAAAGTCTGGCCTAATCAAA
GTGGTAAAATTCAGAACTGGTGCAATGGATAGGAAAAGGTCTTTTGAAAAAATTGTCGTT
TCCGTCATGGTCGGGAAAAATGTACAAAAGTTCCTGACGTTTGTTGAAGACGAACCAGAT
TTCCAGGGTGGACCAATCCCTTCAAAGTATCTTATTCCCAAGAAAATCAACTTGATGGTC
TACACGTTGTTTCAAGTGCATACTTTGAAATTCAATAGAAAGGATTACGATACCCTTTCT
CTTTTTTACCTCAACAGAGGATACTATAATGAGTTGAGTTTCCGTGTCCTGGAACGTTGT
CACGAAATAGCGAGTGCCAGGCCGAACGACAGCTCTACGATGCGTACTTTCACTGACTTT
GTTTCTGGCGCACCTATTGTAAGGAGTCTTCAGAAAAGCACCATAAGGAAATATGGGTAC
AATTTGGCACCCCACATGTTTTTGTTACTACACGTAGATGAGCTATCGATTTTTTCTGCA
TACCAAGCAAGTTTACCTGGCGAAAAGAAAGTCGACACAGAGCGGCTGAAGCGTGATCTA
TGCCCACGTAAACCCATTGAGATAAAGTACTTTTCACAGATATGTAACGATATGATGAAC
AAAAAGGACCGATTGGGTGATGTTTTGCATGTGTGCTGCCCAAGTTGAGAAGAGATACTA
ACAAAATGACCGCGGCTCTCAAAAATAATTGACGCGCTTACGGTGATACGCTTACCGTTA
TCCAGAGCTACAGCGCAACGTATACGTCGACGATACAACAAGAACGGTTCATCGGAGCCT
CGACTAAAGACGCTTGACGGACTCACTTCCGAGCGCTGGATTCAATGGTTAGGCCTTGAA
AGCGACTACCATTGTTCATTCTCTAGTACTCGGAATGCGGAAGACGTAGTGGCAGGTGAG
GCGGCGAGTTCAGATCATCATCAAAAAATTTCAAGAGTAACGCGAAAAAGGCCCCGAGAG
CCCAAGAGTACAAACGATATCCTCGTCGCAGGCCAGAAACTCTTTGGCAGCTCCTTTGAA
TTCAGGGACTTGCATCAGTTGCGCTTATGTCATGAAATATACATGGCAGACACACCCTCT
GTGGCAGTACAGGCCCCACCGGGCTATGGTAAGACGGAGTTATTTCATCTCCCCTTGATA
GCACTGGCGTCTAAGGGCGACGTGAAATATGTGTCGTTTCTGTTTGTACCGTACACAGTG
TTGCTTGCTAATTGCATGATCAGGTTGGGCCGATGCGGTTGCTTGAATGTGGCCCCTGTA
AGAAACTTTATTGAAGAAGGTTGCGATGGCGTTACTGATTTATACGTGGGGATCTACGAT
GATCTTGCTAGCACTAATTTCACAGACAGGATAGCTGCGTGGGAGAATATTGTTGAGTGC
ACCTTTAGGACCAACAACGTAAAATTGGGTTACCTCATTGTAGATGAGTTTCACAACTTT
GAAACGGAGGTCTACCGGCAGTCGCAATTTGGGGGCATAACTAACCTTGATTTTGACGCT
TTTGAGAAAGCAATCTTTTTGAGCGGCACAGCCCCTGAGGCTGTAGCTGATGCTGCGTTG
CAGCGTATTGGGCTTACGGGACTGGCCAAGAAATCGATGGACATCAACGAGCTGAAACGG
TCGGAAGATCTCAGCAGAGGTCTATCCAGCTATCCAACACGGATGTTTAATCTAATCAAG
GAGAAATCCGAGGTGCCTTTAGGGCATGTTCATAAAATTTGGAAGAAAGTGGAATCACAG
CCCGAAGAAGCACTGAAGCTTCTTTTAGCCCTCTTTGAAAGTGAACCGGAGTCGAAGGCC
ATTGTAGTTGCAAGCACAACCAACGAAGTGGAAGAATTGGCCTGCTCTTGGAGAAAGTAT
TTTAGGGTGGTATGGATACACGGGAAGCTGGGTGCTGCAGAAAAGGTGTCTCGCACAAAA
GAGTTTGTCACTGACGGTAGCATGCGAGTTCTCATCGGAACGAAATTAGTGACTGAAGGA
ATTGACATTAAGCAATTGATGATGGTGATCATGCTTGATAATAGACTTAATATTATTGAG
CTCATTCAAGGCGTAGGGAGACTAAGAGATGGGGGCCTCTGTTATCTATTATCTAGAAAA
AACAGTTGGGCGGCAAGGAATCGTAAGGGTGAATTACCACCGATTAAGGAAGGCTGTATA
ACCGAACAGGTACGCGAGTTCTATGGACTTGAATCAAAGAAAGGAAAAAAGGGCCAGCAT
GTTGGATGCTGTGGCTCCAGGACAGACCTGTCTGCTGACACAGTGGAACTGATAGAAAGA
ATGGACAGATTGGCTGAAAATCAGGCGACAGCTTCCATGTCGATCGTTGCGTTACCGTCT
AACTTCCAGGAGAGCAATAGCAGTGACAGGTACAGAAAGTATTGCAGCAGTGATGAGGAC
AGCAACACGTGCATTCATGGTAGTGCTAATGCCAGTACTAACGTCAGGACTAATGCTACT
ACCACTGAAAGTACCAACTCCAGCACTAGTGCAACTACCACTGCCAGCATCAACGTCAGG
ACTAGTGCGACTACCACTGCCAGCATCAACGTCAGGACTAGTGCTACTACCACTAAAAGT
ATCAACTCTAGCACTAATGCTACTACCACTGAAAGTACCAACTCTAGCACTAATGCTACT
ACCACTGAAAGTACCAACTCCAACACTAATGCTACTACCACTGAAAGTACCAACTCCAAC
ACTAGTGCTACTACCACCGAAAGTACCAACTCCAACACTAGTGCTACTACCACCGAAAGT
ACCAACTCCAACACTAGTGCTACTACCACTGCTAGCACCAACTCCAGCACTAATGCTACT
ACCACTGAAAGTACCAACGCTAGTGCCAAGGAGGACGCCAATAAAGATGGCAATGCTGAG
GATAATAGATTCCATCCAGTCACCGACATTAACAAAGAGTCGTATAAGCGGAAAGGGAGT
CAAATGGTTTTGCTAGAGAGAAAGAAACTGAAAGCACAATTTCCCAATACTTCCGAGAAT
ATGAATGTCTTACAGTTTCTTGGATTTCGGTCTGACGAAATTAAACATCTTTTCCTCTAT
GGTATTGACGTATACTTCTGCCCAGAGGGAGTGTTCACACAATACGGATTATGCAAGGGC
TGTCAAAAGATGTTCGAGCTCTGTGTCTGTTGGGCTGGCCAGAAAGTATCGTATCGGAGG
ATAGCTTGGGAAGCACTAGCTGTGGAGAGAATGCTGCGAAATGATGAGGAATACAAAGAA
TACTTGGAAGACATCGAGCCATATCATGGGGACCCTGTAGGATATTTGAAATATTTTAGC
GTAAAAAGGAGAGAGATCTACTCTCAGATACAGAGAAATTATGCTTGGTACCTGGCCATT
ACTAGAAGAAGAGAAACAATTAGTGTATTGGATTCGACAAGAGGCAAGCAAGGGAGCCAA
GTTTTCCGCATGTCTGGAAGGCAGATCAAAGAGTTGTATTATAAAGTATGGAGCAACTTG
CGTGAATCGAAGACAGAGGTGCTGCAGTACTTTTTGAACTGGGACGAGAAAAAGTGCCGG
GAAGAATGGGAGGCAAAAGACGATACGGTCTTTGTGGAAGCGCTCGAGAAAGTTGGAGTT
TTTCAGCGTTTGCGTTCCATGACGAGCGCTGGACTGCAGGGTCCGCAGTACGTCAAGCTG
CAGTTTAGCAGGCATCATCGACAGTTGAGGAGCAGATATGAATTAAGTCTAGGAATGCAC
TTGCGAGATCAGCTTGCGCTGGGAGTTACCCCATCTAAAGTGCCGCATTGGACGGCATTC
CTGTCGATGCTGATAGGGTTGTTCTACAATAAAACATTTCGGCAGAAACTGGAATATCTT
TTGGAGCAGATTTCGGAGGTGTGGTTGTTACCACATTGGCTTGATTTGGCAAACGTTGAA
GTTCTCGCTGCAGATAACACGAGGGTACCGCTGTACATGCTGATGGTAGCGGTTCACAAA
GAGCTGGATAGCGATGATGTTCCAGACGGTAGATTTGATATATTATTATGTAGAGATTCG
GGCAGAGAAGTTGGAGAGTGATGGAAATTGTTGTTACGAAAGTCACTGATTATGTATTGT
GTAGTATAGTATATTGTAAGAAAATTTTTTTTCTAGGGAAAATGCGTTTTGATGTAGTAG
TATTTCACTGTTTTGATTTAGTGTTTGTTGCACGGCAGTAGCGAGAGACAAGTGGGAAAG
AGTAGGATAAAAAGACAATCTATAAAAAGTAAACATAAAATAAAGGTAGTAAGTAGGTTT
TGGTTGAACATCCGGGTAAGAGACAACAGGGCTTGGAGGAGACGTACATGAGGGCTATTT
AGGGCTATTTAGGGCTATGTAGAAGTGCTGTAGGGCTAAAGAACAGGGTTTCATTTTCAT
TTTTTTTTTTTAATTTCGGTCAGAAAGCCGGGTAAGGAGTGACAGCGAGAGTAAAGATAG
ATGT
>AIG_chrXIII:299-5765
ATATATATGTCACTGTATTGCATGCTGGATGGTGTTAGACAAGGCCGTAGGGACATATAG
CATCTAGGAAGTAACCTTGTACGAAAATAGGCAATATTTCCTGTTTAGGCGATTGTGACG
CAGATTTTAGTCCAACGATCTAGCGTCAAGGAATTTTTTTATAGTGGGACATTGCACCAA
GGAAGTAACTTGATACGTCGTGGGTGAATGGGTCTGTTTTCTTATTCGGCGGGGTAATAC
ATTTTTGGGGGAAGTTTGTCTGTCTGACGCGCCATATGTAGGTACGCCAAAAAGGGCTCC
TCTACTTCGAAGCGCGAGGTCGTATACCTAATAAGGAAATGTAATTTATAACTTTCTATT
ATATTGGTCTTTTCGAGAGCGGAAGAAGTTGTAGGCTAAGCGCAGGCTAAGCGTAGGTCC
ATATTTAAAGTATCCAAGAGAATATCCACGAAGCGGCTGAGCAACGAACAGAATCCTGGT
TCTCCTCGACTAAGCAGATAGTTAAGATACTGTGCACCATGGAAATTGAAAACGAACGTA
CGTACCGACTACTTTATTTTTGCAGGCCGGAAATCAAGGATGAATGAGACATCCTTCTGT
TTTCTATGTTGGGACAGACAGTCGCTTATCTTAGTGAGATTTCTTATTAACTGAATTTTC
TTTGCTGCTGCTGGAGATTTGCACCTGCATAGCGCAGATTCTGCTTCTTCTCAATAGAGT
AGCTTAATTATTACATTCTTAGATGATGATAAGACGGAAACTGGACAATCTTTTGTTTAT
ATTGATGGATTTCTTGTCAAAAAGCATAACAATCAACATACTATTGTTAATTTCGAAACT
TACAAAAATAAAATGAAAGTTTCCGATAGGCGTAAGTTTGAAAAAGCAAACTTTGACGAG
TTTGAGTCGGCTCTAAATAACAAAAACGACTTGGTACATTGTCCCTCAATAACTTTATTT
GAATCGATCCCCACGGAAGTGCGGTCATTCTACGAAGACGAAAAGTCTGGCCTAATCAAA
GTGGTAAAATTCAGAACTGGTGCAATGGATAGGAAAAGGTCTTTTGAAAAAATTGTCGTT
TCCGTCATGGTCGGGAAAAATGTACAAAAGTTCCTGACGTTTGTTGAAGACGAACCAGAT
TTCCAGGGTGGACCAATCCCTTCAAAGTATCTTATTCCCAAGAAAATCAACTTGATGGTC
TACACGTTGTTTCAAGTGCATACTTTGAAATTCAATAGAAAGGATTACGATACCCTTTCT
CTTTTTTACCTCAACAGAGGATACTATAATGAGTTGAGTTTCCGTGTCCTGGAACGTTGT
CACGAAATAGCGAGTGCCAGGCCGAACGACAGCTCTACGATGCGTACTTTCACTGACTTT
GTTTCTGGCGCACCTATTGTAAGGAGTCTTCAGAAAAGCACCATAAGGAAATATGGGTAC
AATTTGGCACCCCACATGTTTTTGTTACTACACGTAGATGAGCTATCGATTTTTTCTGCA
TACCAAGCAAGTTTACCTGGCGAAAAGAAAGTCGACACAGAGCGGCTGAAGCGTGATCTA
TGCCCACGTAAACCCATTGAGATAAAGTACTTTTCACAGATATGTAACGATATGATGAAC
AAAAAGGACCGATTGGGTGATGTTTTGCATGTGTGCTGCCCAAGTTGAGAAGAGATACTA
ACAAAATGACCGCGGCTCTCAAAAATAATTGACGCGCTTACGGTGATACGCTTACCGTTA
TCCAGAGCTACAGCGCAACGTATACGTCGACGATACAACAAGAACGGTTCATCGGAGCCT
CGACTAAAGACGCTTGACGGACTCACTTCCGAGCGCTGGATTCAATGGTTAGGCCTTGAA
AGCGACTACCATTGTTCATTCTCTAGTACTCGGAATGCGGAAGACGTAGTGGCAGGTGAG
GCGGCGAGTTCAGATCATCATCAAAAAATTTCAAGAGTAACGCGAAAAAGGCCCCGAGAG
CCCAAGAGTACAAACGATATCCTCGTCGCAGGCCAGAAACTCTTTGGCAGCTCCTTTGAA
TTCAGGGACTTGCATCAGTTGCGCTTATGTCATGAAATATACATGGCAGACACACCCTCT
GTGGCAGTACAGGCCCCACCGGGCTATGGTAAGACGGAGTTATTTCATCTCCCCTTGATA
GCACTGGCGTCTAAGGGCGACGTGAAATATGTGTCGTTTCTGTTTGTACCGTACACAGTG
TTGCTTGCTAATTGCATGATCAGGTTGGGCCGATGCGGTTGCTTGAATGTGGCCCCTGTA
AGAAACTTTATTGAAGAAGGTTGCGATGGCGTTACTGATTTATACGTGGGGATCTACGAT
GATCTTGCTAGCACTAATTTCACAGACAGGATAGCTGCGTGGGAGAATATTGTTGAGTGC
ACCTTTAGGACCAACAACGTAAAATTGGGTTACCTCATTGTAGATGAGTTTCACAACTTT
GAAACGGAGGTCTACCGGCAGTCGCAATTTGGGGGCATAACTAACCTTGATTTTGACGCT
TTTGAGAAAGCAATCTTTTTGAGCGGCACAGCCCCTGAGGCTGTAGCTGATGCTGCGTTG
CAGCGTATTGGGCTTACGGGACTGGCCAAGAAATCGATGGACATCAACGAGCTGAAACGG
TCGGAAGATCTCAGCAGAGGTCTATCCAGCTATCCAACACGGATGTTTAATCTAATCAAG
GAGAAATCCGAGGTGCCTTTAGGGCATGTTCATAAAATTTGGAAGAAAGTGGAATCACAG
CCCGAAGAAGCACTGAAGCTTCTTTTAGCCCTCTTTGAAAGTGAACCGGAGTCGAAGGCC
ATTGTAGTTGCAAGCACAACCAACGAAGTGGAAGAATTGGCCTGCTCTTGGAGAAAGTAT
TTTAGGGTGGTATGGATACACGGGAAGCTGGGTGCTGCAGAAAAGGTGTCTCGCACAAAA
GAGTTTGTCACTGACGGTAGCATGCGAGTTCTCATCGGAACGAAATTAGTGACTGAAGGA
ATTGACATTAAGCAATTGATGATGGTGATCATGCTTGATAATAGACTTAATATTATTGAG
CTCATTCAAGGCGTAGGGAGACTAAGAGATGGGGGCCTCTGTTATCTATTATCTAGAAAA
AACAGTTGGGCGGCAAGGAATCGTAAGGGTGAATTACCACCGATTAAGGAAGGCTGTATA
ACCGAACAGGTACGCGAGTTCTATGGACTTGAATCAAAGAAAGGAAAAAAGGGCCAGCAT
GTTGGATGCTGTGGCTCCAGGACAGACCTGTCTGCTGACACAGTGGAACTGATAGAAAGA
ATGGACAGATTGGCTGAAAATCAGGCGACAGCTTCCATGTCGATCGTTGCGTTACCGTCT
AACTTCCAGGAGAGCAATAGCAGTGACAGGTACAGAAAGTATTGCAGCAGTGATGAGGAC
AGCAACACGTGCATTCATGGTAGTGCTAATGCCAGTACTAACGTCAGGACTAATGCTACT
ACCACTGAAAGTACCAACTCCAGCACTAGTGCAACTACCACTGCCAGCATCAACGTCAGG
ACTAGTGCGACTACCACTGCCAGCATCAACGTCAGGACTAGTGCTACTACCACTAAAAGT
ATCAACTCTAGCACTAATGCTACTACCACTGAAAGTACCAACTCTAGCACTAATGCTACT
ACCACTGAAAGTACCAACTCCAACACTAATGCTACTACCACTGAAAGTACCAACTCCAAC
ACTAGTGCTACTACCACCGAAAGTACCAACTCCAACACTAGTGCTACTACCACCGAAAGT
ACCAACTCCAACACTAGTGCTACTACCACTGCTAGCACCAACTCCAGCACTAATGCTACT
ACCACTGAAAGTACCAACGCTAGTGCCAAGGAGGACGCCAATAAAGATGGCAATGCTGAG
GATAATAGATTCCATCCAGTCACCGACATTAACAAAGAGTCGTATAAGCGGAAAGGGAGT
CAAATGGTTTTGCTAGAGAGAAAGAAACTGAAAGCACAATTTCCCAATACTTCCGAGAAT
ATGAATGTCTTACAGTTTCTTGGATTTCGGTCTGACGAAATTAAACATCTTTTCCTCTAT
GGTATTGACGTATACTTCTGCCCAGAGGGAGTGTTCACACAATACGGATTATGCAAGGGC
TGTCAAAAGATGTTCGAGCTCTGTGTCTGTTGGGCTGGCCAGAAAGTATCGTATCGGAGG
ATAGCTTGGGAAGCACTAGCTGTGGAGAGAATGCTGCGAAATGATGAGGAATACAAAGAA
TACTTGGAAGACATCGAGCCATATCATGGGGACCCTGTAGGATATTTGAAATATTTTAGC
GTAAAAAGGAGAGAGATCTACTCTCAGATACAGAGAAATTATGCTTGGTACCTGGCCATT
ACTAGAAGAAGAGAAACAATTAGTGTATTGGATTCGACAAGAGGCAAGCAAGGGAGCCAA
GTTTTCCGCATGTCTGGAAGGCAGATCAAAGAGTTGTATTATAAAGTATGGAGCAACTTG
CGTGAATCGAAGACAGAGGTGCTGCAGTACTTTTTGAACTGGGACGAGAAAAAGTGCCGG
GAAGAATGGGAGGCAAAAGACGATACGGTCTTTGTGGAAGCGCTCGAGAAAGTTGGAGTT
TTTCAGCGTTTGCGTTCCATGACGAGCGCTGGACTGCAGGGTCCGCAGTACGTCAAGCTG
CAGTTTAGCAGGCATCATCGACAGTTGAGGAGCAGATATGAATTAAGTCTAGGAATGCAC
TTGCGAGATCAGCTTGCGCTGGGAGTTACCCCATCTAAAGTGCCGCATTGGACGGCATTC
CTGTCGATGCTGATAGGGTTGTTCTACAATAAAACATTTCGGCAGAAACTGGAATATCTT
TTGGAGCAGATTTCGGAGGTGTGGTTGTTACCACATTGGCTTGATTTGGCAAACGTTGAA
GTTCTCGCTGCAGATAACACGAGGGTACCGCTGTACATGCTGATGGTAGCGGTTCACAAA
GAGCTGGATAGCGATGATGTTCCAGACGGTAGATTTGATATATTATTATGTAGAGATTCG
GGCAGAGAAGTTGGAGAGTGATGGAAATTGTTGTTACGAAAGTCACTGATTATGTATTGT
GTAGTATAGTATATTGTAAGAAAATTTTTTTTCTAGGGAAAATGCGTTTTGATGTAGTAG
TATTTCACTGTTTTGATTTAGTGTTTGTTGCACGGCAGTAGCGAGAGACAAGTGGGAAAG
AGTAGGATAAAAAGACAATCTATAAAAAGTAAACATAAAATAAAGGTAGTAAGTAGGTTT
TGGTTGAACATCCGGGTAAGAGACAACAGGGCTTGGAGGAGACGTACATGAGGGCTATTT
AGGGCTATTTAGGGCTATGTAGAAGTGCTGTAGGGCTAAAGAACAGGGTTTCATTTTCAT
TTTTTTTTTTAATTTCGGTCAGAAAGCCGGGTAAGGAGTGACAGCGAGAGTAAAGATAGA
TGTGAAA
>AIG_chrXIII:5906-11372
ATATATATGTCACTGTATTGCATGCTGGATGGTGTTAGACAAGGCCGTAGGGACATATAG
CATCTAGGAAGTAACCTTGTACGAAAATAGGCAATATTTCCTGTTTAGGCGATTGTGACG
CAGATTTTAGTCCAACGATCTAGCGTCAAGGAATTTTTTTATAGTGGGACATTGCACCAA
GGAAGTAACTTGATACGTCGTGGGTGAATGGGTCTGTTTTCTTATTCGGCGGGGTAATAC
ATTTTTGGGGGAAGTTTGTCTGTCTGACGCGCCATATGTAGGTACGCCAAAAAGGGCTCC
TCTACTTCGAAGCGCGAGGTCGTATACCTAATAAGGAAATGTAATTTATAACTTTCTATT
ATATTGGTCTTTTCGAGAGCGGAAGAAGTTGTAGGCTAAGCGCAGGCTAAGCGTAGGTCC
ATATTTAAAGTATCCAAGAGAATATCCACGAAGCGGCTGAGCAACGAACAGAATCCTGGT
TCTCCTCGACTAAGCAGATAGTTAAGATACTGTGCACCATGGAAATTGAAAACGAACGTA
CGTACCGACTACTTTATTTTTGCAGGCCGGAAATCAAGGATGAATGAGACATCCTTCTGT
TTTCTATGTTGGGACAGACAGTCGCTTATCTTAGTGAGATTTCTTATTAACTGAATTTTC
TTTGCTGCTGCTGGAGATTTGCACCTGCATAGCGCAGATTCTGCTTCTTCTCAATAGAGT
AGCTTAATTATTACATTCTTAGATGATGATAAGACGGAAACTGGACAATCTTTTGTTTAT
ATTGATGGATTTCTTGTCAAAAAGCATAACAATCAACATACTATTGTTAATTTCGAAACT
TACAAAAATAAAATGAAAGTTTCCGATAGGCGTAAGTTTGAAAAAGCAAACTTTGACGAG
TTTGAGTCGGCTCTAAATAACAAAAACGACTTGGTACATTGTCCCTCAATAACTTTATTT
GAATCGATCCCCACGGAAGTGCGGTCATTCTACGAAGACGAAAAGTCTGGCCTAATCAAA
GTGGTAAAATTCAGAACTGGTGCAATGGATAGGAAAAGGTCTTTTGAAAAAATTGTCGTT
TCCGTCATGGTCGGGAAAAATGTACAAAAGTTCCTGACGTTTGTTGAAGACGAACCAGAT
TTCCAGGGTGGACCAATCCCTTCAAAGTATCTTATTCCCAAGAAAATCAACTTGATGGTC
TACACGTTGTTTCAAGTGCATACTTTGAAATTCAATAGAAAGGATTACGATACCCTTTCT
CTTTTTTACCTCAACAGAGGATACTATAATGAGTTGAGTTTCCGTGTCCTGGAACGTTGT
CACGAAATAGCGAGTGCCAGGCCGAACGACAGCTCTACGATGCGTACTTTCACTGACTTT
GTTTCTGGCGCACCTATTGTAAGGAGTCTTCAGAAAAGCACCATAAGGAAATATGGGTAC
AATTTGGCACCCCACATGTTTTTGTTACTACACGTAGATGAGCTATCGATTTTTTCTGCA
TACCAAGCAAGTTTACCTGGCGAAAAGAAAGTCGACACAGAGCGGCTGAAGCGTGATCTA
TGCCCACGTAAACCCATTGAGATAAAGTACTTTTCACAGATATGTAACGATATGATGAAC
AAAAAGGACCGATTGGGTGATGTTTTGCATGTGTGCTGCCCAAGTTGAGAAGAGATACTA
ACAAAATGACCGCGGCTCTCAAAAATAATTGACGCGCTTACGGTGATACGCTTACCGTTA
TCCAGAGCTACAGCGCAACGTATACGTCGACGATACAACAAGAACGGTTCATCGGAGCCT
CGACTAAAGACGCTTGACGGACTCACTTCCGAGCGCTGGATTCAATGGTTAGGCCTTGAA
AGCGACTACCATTGTTCATTCTCTAGTACTCGGAATGCGGAAGACGTAGTGGCAGGTGAG
GCGGCGAGTTCAGATCATCATCAAAAAATTTCAAGAGTAACGCGAAAAAGGCCCCGAGAG
CCCAAGAGTACAAACGATATCCTCGTCGCAGGCCAGAAACTCTTTGGCAGCTCCTTTGAA
TTCAGGGACTTGCATCAGTTGCGCTTATGTCATGAAATATACATGGCAGACACACCCTCT
GTGGCAGTACAGGCCCCACCGGGCTATGGTAAGACGGAGTTATTTCATCTCCCCTTGATA
GCACTGGCGTCTAAGGGCGACGTGAAATATGTGTCGTTTCTGTTTGTACCGTACACAGTG
TTGCTTGCTAATTGCATGATCAGGTTGGGCCGATGCGGTTGCTTGAATGTGGCCCCTGTA
AGAAACTTTATTGAAGAAGGTTGCGATGGCGTTACTGATTTATACGTGGGGATCTACGAT
GATCTTGCTAGCACTAATTTCACAGACAGGATAGCTGCGTGGGAGAATATTGTTGAGTGC
ACCTTTAGGACCAACAACGTAAAATTGGGTTACCTCATTGTAGATGAGTTTCACAACTTT
GAAACGGAGGTCTACCGGCAGTCGCAATTTGGGGGCATAACTAACCTTGATTTTGACGCT
TTTGAGAAAGCAATCTTTTTGAGCGGCACAGCCCCTGAGGCTGTAGCTGATGCTGCGTTG
CAGCGTATTGGGCTTACGGGACTGGCCAAGAAATCGATGGACATCAACGAGCTGAAACGG
TCGGAAGATCTCAGCAGAGGTCTATCCAGCTATCCAACACGGATGTTTAATCTAATCAAG
GAGAAATCCGAGGTGCCTTTAGGGCATGTTCATAAAATTTGGAAGAAAGTGGAATCACAG
CCCGAAGAAGCACTGAAGCTTCTTTTAGCCCTCTTTGAAAGTGAACCGGAGTCGAAGGCC
ATTGTAGTTGCAAGCACAACCAACGAAGTGGAAGAATTGGCCTGCTCTTGGAGAAAGTAT
TTTAGGGTGGTATGGATACACGGGAAGCTGGGTGCTGCAGAAAAGGTGTCTCGCACAAAA
GAGTTTGTCACTGACGGTAGCATGCGAGTTCTCATCGGAACGAAATTAGTGACTGAAGGA
ATTGACATTAAGCAATTGATGATGGTGATCATGCTTGATAATAGACTTAATATTATTGAG
CTCATTCAAGGCGTAGGGAGACTAAGAGATGGGGGCCTCTGTTATCTATTATCTAGAAAA
AACAGTTGGGCGGCAAGGAATCGTAAGGGTGAATTACCACCGATTAAGGAAGGCTGTATA
ACCGAACAGGTACGCGAGTTCTATGGACTTGAATCAAAGAAAGGAAAAAAGGGCCAGCAT
GTTGGATGCTGTGGCTCCAGGACAGACCTGTCTGCTGACACAGTGGAACTGATAGAAAGA
ATGGACAGATTGGCTGAAAATCAGGCGACAGCTTCCATGTCGATCGTTGCGTTACCGTCT
AACTTCCAGGAGAGCAATAGCAGTGACAGGTACAGAAAGTATTGCAGCAGTGATGAGGAC
AGCAACACGTGCATTCATGGTAGTGCTAATGCCAGTACTAACGTCAGGACTAATGCTACT
ACCACTGAAAGTACCAACTCCAGCACTAGTGCAACTACCACTGCCAGCATCAACGTCAGG
ACTAGTGCGACTACCACTGCCAGCATCAACGTCAGGACTAGTGCTACTACCACTAAAAGT
ATCAACTCTAGCACTAATGCTACTACCACTGAAAGTACCAACTCTAGCACTAATGCTACT
ACCACTGAAAGTACCAACTCCAACACTAATGCTACTACCACTGAAAGTACCAACTCCAAC
ACTAGTGCTACTACCACCGAAAGTACCAACTCCAACACTAGTGCTACTACCACCGAAAGT
ACCAACTCCAACACTAGTGCTACTACCACTGCTAGCACCAACTCCAGCACTAATGCTACT
ACCACTGAAAGTACCAACGCTAGTGCCAAGGAGGACGCCAATAAAGATGGCAATGCTGAG
GATAATAGATTCCATCCAGTCACCGACATTAACAAAGAGTCGTATAAGCGGAAAGGGAGT
CAAATGGTTTTGCTAGAGAGAAAGAAACTGAAAGCACAATTTCCCAATACTTCCGAGAAT
ATGAATGTCTTACAGTTTCTTGGATTTCGGTCTGACGAAATTAAACATCTTTTCCTCTAT
GGTATTGACGTATACTTCTGCCCAGAGGGAGTGTTCACACAATACGGATTATGCAAGGGC
TGTCAAAAGATGTTCGAGCTCTGTGTCTGTTGGGCTGGCCAGAAAGTATCGTATCGGAGG
ATAGCTTGGGAAGCACTAGCTGTGGAGAGAATGCTGCGAAATGATGAGGAATACAAAGAA
TACTTGGAAGACATCGAGCCATATCATGGGGACCCTGTAGGATATTTGAAATATTTTAGC
GTAAAAAGGAGAGAGATCTACTCTCAGATACAGAGAAATTATGCTTGGTACCTGGCCATT
ACTAGAAGAAGAGAAACAATTAGTGTATTGGATTCGACAAGAGGCAAGCAAGGGAGCCAA
GTTTTCCGCATGTCTGGAAGGCAGATCAAAGAGTTGTATTATAAAGTATGGAGCAACTTG
CGTGAATCGAAGACAGAGGTGCTGCAGTACTTTTTGAACTGGGACGAGAAAAAGTGCCGG
GAAGAATGGGAGGCAAAAGACGATACGGTCTTTGTGGAAGCGCTCGAGAAAGTTGGAGTT
TTTCAGCGTTTGCGTTCCATGACGAGCGCTGGACTGCAGGGTCCGCAGTACGTCAAGCTG
CAGTTTAGCAGGCATCATCGACAGTTGAGGAGCAGATATGAATTAAGTCTAGGAATGCAC
TTGCGAGATCAGCTTGCGCTGGGAGTTACCCCATCTAAAGTGCCGCATTGGACGGCATTC
CTGTCGATGCTGATAGGGTTGTTCTACAATAAAACATTTCGGCAGAAACTGGAATATCTT
TTGGAGCAGATTTCGGAGGTGTGGTTGTTACCACATTGGCTTGATTTGGCAAACGTTGAA
GTTCTCGCTGCAGATAACACGAGGGTACCGCTGTACATGCTGATGGTAGCGGTTCACAAA
GAGCTGGATAGCGATGATGTTCCAGACGGTAGATTTGATATATTATTATGTAGAGATTCG
GGCAGAGAAGTTGGAGAGTGATGGAAATTGTTGTTACGAAAGTCACTGATTATGTATTGT
GTAGTATAGTATATTGTAAGAAAATTTTTTTTCTAGGGAAAATGCGTTTTGATGTAGTAG
TATTTCACTGTTTTGATTTAGTGTTTGTTGCACGGCAGTAGCGAGAGACAAGTGGGAAAG
AGTAGGATAAAAAGACAATCTATAAAAAGTAAACATAAAATAAAGGTAGTAAGTAGGTTT
TGGTTGAACATCCGGGTAAGAGACAACAGGGCTTGGAGGAGACGTACATGAGGGCTATTT
AGGGCTATTTAGGGCTATGTAGAAGTGCTGTAGGGCTAAAGAACAGGGTTTCATTTTCAT
TTTTTTTTTTAATTTCGGTCAGAAAGCCGGGTAAGGAGTGACAGCGAGAGTAAAGATAGA
TGTGAAA
>AIG_chrXIII:11524-16990
ATATATATGTCACTGTATTGCATGCTGGATGGTGTTAGACAAGGCCGTAGGGACATATAG
CATCTAGGAAGTAACCTTGTACGAAAATAGGCAATATTTCCTGTTTAGGCGATTGTGACG
CAGATTTTAGTCCAACGATCTAGCGTCAAGGAATTTTTTTATAGTGGGACATTGCACCAA
GGAAGTAACTTGATACGTCGTGGGTGAATGGGTCTGTTTTCTTATTCGGCGGGGTAATAC
ATTTTTGGGGGAAGTTTGTCTGTCTGACGCGCCATATGTAGGTACGCCAAAAAGGGCTCC
TCTACTTCGAAGCGCGAGGTCGTATACCTAATAAGGAAATGTAATTTATAACTTTCTATT
ATATTGGTCTTTTCGAGAGCGGAAGAAGTTGTAGGCTAAGCGCAGGCTAAGCGTAGGTCC
ATATTTAAAGTATCCAAGAGAATATCCACGAAGCGGCTGAGCAACGAACAGAATCCTGGT
TCTCCTCGACTAAGCAGATAGTTAAGATACTGTGCACCATGGAAATTGAAAACGAACGTA
CGTACCGACTACTTTATTTTTGCAGGCCGGAAATCAAGGATGAATGAGACATCCTTCTGT
TTTCTATGTTGGGACAGACAGTCGCTTATCTTAGTGAGATTTCTTATTAACTGAATTTTC
TTTGCTGCTGCTGGAGATTTGCACCTGCATAGCGCAGATTCTGCTTCTTCTCAATAGAGT
AGCTTAATTATTACATTCTTAGATGATGATAAGACGGAAACTGGACAATCTTTTGTTTAT
ATTGATGGATTTCTTGTCAAAAAGCATAACAATCAACATACTATTGTTAATTTCGAAACT
TACAAAAATAAAATGAAAGTTTCCGATAGGCGTAAGTTTGAAAAAGCAAACTTTGACGAG
TTTGAGTCGGCTCTAAATAACAAAAACGACTTGGTACATTGTCCCTCAATAACTTTATTT
GAATCGATCCCCACGGAAGTGCGGTCATTCTACGAAGACGAAAAGTCTGGCCTAATCAAA
GTGGTAAAATTCAGAACTGGTGCAATGGATAGGAAAAGGTCTTTTGAAAAAATTGTCGTT
TCCGTCATGGTCGGGAAAAATGTACAAAAGTTCCTGACGTTTGTTGAAGACGAACCAGAT
TTCCAGGGTGGACCAATCCCTTCAAAGTATCTTATTCCCAAGAAAATCAACTTGATGGTC
TACACGTTGTTTCAAGTGCATACTTTGAAATTCAATAGAAAGGATTACGATACCCTTTCT
CTTTTTTACCTCAACAGAGGATACTATAATGAGTTGAGTTTCCGTGTCCTGGAACGTTGT
CACGAAATAGCGAGTGCCAGGCCGAACGACAGCTCTACGATGCGTACTTTCACTGACTTT
GTTTCTGGCGCACCTATTGTAAGGAGTCTTCAGAAAAGCACCATAAGGAAATATGGGTAC
AATTTGGCACCCCACATGTTTTTGTTACTACACGTAGATGAGCTATCGATTTTTTCTGCA
TACCAAGCAAGTTTACCTGGCGAAAAGAAAGTCGACACAGAGCGGCTGAAGCGTGATCTA
TGCCCACGTAAACCCATTGAGATAAAGTACTTTTCACAGATATGTAACGATATGATGAAC
AAAAAGGACCGATTGGGTGATGTTTTGCATGTGTGCTGCCCAAGTTGAGAAGAGATACTA
ACAAAATGACCGCGGCTCTCAAAAATAATTGACGCGCTTACGGTGATACGCTTACCGTTA
TCCAGAGCTACAGCGCAACGTATACGTCGACGATACAACAAGAACGGTTCATCGGAGCCT
CGACTAAAGACGCTTGACGGACTCACTTCCGAGCGCTGGATTCAATGGTTAGGCCTTGAA
AGCGACTACCATTGTTCATTCTCTAGTACTCGGAATGCGGAAGACGTAGTGGCAGGTGAG
GCGGCGAGTTCAGATCATCATCAAAAAATTTCAAGAGTAACGCGAAAAAGGCCCCGAGAG
CCCAAGAGTACAAACGATATCCTCGTCGCAGGCCAGAAACTCTTTGGCAGCTCCTTTGAA
TTCAGGGACTTGCATCAGTTGCGCTTATGTCATGAAATATACATGGCAGACACACCCTCT
GTGGCAGTACAGGCCCCACCGGGCTATGGTAAGACGGAGTTATTTCATCTCCCCTTGATA
GCACTGGCGTCTAAGGGCGACGTGAAATATGTGTCGTTTCTGTTTGTACCGTACACAGTG
TTGCTTGCTAATTGCATGATCAGGTTGGGCCGATGCGGTTGCTTGAATGTGGCCCCTGTA
AGAAACTTTATTGAAGAAGGTTGCGATGGCGTTACTGATTTATACGTGGGGATCTACGAT
GATCTTGCTAGCACTAATTTCACAGACAGGATAGCTGCGTGGGAGAATATTGTTGAGTGC
ACCTTTAGGACCAACAACGTAAAATTGGGTTACCTCATTGTAGATGAGTTTCACAACTTT
GAAACGGAGGTCTACCGGCAGTCGCAATTTGGGGGCATAACTAACCTTGATTTTGACGCT
TTTGAGAAAGCAATCTTTTTGAGCGGCACAGCCCCTGAGGCTGTAGCTGATGCTGCGTTG
CAGCGTATTGGGCTTACGGGACTGGCCAAGAAATCGATGGACATCAACGAGCTGAAACGG
TCGGAAGATCTCAGCAGAGGTCTATCCAGCTATCCAACACGGATGTTTAATCTAATCAAG
GAGAAATCCGAGGTGCCTTTAGGGCATGTTCATAAAATTTGGAAGAAAGTGGAATCACAG
CCCGAAGAAGCACTGAAGCTTCTTTTAGCCCTCTTTGAAAGTGAACCGGAGTCGAAGGCC
ATTGTAGTTGCAAGCACAACCAACGAAGTGGAAGAATTGGCCTGCTCTTGGAGAAAGTAT
TTTAGGGTGGTATGGATACACGGGAAGCTGGGTGCTGCAGAAAAGGTGTCTCGCACAAAA
GAGTTTGTCACTGACGGTAGCATGCGAGTTCTCATCGGAACGAAATTAGTGACTGAAGGA
ATTGACATTAAGCAATTGATGATGGTGATCATGCTTGATAATAGACTTAATATTATTGAG
CTCATTCAAGGCGTAGGGAGACTAAGAGATGGGGGCCTCTGTTATCTATTATCTAGAAAA
AACAGTTGGGCGGCAAGGAATCGTAAGGGTGAATTACCACCGATTAAGGAAGGCTGTATA
ACCGAACAGGTACGCGAGTTCTATGGACTTGAATCAAAGAAAGGAAAAAAGGGCCAGCAT
GTTGGATGCTGTGGCTCCAGGACAGACCTGTCTGCTGACACAGTGGAACTGATAGAAAGA
ATGGACAGATTGGCTGAAAATCAGGCGACAGCTTCCATGTCGATCGTTGCGTTACCGTCT
AACTTCCAGGAGAGCAATAGCAGTGACAGGTACAGAAAGTATTGCAGCAGTGATGAGGAC
AGCAACACGTGCATTCATGGTAGTGCTAATGCCAGTACTAACGTCAGGACTAATGCTACT
ACCACTGAAAGTACCAACTCCAGCACTAGTGCAACTACCACTGCCAGCATCAACGTCAGG
ACTAGTGCGACTACCACTGCCAGCATCAACGTCAGGACTAGTGCTACTACCACTAAAAGT
ATCAACTCTAGCACTAATGCTACTACCACTGAAAGTACCAACTCTAGCACTAATGCTACT
ACCACTGAAAGTACCAACTCCAACACTAATGCTACTACCACTGAAAGTACCAACTCCAAC
ACTAGTGCTACTACCACCGAAAGTACCAACTCCAACACTAGTGCTACTACCACCGAAAGT
ACCAACTCCAACACTAGTGCTACTACCACTGCTAGCACCAACTCCAGCACTAATGCTACT
ACCACTGAAAGTACCAACGCTAGTGCCAAGGAGGACGCCAATAAAGATGGCAATGCTGAG
GATAATAGATTCCATCCAGTCACCGACATTAACAAAGAGTCGTATAAGCGGAAAGGGAGT
CAAATGGTTTTGCTAGAGAGAAAGAAACTGAAAGCACAATTTCCCAATACTTCCGAGAAT
ATGAATGTCTTACAGTTTCTTGGATTTCGGTCTGACGAAATTAAACATCTTTTCCTCTAT
GGTATTGACGTATACTTCTGCCCAGAGGGAGTGTTCACACAATACGGATTATGCAAGGGC
TGTCAAAAGATGTTCGAGCTCTGTGTCTGTTGGGCTGGCCAGAAAGTATCGTATCGGAGG
ATAGCTTGGGAAGCACTAGCTGTGGAGAGAATGCTGCGAAATGATGAGGAATACAAAGAA
TACTTGGAAGACATCGAGCCATATCATGGGGACCCTGTAGGATATTTGAAATATTTTAGC
GTAAAAAGGAGAGAGATCTACTCTCAGATACAGAGAAATTATGCTTGGTACCTGGCCATT
ACTAGAAGAAGAGAAACAATTAGTGTATTGGATTCGACAAGAGGCAAGCAAGGGAGCCAA
GTTTTCCGCATGTCTGGAAGGCAGATCAAAGAGTTGTATTATAAAGTATGGAGCAACTTG
CGTGAATCGAAGACAGAGGTGCTGCAGTACTTTTTGAACTGGGACGAGAAAAAGTGCCGG
GAAGAATGGGAGGCAAAAGACGATACGGTCTTTGTGGAAGCGCTCGAGAAAGTTGGAGTT
TTTCAGCGTTTGCGTTCCATGACGAGCGCTGGACTGCAGGGTCCGCAGTACGTCAAGCTG
CAGTTTAGCAGGCATCATCGACAGTTGAGGAGCAGATATGAATTAAGTCTAGGAATGCAC
TTGCGAGATCAGCTTGCGCTGGGAGTTACCCCATCTAAAGTGCCGCATTGGACGGCATTC
CTGTCGATGCTGATAGGGTTGTTCTACAATAAAACATTTCGGCAGAAACTGGAATATCTT
TTGGAGCAGATTTCGGAGGTGTGGTTGTTACCACATTGGCTTGATTTGGCAAACGTTGAA
GTTCTCGCTGCAGATAACACGAGGGTACCGCTGTACATGCTGATGGTAGCGGTTCACAAA
GAGCTGGATAGCGATGATGTTCCAGACGGTAGATTTGATATATTATTATGTAGAGATTCG
GGCAGAGAAGTTGGAGAGTGATGGAAATTGTTGTTACGAAAGTCACTGATTATGTATTGT
GTAGTATAGTATATTGTAAGAAAATTTTTTTTCTAGGGAAAATGCGTTTTGATGTAGTAG
TATTTCACTGTTTTGATTTAGTGTTTGTTGCACGGCAGTAGCGAGAGACAAGTGGGAAAG
AGTAGGATAAAAAGACAATCTATAAAAAGTAAACATAAAATAAAGGTAGTAAGTAGGTTT
TGGTTGAACATCCGGGTAAGAGACAACAGGGCTTGGAGGAGACGTACATGAGGGCTATTT
AGGGCTATTTAGGGCTATGTAGAAGTGCTGTAGGGCTAAAGAACAGGGTTTCATTTTCAT
TTTTTTTTTTAATTTCGGTCAGAAAGCCGGGTAAGGAGTGACAGCGAGAGTAAAGATAGA
TGTGAAA
>AIG_chrVII:364-5833
ATATATATGTCACTGTATTGCATGCTGGATGGTGTTAGACAAGGCCGTAGGGACATATAG
CATCTAGGAAGTAACCTTGTACGAAAATAGGCAATATTTCCTGTTTAGGCGATTGTGACG
CAGATTTTAGTCCAACGATCTAGCGTCAAGGAATTTTTTTATAGTGGGACATTGCACCAA
GGAAGTAACTTGATACGTCGTGGGTGAATGGGTCTGTTTTCTTATTCGGCGGGGTAATAC
ATTTTTGGGGGAAGTTTGTCTGTCTGACGCGCCATATGTAGGTACGCCAAAAAAGGGCTC
CTCTACTTCGAAGCGCGAGGTCGTATACCTAATAAGGAAATGTAATTTATAACTTTCTAT
TATATTGGTCTTTTCGAGAGCGGAAGAAGTTGTAGGCTAAGCGCAGGCTAAGCGTAGGTC
CATATTTAAAGTATCCAAGAGAATATCCACGAAGCGGCTGAGCAACGAACAGAATCCTGG
TTCTCCTCGACTAAGCAGATAGTTAAGATACTGTGCACCATGGAAATTGAAAACGAACGT
ACGTACCGACTACTTTATTTTTGCAGGCCGGAAATCAAGGATGAATGAGACATCCTTCTG
TTTTCTATGTTGGGACAGACAGTCGCTTATCTTAGTGAGATTTCTTATTAACTGAATTTT
CTTTGCTGCTGCTGGAGATTTGCACCTGCATAGCGCAGATTCTGCTTCTTCTCAATAGAG
TAGCTTAATTATTACATTCTTAGATGATGATAAGACGGAAACTGGACAATCTTTTGTTTA
TATTGATGGATTTCTTGTCAAAAAGCATAACAATCAACATACTATTGTTAATTTCGAAAC
TTACAAAAATAAAATGAAAGTTTCCGATAGGCGTAAGTTTGAAAAAGCAAACTTTGACGA
GTTTGAGTCGGCTCTAAATAACAAAAACGACTTGGTACATTGTCCCTCAATAACTTTATT
TGAATCGATCCCCACGGAAGTGCGGTCATTCTACGAAGACGAAAAGTCTGGCCTAATCAA
AGTGGTAAAATTCAGAACTGGTGCAATGGATAGGAAAAGGTCTTTTGAAAAAATTGTCGT
TTCCGTCATGGTCGGGAAAAATGTACAAAAGTTCCTGACGTTTGTTGAAGACGAACCAGA
TTTCCAGGGTGGACCAATCCCTTCAAAGTATCTTATTCCCAAGAAAATCAACTTGATGGT
CTACACGTTGTTTCAAGTGCATACTTTGAAATTCAATAGAAAGGATTACGATACCCTTTC
TCTTTTTTACCTCAACAGAGGATACTATAATGAGTTGAGTTTCCGTGTCCTGGAACGTTG
TCACGAAATAGCGAGTGCCAGGCCGAACGACAGCTCTACGATGCGTACTTTCACTGACTT
TGTTTCTGGCGCACCTATTGTAAGGAGTCTTCAGAAAAGCACCATAAGGAAATATGGGTA
CAATTTGGCACCCCACATGTTTTTGTTACTACACGTAGATGAGCTATCGATTTTTTCTGC
ATACCAAGCAAGTTTACCTGGCGAAAAGAAAGTCGACACAGAGCGGCTGAAGCGTGATCT
ATGCCCACGTAAACCCATTGAGATAAAGTACTTTTCACAGATATGTAACGATATGATGAA
CAAAAAGGACCGATTGGGTGATGTTTTGCATGTGTGCTGCCCAAGTTGAGAAGAGATACT
AACAAAATGACCGCGGCTCTCAAAAATAATTGACGCGCTTACGGTGATACGCTTACCGTT
ATCCAGAGCTACAGCGCAACGTATACGTCGACGATACAACAAGAACGGTTCATCGGAGCC
TCGACTAAAGACGCTTGACGGACTCACTTCCGAGCGCTGGATTCAATGGTTAGGCCTTGA
AAGCGACTACCATTGTTCATTCTCTAGTACTCGGAATGCGGAAGACGTAGTGGCAGGTGA
GGCGGCGAGTTCAGATCATCATCAAAAAATTTCAAGAGTAACGCGAAAAAGGCCCCGAGA
GCCCAAGAGTACAAACGATATCCTCGTCGCAGGCCAGAAACTCTTTGGCAGCTCCTTTGA
ATTCAGGGACTTGCATCAGTTGCGCTTATGTCATGAAATATACATGGCAGACACACCCTC
TGTGGCAGTACAGGCCCCACCGGGCTATGGTAAGACGGAGTTATTTCATCTCCCCTTGAT
AGCACTGGCGTCTAAGGGCGACGTGAAATATGTGTCGTTTCTGTTTGTACCGTACACAGT
GTTGCTTGCTAATTGCATGATCAGGTTGGGCCGATGCGGTTGCTTGAATGTGGCCCCTGT
AAGAAACTTTATTGAAGAAGGTTGCGATGGCGTTACTGATTTATACGTGGGGATCTACGA
TGATCTTGCTAGCACTAATTTCACAGACAGGATAGCTGCGTGGGAGAATATTGTTGAGTG
CACCTTTAGGACCAACAACGTAAAATTGGGTTACCTCATTGTAGATGAGTTTCACAACTT
TGAAACGGAGGTCTACCGGCAGTCGCAATTTGGGGGCATAACTAACCTTGATTTTGACGC
TTTTGAGAAAGCAATCTTTTTGAGCGGCACAGCCCCTGAGGCTGTAGCTGATGCTGCGTT
GCAGCGTATTGGGCTTACGGGACTGGCCAAGAAATCGATGGACATCAACGAGCTGAAACG
GTCGGAAGATCTCAGCAGAGGTCTATCCAGCTATCCAACACGGATGTTTAATCTAATCAA
GGAGAAATCCGAGGTGCCTTTAGGGCATGTTCATAAAATTTGGAAGAAAGTGGAATCACA
GCCCGAAGAAGCACTGAAGCTTCTTTTAGCCCTCTTTGAAAGTGAACCGGAGTCGAAGGC
CATTGTAGTTGCAAGCACAACCAACGAAGTGGAAGAATTGGCCTGCTCTTGGAGAAAGTA
TTTTAGGGTGGTATGGATACACGGGAAGCTGGGTGCTGCAGAAAAGGTGTCTCGCACAAA
AGAGTTTGTCACTGACGGTAGCATGCGAGTTCTCATCGGAACGAAATTAGTGACTGAAGG
AATTGACATTAAGCAATTGATGATGGTGATCATGCTTGATAATAGACTTAATATTATTGA
GCTCATTCAAGGCGTAGGGAGACTAAGAGATGGGGGCCTCTGTTATCTATTATCTAGAAA
AAACAGTTGGGCGGCAAGGAATCGTAAGGGTGAATTACCACCGATTAAGGAAGGCTGTAT
AACCGAACAGGTACGCGAGTTCTATGGACTTGAATCAAAGAAAGGAAAAAAGGGCCAGCA
TGTTGGATGCTGTGGCTCCAGGACAGACCTGTCTGCTGACACAGTGGAACTGATAGAAAG
AATGGACAGATTGGCTGAAAATCAGGCGACAGCTTCCATGTCGATCGTTGCGTTACCGTC
TAACTTCCAGGAGAGCAATAGCAGTGACAGGTACAGAAAGTATTGCAGCAGTGATGAGGA
CAGCAACACGTGCATTCATGGTAGTGCTAATGCCAGTACTAACGTCAGGACTAATGCTAC
TACCACTGAAAGTACCAACTCCAGCACTAGTGCAACTACCACTGCCAGCATCAACGTCAG
GACTAGTGCGACTACCACTGCCAGCATCAACGTCAGGACTAGTGCTACTACCACTAAAAG
TATCAACTCTAGCACTAATGCTACTACCACTGAAAGTACCAACTCTAGCACTAATGCTAC
TACCACTGAAAGTACCAACTCCAACACTAATGCTACTACCACTGAAAGTACCAACTCCAA
CACTAGTGCTACTACCACCGAAAGTACCAACTCCAACACTAGTGCTACTACCACCGAAAG
TACCAACTCCAACACTAGTGCTACTACCACTGCTAGCACCAACTCCAGCACTAATGCTAC
TACCACTGAAAGTACCAACGCTAGTGCCAAGGAGGACGCCAATAAAGATGGCAATGCTGA
GGATAATAGATTCCATCCAGTCACCGACATTAACAAAGAGTCGTATAAGCGGAAAGGGAG
TCAAATGGTTTTGCTAGAGAGAAAGAAACTGAAAGCACAATTTCCCAATACTTCCGAGAA
TATGAATGTCTTACAGTTTCTTGGATTTCGGTCTGACGAAATTAAACATCTTTTCCTCTA
TGGTATTGACGTATACTTCTGCCCAGAGGGAGTGTTCACACAATACGGATTATGCAAGGG
CTGTCAAAAGATGTTCGAGCTCTGTGTCTGTTGGGCTGGCCAGAAAGTATCGTATCGGAG
GATAGCTTGGGAAGCACTAGCTGTGGAGAGAATGCTGCGAAATGATGAGGAATACAAAGA
ATACTTGGAAGACATCGAGCCATATCATGGGGACCCTGTAGGATATTTGAAATATTTTAG
CGTAAAAAGGAGAGAGATCTACTCTCAGATACAGAGAAATTATGCTTGGTACCTGGCCAT
TACTAGAAGAAGAGAAACAATTAGTGTATTGGATTCGACAAGAGGCAAGCAAGGGAGCCA
AGTTTTCCGCATGTCTGGAAGGCAGATCAAAGAGTTGTATTATAAAGTATGGAGCAACTT
GCGTGAATCGAAGACAGAGGTGCTGCAGTACTTTTTGAACTGGGACGAGAAAAAGTGCCG
GGAAGAATGGGAGGCAAAAGACGATACGGTCTTTGTGGAAGCGCTCGAGAAAGTTGGAGT
TTTTCAGCGTTTGCGTTCCATGACGAGCGCTGGACTGCAGGGTCCGCAGTACGTCAAGCT
GCAGTTTAGCAGGCATCATCGACAGTTGAGGAGCAGATATGAATTAAGTCTAGGAATGCA
CTTGCGAGATCAGCTTGCGCTGGGAGTTACCCCATCTAAAGTGCCGCATTGGACGGCATT
CCTGTCGATGCTGATAGGGTTGTTCTACAATAAAACATTTCGGCAGAAACTGGAATATCT
TTTGGAGCAGATTTCGGAGGTGTGGTTGTTACCACATTGGCTTGATTTGGCAAACGTTGA
AGTTCTCGCTGCAGATAACACGAGGGTACCGCTGTACATGCTGATGGTAGCGGTTCACAA
AGAGCTGGATAGCGATGATGTTCCAGACGGTAGATTTGATATATTATTATGTAGAGATTC
GGGCAGAGAAGTTGGAGAGTGATGGAAATTGTTGTTACGAAAGTCACTGATTATGTATTG
TGTAGTATAGTATATTGTAAGAAAATTTTTTTTCTAGGGAAAATGCGTTTTGATGTAGTA
GTATTTCACTGTTTTGATTTAGTGTTTGTTGCACGGCAGTAGCGAGAGACAAGTGGGAAA
GAGTAGGATAAAAAGACAATCTATAAAAAGTAAACATAAAATAAAGGTAGTAAGTAGGTT
TTGGTTGAACATCCGGGTAAGAGACAACAGGGCTTGGAGGAGACGTACATGAGGGCTATT
TAGGGCTATTTAGGGCTATGTAGAAGTGCTGTAGGGCTAAAGAACAGGGTTTCATTTTCA
TTTTTTTTTTTTTAATTTCGGTCAGAAAGCCGGGTAAGGAGTGACAGCGAGAGTAAAGAT
AGATGTGAAA
>AIG_chrVII:5974-11440
ATATATATGTCACTGTATTGCATGCTGGATGGTGTTAGACAAGGCCGTAGGGACATATAG
CATCTAGGAAGTAACCTTGTACGAAAATAGGCAATATTTCCTGTTTAGGCGATTGTGACG
CAGATTTTAGTCCAACGATCTAGCGTCAAGGAATTTTTTTATAGTGGGACATTGCACCAA
GGAAGTAACTTGATACGTCGTGGGTGAATGGGTCTGTTTTCTTATTCGGCGGGGTAATAC
ATTTTTGGGGGAAGTTTGTCTGTCTGACGCGCCATATGTAGGTACGCCAAAAAGGGCTCC
TCTACTTCGAAGCGCGAGGTCGTATACCTAATAAGGAAATGTAATTTATAACTTTCTATT
ATATTGGTCTTTTCGAGAGCGGAAGAAGTTGTAGGCTAAGCGCAGGCTAAGCGTAGGTCC
ATATTTAAAGTATCCAAGAGAATATCCACGAAGCGGCTGAGCAACGAACAGAATCCTGGT
TCTCCTCGACTAAGCAGATAGTTAAGATACTGTGCACCATGGAAATTGAAAACGAACGTA
CGTACCGACTACTTTATTTTTGCAGGCCGGAAATCAAGGATGAATGAGACATCCTTCTGT
TTTCTATGTTGGGACAGACAGTCGCTTATCTTAGTGAGATTTCTTATTAACTGAATTTTC
TTTGCTGCTGCTGGAGATTTGCACCTGCATAGCGCAGATTCTGCTTCTTCTCAATAGAGT
AGCTTAATTATTACATTCTTAGATGATGATAAGACGGAAACTGGACAATCTTTTGTTTAT
ATTGATGGATTTCTTGTCAAAAAGCATAACAATCAACATACTATTGTTAATTTCGAAACT
TACAAAAATAAAATGAAAGTTTCCGATAGGCGTAAGTTTGAAAAAGCAAACTTTGACGAG
TTTGAGTCGGCTCTAAATAACAAAAACGACTTGGTACATTGTCCCTCAATAACTTTATTT
GAATCGATCCCCACGGAAGTGCGGTCATTCTACGAAGACGAAAAGTCTGGCCTAATCAAA
GTGGTAAAATTCAGAACTGGTGCAATGGATAGGAAAAGGTCTTTTGAAAAAATTGTCGTT
TCCGTCATGGTCGGGAAAAATGTACAAAAGTTCCTGACGTTTGTTGAAGACGAACCAGAT
TTCCAGGGTGGACCAATCCCTTCAAAGTATCTTATTCCCAAGAAAATCAACTTGATGGTC
TACACGTTGTTTCAAGTGCATACTTTGAAATTCAATAGAAAGGATTACGATACCCTTTCT
CTTTTTTACCTCAACAGAGGATACTATAATGAGTTGAGTTTCCGTGTCCTGGAACGTTGT
CACGAAATAGCGAGTGCCAGGCCGAACGACAGCTCTACGATGCGTACTTTCACTGACTTT
GTTTCTGGCGCACCTATTGTAAGGAGTCTTCAGAAAAGCACCATAAGGAAATATGGGTAC
AATTTGGCACCCCACATGTTTTTGTTACTACACGTAGATGAGCTATCGATTTTTTCTGCA
TACCAAGCAAGTTTACCTGGCGAAAAGAAAGTCGACACAGAGCGGCTGAAGCGTGATCTA
TGCCCACGTAAACCCATTGAGATAAAGTACTTTTCACAGATATGTAACGATATGATGAAC
AAAAAGGACCGATTGGGTGATGTTTTGCATGTGTGCTGCCCAAGTTGAGAAGAGATACTA
ACAAAATGACCGCGGCTCTCAAAAATAATTGACGCGCTTACGGTGATACGCTTACCGTTA
TCCAGAGCTACAGCGCAACGTATACGTCGACGATACAACAAGAACGGTTCATCGGAGCCT
CGACTAAAGACGCTTGACGGACTCACTTCCGAGCGCTGGATTCAATGGTTAGGCCTTGAA
AGCGACTACCATTGTTCATTCTCTAGTACTCGGAATGCGGAAGACGTAGTGGCAGGTGAG
GCGGCGAGTTCAGATCATCATCAAAAAATTTCAAGAGTAACGCGAAAAAGGCCCCGAGAG
CCCAAGAGTACAAACGATATCCTCGTCGCAGGCCAGAAACTCTTTGGCAGCTCCTTTGAA
TTCAGGGACTTGCATCAGTTGCGCTTATGTCATGAAATATACATGGCAGACACACCCTCT
GTGGCAGTACAGGCCCCACCGGGCTATGGTAAGACGGAGTTATTTCATCTCCCCTTGATA
GCACTGGCGTCTAAGGGCGACGTGAAATATGTGTCGTTTCTGTTTGTACCGTACACAGTG
TTGCTTGCTAATTGCATGATCAGGTTGGGCCGATGCGGTTGCTTGAATGTGGCCCCTGTA
AGAAACTTTATTGAAGAAGGTTGCGATGGCGTTACTGATTTATACGTGGGGATCTACGAT
GATCTTGCTAGCACTAATTTCACAGACAGGATAGCTGCGTGGGAGAATATTGTTGAGTGC
ACCTTTAGGACCAACAACGTAAAATTGGGTTACCTCATTGTAGATGAGTTTCACAACTTT
GAAACGGAGGTCTACCGGCAGTCGCAATTTGGGGGCATAACTAACCTTGATTTTGACGCT
TTTGAGAAAGCAATCTTTTTGAGCGGCACAGCCCCTGAGGCTGTAGCTGATGCTGCGTTG
CAGCGTATTGGGCTTACGGGACTGGCCAAGAAATCGATGGACATCAACGAGCTGAAACGG
TCGGAAGATCTCAGCAGAGGTCTATCCAGCTATCCAACACGGATGTTTAATCTAATCAAG
GAGAAATCCGAGGTGCCTTTAGGGCATGTTCATAAAATTTGGAAGAAAGTGGAATCACAG
CCCGAAGAAGCACTGAAGCTTCTTTTAGCCCTCTTTGAAAGTGAACCGGAGTCGAAGGCC
ATTGTAGTTGCAAGCACAACCAACGAAGTGGAAGAATTGGCCTGCTCTTGGAGAAAGTAT
TTTAGGGTGGTATGGATACACGGGAAGCTGGGTGCTGCAGAAAAGGTGTCTCGCACAAAA
GAGTTTGTCACTGACGGTAGCATGCGAGTTCTCATCGGAACGAAATTAGTGACTGAAGGA
ATTGACATTAAGCAATTGATGATGGTGATCATGCTTGATAATAGACTTAATATTATTGAG
CTCATTCAAGGCGTAGGGAGACTAAGAGATGGGGGCCTCTGTTATCTATTATCTAGAAAA
AACAGTTGGGCGGCAAGGAATCGTAAGGGTGAATTACCACCGATTAAGGAAGGCTGTATA
ACCGAACAGGTACGCGAGTTCTATGGACTTGAATCAAAGAAAGGAAAAAAGGGCCAGCAT
GTTGGATGCTGTGGCTCCAGGACAGACCTGTCTGCTGACACAGTGGAACTGATAGAAAGA
ATGGACAGATTGGCTGAAAATCAGGCGACAGCTTCCATGTCGATCGTTGCGTTACCGTCT
AACTTCCAGGAGAGCAATAGCAGTGACAGGTACAGAAAGTATTGCAGCAGTGATGAGGAC
AGCAACACGTGCATTCATGGTAGTGCTAATGCCAGTACTAACGTCAGGACTAATGCTACT
ACCACTGAAAGTACCAACTCCAGCACTAGTGCAACTACCACTGCCAGCATCAACGTCAGG
ACTAGTGCGACTACCACTGCCAGCATCAACGTCAGGACTAGTGCTACTACCACTAAAAGT
ATCAACTCTAGCACTAATGCTACTACCACTGAAAGTACCAACTCTAGCACTAATGCTACT
ACCACTGAAAGTACCAACTCCAACACTAATGCTACTACCACTGAAAGTACCAACTCCAAC
ACTAGTGCTACTACCACCGAAAGTACCAACTCCAACACTAGTGCTACTACCACCGAAAGT
ACCAACTCCAACACTAGTGCTACTACCACTGCTAGCACCAACTCCAGCACTAATGCTACT
ACCACTGAAAGTACCAACGCTAGTGCCAAGGAGGACGCCAATAAAGATGGCAATGCTGAG
GATAATAGATTCCATCCAGTCACCGACATTAACAAAGAGTCGTATAAGCGGAAAGGGAGT
CAAATGGTTTTGCTAGAGAGAAAGAAACTGAAAGCACAATTTCCCAATACTTCCGAGAAT
ATGAATGTCTTACAGTTTCTTGGATTTCGGTCTGACGAAATTAAACATCTTTTCCTCTAT
GGTATTGACGTATACTTCTGCCCAGAGGGAGTGTTCACACAATACGGATTATGCAAGGGC
TGTCAAAAGATGTTCGAGCTCTGTGTCTGTTGGGCTGGCCAGAAAGTATCGTATCGGAGG
ATAGCTTGGGAAGCACTAGCTGTGGAGAGAATGCTGCGAAATGATGAGGAATACAAAGAA
TACTTGGAAGACATCGAGCCATATCATGGGGACCCTGTAGGATATTTGAAATATTTTAGC
GTAAAAAGGAGAGAGATCTACTCTCAGATACAGAGAAATTATGCTTGGTACCTGGCCATT
ACTAGAAGAAGAGAAACAATTAGTGTATTGGATTCGACAAGAGGCAAGCAAGGGAGCCAA
GTTTTCCGCATGTCTGGAAGGCAGATCAAAGAGTTGTATTATAAAGTATGGAGCAACTTG
CGTGAATCGAAGACAGAGGTGCTGCAGTACTTTTTGAACTGGGACGAGAAAAAGTGCCGG
GAAGAATGGGAGGCAAAAGACGATACGGTCTTTGTGGAAGCGCTCGAGAAAGTTGGAGTT
TTTCAGCGTTTGCGTTCCATGACGAGCGCTGGACTGCAGGGTCCGCAGTACGTCAAGCTG
CAGTTTAGCAGGCATCATCGACAGTTGAGGAGCAGATATGAATTAAGTCTAGGAATGCAC
TTGCGAGATCAGCTTGCGCTGGGAGTTACCCCATCTAAAGTGCCGCATTGGACGGCATTC
CTGTCGATGCTGATAGGGTTGTTCTACAATAAAACATTTCGGCAGAAACTGGAATATCTT
TTGGAGCAGATTTCGGAGGTGTGGTTGTTACCACATTGGCTTGATTTGGCAAACGTTGAA
GTTCTCGCTGCAGATAACACGAGGGTACCGCTGTACATGCTGATGGTAGCGGTTCACAAA
GAGCTGGATAGCGATGATGTTCCAGACGGTAGATTTGATATATTATTATGTAGAGATTCG
GGCAGAGAAGTTGGAGAGTGATGGAAATTGTTGTTACGAAAGTCACTGATTATGTATTGT
GTAGTATAGTATATTGTAAGAAAATTTTTTTTCTAGGGAAAATGCGTTTTGATGTAGTAG
TATTTCACTGTTTTGATTTAGTGTTTGTTGCACGGCAGTAGCGAGAGACAAGTGGGAAAG
AGTAGGATAAAAAGACAATCTATAAAAAGTAAACATAAAATAAAGGTAGTAAGTAGGTTT
TGGTTGAACATCCGGGTAAGAGACAACAGGGCTTGGAGGAGACGTACATGAGGGCTATTT
AGGGCTATTTAGGGCTATGTAGAAGTGCTGTAGGGCTAAAGAACAGGGTTTCATTTTCAT
TTTTTTTTTTAATTTCGGTCAGAAAGCCGGGTAAGGAGTGACAGCGAGAGTAAAGATAGA
TGTGAAA
>AIG_chrVII:11581-17062
ATATCTATGTCACCTTATTGCATGCTGGATGGTGTTAGACAAGGCCGTAGGGATATATAG
CATCTAGGAAGTTAAATCTTGTACGAAAATAGGCAATATTTCCTGTTTAGGCGATTGTGA
CGCAGATTTTAGTCCAACGATCTAGCGTCAAGGAATTTTTTATAGTGGGACATTGCACCA
AGGAAGTAACTTGATACGTCGTGGGTGAATGGGTCTGTTTTCTTTATTCGGCGGGGTAAT
ACATTTTCGGGGGAAGTTTGTCTGTCTGACGCGCCATATGTAGGTACGCCAAAAAGGGGC
TCTACTTCGAAGCGCGAGGTCGTATACCTAATAAGGAAATGTAATTTATACCTTTCCATT
ATATTGGTCTTTTCGAGAGCGGAAGAAGTTGGGAGGCGAAGCGCAGGCTAAGCGTAGGTC
CATATTTAAAGTATCCAAGAGAATATCCACTAAGCGGCTGAGCAACGAACAGAATCCCGG
TTCTCCTCGACTAAGCAGATAGCTAAGATACTGTGCACCATGGAAATTGACAGTGTATGG
CCGTACTGACTACTTTATTTTTGCAGGCCGGAAATCAAGGATGAATGAGACATCCTTCTG
TTTTCTATGTTGTGCAAGGGGACAGACAGTCGCTTATCTTAGTGAGATTTCTTATTAACT
GAATTTTCTTTGCTGCCGCTGGAGATTTGCACCTGCATAGCGCAGATTCTGCTTCTTCTC
ACTAGAGTAGCTTAATTATTACATTCTTAGATGATGATAAGACGGAAACTGGACAATCTT
TTGCTTATGTTGATGGATTTCTTGTCAAAAAAGCATAACAATCAACATACTATTGCTAGT
TTCGAAAACTTACAAAAATAAAATGAAAGTTTCCGATAGGCGTAAGCCTGAAAAAGCAAA
CTTTGACGAGTTCGAATTGGCTCGAAGTAACAAAAACGACTTGGTACATTGTCCCTCAAT
AACTTTATTTGAATCGATCCCCACGGAAGTGCGGTCATTCTACGAAGACGAAAAGTCTGG
CTTAATCAAAGTGGTAAAATTCAGAACTGGTGCAATGGATAGGAAAAGGTCTTTTGAAAA
AATTGTCGTTTCCGTCATGGTCGGGAAAAATGTACAAAGTTCCTGACGTTTGTTGAAGAC
GAACCAGATTTCCAGGGTGGACCAATCCCTTCAAAGTATCTTATTCCCAAGAAAATCAAC
TTGATGGTCTACACGTTGTTTCAAGTGCATACTTTGAAATTCAATAGAAAGGATTACGAT
ACCCTTTCTCTTTTTTACCTCAACAGAGGATACTATAATGAGTTGAGTTTCCGTGTCCTG
GAACGTTGTCACGAAATAGCGAGTGCCAGGCCGAACGACAGCTCTACGATGCGTACTTTC
ACTGACTTTGTTTCTGGCGCACCTATTGTAAGGAGTCTTCAGAAAAGCACCATAAGGAAA
TATGGGTACAATTTGGCACCCCACATGTTTTTGTTACTACACGTAGATGAGCTATCGATT
TTTTCTGCATACCAAGCAAGTTTACCTGGCGAAAAGAAAGTCGACACAGAGCGGCTGAAG
CGTGATCTATGCCCACGTAAACCCATTGAGATAAAGTACTTTTCACAGATATGTAACGAT
ATGATGAACAAAAAGGACCGATTGGGTGATGTTTTGCATGTGTGCTGCCCAAGTTGAGAA
GAGATACTAACAAAATGACCGCGGCTCTCAAAAATAATTGACGCGCTTACGGTGATACGC
TTACCGTTATCCAGAGCTACAGCGCAACGTATACGTCGACGATACAACAAGAACGGTTCA
TCGGAGCCTCGACTAAAGACGCTTGACGGACTCACTTCCGAGCGCTGGATTCAATGGTTA
GGCCTTGAAAGCGACTACCATTGTTCATTCTCTAGTACTCGGAATGCGGAAGACGTAGTG
GCAGGTGAGGCGGCGAGTTCAGATCATCATCAAAAAAATTTCAAGAGTAACGCGAAAAAG
GCCCCGAGAGCCCAAGAGTACAAACGATATCCTCGTCGCAGGCCAGAAACTCTTTGGCAG
CTCCTTTGAATTCAGGGACTTGCATCAGTTGCGCTTATGTCATGAAATATACATGGCAGA
CACACCCCTCTGTGGCAGTACAGGCCCCACCGGGCTATGGTAAGACGGAGTTATTTCATC
TCCCCTTGATAGCACTGGCGTCTAAGGGCGACGTGAAATATGTGTCGTTTCTGTTTGTAC
CGTACACAGTGTTGCTTGCTAATTGCATGATCAGGTTGGGCCGATGCGGTTGCTTGAATG
TGGCCCCTGTAAGAAACTTTATTGAAGAAGGTTGCGATGGCGTTACTGATTTATACGTGG
GGATCTACGATGATCTTGCTAGCACTAATTTCACAGACAGGATAGCTGCGTGGGAGAATA
TTGTTGAGTGCACCTTTAGGACCAACAACGTAAAATTGGGTTACCTCATTGTAGATGAGT
TTCACAACTTTGAAACGGAGGTCTACCGGCAGTCGCAATTTGGGGGCATAACTAACCTTG
ATTTTGACGCTTTTGAGAAAGCAATCTTTTTGAGCGGCACAGCCCCTGAGGCTGTAGCTG
ATGCTGCGTTGCAGCGTATTGGGCTTACGGGACTGGCCAAGAAATCGATGGACATCAACG
AGCTGAAACGGTCGGAAGATCTCAGCAGAGGTCTATCCAGCTATCCAACACGGATGTTTA
ATCTAATCAAGGAGAAATCCGAGGTGCCTTTAGGGCATGTTCATAAAATTTGGAAGAAAG
TGGAATCACAGCCCGAAGAAGCACTGAAGCTTCTTTTAGCCCTCTTTGAAAGTGAACCGG
AGTCGAAGGCCATTGTAGTTGCAAGCACAACCAACGAAGTGGAAGAATTGGCCTGCTCTT
GGAGAAAGTATTTTAGGGTGGTATGGATACACGGGAAGCTGGGTGCTGCAGAAAAGGTGT
CTCGCACAAAAGAGTTTGTCACTGACGGTAGCATGCGAGTTCTCATCGGAACGAAATTAG
TGACTGAAGGAATTGACATTAAGCAATTGATGATGGTGATCATGCTTGATAATAGACTTA
ATATTATTGAGCTCATTCAAGGCGTAGGGAGACTAAGAGATGGGGGGCCTCTGTTATCTA
TTATCTAGAAAAAACAGTTGGGCGGCAAGGAATCGTAAGGGTGAATTACCACCGATTAAG
GAAGGCTGTATAACCGAACAGGTACGCGAGTTCTATGGACTTGAATCAAAGAAAGGAAAA
AAGGGCCAGCATGTTGGATGCTGTGGCTCCAGGACAGACCTGTCTGCTGACACAGTGGAA
CTGATAGAAAGAATGGACAGATTGGCTGAAAATCAGGCGACAGCTTCCATGTCGATCGTT
GCGTTACCGTCTAACTTCCAGGAGAGCAATAGCAGTGACAGGTACAGAAAGTATTGCAGC
AGTGATGAGGACAGCAACACGTGCATTCATGGTAGTGCTAATGCCAGTACTAACGTCAGG
ACTAATGCTACTACCACTGAAAGTACCAACTCCAGCACTAGTGCAACTACCACTGCCAGC
ATCAACGTCAGGACTAGTGCGACTACCACTGCCAGCATCAACGTCAGGACTAGTGCTACT
ACCACTAAAAGTATCAACTCTAGCACTAATGCTACTACCACTGAAAGTACCAACTCTAGC
ACTAATGCTACTACCACTGAAAGTACCAACTCCAACACTAATGCTACTACCACTGAAAGT
ACCAACTCCAACACTAGTGCTACTACCACCGAAAGTACCAACTCCAACACTAGTGCTACT
ACCACCGAAAGTACCAACTCCAACACTAGTGCTACTACCACTGCTAGCACCAACTCCAGC
ACTAATGCTACTACCACTGAAAGTACCAACGCTAGTGCCAAGGAGGACGCCAATAAAGAT
GGCAATGCTGAGGATAATAGATTCCATCCAGTCACCGACATTAACAAAGAGTCGTATAAG
CGGAAAGGGAGTCAAATGGTTTTGCTAGAGAGAAAGAAACTGAAAGCACAATTTCCCAAT
ACTTCCGAGAATATGAATGTCTTACAGTTTCTTGGATTTCGGTCTGACGAAATTAAACAT
CTTTTCCTCTATGGTATTGACGTATACTTCTGCCCAGAGGGAGTGTTCACACAATACGGA
TTATGCAAGGGCTGTCAAAAGATGTTCGAGCTCTGTGTCTGTTGGGCTGGCCAGAAAGTA
TCGTATCGGAGGATAGCTTGGGAAGCACTAGCTGTGGAGAGAATGCTGCGAAATGATGAG
GAATACAAAGAATACTTGGAAGACATCGAGCCATATCATGGGGACCCTGTAGGATATTTG
AAATATTTTAGCGTAAAAAGGAGAGAGATCTACTCTCAGATACAGAGAAATTATGCTTGG
TACCTGGCCATTACTAGAAGAAGAGAAACAATTAGTGTATTGGATTCGACAAGAGGCAAG
CAAGGGAGCCAAGTTTTCCGCATGTCTGGAAGGCAGATCAAAGAGTTGTATTATAAAGTA
TGGAGCAACTTGCGTGAATCGAAGACAGAGGTGCTGCAGTACTTTTTGAACTGGGACGAG
AAAAAGTGCCGGGAAGAATGGGAGGCAAAAGACGATACGGTCTTTGTGGAAGCGCTCGAG
AAAGTTGGAGTTTTTCAGCGTTTGCGTTCCATGACGAGCGCTGGACTGCAGGGTCCGCAG
TACGTCAAGCTGCAGTTTAGCAGGCATCATCGACAGTTGAGGAGCAGATATGAATTAAGT
CTAGGAATGCACTTGCGAGATCAGCTTGCGCTGGGAGTTACCCCATCTAAAGTGCCGCAT
TGGACGGCATTCCTGTCGATGCTGATAGGGTTGTTCTACAATAAAACATTTCGGCAGAAA
CTGGAATATCTTTTGGAGCAGATTTCGGAGGTGTGGTTGTTACCACATTGGCTTGATTTG
GCAAACGTTGAAGTTCTCGCTGCAGATAACACGAGGGTACCGCTGTACATGCTGATGGTA
GCGGTTCACAAAGAGCTGGATAGCGATGATGTTCCAGACGGTAGATTTGATATATTATTA
TGTAGAGATTCGGGCAGAGAAGTTGGAGAGTGATGGAAATTGTTGTTACGAAAGTCACTG
ATTATGTATTGTGTAGTATAGTATATTGTAAGAAAATTTTTTTTTCTAGGGAAAATGCGT
TTTGATGTAGTAGTATTTCACTGTTTTGATTTAGTGTTTGTTGCACGGCAGTAGCGAGAG
ACAAGTGGGAAAGAGTAGGATAAAAAGACAATCTATAAAAAGTAAACATAAAATAAAGGT
AGTAAGTAGGTTTTGGTTGAACATCCGGGTAAGAGACAACAGGGCTTGGAGGAGACGTAC
ATGAGGGCTATTTAGGGCTATTTAGGGCTATGTAGAAGTGCTGTAGGGCTAAAGAACAGG
GTTTCATTTTCATTTTTTTTTTTTTAATTTCGGTCAGAAAGCCGGGTAAGGAGTGACAGC
GAGAGTAAAGATAGATGTGAAA
>ABA_chrXVI:931386-936454
TATCTATGTCACCTTATTGCATGCTGGATGGTGTTAGACAAGGCCGTAGGGACATATAGC
ATCTAGGAAGTAACCTTGTACGAAAATAGGCAATATTTCCTGTTTGACGCAGATTTTAGC
CCAAAGATCTAGCGTCAAGGAATTTTTTTATAGTGGGACATTGCACCAAGGAAGTAACTT
GATACGTCGTTGGTGAATGGGTCTGTTTTCTTATTCGGCGGGGTAATACATTTTGAGGGA
AGGTTGTCTGTCTGACGCGCCATATGTAGGTACGCCAAAAAGGGCTCCTTTACTTCGAAG
CGCGAGGTCGTATACCTAATAAGGAAATGTAATTTATAACTTTTTATTATATTGGTCTTT
TCGAGAGCGGAACGTAGGTCCATGTTTAAAGTATCCAACAGAATATCCACGAAGCGGCTG
AGCAACGAACAGAATCCTGGTTCTCCTCGACTAAGCAGATAGTTAAGATACTGTGCACCA
TGGAAATTGAAAACGAACGTACGTACCGACTACTTTATTTTTGCAGGCCGGAAATCAAGC
GATGAATGAGACATCCTTCTGTTTTTCTATGTTGTGCTTGAAGGGGACAGACAGTCGCTT
ATCTTAGTGAGATTTTGTTTGCTTTTGCTGCACCTGCATAGCGCAGATTCTGCATCTTCT
CAATAGCTTAATTATTACATTCTTAGATGATGATAAGACGGAAACTGGAGAATCTTTTGT
TTATATTGATGGATTTCTTGTCAAAAAGCATAACAATCAACATACTATTGTTAATTTCGA
AACTTACAAAAATAAAATGAAAGTTTCCGATAGGCGTAAGTTTGAAAAAGCAAACTTTGA
CGAGTTTGAGTCGGCTCTAAATAACAAAAACGACTTGGTACATTGTCCCTCAATAACTTT
ATTTGAATCGATCCCCACGGAACACTGGTCATTCTACGAAGACGAAAAGTCTGGCCTAAT
CAAAGTGGTAAAAATTCAGAACTGGTGCAATGGATAGGGAAAAGGTCTTTTTGAAAAAAT
TGTCATTTCCGTCATGGTCGGGAAAAATGTACAAAAGTTCCTGACGTTTGTTGAAGACGA
ACCAGATTTCCAGGGCGGACCAATCCCTTCAAACAAACCACGTGATGGTCTACACGTTGT
TTCAAGTGCATACTTTGAAATTCAATAGAAAGGATTACGATACCCTTTCTTTTTTACCTC
AACAGAGGATACTATAATGAGTTGAGTTTCCGTGTCCTGGAACGTTGTCACGAAATAGCG
AGTGCTAGGCCGAACGACAGCTCTACGATGCGTACTTTCACTGACTTTGTTTCCGGCGCA
CCTATTGTAAGGAGTCTTCAGAAAAGCACCATATGAAATATGGGTACAATTTGGCAGCCT
ACACGTAGATGAGCTATGCAAGCAAGTTTACCTGGCGAAAAGAAAGTCGACACAGAGCGG
CTGAAGCGTGATCTATGCCCACGTAAACCCATTGAGATAAAGTACTTTTCACAGATATGT
AACGATATGATGAACAAAAAGGACCGATTGGGTGATATTTTTGCATATTATCTTGCGAGC
ATGTGCACTCAATTTCGGGGCGGGTCCCCGTGGTGGCGCTGGTGACGAAGAGGATCGATC
TATTACGAATGAAGAACCCATTATTCCCTCTGTGGACGAGCATGGCCTGAAAGTATGTAA
GTTGCGCAGTCCTAACACTCCACGAAGACTCAGAAAAACACTAGATGCCGTGAAAGCTTT
ATTGGTGTCGTCTTGTGCTTGTACCGCAAGGGATTTAGATATATTTGATGACAACAACGG
CGTTGCAATGTGGAAATGGATCAAAATTCTGTACCACGAGTAGCGCAGGAAACCACGCTG
AAGGACTCTTATAGAATAACTTTGGTACCTTCTTCTGATGGTATATCAGTATGTGGAAAA
CTTTGGGGAGAGTTGAACAACTGCTTCCATATGCCAGCCTCATTTGCGTAATCGAGAAGT
TTTGTTCAGAGAACCGAAGCGAGGAATTGACGAGTATCTGGAAAACGATTCTTTTCTTCA
AATGATACCTGTTAAATATCGTGAAATTGTGCTGCCCAAGTTGAGAAGAGATACTAACAA
AATGACCGCGGCTCTTAAAAATAAAGTCGCTGTTGCAATTGACGAGCTTACGGTGCCACT
TATGTGGATGATCCATTTTGCCGTAGGATACCCTTACCGTTATCCAGAGCTTCAGCTACT
CGCTTTTTGCCGGTCCTCAAGCGCAACGTATACGTCGATGATACAACAAGACGCATCCAA
CTGTACACTGATTACAACAAGAACGGTTCATCGGAGCCTCGACTAAAGACGCTTGACGGA
CTCACCTCAGATTACGTGTTTTATTTTGTCACTGTGCTAAGGCAAATGCAAATATGTGCG
CTTGGTAACAGTTATGACGCTTTTAATCATGATCCTTGGATGGATGTGGTGGGATTTGAG
GATCCAGATCAATAACAAATCGAGACATTTCGAGGATAGTTTTGTATTCCTACATGTTTC
TGAATACCGCGAAGGGCTGTCTGGTTGAATACGCAACTTTTCGGCAGTACATGAGGGAAC
TTCCGAAGAATGCACCTCAGAAGCTGAATTTTTCGGGAGATGCGTCAGGGTTGATTGCCC
TAGGACGGCACTGCGTAGGTAGCAGATTTGAAACAGATTTTGTACGAGTCGGCGACGAGT
GAACTCATGGCCAATCATTCCGTTCAAACAGGGCGAAATATTTACGGTGTGGATTCCTTT
TTCGTTAACTAGTGTCAGTGGGACGACCGCCACTTTATTGCAGGGAACGAGCTTCCGAGC
GCTGGATTCAGTGGTTAGGCCCCTTGAAAGCGACTACCATTGTTCATTCTCCAGTACTCG
GAATGCGGAAGACGTAGTGGCAGGTGAGGCGGCGAGTTCAAATCATCATCAAAAAATTTC
AAGAGTAACGCGAAAAAAGGCCCCAAGAGCCCAAGAGTACAAACGATATCCTCGTCGCAG
GCCAGAAACTCAGTCGCGCTTATGTTATGAAAAGTACATGGCAGCAGGCTATGGTAGGAC
GGAGTTATTTCATCTCCCCCTTGGTAGCACTGGCGTCTAAGGGCGAGGTGAAATATGTGT
CGGTGTTGCAATCACATGACTCTCAAAACTTTATTGAAGAAGGTTATGGTGGGGGCTACC
TTATTGTAGGTGAAATTGACAACTTTGAGACGGCTGACCTCGATTTTGATGCTTTCGAGA
GGGGCGAAGGGATTGTGGTTGGCGAGAGGATGGAGGGGTATGCATACACGGATGCTGCAG
ATAAAAAGGCTTGCACGGAGGAGTTAGTGCCGGTACCACTAATGATAGCTATGCTAGGGG
CTAGTGATGGCACCAGCATCGACAGGGACTGATGGCACAGACTGATGGCGCCAACACCAA
CACACACACAACACCGACTGTTAACACCAAACGCCAACACTAACACCAACACCGACTGTT
AACACCAACACCAACAATTAACACCAACACCAACACCAACACCAACACCGACTGTTAACA
CCAACACTAACACAAACACCAACACCAACAATTAACACCAACACACACAACACCAACAAT
TAACACCAGCACACACACCAACACCAACAATTAACACCAACACCAACACACACCAACACC
GACTGTTAACTCCAACGCCAACTAACACCAACACCGACTGTTAACACCAACACCAACAAT
TAACACCAACACCAACACCAACACCAACACCGACTGGTAACACCAACACTAACACAAACA
CCAACACCAACAATTCAACACCAACACACACCAACACCAACAATTAACACCAACACACAC
CACACCAACACCAACAATTACACCAACACACACACACCAACACCAACACACACCAAGCAC
CGACTGTTAACACCAACGCCAACACTAACACCAACACCGACTGTTAACACCAACACCAAC
AATTAACACCAACACCAACACCAACACCAACACCGACTGTTAACACCAACACTAACACAA
ACACCAACACCAACAATTAACACCCCACACACACCAACACCAACAATTAACCCACACACA
CACACCAGCACCACCAATTAACGCAACGCAACACACACACCAACACCGACTGTTACCACC
AACGCCAACACTAACACCAACACCGACTGTTAACACCAACACCAACACACACACCAACAC
CGACTGTTAACACCAACGCAAACACTAACACCAACACCGACTGTTAACACTAACACCAAC
ACACCAACACTAACACCAACACCAACACCAACACTAACACCAACACCAACACTAACACCG
GCACTCACGCCAACACACGCCAATACAAGTGGCAATGCTAAGAGTTATAGATTCGATGCA
GTGACAGAGATCAACAAATAGCGATATAAGCGAAGAAAGTGAAAGGACAATTTCGCAGTG
CTTGTGGCCAGAGGGATATTTGAGAGGTAGTCTCAGATACAGAGAGACAAGGGATGATGT
TGCAGACAATAAATTGATATATTATTATGTATTGTGTAGAATATATGTTTTGTTCTAAAT
TAGAGTGTTTTGATTTAATGATGGTTGGGCAGTAGATGAGAGAGGGAAGGACAACGGAGG
GACAGAAGAGAAAAAAAGAAAAAACAAAGAAAAAAGAAAAACAAAGGTAGAGAGAGAGAA
GGAGAGAGAGGAGAGAGAAGAGAGAGAGGGAGAGAGAGAGGGAGTTTGGCAAGAATATAG
ATGATTTGTAGCAGTGAGTAAGCAATATGATAGATCACAAGAGAATATGTGGAGTGGAAG
GGAAGATAGGGGGGATAGATGATGGGAGAAAGAGTGAGATGGAGATATTTTAGATGGAAT
TGTGGTAACAGTGATGATTGGTGGGTGAATAAGTGGTGGCCAAGAGGCTAGGTTATTATT
ATGAGGAAAGATAGAGGGGAGAGTGGATAATAAGAGATTTTATGGGCGAGGAGGGTAATG
TAGGAGGAAGATTTTTTGTTTTTTATATTTTGTGGCGTTTAACTCAGTAGCCGGGTAAAG
AATAAAAAAGGATGTGAGGAAAATAGGGG
>CPA_chrVII:83-6777
ATATATATGTCACTGTATTGCATGCTGGATGGTGTTAGACAAGGCCGTAGGGACATATAG
CATCTAGAAGTAACCTTGTACGAAAATAGGCAATATTTCCTGTTTAGGCGATTGTGACGC
AGATTTTAGTCCAACGATCTAGCGTCAAGGAATTTTTTTTATAGTGGGACATTGCACCAA
GGAAGTAACTTGATACGTCGTGGGTGAATGGGTCTGTTTTCTTATTCGGCGGGGTAATAC
ATTTTGGGGGAAGTTTGTCTGTCTGACGCGCCATATGTAGGTACGCCAAAAAGGGCTCCT
CTACTTCGAAGCGCGAGGTCGTATACCTAATAAGGAAATGTAATTTATAACTTTCTATTA
TATTGGTCTTTTCGAGAGCGGAAGAAGTTGTAGGCTAAGCGCAGGCTAAGCGTAGGTCCA
TATTTAAAGTATCCAAGAGAATATCCACGAAGCGGCTGAGCAACGAACAGAATCCTGGTT
CTCCTCGACTAAGCAGATAGTTAAGATACTGTGCACCATGGAAATTGAAAACGAACGTAC
GTACCGACTACTTTATTTTTGCAGGCCGGAAATCAAGCGATGAATGAGACATCCTTCTGT
TTTCTATGTTGGGACAGACAGTCGCTTATCTTAGTGAGATTTCTTATTAACTGAATTTTC
TTTTGCTGCTGCTGGAGATTTGCACCTGCATAGCGCAGATTCTGCTTCTTCTCAATAGAG
TAGCTTAATTATTACATTCTTAGATGATGATAAGACGGAAACTGGACAATCTTTTGTTTA
TATTGATGGATTTCTTTGTCAAAAAAGCATAACAATCAACATACTATTGTTAATTTCGAA
ACTTACAAAAATAAAATGAAAGTTTCCGATAGGCGTAAGTTTGAAAAAAGCAAACTTTGA
CGAGTTTGAGTCGGCTCTAAATAACAAAAACGACTTGGTACATTGTCCCTCAATAACTTT
ATTTGAATCGATCCCCACGGAAGTGCGGTCATTCTACGAAGACGAAAAGTCTGGCCTAAT
CAAAGTGGTAAAATTCAGAACTGGTGCAATGGATAGGAAAAGGTCTTTTGAAAAAATTGT
CATTTCCGTCATGGTCGGGAAAAATGTACAAAAAGTTCCTGACATTTGTTGAAGACGAAC
CAGATTTCCAGGGCGGACCAATCCCTTCAAAGTATCTTATTCCCAAGAAAATCAACTTGA
TGGTCTACACGTTGTTTCAAGTGCATACTTTGAAATTCAATAGAAAGGATTACGATACCC
TTTCTCTTTTTACCTCAACAGAGGATACTATAATGAGTTGAGTTTCCGTGTCCTGGAACG
TTGTTACGAAATAGCGAGTGCCAGGCCGAACGACAGCTCTACGATGCGTACTTTCACTGA
CTTTGTTTCTGGCACACCTATTGTAAGGAGTCTTCAGAAAAGCACCATAAGGAAATATGG
GTACAATTTGGCACCCTACATGTTCTTGTTACTACACGTAGATGAGCTATCGATTTTTCT
GCATACCAAGCAAGTTTACCTGGCGAAAAGAAAGTCGACACAGAGCGGCTGAAGCGTGAT
CTATGCCCACGTAAACCCATTGAGATAAAGTACTTTTCACAGATATGTAACGATATGATG
AACAAAAAAGACCGATTGGGTGATATTTTGCATATTATCTTGCGAGCATGTGCGCTCAAT
TTCGGGGCGGGTCCCCGTGGTGGCGCTGGTGACGAAGAGGATCGATCTATTACGAATGAA
GAACCCATTATTCCCTCTGTGGACGAGCATGGCTTGAAAGTATGTAAGTTGCGTAGTCCT
AACACTCCACGAAGACTCAGAAAAACACTAGATGCCGTGAAAGCTTTATTGGTGTCGTCT
TGTGCTTGTACCGCAAGGGATTTAGATATATTTGATGACAACAACGGCGTTGCAATGTGG
AAATGGATCAAAATTCTGTACCACGAAGTAGCGCAGGAAACCACGCTGAAGGACTCTTAT
AGAATAACTTTGGTACCTTCTTCTGATGGTATATCAGTATGTGGAAAACTTTTTAATCGC
GAGTATGTCCGCGGCTTTTACTTTGCATGCAAGGGCTCAGTTCGATAACCTTTGGGGAGA
GTTGAACAACTGCTTTTATATGCCTACAGTGGTTGATATTGCCAGCCTCATTTTGCGTAA
TCGAGAAGTTTTGTTCAGAGAGCCAAAGCGAGGAATTGACGAGTATCTGAAAACGATTCT
TTTCTTCAAATGATACCTGTTAAATATCGTGAAATTGTGCTGCCCAAGTTGAGAAGAGAT
ACTAACAAAATGACCGCGGCTCTTAAAAATAAAGTCACTGTTGCAATTGACGAGCTTACG
GTGCCACTTATGTGGATGGTCCATTTTGCCGTAGGATACCCTTACCGTTATCCAGAGCTT
CAGCTACTCGCTTTTGCCGGTCCTCAGCGCAACGTATACGTCGATGATACAACAAGACGC
ATCCAACTGTACACTGATTACAACAAGAACGGTTCATCGGAGCCTCGACTTAAGACGCTT
GACGGACTCACTTCAGATTACGTGTTTTATTTTGTCACTGTGCTAAGGCAAATGCAAATA
TGTGCGCTTGGTAACAGTTATGACGCTTTTAATCATGATCCTTGGATGGATGTGGTGGGA
TTTGAGGATCCAGATCAAGTAACAAATCGAGACATTTCGAGGATAGTTTTGTATTCCTAC
ATGTTTCTGAATACCGCGAAGGGCTGTCTGGTTGAATACGCAACTTTCGGCACTACATGA
GGGAACTTCCGAAGAATGCACCTCAGAAGCTGAATTTTCGGGAGATGCGTCAGGGGTTGA
TTGCCCTAGGACGGCACTGCGTAGGTAGCAGATTTGAAACAGATTTGTACGAGTCGGCGA
CGAGTGAACTCATGGCCAATCATTCCGTTCAAACAGGGCGAAATATTTACGGTGTGGATT
CCTTTTCGTTAACTAGTGTCAGTGGGACGACCGCCACTTTATTGCAGGGAACGAGCTTCC
GAGCGCTGGATTCAATGGTTAGGCCTTGAAAGCGACTACCATTGTTCATTCTCTAGTACT
CGGAATGCGGAAGACGTAGTGGCAGGTGAGGCGGCGAGTTCAGATCATCATCAAAAAATT
TCAAGAGTAACGCGAAAAGGCCCCGAGAGCCCAAGAGTACAAACGATATCCTCGTCGCAG
GCCGGAAACTCTTTGGCAGCTCCTTTGAATTCAGGGACTTGCATCAGTTGCGCTTATGTC
ATGAAATATACATGGCAGACACACCCTCTGTGGCAGTACAGGCCCCACCGGGCTATGGTA
AGACGGAGTTATTTCATCTCCCCTTGATAGCACTGGCGTCTAAGGGCGACGTGAAATATG
TGTCGTTTCTGTTTGTACCGTACACAGTGTTGCTTGCTAATTGCATGATCAGGTTGAGCC
GATGCGGTTGCTTGAATGTGGCCCCTGTAAGAAACTTTATTGAAGAAGGTTGCGATGGCG
TTACTGATTTATACGTGGGGATCTACGATGATCTTGCTAGCACTAATTTCACAGACAGGA
TAGCTGCGTGGGAGAATATTGTTGAGTGCACCTTTAGGACCAACAACGTAAAATTGGGTT
ACCTCATTGTAGATGAGTTTCACAACTTTGAAACGGAGGTCTACCGGCAGTCGCAATTTG
GGGGGCATAACTAACCTTGATTTTGACGCTTTTGAGAAAGCAATCTTTTGAGCGGCACAG
CACCTGAGGTTGTAGCTGATGCTGCGTTGCAGCGTATTGGGCTTACGGGACTGGCCAAGA
AGTCGATGGACATCAACGAGCTCAAACGGTCGGAAGATCTCAGCAGAGGTCTATCCAGCT
ATCCAACACGGATGTTTAATCTAATCAAGGAGAAATCCGAGGTGCCTTTAGGGCATGTTC
ATAAAATTTGGAAGAAAGTGGAATCACAGCCCGAAGAAGCACTGAAGCTTCTTTTTTAGC
CCTCTTTGAAATTGAACCAGAGTCGAAGGCCATTGTAGTTGCAAGCACAACCAACGAAGT
GGAAGAATTGGCCTGCTCTTGGAGAAAGTATTTTAGGGTGGTATGGATACACGGGAAGCT
GGGTGCTGCAGAAAAGGTGTCTCGCACAAAGGAGTTTGTCACTGACGGTAGCATGCGAGT
TCTCATCGGAACGAAATTAGTGACTGAAGGAATTGACATTAAGCAATTGATGATGGTGAT
CATGCTTGATAATAGACTTAATATTATTGAGCTCATTCAAGGCGTAGGGAGACTAAGAGA
TGGGGGCCTCTGTTATCTATTATCTAGAAAAAACAGTTGGGCGGCAAGGAATCGTAAGGG
TGAATTACCACCGATTAAGGAAGGCTGTATAACCGAACAGGTACGCGAGTTCTATGGACT
TGAATCAAAGAAAGGAAAAAGGGCCAGCATGTTGGATGCTGTGGCTCCAGGACAGACCTG
TCTGCTGACACAGTGGAACTGATAGAAAGAATGGACAGATTGGCTGAAAAAACAGGCGAC
AGCTTCCATGTCGATCGTTGCGTTACCGTCTAGCTTCCAGGAGAGCAATAGCAGTGACAG
GTGCAGAAAGTATTGCAGCAGTGATGAGGACAGCGACACGTGCATTCATGGTAGTGCTAA
TGCCAGTACCAATGCGACTACCAACCCAGCACTAATGCTACTACCACTGCCAGCACCAAC
GTCAGGACTAGTGCTACTACCACTGCCAGCATCAACGTCAGGACTAGTGCGACTACCACT
GAAAGTACCAACTCCAGCACTAATGCTACTACCACTGCCAGCACCAACGTCAGGACTAGT
GCTACTACCACTGCCAGCATCAACGTCAGGACTAGTGCGACTACCACTGAAAGTACCAAC
TCCAACACTAGTGCTACTACCACCGAAAGTACCGACTCCAACACTAGTGCTACTACCACC
GAAAGTACCGACTCCAACACTAGTGCTACTACCACCGAAAGTACCGACTCCAACACTAGT
GCTACTACCACTGCTAGCACCAACTCCAGCACTAATGCCACTACCACTGCTAGCACCAAC
TCCAGCACTAATGCCACTACCACTGAAAGTACCAACGCTAGTGCCAAGGAGGACGCCAAT
AAAGATGGCAATGCTGAGGATAATAGATTCCATCCAGTCACCGACATTAACAAAGAGCCG
TATAAGCGGAAAGGGAGTCAAATGGTTTTGCTAGAGAGAAAGAAACTGAAAGCACAATTT
CCCAATACTTCCGAGAATATGAATGTCTTACAGTTTCTTGGATTTCGGTCTGACGAAATT
AAACATCTTTTTCCTCTATGGTATTGACGTATACTTCTGCCCAGAGGGAGTATTCACACA
ATACGGATTATGCAAGGGCTGTCAAAAGATGTCCGAGCTCTGTGTCTGTTGGGCTGGCCA
GAAAGTATCGTATCGGAGGATGGCTTGGGAAGCACTAGCTGTGGAGAGAATGCTGCGAAA
TGACGAGGAATACAAAGAATACTTGGAAGACATCGAGCCATATCATGGGGACCCTGTAGG
GTATTTGAAATTTTTTAGCGTAAAAAGGAGAGAGATCTACTCTCAGATACAGAGAAATTA
TGCTTGGTACCTGGCCATTACTAGAAGAAGAGAAACAATTAGTGTATTGGATTCGACAAG
AGGCAAGCAAGGGAGCCAAGTTTTCCGCATGTCTGGAAGGCAGATCAAAGAGTTGTATTA
TAAAGTATGGAGCAACTTGCGTGAATCGAAGACAGAGGTGCTGCAGTACTTTTTGAACTG
GGACGAGAAAAAGTGCCGGGAAGAATGGGAGGCAAAAGACGATACGGTCTTTGTGGAAGC
GCTCGAGAAAGTTGGAGTTTTTCAGCGTTTGCGTTCCATGACGAGCGCTGGACTGCAGGG
TCCGCAGTACGTCAAGCTGCAGTTTAGCAGGCATCATCGACAGTTGAGGAGCAGATATGA
ATTAAGTCTAGGAATGCACTTGCGAGATCAGCTTGCGCTGGGAGTTACCCCATCTAAAGT
GCCGCATTGGACGGCATTCCTGTCGATGCTGATAGGGCTGTTCTACAATAAAACATTTCG
GCAGAAACTGGAATATCTTTTGGAGCAGATTTCGGAGGTGTGGTTGTTACCACATTGGCT
TGATTTGGCAAACGTTGAAGTTCTCGCTGCAGATAACACGAGGGTACCGCTGTACATGCT
GATGGTAGCGGTTCACAAAGAGCTGGATAGCGATGATGTTCCAGACGGTAGATTTGATAT
AATATTACTATGTAGAGATTCGAGCAGAGAAGTTGAGAGTGAAGGGAATTGTTGTTACGA
AAGTCAGTGATTATGTATTGTGTAGTATAGTATATTGTAAGAAATTTTTTTTTTCTAGGG
AATATGCGTTTTGATGTAGTAGTATTTCTCTGTTTTGATTTAGTGTTTGTTGCACGGCAG
TAGCGAGAGACAAGTGGGAAAGAGTAGGATAAAAAAGACAATCTATAAAAAGTAAACATA
AAATAAAGGTAGTAAGTAGCTTTTGGTTGAACATCCGGGTAAGAGACAACAGGGCTTGGA
GGAGACGTACATGAGGGCTATTTAGGGCTATTTAGGGCTATGTAGAAGTGTTGTAGGGCT
AAAGAACAGGGTTTCATTTTCAATTTTTTTTTTTTTAATTCTCGGTCAGAAAGCCGGGTA
AGGAGTGACAGCGAGAGTAGAGGTAGATGTGAAAA
>CPA_chrVII:7019-13704
ATATATATGTCACTGTATTGCATGCTGGATGGTGTTAGACAAGGCCGTAGGGACATATAG
CATCTAGGAAGTAACCTTGTACGAAAATAGGCAATATTTCCTGTTTAGGCGATTGTGACG
CAGATTTTAGTCCAACGATCTAGCGTCAAGGAATTTTTTTATAGTGGGACATTGCACCAA
GGAAGTAACTTGATACGTCGTGGGTGAATGGGTCTGTTTTCTTATTCGGCGGGGTAATAC
ATTTTTTGGGGAAGTTTATCTGTCTGACGCGCCATATGTAGGTACGCCAAAAGGGCTCCT
CTACTTCGAAGCGCGAGGTCGTATACCTAATAAGGAAATGTAATTTATAACTTTCTATTA
TATTGGTCTTTTCGAGAGCGGAAGAAGTTGTAGGCTAAGCGCAGGCTAAGCGTAGGTCCA
TATTTAAAGTATCCAAGAGAATATCCACGAAGCGGCTGAGCAACGAACAGAATCCTGGTT
CTCCTCGACTAAGCAGATAGTTAAGATACTGTGCACCATGGAAATTGAAAACGAACGTAC
GTACCGACTACTTTATTTTTGCAGGCCGGAAATCAAGCGATGAATGAGACATCCTTCTGT
TTTCTATGTTGGGACAGACAGTCGCTTATCTTAGTGAGATTTCTTATTAACTGAATTTTC
TTTGCTGCTGCTGGAGATTTGCACCTGCATAGCGCAGATTCTGCTTCTTCTCAATAGAGT
AGCTTAATTATTACATTCTTAGATGATGATAAGACGGAAACTGGACAATCTTTTGTTTAT
ATTGATGGATTTCTTTGTCAAAAAGCATAACAATCAACATACTATTGTTAATTTCGAAAC
TTACAAAAATAAAATGAAAGTTTCCGATAGGCGTAAGTTTGAAAAAGCAAACTTTGACGA
GTTTGAGTCGGCTCTAAATAACAAAAACGACTTGGTACATTGTCCCTCAATAACTTTATT
TGAATCGATCCCCACGGAAGTGCGGTCATTCTACGAAGACGAAAAGTCTGGCCTAATCAA
AGTGGTAAAATTCAGAACTGGTGCAATGGATAGGAAAAGGTCTTTTGAAAAAATTGTCAT
TTCCGTCATGGTCGGGAAAAATGTACAAAAGTTCCTGACATTTGTTGAAGACGAACCAGA
TTTCCAGGGCGGACCAATCCCTTCAAAGTATCTTATTCCCAAGAAAATCAACTTGATGGT
CTACACGTTGTTTCAAGTGCATACTTTGAAATTCAATAGAAAGGATTACGATACCTTTCT
TTTTTTACCTCAACAGAGGATACTATAATGAGTTGAGTTTCCGTGTCCTGGAACGTTGTT
ACGAAATAGCGAGTGCCAGGCCGAACGACAGCTCTACGATGCGTACTTTCACTGACTTTG
TTTCTGGCACACCTATTGTAAGGAGTCTTCAGAAAAGCACCATAAGGAAATATGGGTACA
ATTTGGCACCCTACATGTTCTTGTTACTACACGTAGATGAGCTATCGATTTTTTTCTGCA
TACCAAGCAAGTTTACCTGGCGAAAAGAAAGTCGACACAGAGCGGCTGAAGCGTGATCTA
TGCCCACGTAAACCCATTGAGATAAAGTACTTTTCACAGATATGTAACGATATGATGAAC
AAAAAAGACCGATTGGGTGATATTTTGCATATTATCTTGCGAGCATGTGCGCTCAATTTC
GGGCGGGTCCCCGTGGTGGCGCTGGTGACGAAGAGGATCGATCTATTACGAATGAAGAAC
CCATTATTCCCCTCTGTGGACGAGCATGGCTTGAAAGTATGTAAGTTGCGTAGTCCTAAC
ACTCCACGAAGACTCAGAAAAACACTAGATGCCGTGAAAGCTTTATTGGTGTCGTCTTGT
GCTTGTACTGCAAGGGATTTAGATATATTTGATGACAACAACGGCGTTGCAATGTGGAAA
TGGATCAAAACTCTGTACCACGAAGTAGCGCAGGAAACCACGCTGAAGGACTCTTATAGA
ATAACTTTGGTACCTTCTTCTGATGGTATATCAGTATGTGGAAAACTTTTTAATCGCGAG
TATGTCCGCGGCTTTTTACTTTGCATGCAAGGCTCAGTTCGATAACCTTTGGGGAGAGTT
GAACAACTGCTTTTATATGCCTACAGTGGTTGATATTGCCAGCCTCATTTTGCGTAATCG
AGAAGTTTTGTTCAGAGAGCCAAAGCGAGGAATTGACGAGTATCTGGAAAACGATTCTTT
TCTTCAAATGATACCTGTTAAATATCGTGAAATTGTGCTGCCCAAGTTGAGAAGAGATAC
TAACAAAATGACCGCGGCTCTTAAAAAATAAAGTCACTGTTGCAATTGACGAGCTTACGG
TGCCACTTATGTGGATGGTCCATTTTGCCGTAGGATACCCCTTACCGTTATCCAGAGCTT
CAGCTACTCGCTTTGCCGGTCCTCAGCGCAACGTATACGTCGATGATACAACAAGACGCA
TCCAACTGTACACTGATTACAACAAGAACGGTTCATCGGAGCCTCGACTTAAGACGCTTG
ACGGACTCACTTCAGATTACGTGTTTTATTTTGTCACTGTGCTAAGGCAAATGCAAATAT
GTGCGCTTGGTAACAGTTATGACGCTTTTAATCATGATCCTTGATGGATGTGGTGGGATT
TGAGGATCCAGATCTAGTAACAAATCGAGACATTTCGAGGATAGTTTTGTATTCCTACAT
GTTTCTGAATACCGCGAAGGGCTGTCTGGTTGAATACGCAACTTTTCGGCACTACATGAG
GGAACTTCCGAAGAATGCACCTCAGAAGCTGAATTTTCGGGAGATGCGTCAGGGGTTGAT
TGCCCTAGGACGGCACTGCGTAGGTAGCAGATTTGAAACAGATTTGTACGAGTCGGCGAC
GAGTGAACTCATGGCCAATCATTCCGTTCAAACAGGGCGAAATATTTACGGTGTGGATTC
CTTTTCGTTAACTAGTGTCAGTGGGACGACCGCCACTTTATTGCAGGAACGAGCTTCCGA
GCGCTGGATTCAATGGTTAGGCCTTGAAAGCGACTACCATTGTTCATTCTCTAGTACTCG
GAATGCGGAAGACGTAGTGGAGGTGAGGCGGCGAGTTCAGATCATCATCAAAAAATTTCA
AGAGTAACGCGAAAAAGGCCCTGAGAGCCCAAGAGTACAAAACGATATCCTCGTCGCAGG
CCGGAAACTCTTTGGCAGCTCCTTTGAATTCAGGGACTTGCATCAGTTGCGCTTATGTCA
TGAAATATACATGGCAGACACACCCTCTGTGGCAGTACAGGCCCCACCGGGCTATGGTAA
GACGGAGTTATTTCATCTCCCCTTGATAGCACTGGCGTCTAAGGGCGACGTGAAATATGT
GTCGTTTCTGTTTGTACCGTACACAGTGTTGCTTGCTAATTGCATGATCAGGTTGAGCCG
ATGCGGTTGCTTGAATGTGGCCCCTGTAAGAAACTTTATTGAAGAAGGTTGCGATGGCGT
TACTGATTTATACGTGGGGATCTACGATGATCTTGCTAGCACTAATTTCACAGACAGGAT
AGCTGCGTGGGAGAATATTGTTGAGTGCACCTTTAGGACCAACAACGTAAAATTGGGTTA
CCTCATTGTAGATGAGTTTCACAACTTTGAAACGGAGGTCTACCGGCAGTCGCAATTTGG
GGGCATAACTAACCTTGATTTTGACGCTTTTGAGAAAGCAATCTTTTGAGCGGCACAGCA
CCTGAGGCTGTAGCTGATGCTGCGTTGCAGCGTATTGGGCTTACGGGACTGGCCAAGAAG
TCGATGGACATCAACGAGCTCAAACGGTCGGAAGATCTCAGCAGAGGTCTATCCAGCTAT
CCAACACGGATGTTTAATCTAATCAAGGAGAAATCCGAGGTGCCTTTAGGGCATGTTCAT
AAAATTTGGAAGAAAGTGGAATCACAGCCCGAAGAAGCACTGAAGCTTCTTTTAGCCCTC
TTTGAAATTGAACCAGAGTCGAAGGCCATTGTAGTTGCAAGCACAACCAACGAAGTGGAA
GAATTGGCCTGCTCTTGGAGAAAGTATTTTAGGGTGGTATGGATACACGGGAAGCTGGGT
GCTGCAGAAAAGGTGTCTCTCGCACAAAGGAGTTTGTCACTGACGGTAGCATGCGAGTTC
TCATCGGAACGAAATTAGTGACTGAAGGAATTGACATTAAGCAATTGATGATGGTGATCA
TGCTTGATAATAGACTTAATATTATTGAGCTCATTCAAGGCGTAGGGAGACTAAGAGATG
GGGGCCTCTGTTATCTATTATCTAGAAAAACAGTTGGGCGGCAAGGAATCGTAAGGGGTG
AATTACCACCGATTAAGGAAGGCTGTATAACCGAACAGGTACGCGAGTTCTATGGACTTG
AATCAAAGAAAGGGAAAAAGGGCCAGCATGTTGGATGCTGTGGCTCCAGGACAGACCTGT
CTGCTGACACAGTGGAACTGATAGAAAGAATGGACAGATTGGTTGAAAAACAGGCGACAG
CTTCCATGTCGATCGTTGCGTTACCGTCTAGCTTCCAGGAGAGCAATAGCAGTGACAGGT
GCAGAAAGTATTGCAGCAGTGATGAGGACAGCGACACGTGCATTCATGGTAGTGCTAATG
CCAGTACCAATGCGACTACCAACTCCAGCACTAATGCTACTACCACTGCCAGCACCAACG
TCAGGACTAGTGCTACTACCACTGCCAGCATCAACGTCAGGACTAGTGCGACTACCACTG
AAAGTACCAACTCCAGCACTAATGCTACTACCACTGCCAGCACCAACGTCAGGACTAGTG
CTACTACCACTGCCAGCATCAACGTCAGGACTAGTGCGACTACCACTGAAAGTACCAACT
CCAACACTAGTGCTACTACCACCGAAAGTACCGACTCCAACACTAGTGCTACTACCACCG
AAAGTACCGACTCCAACACTAGTGCTACTACCACCGAAAGTACCGACTCCAACACTAGTG
CTACTACCACTGCTAGCACCAACTCCAGCACTAATGCCACTACCACTGCTAGCACCAACT
CCAGCACTAATGCCACTACCACTGAAAGTACCAACGCTAGTGCCAAGGAGGACGCCAATA
AAGATGGCAATGCTGAGGATAATAGATTCCATCCAGTCACCGACATTAACAAAGAGCCGT
ATAAGCGGGAAAGGGAGTCAAATGGTTTTGTTAGAGAGAAAGAAACTGAAAGCACAATTT
CCCAATACTTCCGAGAATATGAATGTCTTACAGTTTCTTGGATTTCGGTCTGACGAAATT
AAACATCTTTTTCCTCTATGGTATTGACGTATACTTCTGCCCAGAGGGAGTATTCACACA
ATACGGATTATGCAAGGGCTGTCAAAAGATGTTCGAGCTCTGTGTCTGTTGGGCTGGCCA
GAAAGTATCGTATCGGAGGATGGCTTGGGAAGCACTAGCTGTGGAGAGAATGCTGCGAAA
TGACGAGGAATACAAAGAATACTTGGAAGACATCGAGCCATATCATGGGGACCCTGTAGG
GTATTTGAAATTTTTAGCGTAAAAAGGAGAGAGATCTACTCTCAGATACAGAGAAATTAT
GCTTGGTACCTGGCCATTACTAGAAGAAGAGAAACAATTAGTGTATTGATTCGACAAGAG
GCAAGCAAGGGAGCCAAGTTTTCCGCATGTCTGGAAGGCAGATCAAAGAGTTGTATTATA
AAGTATGGAGCAACTTGCGTGAATCGAAGACAGAGGTGCTGCAGTACTTTTGAACTGGGA
CGAGAAAAAGTGCCGGGAAGAATGGGAGGCAAAAGACGATACGGTCTTTGTGGAAGCGCT
CGAGAAAGTTGGAGTTTTTCAGCGTTTGCGTTCCATGACGAGCGCTGGACTGCAGGGTCC
GCAGTACGTCAAGCTGCAGTTTAGCAGGCATCATCGACAGTTGAGGAGCAGATATGAATT
AAGTCTAGGAATGCACTTGCGAGATCAGCTTGCGCTGGGAGTTACCCCATCTAAAGTGCC
GCATTGGACGGCATTCCTGTCGATGCTGATAGGGCTGTTCTACAATAAAACATTTCGGCA
GAAACTGGAATATCTTTTGGAGCAGATTTCGGAGGTGTGGTTGTTACCACATTGGCTTGA
TTTGGCAAACGTTGAAGTTCTCGCTGCAGATAACACGAGGGTACCGCTGTACATGCTGAT
GGTAGCGGTTCACAAAGAGCTGGATAGCGATGATGTTCCAGACGGTAGATTTGATATAAT
ATTACTATGTAGAGATTCGAGCAGAGAAGTTGGAGAGTGAAGGGAATTGTTGTTACGAAA
GTCAGTGATTATGTATTGTGTAGTATAGTATATTGTAAGAAATTTTTTTTTCTAGGGAAT
ATGCGTTTTGATGTAGTAGTATTTCTCTGTTTTGATTTAGTGTTTGTTGCACGGCAGTAG
CGAGAGACAAGTGGGAAAGAGTAGGATAAAAAGACAATCTATAAAAAGTAAACATAAAAT
AAAGGTAGTAAGTAGCTTTTGGTTGAACATCCGGGTAAGAGACAACAGGGCTTGGAGGAG
ACGTACATGAGGGCTATTTAGGGCTATTTAGGGCTATGTAGAAGTGTTGTAGGCTAAAGA
ACAGGGTTTCATTTTCATTTTTTTTTTTTAATTTCGGTCAGAAAGCCGGGTAAGGAGTGA
CAGCGAGAGTAGAGGTAGATGTGAAA
>CPA_chrIII:124-7069
ATATATATGTCACTGTATTGCATGCTGGATGGTGTTAGACAAGGCCGTAGGGACATATAG
CATCTAGGAAGTAACCTTGTACGAAAATAGGCAATATTTCCTGTTTAGGCGATTGTGACG
CAGATTTTAGTCCAACGATCTAGCGTCAAGGAATTTTTTTATAGTGGGACATTGCACCAA
GGAAGTAACTTGATACGTCGTGGGTGAATGGGTCTGTTTTCTTATTCGGCGGGGTAATAC
ATTTTTGGGGGAAGTTTGTCTGTCTGACGCGCCATATGTAGGTACGCCAAAAAGGGCTCC
TCTACTTCGAAGCGCGAGGTCGTATACCTAATAAGGAAATGTAATTTATAACTTTCTATT
ATATTGGTCTTTTCGAGAGCGGAAGAAGTTGTAGGCTAAGCGCAGGCTAAGCGTAGGTCC
ATATTTAAAGTATCCAAGAGAATATCCACGAAGCGGCTGAGCAACGAACAGAATCCTGGT
TCTCCTCGACTAAGCAGATAGTTAAGATACTGTGCACCATGGAAATTGAAAACGAACGTA
CGTACCGACTACTTTATTTTTGCAGGCCGGAAATCAAGGATGAATGAGACATCCTTCTGT
TTTCTATGTTGGGACAGACAGTCGCTTATCTTAGTGAGATTTCTTATTAACTGAATTTTC
TTTGCTGCTGCTGGAGATTTGCACCTGCATAGCGCAGATTCTGCTTCTTCTCAATAGAGT
AGCTTAATTATTACATTCTTAGATGATGATAAGACGGAAACTGGACAATCTTTTGTTTAT
ATTGATGGATTTCTTGTCAAAAAAGCATAACAATCAACATACTATTGTTAATTTCGAAAC
TTACAAAAATAAAATGAAAGTTTCCGATAGGCGTAAGTTTGAAAAAAGCAAACTTTGACG
AGTTTGAGTCGGCTCTAAATAACAAAAACGACTTGGTACATTGTCCCTCAATAACTTTAT
TTGAATCGATCCCCACGGAAGTGCGGTCATTCTACGAAGACGAAAAGTCTGGCCTAATCA
AAGTGGTAAAATTCAGAACTGGTGCAATGGATAGGAAAAGGTCTTTTGAAAAAATTGTCA
TTTCCGTCATGGTCGGGAAAAATGTACAAAAGTTCCTGACATTTGTTGAAGACGAACCAG
ATTTCCAGGGCGGACCAATCCCTTCAAAGTATCTTATTCCCAAGAAAATCAACTTGATGG
TCTACACGTTGTTTCAAGTGCATACTTTGAAATTCAATAGAAAGGATTACGATACCCTTT
CTCTTTTTTACCTCAACAGAGGATACTATAATGAGTTGAGTTTCCGTGTCCTGGAACGTT
GTTACGAAATAGCGAGTGCCAGGCCGAACGACAGCTCTACGATGCGTACTTTCACTGACT
TTGTTTCTGGCACACCTATTGTAAGGAGTCTTCAGAAAAGCACCATAAGGAAATATGGGT
ACAATTTGGCACCCTACATGTTCTTGTTACTACACGTAGATGAGCTATCGATTTTTTTCT
GCATACCAAGCAAGTTTACCTGGCGAAAAGAAAGTCGACACAGAGCGGCTGAAGCGTGAT
CTATGCCCACGTAAACCCATTGAGATAAAGTACTTTTCACAGATATGTAACGATATGATG
AACAAAAAAGACCGATTGGGTGATATTTTGCATATTATCTTGCGAGCATGTGCGCTCAAT
TTCGGGCGGGTCCCCGTGGTGGCGCTGGTGACGAAGAGGATCGATCTATTACGAATGAAG
AACCCATTATTCCCTCTGTGGACGAGCATGGCTTGAAAGTATGTAAGTTGCGTAGTCCTA
ACACTCCACGAAGACTCAGAAAAACACTAGATGCCGTGAAAGCTTTATTGGTGTCGTCTT
GTGCTTGTACTGCAAGGGATTTAGATATATTTGATGACAACAACGGCGTTGCAATGTGGA
AATGGATCAAAATTCTGTACCACGAAGTAGCGCAGGAAACCACGCTGAAGGACTCTTATA
GAATAACTTTGGTACCTTCTTCTGATGGTATATCAGTATGTGGAAAACTGTTCAATCGCG
AGTATGTCCGCGGCTTTTACTTTGCATGCAAGGCTCAATTTGAGAACTTTTGGGAAGAAT
TGAACGACTACTTTTATATGCCTACAGTGGTTGATATTGCCGGTCTCATTTTGCGTAATC
GGGACGTTTTGTTCAGAGAGCCAAAGCGAGGAATTGACGAGTACCTGGAAAACGATTCTT
TTCTTCAAATGATACCTGTTAAACATCGTGAAATTGTGCTCTGCTTACGGTGCCACTTAT
GTGGATGATCCATTTTGCCGTAGGATACCCTTACCGTTATCCAGAGCTTCAGCTACTCGC
TTTTGCCGGTCCTCAGCGCAACGTATACGTCGACGATACAACAAGACGCATCCAACTGTA
CACTGATTATAACAAGAACGGTTCATCGGAGCCTCGACTAAAGACACTTGACGGACTCAC
TTCAGATTACTTGTTTTACTTTGTCACTGTGCTAAGGCAAATGCAAATATGTGCGCTTGG
TAACAGTTATGACGCTTTTAATCATGATCCTTGGATGGATGTGGTGGGATTTGAGGATCC
AGATCAAGTAACAAATCGAGACATTTCGAGGATAGTTTTGTATTCCTACATGTTTCTGAA
TACCGCGAAGGGCTGTCTGGTTGAATACGCAACTTTTCGGCACTACATGAGGGAACTTCC
GAAGAATGCACCTCAGAAGCTGAATTTTCGGGAGATGCGTCAGGGGTTGATTGCCCTAGG
ACGGCACTGCGTAGGTAGCAGATTTGAAACAGATTTGTACGAGTCGGCGACGAGTGAACT
CATGGCCAATCATTCCGTTCAAACAGGGCGAAATATTTACGGTGTGGATTCCTTTTCGTT
AACTAGTGTCAGTGGGACGACCGCCACTTTATTGCAGGAACGAGCTTCCGAGCGCTGGAT
TCAATGGTTAGGCCTTGAAAGCGACTACCATTGTTCATTCTCTAGTACTCGGAATGCGGA
AGACGTAGTGGCAGGTGAGGCGGCGAGTTCAGATCATCATCAAAAAATTTCAAGAGTAAC
GCGAAAAAGGCCCCGAGAGCCCAAGAGTACAAACGATATCCTCGTCGCAGGCCGGAAACT
CTTTGGCAGCTCCTTTGAATTCAGGGACTTGCATCAGTTGCGCTTATGTCATGAAATATA
CATGGCAGACACACCCTCTGTGGCAGTACAGGCCCCACCGGGCTATGGTAAGACGGAGTT
ATTTCATCTCCCCTTGATAGCACTGGCGTCTAAGGGCGACGTGAAATATGTGTCGTTTCT
GTTTGTACCGTACACAGTGTTGCTTGCTAATTGCATGATCAGGTTGAGCCGATGCGGTTG
CTTGAATGTGGCCCCTGTAAGAAACTTTATTGAAGAAGGTTGCGATGGCGTTACTAATTT
ATACGTGGGGATCTACGATGATCTTGCTAGCACTAATTTCACAGACAGGATAGCTGCGTG
GGAGAATATTGTTGAGTGCACCTTTAGGACCAACAACGTAAAATTGGGTTACCTCATTGT
AGATGAGTTTCACAACTTTGAAACGGAGGTCTACCGGCAGTCGCAATTTGGGGGCATAAC
TAACCTTGATTTTGACGCTTTTGAGAAAGCAATCTTTTTGAGCGGCACAGCACCTGAGGC
TGTAGCTGATGCTGCGTTGCAGCGTATTGGGCTTACGGGACTGGCCAAGAAGTCGATGGA
CATCAACGAGCTCAAACGGTCGGAAGATCTCAGCAGAGGTCTATCCAGCTATCCAACACG
GATGTTTAATCTAATCAAGGAGAAATCCGAGGTGCCTTTAGGGCATGTTCATAAAATTTG
GAAGAAAGTGGAATCACAGCCCGAAGAAGCACTGAAGCTTCTTTTAGCCCTCTTTGAAAT
TGAACCAGAGTCGAAGGCCATTGTAGTTGCAAGCACAACCAACGAAGTGGAAGAATTGGC
CTGCTCTTGGAGAAAGTATTTTAGGGTGGTATGGATACACGGGAAGCTGGGTGCTGCAGA
AAAGGTGTCTCGCACAAAGGGAGTTTGTCACTGACGGTAGCATGCGAGTTCTCATCGGAA
CGAAATTAGTGACTGAAGGAATTGACATTAAGCAATTGATGATGGTGATCATGCTTGATA
ATAGACTTAATATTATTGAGCTCATTCAAGGCGTAGGGAGACTAAGAGATGGGGGCCTCT
GTTATCTATTATCTAGAAAAAACAGTTGGGCGGCAAGGAATCGTAAGGGTGAATTACCAC
CGATTAAGGGAAGGCTGTATAACCGAACAGGTACGCGAGTTCTATGGACTTGAATCAAAG
AAAGGAAAAAAGGGCCAGCATGTTGGATGCTGTGGCTCCAGGACAGACCTGTCTGCTGAC
ACAGTGGAACTGATAGAAAGAATGGACAGATTGGCTGAAAAACAGGCGACAGCTTCCATG
TCGATCGTTGCGTTACCGTCTAGCTTCCAGGAGAGCAATAGCAGTGACAGGTGCAGAAAG
TATTGCAGCAGTGATGAGGACAGCGACACGTGCATTCATGGTAGTGCTAATGCCAGTACC
AATGCGACTACCAACTCCAGCACTAATGCTACTACCACTGCCAGCACCAACGTCAGGACT
AGTGCTACTACCACTGCCAGCATCAACGTCAGGACTAGTGCGACTACCACTGAAAGTACC
AACTCCAGCACTAATGCTACTACCACTGCCAGCACCAACGTCAGGACTAGTGCTACTACC
ACTGCCAGCATCAACGTCAGGACTAGTGCGACTACCACTGAAAGTACCAACTCCAACACT
AGTGCTACTACCACCGAAAGTACCGACTCCAACACTAGTGCTACTACCACTGCTAGCACC
AACTCCAGCACTAATGCCACTACCACTGCTAGCATCAACGTCAGGACTAGTGCGACTACC
ACTGAAAGTACCAACTCCAACACTAATGCTACTACCACTGAAAGTACCAACTCCAGCACT
AATGCGACTACCACTGCTAGCATCAACGTCAGGACTAGTGCGACTACCACTGAAAGTACC
AACTCCAACACTAATGCGACTACCACTGAAAGTACCAACTCCAACACTAATGCTACTACC
ACTGAAAGTACCAACTCCAGCACTAATGCTACTACCACTGAAGGTACCAACTCCAACACT
AATGCTACTACCACTGAAAGTACCAACTCCAACACTAGTGCTACTACCACTGCTAGCACC
AACTCCAGCACTAATGCTACTACCACTGAAGGTACCAACTCCAACACTAATGCTACTACC
ACTGAAAGTACCAACTCCAGCACTAATGCTACTACCACTGAAAGTACCAACGCTAGTGCC
AAGGAGGACGCCAATAAAGATGGCAATGCTGAGGATAATAGATTCCATCCAGTCACCGAC
ATTAACAAAGAGTCGTATAAGCGGAAAGGGAGTCAAATGGTTTTGCTAGAGAGAAAGAAA
CTGAAAACACAATTTCCCAATACTTCCGAGAATATGAATGTCTTACAGTTTCTTGGATTT
CGGTCTGACGAAATTAAACATCTTTTCCTCTATGGTATTGACGTATACTTCTGCCCAGAG
GGCGTATTCACACAATACGGATTATGCAAGGGCTGTCAAAAGATGTTCGAGCTCTGTGTC
TGTTGGGCTGGCCAGAAAGTATCGTATCGGAGGATGGCTTGGGAAGCACTAGCTGTGGAG
AGAATGCTGCGAAATGACGAGGAATACAAAGAATACTTGGAAGACATCGAGCCATATCAT
GGGGACCCTGTAGGGTATTTGAAATTTTTTAGCGTAAAAAGGAGAGAGATCTACTCTCAG
ATACAGAGAAATTATGCTTGGTACCTGGCCATTACTAGAAGAAGAGAAACAATTAGTGTA
TTGGATTCGACAAGAGGCAAGCAAGGGAGCCAAGTTTTCCGCATGTCTGGAAGGCAGATC
AAAGAGTTGTATTATAAAGTATGGAGCAACTTGCGTGAATCGAAGACAGAGGTGCTGCAG
TACTTTTTGAACTGGGACGAGAAAAAGTGCCGGGAAGAATGGGAGGCAAAAGACGATACG
GTCTTTGTGGAAGCGCTCGAGAAAGTTGGAGTTTTTCAGCGTTTGCGTTCCATGACGAGC
GCTGGACTGCAGGGTCCGCAGTACGTCAAGCTGCAGTTTAGCAGGCATCATCGACAGTTG
AGGAGCAGATATGAATTAAGTCTAGGAATGCACTTGCGAGATCAGCTTGCGCTGGGAGTT
ACCCCATCTAAAGTGCCGCATTGGACGGCATTCCTGTCGATGCTGATAGGGCTGTTCTAC
AATAAAACATTTCGGCAGAAACTGGAATATCTTTTGGAGCAGATTTCGGAGGTGTGGTTG
TTACCACATTGGGTTGATTTGGCAAACGTTGAAGTTCTCGCTGCAGATAACACGAGGGTA
CCGCTGTACATGCTGATGGTAGCGGTTCACAAAGAGCTGGATAGCGATGATGTTCCAGAC
GGTAGATTTGATATAATATTACTATGTAGAGATTCGAGCAGAGAAGTTGGAGAGTGAAGG
GAATTGTTGTTACGAAAGTCAGTGATTATGTATTGTGTAGTATAGTATATTGTAAGAAAT
TTTTTTTTTCTAGGGAATATGCGTTTTGATGTAGTAGTATTTCACTGTTTTGATTTAGTG
TTTGTTGCACGGCAGTAGCGAGAGACAAGTGGGAAAGAGTAGGATAAAAAGACAATCTAT
AAAAAGTAAACATAAAATAAAGGTAGTAAGTAGCTTTTGGTTGAACATCCGGGTAAGAGA
CAACAGGGCTTGGAGGAGACGTACATGAGGGCTATTTAGGGCTATTTAGGGCTATGTAGA
AGTGCTGTAGGGCTAAAGAACAGGGTTTCATTTTCATTTTTTTTTTTAATTTCGGTCAGA
AAGCCGGGTAAGGTATGACAGCGAGAGTAGAGGTAGATGTAAGAGA
>CPA_chrIII:7270-14213
ATATATATGTCACTGTATTGCATGCTGGATGGTGTTAGACAAGGCCGTAGGGACATATAG
CATCTAGGAAGTAACCTTGTACGAAAATAGGCAATATTTCCTGTTTAGGCGATTGTGACG
CAGATTTTAGTCCAACGATCTAGCGTCAAGGAATTTTTTTATAGTGGGACATTGCACCAA
GGAAGTAACTTGATACGTCGTGGGTGAATGGGTCTGTTTTCTTATTCGGCGGGGTAATAC
ATTTTTGGGGGAAGTTTGTCTGTCTGACGCGCCATATGTAGGTACGCCAAAAAGGGCTCC
TCTACTTCGAAGCGCGAGGTCGTATACCTAATAAGGAAATGTAATTTATAACTTTCTATT
ATATTGGTCTTTTCGAGAGCGGAAGAAGTTGTAGGCTAAGCGCAGGCTAAGCGTAGGTCC
ATATTTAAAGTATCCAAGAGAATATCCACGAAGCGGCTGAGCAACGAACAGAATCCTGGT
TCTCCTCGACTAAGCAGATAGTTAAGATACTGTGCACCATGGAAATTGAAAACGAACGTA
CGTACCGACTACTTTATTTTTGCAGGCCGGAAATCAAGGATGAATGAGACATCCTTCTGT
TTTCTATGTTGGGACAGACAGTCGCTTATCTTAGTGAGATTTCTTATTAACTGAATTTTC
TTTGCTGCTGCTGGAGATTTGCACCTGCATAGCGCAGATTCTGCTTCTTCTCAATAGAGT
AGCTTAATTATTACATTCTTAGATGATGATAAGACGGAAACTGGACAATCTTTTGTTTAT
ATTGATGGATTTCTTGTCAAAAAGCATAACAATCAACATACTATTGTTAATTTCGAAACT
TACAAAAATAAAATGAAAGTTTCCGATAGGCGTAAGTTTGAAAAAGCAAACTTTGACGAG
TTTGAGTCGGCTCTAAATAACAAAAACGACTTGGTACATTGTCCCTCAATAACTTTATTT
GAATCGATCCCCACGGAAGTGCGGTCATTCTACGAAGACGAAAAGTCTGGCCTAATCAAA
GTGGTAAAATTCAGAACTGGTGCAATGGATAGGAAAAGGTCTTTTGAAAAAATTGTCATT
TCCGTCATGGTCGGGAAAAATGTACAAAAGTTCCTGACATTTGTTGAAGACGAACCAGAT
TTCCAGGGCGGACCAATCCCTTCAAAGTATCTTATTCCCAAGAAAATCAACTTGATGGTC
TACACGTTGTTTCAAGTGCATACTTTGAAATTCAATAGAAAGGATTACGATACCCTTTCT
CTTTTTTACCTCAACAGAGGATACTATAATGAGTTGAGTTTCCGTGTCCTGGAACGTTGT
TACGAAATAGCGAGTGCCAGGCCGAACGACAGCTCTACGATGCGTACTTTCACTGACTTT
GTTTCTGGCACACCTATTGTAAGGAGTCTTCAGAAAAGCACCATAAGGAAATATGGGTAC
AATTTGGCACCCTACATGTTCTTGTTACTACACGTAGATGAGCTATCGATTTTTTCTGCA
TACCAAGCAAGTTTACCTGGCGAAAAGAAAGTCGACACAGAGCGGCTGAAGCGTGATCTA
TGCCCACGTAAACCCATTGAGATAAAGTACTTTTCACAGATATGTAACGATATGATGAAC
AAAAAAGACCGATTGGGTGATATTTTGCATATTATCTTGCGAGCATGTGCGCTCAATTTC
GGGGCGGGTCCCCGTGGTGGCGCTGGTGACGAAGAGGATCGATCTATTACGAATGAAGAA
CCCATTATTCCCTCTGTGGACGAGCATGGCTTGAAAGTATGTAAGTTGCGTAGTCCTAAC
ACTCCACGAAGACTCAGAAAAACACTAGATGCCGTGAAAGCTTTATTGGTGTCGTCTTGT
GCTTGTACTGCAAGGGATTTAGATATATTTGATGACAACAACGGCGTTGCAATGTGGAAA
TGGATCAAAATTCTGTACCACGAAGTAGCGCAGGAAACCACGCTGAAGGACTCTTATAGA
ATAACTTTGGTACCTTCTTCTGATGGTATATCAGTATGTGGAAAACTGTTCAATCGCGAG
TATGTCCGCGGCTTTTACTTTGCATGCAAGGCTCAATTTGAGAACTTTTGGGAAGAATTG
AACGACTACTTTTATATGCCTACAGTGGTTGATATTGCCGGTCTCATTTTGCGTAATCGG
GACGTTTTGTTCAGAGAGCCAAAGCGAGGAATTGACGAGTACCTGGAAAACGATTCTTTT
CTTCAAATGATACCTGTTAAACATCGTGAAATTGTGCTCTGCTTACGGTGCCACTTATGT
GGATGATCCATTTTGCCGTAGGATACCCTTACCGTTATCCAGAGCTTCAGCTACTCGCTT
TTGCCGGTCCTCAGCGCAACGTATACGTCGACGATACAACAAGACGCATCCAACTGTACA
CTGATTATAACAAGAACGGTTCATCGGAGCCTCGACTAAAGACACTTGACGGACTCACTT
CAGATTACTTGTTTTACTTTGTCACTGTGCTAAGGCAAATGCAAATATGTGCGCTTGGTA
ACAGTTATGACGCTTTTAATCATGATCCTTGGATGGATGTGGTGGGATTTGAGGATCCAG
ATCAAGTAACAAATCGAGACATTTCGAGGATAGTTTTGTATTCCTACATGTTTCTGAATA
CCGCGAAGGGCTGTCTGGTTGAATACGCAACTTTTCGGCACTACATGAGGGAACTTCCGA
AGAATGCACCTCAGAAGCTGAATTTTCGGGAGATGCGTCAGGGGTTGATTGCCCTAGGAC
GGCACTGCGTAGGTAGCAGATTTGAAACAGATTTGTACGAGTCGGCGACGAGTGAACTCA
TGGCCAATCATTCCGTTCAAACAGGGCGAAATATTTACGGTGTGGATTCCTTTTCGTTAA
CTAGTGTCAGTGGGACGACCGCCACTTTATTGCAGGAACGAGCTTCCGAGCGCTGGATTC
AATGGTTAGGCCTTGAAAGCGACTACCATTGTTCATTCTCTAGTACTCGGAATGCGGAAG
ACGTAGTGGCAGGTGAGGCGGCGAGTTCAGATCATCATCAAAAAATTTCAAGAGTAACGC
GAAAAAAGGCCCCGAGAGCCCAAGAGTACAAACGATATCCTCGTCGCAGGCCGGAAACTC
TTTGGCAGCTCCTTTGAATTCAGGGACTTGCATCAGTTGCGCTTATGTCATGAAATATAC
ATGGCAGACACACCCTCTGTGGCAGTACAGGCCCCACCGGGCTATGGTAAGACGGAGTTA
TTTCATCTCCCCTTGATAGCACTGGCGTCTAAGGGCGACGTGAAATATGTGTCGTTTCTG
TTTGTACCGTACACAGTGTTGCTTGCTAATTGCATGATCAGGTTGAGCCGATGCGGTTGC
TTGAATGTGGCCCCTGTAAGAAACTTTTATTGAAGAAGGTTGCGATGGCGTTACTAATTT
ATACGTGGGGATCTACGATGATCTTGCTAGCACTAATTTCACAGACAGGATAGCTGCGTG
GGAGAATATTGTTGAGTGCACCTTTAGGACCAACAACGTAAAATTGGGTTACCTCATTGT
AGATGAGTTTCACAACTTTGAAACGGAGGTCTACCGGCAGTCGCAATTTGGGGGCATAAC
TAACCTTGATTTTGACGCTTTTGAGAAAGCAATCTTTTTGAGCGGCACAGCACCTGAGGT
TGTAGCTGATGCTGCGTTGCAGCGTATTGGGCTTACGGGACTGGCCAAGAAGTCGATGGA
CATCAACGAGCTCAAACGGTCGGAAGATCTCAGCAGAGGTCTATCCAGCTATCCAACACG
GATGTTTAATCTAATCAAGGAGAAATCCGAGGTGCCTTTAGGGCATGTTCATAAAATTTG
GAAGAAAGTGGAATCACAGCCCGAAGAAGCACTGAAGCTTCTTTTTAGCCCTCTTTGAAA
TTGAACCAGAGTCGAAGGCCATTGTAGTTGCAAGCACAACCAACGAAGTGGAAGAATTGG
CCTGCTCTTGGAGAAAGTATTTTAGGGTGGTATGGATACACGGGAAGCTGGGTGCTGCAG
AAAAGGTGTCTCGCACAAAGGAGTTTGTCACTGACGGTAGCATGCGAGTTCTCATCGGAA
CGAAATTAGTGACTGAAGGAATTGACATTAAGCAATTGATGATGGTGATCATGCTTGATA
ATAGACTTAATATTATTGAGCTCATTCAAGGCGTAGGGAGACTAAGAGATGGGGCCTCTG
TTATCTATTATCTAGAAAAAACAGTTGGGCGGCAAGGAATCGTAAGGGTGAATTACCACC
GATTAAGGAAGGCTGTATAACCGAACAGGTACGCGAGTTCTATGGACTTGAATCAAAGAA
AGGAAAAAAGGGCCAGCATGTTGGATGCTGTGGCTCCAGGACAGACCTGTCTGCTGACAC
AGTGGAACTGATAGAAAGAATGGACAGATTGGCTGAAAAACAGGCGACAGCTTCCATGTC
GATCGTTGCGTTACCGTCTAGCTTCCAGGAGAGCAATAGCAGTGACAGGTGCAGAAAGTA
TTGCAGCAGTGATGAGGACAGCGACACGTGCATTCATGGTAGTGCTAATGCCAGTACCAA
TGCGACTACCAACTCCAGCACTAATGCTACTACCACTGCCAGCACCAACGTCAGGACTAG
TGCTACTACCACTGCCAGCATCAACGTCAGGACTAGTGCGACTACCACTGAAAGTACCAA
CTCCAGCACTAATGCTACTACCACTGCCAGCACCAACGTCAGGACTAGTGCTACTACCAC
TGCCAGCATCAACGTCAGGACTAGTGCGACTACCACTGAAAGTACCAACTCCAACACTAG
TGCTACTACCACCGAAAGTACCGACTCCAACACTAGTGCTACTACCACTGCTAGCACCAA
CTCCAGCACTAATGCCACTACCACTGCTAGCATCAACGTCAGGACTAGTGCGACTACCAC
TGAAAGTACCAACTCCAACACTAATGCTACTACCACTGAAAGTACCAACTCCAGCACTAA
TGCGACTACCACTGCTAGCATCAACGTCAGGACTAGTGCGACTACCACTGAAAGTACCAA
CTCCAACACTAATGCGACTACCACTGAAAGTACCAACTCCAACACTAATGCTACTACCAC
TGAAAGTACCAACTCCAGCACTAATGCTACTACCACTGAAGGTACCAACTCCAACACTAA
TGCTACTACCACTGAAAGTACCAACTCCAACACTAGTGCTACTACCACTGCTAGCACCAA
CTCCAGCACTAATGCTACTACCACTGAAGGTACCAACTCCAACACTAATGCTACTACCAC
TGAAAGTACCAACTCCAGCACTAATGCTACTACCACTGAAAGTACCAACGCTAGTGCCAA
GGAGGACGCCAATAAAGATGGCAATGCTGAGGATAATAGATTCCATCCAGTCACCGACAT
TAACAAAGAGTCGTATAAGCGGAAAGGGAGTCAAATGGTTTTGCTAGAGAGAAAGAAACT
GAAAACACAATTTCCCAATACTTCCGAGAATATGAATGTCTTACAGTTTCTTGGATTTCG
GTCTGACGAAATTAAACATCTTTTCCTCTATGGTATTGACGTATACTTCTGCCCAGAGGG
CGTATTCACACAATACGGATTATGCAAGGGCTGTCAAAAGATGTTCGAGCTCTGTGTCTG
TTGGGCTGGCCAGAAAGTATCGTATCGGAGGATGGCTTGGGAAGCACTAGCTGTGGAGAG
AATGCTGCGAAATGACGAGGAATACAAAGAATACTTGGAAGACATCGAGCCATATCATGG
GGACCCTGTAGGGTATTTGAAATTTTTTAGCGTAAAAAGGAGAGAGATCTACTCTCAGAT
ACAGAGAAATTATGCTTGGTACCTGGCCATTACTAGAAGAAGAGAAACAATTAGTGTATT
GGATTCGACAAGAGGCAAGCAAGGGAGCCAAGTTTTCCGCATGTCTGGAAGGCAGATCAA
AGAGTTGTATTATAAAGTATGGAGCAACTTGCGTGAATCGAAGACAGAGGTGCTGCAGTA
CTTTTTGAACTGGGACGAGAAAAAGTGCCGGGAAGAATGGGAGGCAAAAGACGATACGGT
CTTTGTGGAAGCGCTCGAGAAAGTTGGAGTTTTTCAGCGTTTGCGTTCCATGACGAGCGC
TGGACTGCAGGGTCCGCAGTACGTCAAGCTGCAGTTTAGCAGGCATCATCGACAGTTGAG
GAGCAGATATGAATTAAGTCTAGGAATGCACTTGCGAGATCAGCTTGCGCTGGGAGTTAC
CCCATCTAAAGTGCCGCATTGGACGGCATTCCTGTCGATGCTGATAGGGCTGTTCTACAA
TAAAACATTTCGGCAGAAACTGGAATATCTTTTGGAGCAGATTTCGGAGGTGTGGTTGTT
ACCACATTGGGTTGATTTGGCAAACGTTGAAGTTCTCGCTGCAGATAACACGAGGGTACC
GCTGTACATGCTGATGGTAGCGGTTCACAAAGAGCTGGATAGCGATGATGTTCCAGACGG
TAGATTTGATATAATATTACTATGTAGAGATTCGAGCAGAGAAGTTGGAGAGTGAAGGGA
ATTGTTGTTACGAAAGTCAGTGATTATGTATTGTGTAGTATAGTATATTGTAAGAAATTT
TTTTTTCTAGGGAATATGCGTTTTGATGTAGTAGTATTTCACTGTTTTGATTTAGTGTTT
GTTGCACGGCAGTAGCGAGAGACAAGTGGGAAAGAGTAGGATAAAAAAGACAATCTATAA
AAAGTAAACATAAAATAAAGGTAGTAAGTAGCTTTTGGTTGAACATCCGGGTAAGAGACA
ACAGGGCTTGGAGGAGACGTACATGAGGGCTATTTAGGGCTATTTAGGGCTATGTAGAAG
TGCTGTAGGGCTAAAGAACAGGGTTTCATTTTCATTTTTTTTTTTAATTTCGGTCAGAAA
GCCGGGTAAGGTATGACAGCGAGAGTAGAGGTAGATGTAAGAGA
>AHG_chrXI:235-6876
ATATATATGTCACTGTATTGCATGCTGGATGGTGTTAGACAAGGCCGTAGGGACATATAG
CATCTAGGAAGTAACCTTGTACGAAAATAGGCAATATTTCCTGTTTAGGCGATTGTGACG
CAGATTTTAGTCCAACGATCTAGCGTCAAGGAATTTTTTTATAGTGGGACATTGCACCAA
GGAAGTAACTTGATACGTCGTGGGTGAATGGGTCTGTTTTTCTTATTCGGCGGGGTAATA
CATTTTTGGGGAAGTTTGTCTGTCTGACGCGCCATATGTAGGTACGCCAAAAGGGCTCCC
TCTACTTCGAAGCGCGAGGTCGTATACCTAATAAGGAAATGTAATTTATAACTTTCTATT
ATATTGGTCTTTTCGAGCGGAAGAAGTTGTAGGCTAAGCGCAGGCTAAGCGTAGGTCCAT
ATTTAAAGTATCCAAGAGAATATCCACGAAGCGGCTGAGCAACGAACAGAATCCTGGTTC
TCCTCGACTAAGCAGATAGTTAAGATACTGTGCACCATGGAAATTGAAAACGAACGTACG
TACCGACTACTTTATTTTTGCAGGCCGGAAATCAAGCGATGAATGAGACATCCTTCTGCT
TTCTATGTTGTGCTTGAAGGGGACAGACAGTCGCTTATCTTAGTGAGATTTCTTACTAAC
TGAATTTACTTTGCTGCTGCTAGAGATTTGCACCTGCATAGCGCAGATTCTGCATCTTCT
CAATAGCTTAATTATTACATTCTTAGATGATGATAAGACGGAAACTGGACAATCTTTTGT
TTATATTGATGGATTTCTTGTCAAAAAGCATAACAATCAACATACTATTGTTAATTTCGA
AACTTACAAAAATAAAATGAAAGTTTCCGATAGGCGTAAGTTTGAAAAAGCAAACTTTGA
CGAGTTTGAGTCGGCTCTAAATAACAAAAACGACTTGGTACATTGTCCCTCAATAACTTT
ATTTGAATCGATCCCCACGGAAGTGCGGTCATTCTACGAAGACGAAAAGTCTGGCCTAAT
CAAAGTGGTAAAATTCAGAACTGGTGCAATGGATAGGAAAAGGTCTTTGAAAAAATTGTC
ATTTCCGTCATGGTCGGGAAAAAAGTGTACAAAAGTTCCTGACATTTGTTGAAGACGAAC
CAGATTTCCAGGGCGGACCAATCCCTTCAAAGTATCTTATTCCCAAGAAAATCAACTTGA
TGGTCTACACGTTGTTTCAAGTGCATACTTTGAAATTCAATAGAAAGGATTACGATACCC
TTTCTCTTTTTACCTCAACAGAGGATACTATAATGAGTTGAGTTTCCGTGTCCTGGAACG
TTGTCACGAAATAGCGAGTGCCAGGCCGAACGACAGCTCTACGATGCGTACTTTCACTGA
CTTTGTTTCTGGCGCACCTATTGTAAGGAGTCTTCAGAAAAGCACCATAAGGAAATATGG
GTACAATTTGGCACCCTACATGTTCTTGTTACTACACGTAGATGAGCTATCGATTTTTTC
TGCATACCAAGCAAGTTTACCTGGCGAAAAGAAAGTCGACACAGAGCGGCTGAAGCGTGA
TCTATGCCCACGTAAACCCATTGAGATAAAGTACTTTTCACAGATATGTAACGATATGAT
GAACAAAAAAGACCGATTGGGTGATATTTTGCATATTATCTTGCGAGCATGTGCGCTCAA
TTTCGGGGCGGGTCCCCGTGGTGGCGCTGGTGACGAAGAGGATCGATCTATTACGAATGA
AGAACCCATTATTCCCTCTGTGGACGAGCATGGCTTGAAAGTATGTAAGTTGCGTAGTCC
TAACCTCCACGAAGACTCAGAAAAACACTAGATGCCGTGAAAGCTTTATTGGTGTCGTCT
TGTGCTTGTACTGCAAGGGATTTAGATATATTTGATGACAACAACGGCGTTGCAATGTGG
AAATGGATCAAAATTCTGTACCACGAAGTAGCGCAGGAAACCACGCTGAAGGACTCTTAT
AGAATAACTTTTGGTACCTTCTTCCGATGGTATATCAGTATGTGGAAAACTTTTTTAATC
GCGAGTATGTCCGCGCTTTTACTTTGCATGCAAGGCTCAGTTCGATAACCTTTGGGAGAG
TTGAACAACTGCTTTTATATGCCCACAGTGGTTGATATTGCCAGCCTCATTTTGCGTAAT
CGAGAAGTTTTTGTTCAGAGAGCCAAAGCGAGGAATTGACGAGTATCTGGAAACGATTCT
TTTCTTCAAATGATACCTGTTAAATATCGTGAAATTGTGCTGCCCGGTTGAGAAGAGATA
CTAACAAAATGACCGCGGCTCTTAAAAATAAAGTCACTGTTGCAATTGACGAGCTTTACG
GTGCCACTTATGTGGATGGTCCATTTTGCCGTAGGATACCTTACCGTTATCCAGAGCTTC
AGCTACTCGCTTTTGCCGGTCCTCAGCGCAACGTATACGTCGATGATACAACAAGACGCA
TCCAACTGTACACTGATTACAACAAGAACGGTTCATCGGAGCCCTCGACTTAAGACGCTT
GACGGACTCACTTCAGATTACGTGTTTTATTTTGTCACTGTGCTAAGGCAAATGCAAATA
TGTGCGCTTGGTAACAGTTATGACGCTTTTTAATCATGATCCTTGGATGGATGTGGTGGG
ATTTGAGGATCCAGATCAAGTAACAAATCGAGACATTTCGAGGATAGTTTTGTATTCCTA
CATGTTTCTGAATACCGCGAAGGCTGTCTGGTTGAATACGCAACTTTTCGGCAGTACATG
AGGAACTTCCGAAGAATGCACCTCAGAAGCTGAATTTTCGGGAGATGCGTCAGGGGTTGA
TTGCCCTAGGACGGCACTGCGTAGGTAGCAGATTTGAAACAGATTTGTACGAGTCGGCGA
CGAGTGAACTCGTGGCCAATCATTCCGTTCAAACAGGGCGAAATATTTACGGTGTGGATT
CCTTTTCGTTAACTAGTGTCAGTGGGACGACCGCCACTTTATTGCAGGAACGAGCTTCCG
AGCGCTGGATTCAATGGTTAGGGCCTTGAAAGCGACTACCATTGTTCATTCTCTAGTACT
CGGAATGCGGAAGACGTAGTGGCAGGTGAGGCGGCGAGTTCAGATCATCATCAAAAAAAT
TTCAAGAGTAACGCAAAAAAAGGCCCTGAGAGCCCAAGAGTACAAACGATATCCTCGTCG
CAGGCCAGAAACTCTTTGGCAGCTCCTTTGAATTCAGGGACTTGCATCAGTTGCGCTTAT
GTCATGAAATATACATGGCAGACACACCTCTGTGGGAGTACAGGCCCCACCGGGCTATGG
TAAGACGGAGTTATTTCATCTCCCTTGATAGCACTGGCGTCTAAGGGCGACGTGAAATAT
GTGTCGTTTCTGTTTGTACCGTACACAGTGTTGCTTGCTAATTGCATGATCAGGTTGAGC
CGATGCGGTTGCTTGAATGTGGCCCCTGTAAGAAACTTTATTGAAGAAGGTTGCGATGGC
GTTACTGATTTATACGTGGGGATCTACGATGATCTTGCTAGCACTAATTTCACAGACAGG
ATAGCTGCGTGGGAGAATATTGTTGAGTGCACCTTTAGGACCAACAACGTAAAATTGGGT
TACCTCATTGTAGATGAGTTTCACAACTTTGAAACGGAGGTCTACCGGCAGTCGCAATTT
GGGGGCATAACTAACCTTGATTTTGACGCTTTTGAGAAAGCAATCTTTTTTGAGCGGCAC
AGCACCTGAGGCTGTAGCTGATGCTGCGTTGCAGCGTATTGGGCTTACCGGACTGGCCAA
GAAGTCGATGGACATCAACGAGCTCAAACGGTCGGAAGATCTCAGCAGAGGTCTATCCAG
CTATCCAACACGGATGTTTAATCTAATCAAGGAGAAATGCAGGTGCCTTTAGGGCATGTT
CATAAAATTTGGAAGAAAGTGGAATCACAGCCCGAAGAAGCACTGAAGCTTCTTTTAGCC
CTCTTTTGAAATTGAACCAGAGTCGAAGGCCATTGTAGTTGCAAGCACAACCAACGAAGT
GGAAGAATTGGCCTGCTCTTGGAGAAAGTATTTTAAGGTGGTATGGATACACGGGAAGCT
GGGTGCTGCAGAAAAGGTGTCTCGCACAAAGGGGGTTTGTCACTGACGGTAGCATGCGAG
TTCTCATCGGAACGAAATTAGTGACTGAAGGAATTGACATTAAGCAATTGATGATGGTGA
TCATGCTGATAATAGACTTAATATTATTGAGCTCATTCAAGGCGTAGGGAGACTAAGAGA
TGGGGGGCCTCTGTTATCTATTATCTAGAAAAAACAGTTGGGCGGCAAGGAATCGTGAGG
GTGAATTACCACCAATTAAGGAAGGCTGTATAACCGAACAGGTACGCGAGTTCTATGGAC
TTGAATCAAAGAAAGGAAAAAAGGGCCAGCATGTTGGATGCTGTGGCTCCAGGACAGACC
TGTCTGCTGACACAGTGGAACTGATAGAAAGAATGGACAGATTGGCTGAAAAACAGGCGA
CGGCTTCCATGTCGATCGTTGCGTTACCGTCTAGCTTCCAGGAGAGCAATAGCAGTGACA
GGTGCAGAAAGTATTGCAGCAGTGATGAGGACAGCGACACGTGCATTCATGGTAGTGCTA
ATGCCAGTACCAATGCGACTACCAACCCAGCACTAATGCTACTACCACTGCCAGCACCAA
CGTCAGGACTAGTGCTACTACCACTGCCAGCATCAACGTCAGGACTAGTGCGACTACCAC
TGAAAGTACCAACCCAGCACTAATGCTACTACCACTGCCAGCACCAACGTCAGGACTAGT
GCTACTACCACTGCCAGCATCAACGTCAGGACTAGTGCGACTACCACTGAAAGTACCAAC
TCCAACACTAGTGCTACTACCACCGAAAGTACCGACTCCAACACTAGTGCTACTACCACC
GAAAGTACCGACTCCAACACTGGTGCTACTACCACTGCTAGCACCAACTCCAGCACTAAT
GCCACTACCACTGCTAGCACCAACTCCAGCACTAATGCCACTACCACTGAAAGTACCAAC
GCTAGTGCCAAGGAGGACGCCAATAAAGATGGCAATGCTGAGGATAATAGATTCCATCCA
GTCACCGACATTAACAAAGAGTCGTATAAGCGGAAAGGGAGTCAAATGGTTTTTGCTAGA
GAGAAAGAAACTGAAAGCACAATTTCCCAATACTTCCGAGAATATGAATGTCTTACAGTT
TCTTGGATTTCGGTCTGACGAAATTAAACATCTTTTCCTCTATGGTATTGACATATACTT
CTGCCCAGAGGGAGTATTCACACAATACGGATTATGCAAGGGCTGTCAAAAGATGTTCGG
GCTCTGTGTCTGTTGGGCTGGCCAGAAAGTATCGTATCGGAGGATGGCTTGGGAAGCACT
AGCTGTGGAGAGAATGCTGCGAAATGACGAGGAATACAAAGAATACTTGGAAGACATCGA
GCCATATCATGGGGACCCTGTAGGGTATTTGAAATTTTTAGCGTAAAAAGGGGAGAGATC
TACTCTCAGATACAGAGAAATTATGCTTGGTACCTGGCCATTACTAGAAGAAGGAAACAA
TTAGTGTATTGGATTCGACAAGAGGCAAGCAAGGGAGCCAAGTTTTCCGCATGTCTGGAA
GGCAGATCAAAGAGTTGTATTATAAAGTATGGAGCAACTTGCGTGAATCGAAGACAGAGG
TGCTGCAGTACTTTTTGAACTGGGACGAGAAAAAGTGCCGGGAAGAATGGGAGGCAAAAG
ACGATACGGTCTTTGTGGAAGCGCTCGAGAAAGTTGGAGTTTTCAGCGTTTGCGTTCCAT
GACGAGCGCTGGACTGCAGGGTCGCAGTACGTCAAGCTGCAGTTTAGCAGGCATCATCGA
CAGTTGAGGAGCAGATATGAATTAAGTCTAGGAATGCACTTTGCGAGATCAGCTTGCGCT
GGGAGTTACCCATCTAAAGTGCCGCATTGGACGGCATTCCTGTCGATGCTGATAGGGCTG
TTCTACAACAAAACATTTCGGCAGAAACTGGAATATCTTTTGGAGCAGATTTCGGAGGTG
TGGTTGTTACCACATTGGCTTGATTTGGCAAACGTTGAAGTTCTCGCTGCAGATAACACG
AGGGTACCGCTGTACATGCTGATGGTAGCGGTTCACAAAAGAGCTGGATAGCGATGATGT
TCCAGACGGTAGATTTGATATAATATTACTATGTAGAGATTCGAGCAGAGAAGTTGGAGA
GTGAAGGAAATTGTTGTTACGAAAGTCAGTGATTATGTATTGTGTAGTATAGTATATTGT
AAGAAATTTTTTTTTTTCTAGGGAATATGCGTTTTGATGTAGTAGTATTTCACTGTTTTG
ATTTGAGTGTTTGTTGCACGGCAGTAGCGAGAGACAAGTGGGAAAGAGTAGGATAAAAAG
ACAATCTATAAAAAGTAAAACATAAAATAAAAGGTAGTAAGTAGCTTTTAGTTGAACATC
CGGGTAAGAGACAACAGGGCTTGGAGGAGACGTACATGAGGGCTATTTAGGGCTATTTAG
GGCTATGTAGAAGTGCTGTAGGCTAAAGAACAGGGTTTCATTTTCATTTTTTTTTAATTT
CTGGTCAGAAAGCTGGGTAAGGAGGACATGAGTTAAGATAGA
>AHG_chrXI:7272-13932
ATATATATGTCACTGTATTGCATGCTGGATGGTGTTAGACAAGGCCGTAGGGACATATAG
CATCTAGGAAGTAACCTTGTACGAAAATAGGCAATATTTCCTGTTTAGGCGATTGTGACG
CAGATTTTAGTCCAACGATCTAGCGTCAAGGAATTTTTTTATAGTGGGACATTGCACCAA
GGAAGTAACTTGATACGTCGTGGGTGAATGGGTCTGTTTTCTTATTCGGCGGGGTAATAC
ATTTTTGGGGGAAGTTTGTCTGTCTGACGCGCCATATGTAGGTACGCCAAAAGGGCTCCT
CTACTTCGAAGGCGAGGTCGTATACCTAATAAGGAAATGTAATTTATAACTTTCTATTAT
ATTGGTCTTTTCGAGAGCGGAAGAAGTTGTAGGCTAAGCGCAGGCTAAGCGTAGGTCCAT
ATTTAAAGTATCCAAGAGAATATCCACGAAGCGGCTGAGCAACGAACAGAATCCTGGTTC
TCCTCGACTAAGCAGATAGTTAAGATACTGTGCACCATGGAAATTGAAAACGAACGTACG
TACCGACTACTTTATTTTTGCAGGCCGGAAATCAAGCGATGAATGAGACATCCTTCTGCT
TTCTATGTTGTGCTTGAAGGGGACAGACAGTCGCTTATCTTAGTGAGATTTCTTACTAAC
TGAATTTACTTTGCTGCTGCTAGAGATTTGCACCTGCATAGCGCAGATTCTGCATCTTCT
CAATAGCTTAATTATTACATTCTTAGATGATGATAAGACGGAAACTGGACAATCTTTTGT
TTTATATTGATGGATTTCTTGTCAAAAGCATAACAATCAACATACTATTGTTAATTTCGA
AACTTACAAAAAATAAAATGAAAGTTTCCGATAGGCGTAAGTTTGAAAAAGCAAACTTTG
ACGAGTTTGAGTCGGCTCTAAATAACAAAAACGACTTGGTACATTGTCCCTCAATAACTT
TATTTGAATCGATCCCCACGGAAGTGCGGTCATTCTACGAAGACGAAAAAGTCTGGCCTA
ATCAAAGTGGTAAAATTCAGAACTGGTGCAATGGATAGGAAAAGGTCTTTTGAAAAAATT
GTCATTTCCGTCATGGTCGGGAAAAATGTACAAAAAGTTCCTGACATTTGTTGAAGACGA
ACCAGATTTCCAGGGCGGACCAATCCTTCAAAGTATCTTATTCCCAAGAAAATCAACTTG
ATGGTCTACACGTTGTTTCAAGTGCATACTTTGAAATTCAATGAGAAAGGATTACGATAC
CCTTTCCTTTTTTACCTCAACAGGATACTATAATGAGTTGAGTTTCCGTGTCCTGGAACG
TTGTCACGAAATAGCGAGTGCCAGGCCGAACGACAGCTCTACGATGCGTACTTTCACTGA
CTTTGTTTCTGGCGCACCTATTGTGAGAGTCTTCAGAAAAGCACCATAAGGGAAATATGG
GTACAATTTGGCACCCTACATGTTCTTGTTACTACACGTAGATGAGCTCATCGATTTTTC
TGCATACCAAGCAAGTTTACCTGGCGAAAGAAAGTCGACACAGAGCGGCTGAAGCGTGAT
CTATGCCCACGTAAACCCATTGAGATAAAGTACTTTTCACAGATATGTAACGATATGATG
AACAAAAAAAGACCGATTGGGTGATATTTTGCATATTATCTTGCGAGCATGTGCGCTCAA
TTTCAGGGGCGGGTCCCCGTGGTGGCGCTGGTGACGAAGAGGATCGATCTATTACGAATG
AAGAACCCATTATTCCCTCTGTGGACGAGCATGGCTTGAAAGTATGTAAGTTGCGTAGTC
CTAACACTCCACGAAGACTCAGAAAAACACTAGATGCCGTGAAAGCTTTATTGGTGTCGT
CTTGTGCTTGTACTGCAAGGATTTAGATATATTTGATGACAACAACGGCGTTGCAATGTG
GAAATGGATCAAAATTCACTTGACCACGAAGTAGCGCAGGAAACCACGCTGAAGGACTCT
TATAGAATAACTTTGGTACCTTCTTCTGATGGTATATCAGTATGTGGAAAACTTTTTAAT
CGCGAGTATGTCCGCGGCTTTTACTTTGCATGCAAGGCTCAGTTCGATAACCTTTGGGGA
GAGTTGAACAACTGCTTTTATATGCCTACAGTGGTTGATATTGCCAGCCTCATTTTGCGT
AATCGAGAAGTTTTGTTCAGAGAGCCAAAGCGAGGAATTGACGAGTATCTGGAAAACGAT
TCTTTTCTTCAAATGATACCTGTTAAATATCGTGAAATTGTGCTGCCCAAGTTGAGAAGA
GATACTAACAAAATGACCGCGGCTCTTAAAAATAAAGTCACTGTTGCAATTGACGAGCTT
ACGGTGCCACTTTATGTGGATGGTCCATTTTGCCGTAGGATACCCTTACCGTTATCCAGA
GCTTCAGCTACTCGCTTTTGCCGGTCCTCAGCGCAACGTATACGTCGATGATACAACAAG
ACGCATCCAACTGTACACTGATTACAACAAGAACGGTTCATCGGAGCCTCGACTTAAGAC
GCTTGACGGACTCACTTCAGATTACGTGTTTTATTTTGTCACTGTGCTAAGGCAAATGCA
AATATGTGCGCTTGGTAACAGTTATGACGCTTTTAATCATGATCCTTGGATGGATGTGGT
GGGATTTGAGGATCCAGATCAGGTAACAAATCGAGACATTTCGAGGATAGTTTTGTATTC
CTACATGTTTCTGAATACCGCGAAGGGCTGTCTGGTTGAATACGCAACTTTTCGGCAGTA
CATGAGGGAACTTCCGAAGAATGCACCTCAGAAGCTGAATTTTCGGGAGATGCGTCAGGG
GTTGATTGCCCTAGGACGGCACTGCGTAGGTAGCAGATTTGAAACAGATTTGTACGAGTC
GGCGACGAGTGAACTCATGGCCAATCATTCCCGTTCAAACAGGGCGAAATATTTACGGTG
TGGATTCCTTTTCGTTAACTAGTGTCAGTGGGACGACCGCCACTTTATTGCAGGAACGAG
CTTCCGAGCGCTGGATTCAATGGTTAGGCCTTGAAAGCGACTACCATTGTTCATTCTCTA
GTACTCGGAATGCGGAAGACGTAGTGGCAGGTGAGGCGGCGAGTTCAGATCATCATCAAA
AAATTTCAAGAGTAACGCGAAAAAGGCCCCGAGAGCCCAAGAGTACAAACGATATCCTCG
TCGCAGGCCAGAAACTCTTTGGCAGCTCCTTTGAATTCAGGGACTTGCATCAGTTGCGCT
TATGTCATGAAATATACATGGCAGACACACCCTCTGTGGCAGTACAGGCCCCACCGGGCT
ATGGTAAGACGGAGTTATTTCATCTCCCCTTGATAGCACTGGCGTCTAAGGGCGACGTGA
AATATGTGTCGTTTCTGTTTGTACCGTACACAGTGTTGCTTGCTAATTGCATGATCAGGT
TGAGCCGATGCGGTTGCTTGAATGTGGCCCCCTGTAAGAAACTTTATTGAAGAAGGTTGC
GATGGCGTTACTGATTTATACGTGGGGATCTACGATGATCTTGCTAGCACTAATTTCACA
GACAGGATAGCTGCGTGGGAGAATATTGTTGAGTGCACCTTTAGGACCAACAACGTAAAA
TTGGGTTACCTCATTGTAGATGAGTTTTCACAACTTTGAAACGGGAGGTCTACCGGCAGT
CGCAATTTGGGGGCATAACTAACCTTGATTTTTGACGCTTTTGAGAAAGCAATCTTTTTG
AGCGGCACAGCACCTGAGGCTGTAGCTGATGCTGCGTTGCAGCGTATTGGGCTTACGGGA
CTGGCCAAGAAGTCGATGGACATCAACGAGCTCAAACGGTCGGAAGATCTCAGCAGAGGT
CTATCCAGCTATCCAACACGGATGTTTAATCTAATCAAGGAGAAATCCGAGGTGCCTTTA
GGGCATGTTCATAAAATTTGGAAGAAAGTGGAATCACAGCCCGAAGAAGCACTGAAGCTT
CTTTTTTAGCCCTCTTTGAAATTGAACCAGAGTCGAAGGCCATTGTAGTTGCAAGCACAA
CCAACGAAGTGGAAGAATTGGCCTGCTCTTGGAGAAAGTATTTTAGGGTGGTATGGATAC
ACGGGAAGCTGGGTGCTGCAGAAAAGGTGTCTCGCACAAAGGAGTTTGTCACTGACGGTA
GCATGCGAGTTCTCATCGGAACGAAATTAGTGACTGAAGGAATTGACATTAAGCAATTGA
TGATGGTGATCATGCTTGATAATAGACTTAATATTATTGAGCTCATTCAAGGCGTAGGGG
AGACTAAGAGATGGGGGCCTCTGTTATCTATTATCTAGAAAAACAGTTGGGCGGCAAGGA
ATCGTAAGGGTGAATTACCACCAATTAAGGAAGGCTGTATAACCGAACAGGTACGCGAGT
TCTATGGACTTGAATCAAAGAAAGGAAAAAAGGGCCAGCATGTTGGATGCTGTGGCTCCA
GGACAGACCTGTCTGCTGACACAGTGGAACTGATAGAAAGAATGGACAGATTGGCTGAAA
AACAGGCGACAGCTTCCATGTCGATCGTTGCGTTACCGTCTAGCTTCCAGGAGACAATAG
CAGTGACAGGTGCAGAAGTATTGCAGCAGTGATGAGGACAGCGACACGTGCATTCCATGG
TAGTGCTAATGCCAGTACCAATGCGACTACCAACTCCAGCACTAATGCTACTACCACTGC
CAGCACCAACGTCAGGACTAGTGCTACTACCACTGCCAGCATCAACGTCAGGACTAGTGC
GACTACCACTGAAAGTACCAACTCCAGCACAATGCTACTACCACTGCCAGCACCAACGTC
AGGACTAGTGCTACTACCACTGCCAGCATCAACGTCAGGACTAGTGCGACTACCACTGAA
AGTACCAACTCCAACACTAGTGCTACTACCACCGAAAGTACCGACTCCAACACTAGTGCT
ACTACCACCGAAAGTACCGACTCCAACACTAGTGCTACTACCACTGCTAGCACCAACTCC
AGCACTAATGCCACTACCACTGCTAGCACCAACTCCAGCACTAATGCCACTACCACTGAA
AGTACCAACGCTAGTGCCAAGGAGGACGCCAATAAAGATGGCAATGCTGAGGATAATAGA
TTCCATCCAGTCACCGACATTAACAAAAGAGTCGTATAAGCGGAAAGGGAGTCAAATGGT
TTTGCTAGAGAAAAGAAACTGAAAGCACAATTTCCCAATACTTCCGAGAATATGAATGTC
TTACAGTTTCTTTGGATTTCGGTCTGACGAAATTAAACATCTTTTCCTCTATGGTATTGA
CATATACTTCTGCCCAGAGGGAGTATTCACACAATACGGATTATGCAAGGGCTGTCAAAA
GATGTTCGGGCTCTGTGTCTGTTGGGCTGGCCAGAAAGTATCGTATCGGAGGATGGCTTG
GGAAGCACTAGCTGTGGAGAGAATGCTGCGAAATGACGAGGAATACAAAGAATACTTGGA
AGACATCGAGCCATATCATGGGGACCCTGTAGGGTATTTGAAATTTTTAGCGTAAAAAGG
GGAGAGATCTACTCTCAGATACAGAGAAATTATGCTTGGTACCTGGCCATTACTAGAAGA
AGAGAAACAATTAGTGTATTGGATTCGACAAGAGGCAAGCAAGGGAGCCAAGTTTTCCGC
ATGTCTGGAAGGCAGATCAAAGAGTTGTATTATAAAGTATGGAGCAACTTGCGTGAATCG
AAGACAGAGGTGCTGCAGTACTTTTTGAACTGGGACGAGAAAAAGTGCCGGGAAGAATGG
GAGGCAAAAGACGATACGGTCTTTGTGGAAGCGCTCGAGAAAGTTGGAGTTTTTCAGCGT
TTGCGTTCCATGACGAGCGCTGGACTGCAGGGTCCGCAGTACGTCAAGCTGCAGTTGCTA
GCAGGCATCATCGACAGTTGAGGAGCAGATATGAATTAAGTCTAGGAATGCACTTGCGAG
ATCAGCTTGCGCTGGGAGTTACCCCATCTAAAGTGCCGCATTGGACGGCATTCCTGTCGA
TGCTGATAGGGCTGTTCTACAATAAAACATTTCGGCAGAAACTGGAATATCTTTTGAGCA
GATTTCGGAGGTGTGGTTGTTACCCACATTGGCTTGATTTGGCAAACGTTGAAGTTCTCG
CTGCAGATAACACGAGGGTACCGCTGTACATGCTGATGGTAGCGGTTCACAAAGAGCTGG
ATAGCGATGATGTTCCAGACGGTAGATTTGATATAATATTACTATGTAGAGATTCGAGCA
GAGAAGTTGGAGAGTGAAGGAAATTGTTGTTACGAAAGTCAGTGATTATGTATTGTGTAG
TATAGTATATTGTAAGAAATTTTTTTTTTCTAGGGAATATGCGTTTTTGATGTAGTAGTA
TTTCACTGTTTTGATTTAGTGTTTGTTGCACGGCAGTAGCGAGAGACAAGTGGGAAAGAG
TAGGATAAAAAGACAATCTATAAAAAGTAAACATAAAATAAAAGGTAGTAAGTAGCTTTT
TGGTTGAACATCCGGGTAAGAGACAACAGGGCTTGGAGGAGACGTACATGAGGGCTATTT
AGGGCTATTTAGGGCTATGTAGAAGTGCTGTAGGGCTAAAGAACAGGGTTTCATTTTCAT
TTTTTTTTTTTAATTTCGGTCAGAAAGCCGGGTAAGGAGTGACAGCGAGAGTAAAGATAG
A
>ALS_chrXIII:301-5756
ATATATATGTCACTGTATTGCATGCTGGATGGTGTTAGACAAGGCCGTAGGGACATATAG
CATCTAGGAAGTAACCTTGTACGAAAATAGGCAATATTTCCTGTTTAGGCGATTGTGACG
CAGATTTTAGTCCAACGATCTAGCGTCAAGGAATTTTTTTATAGTGGGACATTGCACCAA
GGAAGTAACTTGATACGTCGTGGGTGAATGGGTCTGTTTTCTTATTCGGCGGGGTAATAC
ATTTTTGGGGGAAGTTTGTCTGTCTGACGCGCCATATGTAGGTACGCCAAAAAGGGCTCC
TCTACTTCGAAGCGCGAGGTCGTATACCTAATAAGGAAATGTAATTTATAACTTTCTATT
ATATTGGTCTTTTCGAGAGCGGAAGAAGTTATAGGCTAAGCGCAGGCTAAGCGTAGGTCC
ATATTTAAAGTATCCAAGAGAATATCCACGAAGCGGCTGAGCAACGAACAGAATCCTGGT
TCTCCTCGACTAAGCAGATAGTTAAGATACTGTGCACCATGGAAATTGAAAACGAACGTA
CGTACCGACTACTTTATTTTTGCAGGCCGGAAATCAAGCGATGAATGAGACATCCTTCTG
TTTTCTATGTTGGGACAGACAGTCGCTTATCTTAGTGAGATTTCTTATTAACTGAATTTT
CTTTGCTGCTGCTGGAGATTTGCACCTGCATAGCGCAGATTCTGCTTCTTCTCAATAGAG
TAGCTTAATTATTACATTCTTAGATGATGATAAGACGGAAACTGGACAATCTTTTGTTTA
TATTGATGGATTTCTTGTCAAAAAAGCATAACAATCAACATACTATTGTTAATTTCGAAA
CTTACAAAAAAATAAAATGAAAGTTTCCGATAGGCGTAAGTTTGAAAAAGCAAACTTTGA
CGAGTTTGAGTCGGCTCTAAATAACAAAAACGACTTGGTACATTGTCCCTCAATAACTTT
ATTTGAATCGATCCCCACGGAAGTGCGGTCATTCTACGAAGACGAAAAGTCTGGCCTAAT
CAAAGTGGTAAAATTCAGAACTGGTGCAATGGATAGGAAAAGGTCTTTTGAAAAAATTGT
CATTTCCGTCATGGTCGGGAAAAATGTACAAAAGTTCCTGACATTTGTTGAAGACGAACC
AGATTTCCAGGGCGGACCAATCCCTTCAAAGTATCTTATTCCCAAGAAAATCAACTTGAT
GGTCTACACGTTGTTTCAAGTGCATACTTTGAAATTCAATAGAAAGGATTACGATACCCT
TTCTCTTTTTTACCTCAACAGAGGATACTATAATGAGTTGAGTTTCCGTGTCCTGGAACG
TTGTTACGAAATAGCGAGTGCCAGGCCGAACGACAGCTCTACGATGCGTACTTTCACTGA
CTTTGTTTCTGGCACACCTATTGTAAGGAGTCTTCAGAAAAGCACCATAAGGAAATATGG
ATACAATTTGGCACCCTACATGTTTTTGTTACTACACGTAGATGAGCTATCGATTTTTTC
TGCATACCAAGCAAGTTTACCTGGCGAAAAGAAAGTCGACACAGAGCGGCTGAAGCGTGA
TCTATGCCCACGTAAACCCACTGAGATAAAGTACTTTTCACAGATATGTAACGATATGAT
GAACAAAAAAGGACCGATTGGGTGATGTTTTGCATGTGTGCTGCCCAAGTTGAGAAGAGA
TACTAACAAAATGACCGCGGCTCTCAAAAATAATTGACGAGCTTACGGTGATACGCTTAC
CGTTATCCAGAGCTACAGCGCAACGTATACGTCGACGATACAACAAGAACGGTTCATCGG
AGCCTCGACTAAAGACGCTTGACGGACTCACTTCCGAGCGCTGGATTCAATGGTTAGGCC
TTGAAAGCGACTACCATTGTTCATTCTCTAGTACTCGGAATGCGGAAGACGTAGTGGCAG
GTGAGGCGGCGAGTTCAGATCATCATCAAAAAATTTCAAGAGTAACGCGAAAAAGGCCCC
GAGAGCCCAAGAGTACAAACGATATCCTCGTCGCAGGCCAGAAACTCTTTGGCAGCTCCT
TTGAATTCAGGGACTTGCATCAGTTGCGCTTATGTCATGAAATATACATGGCAGACACAC
CCTCTGTGGCAGTACAGGCCCCACCGGGCTATGGTAAGACGGAGTTATTTCATCTCCCCT
TGATAGCACTGGCGTCTAAGGGCGACGTGAAATATGTGTCGTTTCTGTTTGTACCGTACA
CAGTATTGCTTGCTAATTGCATGATCAGGTTGAGCCGATGCGGTTGCTTGAATGTGGCCC
CTGTAAGAAACTTTATTGAAGAAGGTTGCGATGGCGTTACTGATTTATACGTGGGGATCT
ACGATGATCTTGCTAGCACTAATTTCACAGACAGGATAGCTGCGTGGGAGAATATTGTTG
AGTGCACCTTTAGGACCAACAACGTAAAATTGGGTTACCTCGTTGTAGATGAGTTTCACA
ACTTTGAAACGGAGGTCTACCGGCAGTCGCAATTTGGGGGCATAACTAACCTTGATTTTG
ACGCTTTTGAGAAAGCAATCTTTTTGAGCGGCACAGCACCTGAGGCTGTAGCTGATGCTG
CGTTGCAGCGTATTGGGCTTACGGGACTGGCCAAGAAGTCGATGGACATCAACGAGCTCA
AACGGTCGGAAGATCTCAGCAGAGGTCTATCCAGCTATCCAACACGGATGTTTAATCTAA
TCAAGGAGAAATCCGAGGTGCCTTTAGGGCATGTTCATAAAATTTGGAAGAAAGTGGAAT
CACAGCCCGAAGAAGCACTGAAGCTTCTTTTAGCCCTCTTTGAAATTGAACCAGAGTCGA
AGGCCATTGTAGTTGCAAGCACAACCAACGAAGTGGAAGAATTGGCCTGCTCTTGGAGAA
AGTATTTTAGGGTGGTATGGATACACGGGAAGCTGGGTGCTGCAGAAAAGGTGTCTCGCA
CAAAGGAGTTTGTCACTGACGGTAGCATGCGAGTTCTCATCGGAACGAAATTAGTGACTG
AAGGAATTGACATTAAGCAATTGATGATGGTGATCATGCTTGATAATAGACTTAATATTA
TTGAGCTCATTCAAGGCGTAGGGAGACTAAGAGATGGGGGGGCCTCTGTTATCTATTATC
TAGAAAAAACAGTTGGGCGGCAAGGAATCGTAAGGGTGAATTACCACCAATTAAGGAAGG
CTGTATAACCGAACAGGTACGCGAGTTCTATGGACTTGAATCAAAGAAAGGAAAAAAGGG
CCAGCATGTTGGATGCTGTGGCTCCAGGACAGACCTGTCTGCTGACACAGTGGAACTGAT
AGAAAGAATGGACAGATTGGCTGAAAAACAGGCGACAGCTTCCATGTCGATCGTTGCGTT
ACCGTCTAGCTTCCAGGAGAGCAATAGCAGTGACAGGTGCAGAAAGTATTGCAGCAGTGA
TGAGGACAGCGACACGTGCATTCATGGTAGTGCTAATGCCAGTACCAATGCGACTACCAA
CTCCAGCACTAATGCTACTACCACTGCCAGCACCAACGTCAGGACTAGTGCTACTACCAC
TGCCAGCATCAACGTCAGGACTAGTGCGACTACCACTGAAAGTACCAACTCCAGCACTAA
TGCTACTACCACTGCCAGCACCAACGTCAGGACTAGTGCTACTACCACTGCCAGCATCAA
CGTCAGGACTAGTGCGACTACCACTGAAAGTACCAACTCCAACACTAGTGCTACTACCAC
CGAAAGTACCGACTCCAACACTAGTGCTACTACCACCGAAAGTACCGACTCCAACACTAG
TGCTACTACCACTGCTAGCACCAACTCCAGCACTAATGCCACTACCACTGAAAGTACCAA
CGCTAGTGCCAAGGAGGACGCCAATAAAGATGGCAATGCTGAGGATAATAGATTCCATCC
AGTCACCGACATTAACAAAGAGTCGTATAAGCGGAAAGGGAGTCAAATGGTTTTGCTAGA
GAGAAAGAAACTGAAAGCACAATTTCCCAATACTTCCGAGAATATGAATGTCTTACAGTT
TCTTGGATTTCGGTCTGACGAAATTAAACATCTTTTCCTCTATGGTATTGACGTATACTT
CTGCCCAGAGGGAGTATTCACACAATACGGATTATGCAAGGGCTGTCAAAAGATGTTTGA
GCTCTGTGTCTGTTGGGCTGGCCAGAAAGTATCGTATCGGAGGATGGCTTGGGAAGCACT
AGCTGTGGAGAGAATGCTGCGAAATGACGAGGAATACAAAGAATACTTGGAAGACATCGA
GCCATATCATGGGGACCCTGTAGGGTATTTGAAATTTTTTAGCGTAAAAAGGGGAGAGAT
CTACTCTCAGATACAGAGAAATTATGCTTGGTACCTGGCCATTACTAGAAGAAGAGAAAC
AATTAGTGTATTGGATTCGACAAGAGGCAAGCAAGGGAGCCAAGTTTTCCGCATGTCTGG
AAGGCAGATCAAAGAGTTGTATTATAAAGTATGGAGCAACTTGCGTGAATCGAAGACAGA
GGTGCTGCAGTACTTTTTGAACTGGGACGAGAAAAAGTGCCGGGAAGAATGGGAGGCAAA
AGACGATACGGTCTTTGTGGAAGCGCTCGAGAAAGTTGGAGTTTTTCAGCGTTTGCGTTC
CATGACGAGCGCTGGACTGCAGGGTCCGCAGTACGTCAAGCTGCAGTTTAGCAGGCATCA
TCGACAGTTGAGGAGCAGATATGAATTAAGTCTAGGAATGCACTTGCGAGATCAGCTTGC
GCTGGGAGTTACCCCATCTAAAGTGCCGCATTGGACGGCATTCCTGTCGATGCTGATAGG
GCTGTTCTACAATAAAACATTTCGGCAGAAACTGGAATATCTTTTGGAGCAGATTTCGGA
GGTGTGGTTGTTACCACATTGGCTTGATTTGGCAAACGTTGAAGTTCTCGCTGCAGATAA
CACGAGGGTACCGCTGTACATGCTGATGGTAGCGGTTCACAAAGAGCTGGATAGCGATGA
TGTTCCAGACGGTAGATTTGATATAATATTACTATGTAGAGATTCGAGCAGAGAAGTTGG
AGAGTGAAGGAAATTGTTGTTACGAAAGTCAGTGATTATGTATTGTGTAGTATAGTATAT
TGTAAGAAATTTTTTTTTTCTAGGGAATATGCGTTTTGATGTAGTAGTATTTCACTGTTT
TGATTTAGTGTTTGTTGCACGGCAGTAGCGAGAGACAAGTGGGAAAGAGTAGGATAAAAA
GACAATCTATAAAAAGTAAACATAAAATAAAGGTAGTAAGTAGCTTTTGGTTGAACATCC
GGGTAAGAGACAACAGGGCTTGGAGGAGACGTACATGAGGGCTATTTAGGGCTATTTAGG
GCTATGTAGAAGTGCTGTAGGGCTAAAGAACAGGGTTTCATTTTCATTTTTTTTTTTAAT
TTCGGTCAGAAAGCCGGGTAAGGTATGACAGCGAGAGTAGAGGTAGATGTAAGAGA
>ALS_chrXIII:5944-11471
ATACATATGTCACCTTATTGCATGCTGGATGGTGTTAGACAAGGCCGTAGGGACATATAG
CATCTAGGGAGTAACGTTGTACGAAAATAGGCAATATTTCCTGTTTAGGCGATTGTGACG
CAGATTTTAGTCCAACGATCTAGCGTCAAGGAATTTTTTTATAGTGGGACATTGCACCAA
GGAAGTAACTTGATACGTCGTGGGTGAATGGGTCTGTTTTCTTATTCGGCGGGGTAATAC
ATTTTTGGGGGAAGTTTGTCTGTCTGACGCGCCATATGTAGGTACGCCAAAAAGGGCTCC
TCTACTTCGAAGCGCGAGGTCGTATACCTAATAAGGAAATGTAATTTATAACTTTCTATT
ATATTGGTCTTTTCGAGAGCGGAAGAAGTTGTAGGCTAAGCGCAGGCTAAGCGTAGGTCC
ATATTTAAAGTATCCAAGAGAATATCCACGAAGCGGCTGAGCAACGAACAGAATCCTGGT
TCTCCTCGACTAAGCAGATAGTTAAGATACTGTGCACCATGGAAATTGAAAACGAACGTA
CGTACCGACTACTTTATTTTTGCAGGCCGGAAATCAAGGATGAATGAGACATCCTTCTGT
TTTCTATGTTGGGACAGACAGTCGCTTATCTTAGTGAGATTTCTTATTAACTGAATTTTC
TTTGCTGCTGCTGGAGATTTGCACCTGCATAGCGCAGATTCTGCTTCTTCTCAATAGAGT
AGCTTAATTATTACATTCTTAGATGATGATAAGACGGAAACTGGACAATCTTTTGTTTAT
ATTGATGGATTTCTTGTCAAAAAGCATAACAATCAACATACTATTGTTAATTTCGAAACT
TACAAAAATAAAATGAAAGTTTCCGATAGGCGTAAGTTTGAAAAAAGCAAACTTTGACGA
GTTCGAGTTGGCTCTAAATAACAAGAACGACTTGGTACATTGTCCCTCAATAACTTTATT
TGAATCGATCCCCACGGAAGTGCGGTCATTCTACGAAGACGAAAAGTCTGGCCTAATCAA
AGTGGTAAAATTCAGAACTGGTGCAATGGATAGGAAAAGGTCTTTTGAAAAAATTGTCAT
TTCCGTCATGGTCGGGAAAAATGTACAAAAGTTCCTGACGTTTGTTGAAGACGAACCAGA
TTTCCAGGGCGGACCAATCCCTTCAAAGTATCTTATTCCCAAGAAAATCAACTTGATGGT
CTACACGTTGTTTCAAGTGCATACTTTTGAAATTCAATAGAAAGGATTACGATACCCTTT
CTCTTTTTTACCTCAACAGAGGATACTATAATGAGTTGAGTTTCCGTGTCCTGGAACGTT
GTCACGAAATAGCGAGTGCCAGGCCGAACGACAGCTCTCCGATGCGTACTTTCACTGACT
TTGTTTCTGGCGCACCTATTGTAAGGAGTCTTCAGAAAAGCACCATAAGGAAATATGGGT
ACAATTTGGCACCCTACATGTTTTTGTTACTACACGTAGATGAGCTATCGATTTTTTCTG
CATACCAAGCAAGTTTACCTGGCGAAAAGAAAGTCGACACAGAGCGGCTGAAGCGTGATC
TATGCCCACGTAAACCCATTGAGATAAAAGTACTTTTCACAGATATGTAACGATATGATG
AACAAAAAAAGACCGATTGGGTGATGTTTTGCATGTGTGCTGCCCAAGTTGAGAAGAGAT
ACTAACAAAATGACCGCGGCTCTCAAAAATAATTGACGAGCTTACGGTGATACGCTTACC
GTTATCCAGAGCTACAGCGCAACGTATACGTCGACGATACAACAAGAACGGTTCATCGGA
GCCTCGACTAAAGACGCTTGACGGACTCACTTCCGAGCGCTGGATTCAATGGTTAGGCCT
TGAAAGCGACTACCATTGTTCATTCTCTAGTACTCGGAATGCGGAAGACGTAGTGGCAGG
TGAGGCGGCGAGTTCAGATCATGATCAAAAATTTCAAGAGTAACGCGAAAAAAGGCCCCG
AGAGCCCAAGAGTACAAACGATATCCTCGTCGCAGGCCGGAAACTCTTTGGCAGCTCCTT
TGAATTCAGGGACTTGCATCAGTTGCGCTTATGTCATGAAATATACATGGCAGACACACC
CTCTGTGGCAGTACAGGCCCCACCGGGCTATGGTAAGACGGAGTTATTTCATCTCCCCTT
GATAGCACTGGCGTCTAAGGGCGACGTGAAATATGTGTCGTTTCTGTTTGTACCGTACAC
AGTGTTGCTTGCTAATTGCATGATCAGGTTGAGCCGATGCGGTTGCTTGAATGTGGCCCC
CTGTAAGAAACTTTATTGAAGAAGGTTGCGATGGCGTTACTGATTTATACGTGGGGATCT
ACGATGATCTTGCTAGCACTAATTTCACAGACAGGATAGCTGCGTGGGAGAATATTGTTG
AGTGCACCTTTAGGACCAACAACGTAAAATTGGGTTACCTCATTGTAGATGAGTTTCACA
ACTTTGAAACGGAGGTCTACCGGCAGTCGCAATTTGGGGGGGGCATAACTAACCTTGATT
TTGACGCTTTTGAGAAAGCAATCTTTTTTGAGCGGCACAGCACCTGAGGCTGTAGCTGAT
GCTGCGTTGCAGCGTATTGGGCTTACGGGACTGGCCAAGAAGTCGATGGACATCAACGAG
CTCAAACGGTCGGAAGATCTCAGCAGAGGTCTATCCAGCTATCCAACACGGATGTTTAAT
CTAATCAAGGAGAAATCCGAGGTGCCTTTAGGGCATGTTCATAAAATTTGGAAGAAAGTG
GAATCACAGCCCGAAGAAGCACTGAAGCTTCTTTTAGCCCTCTTTGAAATTGAACCAGAG
TCGAAGGCCATTGTAGTTGCAAGCACAACCAACGAAGTGGAAGAATTGGCCTGCTCTTGG
AGAAAGTATTTTAGGGTGGTATGGATACACGGGAAGCTGGGTGCTGCAGAAAAGGTGTCT
CGCACAAAGGAGTTTGTCACTGACGGTAGCATGCGAGTTCTCATCGGAACGAAATTAGTG
ACTGAAGGAATTGACATTAAGCAATTGATGATGGTGATCATGCTTGATAATAGACTTAAT
ATTATTGAGCTCATTCAAGGCGTAGGGAGACTAAGAGATGGGGGCCTCTGTTATCTATTA
TCTAGAAAAAACAGTTGGGCGGCAAGGAATCGTAAGGGTGAATTACCACCGATTAAGGAA
GGCTGTATAACCGAACAGGTACGCGAGTTCTATGGACTTGAATCAAAGAAAGGAAAAAAG
GGCCAGCATGTTGGATGCTGTGGCTCCAGGACAGACCTGTCTGCTGACACAGTGGAACTG
ATAGAAAGAATGGACAGATTGGCTGAAAAACAGGCGACAGCTTCCATGTCGATCGTTGCG
TTACCGTCTAGCTTCCAGGAGAGCAATAGCAGTGACAGGTGCAGAAAGTATTGCAGCAGT
GATGAGGACAGCGACACGTGCATTCATGGTAGTGCTAATGCCAGTACCAATGCGACTACC
AACTCCAGCACTAATGCTACTACCACTGCCAGCACCAACGTCAGGACTAGTGCTACTACC
ACTGCCAGCATCAACGTCAGGACTAGTGCTACTACCACTGCCAGCATCAACGTCAGGACT
AGTGCGACTACCACTGAAAGTACCAACTCCAGCACTAATGCTACTACCACTGCCAGCACC
AACGTCAGGACTAGTGCTACTACCACTGCCAGCATCAACGTCAGGACTAGTGCGACTACC
ACTGAAAGTACCAACTCCAACACTAGTGCTACTACCACCGAAAGTACCGACTCCAACACT
AGTGCTACTACCACCGAAAGTACCGACTCCAACACTAGTGCTACTACCACTGCTAGCACC
AACTCCAGCACTAATGCCACTACCACTGCTAGCACCAACTCCAGCACTAATGCCACTACC
ACTGAAAGTACCAACGCTAGTGCCAAGGAGGACGCCAATAAAGATGGCAATGCTGAGGAT
AATAGATTCCATCCAGTCACCGACATTAACAAAGAGCCGTATAAGCGGAAAGGGAGTCAA
ATGGTTTTGCTAGAGAGAAAGAAACTGAAAGCACAATTTCCCAATACTTCCGAGAATATG
AATGTCTTACAGTTTCTTGGATTTCGATCTGACGAAATTAAACATCTTTTCCTCTATGGT
ATTGACGTATACTTCTGCCCAGAGGGAGTATTCACACAATACGGATTATGCAAGGGCTGT
CAAAAGATGTTCGAGCTCTGTGTCTGTTGGGCTGGCCAGAAAGTATCGTATCGGAGGATG
GCTTGGGAAGCACTAGCTGTGGAGAGAATGCTGCGAAATGACGAGGAATACAAAGAATAC
TTGGAAGACATCGAGCCATATCATGGGGACCCTGTAGGGTATTTGAAATTTTTAGCGTAA
AAAGGGAGAGATCTACTCTCAGATACAGAGAAATTATGCTTGGTACCTGGCCATTACTAG
AAGAAGAGAAACAATTAGTGTATTGGATTCGACAAGAGGCAAGCAAAGGGAGCCAAGTTT
TCCGCATGTCTGGAAGGCAGATCAAAGAGTTGTATTATAAAGTATGGAGCAACTTGCGTG
AATCGAAGACAGAGGTGCTGCAGTACTTTTTGAACTGGGACGAGAAAAAGTGCCGGGAAG
AATGGGAGGCAAAAGACGATACGGTCTTTGTGGAAGCGCTCGAGAAAGTTGGAGTTTTTC
AGCGTTTGCGTTCCATGACGAGCGCTGGACTGCAGGGTCCGCAGTACGTCAAGCTGCAGT
TTAGCAGGCATCATCGACAGTTGAGGAGCAGATATGAATTAAGTCTAGGAATGCACTTGC
GAGATCAGCTTGCGCTGGGAGTTACCCCATCTAAAGTGCCGCATTGGACGGCATTCCTGT
CGATGCTGATAGGGCTGTTCTACAATAAAACATTTCGGCAGAAACTGGAATATCTTTTGG
AGCAGATTTCGGAGGTGTGGTTGTTACCACATTGGCTTGATTTGGCAAACGTTGAAGTTC
TCGCTGCAGATAACACGAGGGTACCGCTGTACATGCTGATGGTAGCGGTTCACAAAGAGC
TGGATAGCGATGATGTTCCAGACGGTAGATTTGATATAATATTACTATGTAGAGATTCGA
GCAGAGAAGTTGGAGAGTGAAGGAAATTGTTGTTACGAAAGTCAGTGATTATGTATTGTG
TAGTATAGTATATTGTAAGAAATTTTTTTTTCTAGGGAATATGCGTTTTGATGTAGTAGT
ATTTCACTGTTTTGATTTAGTGTTTGTTGCACGGCAGTAGCGAGAGACAAGTGGGAAAGA
GTAGGATAAAAAGACAATCTATAAAAAGTAAACATAAAATAAAGGTAGTAAGTAGCTTTT
GGTTGAACATCCGGGTAAGAGACAACAGGGCTTGGAGGAGACGTACATGAGGGCTATTTA
GGGCTATTTAGGGCTATGTAGAAGTGCTGTAGGGCTAAAGAACAGGGTTTCATTTTCATT
TTTTTTTTTAATTTCGGTCAGAAAGCCGGGTAAGGTATGACAGCGAGAGTAGAGGTAGAT
GTAAGAGA
>ALS_chrVII:314-6267
ATATATATGTCACTGTATTGCATGCTGGATGGTGTTAGACAAGGCCGTAGGGACATATAG
CATCTAGGAAGTAACCTTGTACGAAAATAGGCAATATTTCCTGTTTAGGCGATTGTGACG
CAGATTTTAGTCCAACGATCTAGCGTCAAGGAATTTTTTTATAGTGGGACATTGCACCAA
GGAAGTAACTTGATACGTCGTGGGTGAATGGGTCTGTTTTCTTATTCGGCGGGGTAATAC
ATTTTTGGGGGAAGTTTGTCTGTCTGACGCGCCATATGTAGGTACGCCAAAAAGGGCTCC
TCTACTTCGAAGCGCGAGGTCGTATACCTAATAAGGAAATGTAATTTATAACTTTCTATT
ATATTGGTCTTTTCGAGAGCGGAAGAAGTTGTAGGCTAAGCGCAGGCTAAGCGTAGGTCC
ATATTTAAAGTATCCAAGAGAATATCCACGAAGCGGCTGAGCAACGAACAGAATCCTGGT
TCTCCTCGACTAAGCAGATAGTTAAGATACTGTGCACCATGGAAATTGAAAACGAACGTA
CGTACCGACTACTTTATTTTTGCAGGCCGGAAATCAAGCGATGAATGAGACATCCTTCTG
CTTTCTATGTTGTGCTTGAAGGGGACAGACAGTCGCTTATCTTAGTGAGATTTCTTACTA
ACTGAATTTACTTTGCTGCTGCTAGAGATTTGCACCTGCATAGCGCAGATTCTGCATCTT
CTCAATAGCTTAATTATTACATTCTTAGATGATGATAAGACGGAAACTGGACAATCTTTT
TGTTTATATTGATGGATTTCTTGTCAAAAAAGCATAACAATCAACATACTATTGTTAATT
TCGAAACTTACAAAAATAAAATGAAAGTTTCCGATAGGCGTAAGTTTGAAAAAGCAAACT
TTGACGAGTTTGAGTCGGCTCTAAATAACAAAAAACGACTTGGTACATTGTCCCTCAATA
ACTTTATTTGAATCGATCCCCACGGAAGTGCGGTCATTCTACGAAGACGAAAAGTCTGGC
CTAATCAAAGTGGTAAAATTCAGAACTGGTGCAATGGATAGGAAAAGGTCTTTTGAAAAA
ATTGTCATTTCCGTCATGGTCGGGAAAAATGTACAAAAGTTCCTGACATTTGTTGAAGAC
GAACCAGATTTCCAGGGCGGACCAATCCCTTCAAAGTATCTTATTCCCAAGAAAATCAAC
TTGATGGTCTACACGTTGTTTCAAGTGCATACTTTGAAATTCAATAGAAAGGATTACGAT
ACCCTTTCTCTTTTTTACCTCAACAGAGGATACTATAATGAGTTGAGTTTCCGTGTCCTG
GAACGTTGTCACGAAATAGCGAGTGCCAGGCCGAACGACAGCTCTACGATGCGTACTTTC
ACTGACTTTGTTTCTGGCGCACCTATTGTAAGGAGTCTTCAGAAAAGCACCATAAGGAAA
TATGGGTACAATTTGGCACCCTACATGTTCTTGTTACTACACGTAGATGAGCTATCGATT
TTTTCTGCATACCAAGCAAGTTTACCTGGCGAAAAGAAAGTCGACACAGAGCGGCTGAAG
CGTGATCTATGCCCACGTAAACCCATTGAGATAAAGTACTTTTCACAGATATGTAACGAT
ATGATGAACAAAAAAAGACCGATTGGGTGATATTTTGCATATTATCTTGCGAGCATGTGC
GCTCAATTTCGGGGCGGGTCCCCGTGGTGGCGCTGGTGACGAAGAGGATCGATCTATTAC
GAATGAAGAACCCATTATTCCCTCTGTGGACGAGCATGGCTTGAAAGTATGTAAGTTGCG
TAGTCCTAACACTCCACGAAGACTCAGAAAAACACTAGATGCCGTGAAAGCTTTATTGGT
GTCGTCTTGTGCTTGTACTGCAAGGGATTTAGATATATTTGATGACAACAACGGCGTTGC
AATGTGGAAATGGATCAAAATTCTGTACCACGAAGTAGCGCAGGAAACCACGCTGAAGGA
CTCTTATAGAATAACTTTGGTACCTTCTTCTGATGGTATATCAGTATGTGGAAAACTTTT
TAATCGCGAGTATGTCCGCGGCTTTTACTTTGCATGCAAGGCTCAGTTCGATAACCTTTG
GGGAGAGTTGAACAACTGCTTTTATATGCCTACAGTGGTTGATATTGCCAGCCTCATTTT
GCGTAATCGAGAAGTTTTGTTCAGAGAGCCAAAGCGAGGAATTGACGAGTATCTGGAAAA
CGATTCTTTTCTTCAAATGATACCTGTTAAATATCGTGAAATTGTGCTGCCCAAGTTGAG
AAGAGATACTAACAAAATGACCGCGGCTCTCAAAAATAATTGACGAGCTTACGGTGATAC
GCTTACCGTTATCCAGAGCTACAGCGCAACGTATACGTCGACGATACAACAAGAACGGTT
CATCGGAGCCTCGACTAAAGACGCTTGACGGACTCACTTCCGAGCGCTGGATTCAATGGT
TAGGCCTTGAAAGCGACTACCATTGTTCATTCTCTAGTACTCGGAATGCGGAAGACGTAG
TGGCAGGTGAGGCGGCGAGTTCAGATCATGATCAAAAAATTTCAAGAGTAACGCGAAAAA
GGCCCCGAGAGCCCAAGAGTACAAACGATATCCTCGTCGCAGGCCGGAAACTCTTTGGCA
GCTCCTTTGAATTCAGGGACTTGCATCAGTTGCGCTTATGTCATGAAATATACATGGCAG
ACACACCCTCTGTGGCAGTACAGGCCCCACCGGGCTATGGTAAGACGGAGTTATTTCATC
TCCCCTTGATAGCACTGGCGTCTAAGGGCGACGTGAAATATGTGTCGTTTCTGTTTGGAC
CGTACACAGTGTTGCTTGCTAATTGCATGATCAGGTTGAGCCGATGCGGTTGCTTGAATG
TGGCCCCTTAAGAAACTTTATTGAAGAAGGTTGCGATGGCGTTACTGATTTATACGTGGG
GATCTACGATGATCTTGCTAGCACTAATTTCACAGACAGGATAGCTGCGTGGGAGAATAT
TGTTGAGTGCACCTTTAGGACCAACAACGTAAAATTGGGTTACCTCATTGTAGATGAGTT
TCACAACTTTGAAACGGAGGTCTACCGGCAGTCGCAATTTGGGGGCATAACTAACCTTGA
TTTTGACGCTTTTTTGAGAAAGCAATCTTTTTGAGCGGCACAGCACCTGAGGCTGTAGCT
GATGCTGCGTTGCAGCGTATTGGGCTTACGGGACTGGCCAAGAAGTCGATGGACATCAAC
GAGCTCAAACGGTCGGAAGATCTCAGCAGAGGTCTATCCAGCTATCCAACACGGATGTTT
AATCTAATCAAGGAGAAATCCGAGGTGCCTTTAGGGCATGTTCATAAAATTTGGAAGAAA
GTGGAATCACAGCACGAAGAAGCACTGAAGCTTCTTTTAGCCCTCTTTGAAATTGAACCA
GAGTCGAAGGCCATTGTAGTTGCAAGCACAACCAACGAAGTGGAAGAATTGGCCTGCTCT
TGGAGAAAGTATTTTAGGGTGGTATGGATACACGGGAAGCTGGGTGCTGCAGAAAAGGTG
TCTCGCACAAAGGAGTTTGTCACTGACGGTAGCATGCGAGTTCTCATCGGAACGAAATTA
GTGACTGAAGGAATTGACATTAAGCAATTGATGATGGTGATCATGCTTGATAATAGACTT
AATATTATTGAGCTCATTCAAGGCGTAGGGAGACTAAGAGATGGGGGCCTCTGTTATCTA
TTATCTAGAAAAAACAGTTGGGCGGCAAGGAATCGTAAGGGTGAATTACCACCGATTAAG
GAAGGCTGTATAACCGAACAGGTACGCGAGTTCTATGGACTTGAATCAAAGAAAGGAAAA
AAGGGCCAGCATGTTGGATGCTGTGGCTCCAGGACAGACCTGTCTGCTGACACAGTGGAA
CTGATAGAAAGAATGGACAGATTGGCTGAAAAACAGGCGACAGCTTCCATGTCGATCGTT
GCGTTACCGTCTAGCTTCCAGGAGAGCAATAGCAGTGACAGGTGCAGAAAGTATTGCAGC
AGTGATGAGGACAGCGACACGTGCATTCATGGTAGTGCTAATGCCAGTACCAATGCGACT
ACCAACTCCAGCACTAATGCTACTACCACTGCCAGCACCAACGTCAGGACTAGTGCTACT
ACCACTGCCAGCATCAACGTCAGGACTAGTGCGACTACCACTGAAAGTACCGACTCCAAC
ACTAGTGCTACTACCACCGAAAGTACCGACTCCAACACTAGTGCTACTACCACTGCTAGC
ACCAACTCCAGCACTAATGCCACTACCACTGCTAGCACCAACTCCAGCACTAATGCCACT
ACCACTGAAAGTACCAACGCTAGTGCCAAGGAGGACGCCAATAAAGATGGCAATGCTGAG
GATAATAGATTCCATCCAGTCACCGACATTAACAAAAGAGTCGTATAAGCGGGAAAGGAG
TCAAATGGTTTTGCTAGAGAGAAAGAAACTGAAAGCACAATTTCCCAATACTTCCGAGAA
TATGAATGTCTTACAGTTTCTTGGATTTCGGTCTGACGAAATTAAACATCTTTTCCTCTA
TGGTATTGACGTATACTTCTGCCCAGAGGGAGTATTCACACAATACGGATTATGCAAGGG
CTGTCAAAAGATGTTCGGGCTCTGTGTCTGTTGGGCTGGCCAGAAAGTATCGTATCGGAG
GATGGCTTGGGAAGCACTAGCTGTGGAGAGAATGCTGCGAAATGACGAGGAATACAAAGA
ATACTTGGAAGACATCGAGCCATATCATGGGGACCCTGTAGGGTATTTGAAATTTTTTAG
CGTAAAAAAGGAGAGAGATCTACTCTCAGATACAGAGAAATTATGCTTGGTACCTGGCCA
TTACTAGAAGAAGAGAAACAATTAGTGTATTGGATTCGACAAGAGGCAAGCAAGGGAGCC
AAGTTTTCCGCATGTCTGGAAGGCAGATCAAAGAGTTGTATTATAAAGTATGGAGCAACT
TGCGTGAATCGAAGACAGAGGTACTGCAGTACTTTTTGAACTGGGACGAGAAAAAGTGCC
GGGAAGAATGGGAGGCAAAAGACGATACGGTCTTTGTGGAAGCGCTCGAGAAAGTTGGAG
TTTTTCAGCGTTTGCGTTCCATGACGAGCGCTGGACTGCAGGGTCCGCAGTACGTCAAGC
TGCAGTTTAGCAGGCATCATCGACAGTTGAGGAGCAGATATGAATTAAGTCTAGGAATGC
ACTTGCGAGATCAGCTTGCGCTGGGAGTTACCCCATCTAAAGTGCCGCATTGGACGGCAT
TCCTGTCGATGCTGATAGGGCTGTTCTACAATAAAACATTTCGGCAGAAACTGGAATATC
TTTTGGAGCAGATTTCGGAGGTGTGGTTGTTACCACATTGGCTTGATTTGGCAAACGTTG
AAGTTCTCGCTGCAGATAACACGAGGGTACCGCTGTACATGCTGATGGTAGCGGTTCACA
AAGAGCTGGATAGCGATGATGTTCCAGACGGTAGATTTGATATAATATTACTATGTAGAG
ATTCGAGCAGAGAAGTTGGAGAGTGAAGGGAATTGTTGTTACGAAAGTCAGTGATTATGT
ATTGTGTAGTATAGTATATTGTAAGAAATTTTTTTTTCTAGGGAATATGCGTTTTGATGT
AGTAGTATTTCACTGTTTTGATTTAGTGTTTGTTGCACGGCAGTAGCGAGAGACAAGTGG
GAAAGAGTAGGATAAAAAGACAATCTATAAAAAGTAAACATAAAATAAAGGTAGTAAGTA
GCTTTTGGTTGAACATCCGGGTAAGAGACAACAGGGCTTGGAGGAGACGTACATGAGGGC
TATTTAGGGCTATTTAGGGCTATGTAGAAGTGCTGTAGGGCTAAAGAACAGGGTTTCATT
TTCATTTTTTTTTTTAATTTCGGTCAGAAAGCCGGGTAAGGTATGACAGCGAGAGTAGAG
GTAGATGTAAGAGA
>ALS_chrVII:6596-12552
ATATATATGTCACTGTATTGCATGCTGGATGGTGTTAGACAAGGCCGTAGGGACATATAG
CATCTAGGAAGTAACCTTGTACGAAAATAGGCAATATTTCCTGTTTAGGCGATTGTGACG
CAGATTTTAGTCCAACGATCTAGCGTCAAGGAATTTTTTTATAGTGGGACATTGCACCAA
GGAAGTAACTTGATACGTCGTGGGTGAATGGGTCTGTTTTCTTATTCGGCGGGGTAATAC
ATTTTTGGGGGAAGTTTGTCTGTCTGACGCGCCATATGTAGGTACGCCAAAAAGGGCTCC
TCTACTTCGAAGCGCGAGGTCGTATACCTAATAAGGAAATGTAATTTATAACTTTCTATT
ATATTGGTCTTTTCGAGAGCGGAAGAAGTTGTAGGCTAAGCGCAGGCTAAGCGTAGGTCC
ATATTTAAAGTATCCAAGAGAATATCCACGAAGCGGCTGAGCAACGAACAGAATCCTGGT
TCTCCTCGACTAAGCAGATAGTTAAGATACTGTGCACCATGGAAATTGAAAACGAACGTA
CGTACCGACTACTTTATTTTTGCAGGCCGGAAATCAAGCGATGAATGAGACATCCTTCTG
CTTTCTATGTTGTGCTTGAAGGGGACAGACAGTCGCTTATCTTAGTGAGATTTCTTACTA
ACTGAATTTACTTTGCTGCTGCTAGAGATTTGCACCTGCATAGCGCAGATTCTGCATCTT
CTCAATAGCTTAATTATTACATTCTTAGATGATGATAAGACGGAAACTGGACAATCTTTT
GTTTATATTGATGGATTTCTTGTCAAAAAGCATAACAATCAACATACTATTGTTAATTTC
GAAACTTACAAAAAATAAAATGAAAGTTTCCGATAGGCGTAAGTTTGAAAAAAGCAAACT
TTGACGAGTTTGAGTCGGCTCTAAATAACAAAAAACGACTTGGTACATTGTCCCTCAATA
ACTTTATTTGAATCGATCCCCCACGGAAGTGCGGTCATTCTACGAAGACGAAAAGTCTGG
CCTAATCAAAGTGGTAAAATTCAGAACTGGTGCAATGGATAGGAAAAGGTCTTTTTGAAA
AAATTGTCATTTCCGTCATGGTCGGGAAAAATGTACAAAAGTTCCTGACATTTGTTGAAG
ACGAACCAGATTTCCAGGGCGGACCAATCCCTTCAAAGTATCTTATTCCCAAGAAAATCA
ACTTGATGGTCTACACGTTGTTTCAAGTGCATACTTTGAAATTCAATAGAAAGGATTACG
ATACCCTTTCTCTTTTTACCTCAACAGAGGATACTATAATGAGTTGAGTTTCCGTGTCCT
GGAACGTTGTCACGAAATAGCGAGTGCCAGGCCGAACGACAGCTCTACGATGCGTACTTT
CACTGACTTTGTTTCTGGCGCACCTATTGTAAGGAGTCTTCAGAAAAGCACCATAAGGAA
ATATGGGTACAATTTGGCACCCTACATGTTCTTGTTACTACACGTAGATGAGCTATCGAT
TTTTTCTGCATACCAAGCAAGTTTACCTGGCGAAAAAGAAAGTCGACACAGAGCGGCTGA
AGCGTGATCTATGCCCACGTAAACCCATTGAGATAAAGTACTTTTCACAGATATGTAACG
ATATGATGAACAAAAAAAGACCGATTGGGTGATATTTTGCATATTATCTTGCGAGCATGT
GCGCTCAATTTCGGGGCGGGTCCCCGTGGTGGCGCTGGTGACGAAGAGGATCGATCTATT
ACGAATGAAGAACCCATTATTCCCTCTGTGGACGAGCATGGCTTGAAAGTATGTAAGTTG
CGTAGTCCTAACACTCCACGAAGACTCAGAAAAACACTAGATGCCGTGAAAGCTTTATTG
GTGTCGTCTTGTGCTTGTACTGCAAGGGATTTAGATATATTTGATGACAACAACGGCGTT
GCAATGTGGAAATGGATCAAAATTCTGTACCACGAAGTAGCGCAGGAAACCACGCTGAAG
GACTCTTATAGAATAACTTTGGTACCTTCTTCTGATGGTATATCAGTATGTGGAAAACTT
TTTAATCGCGAGTATGTCCGCGGCTTTTACTTTGCATGCAAGGCTCAGTTCGATAACCTT
TGGGGAGAGTTGAACAACTGCTTTTATATGCCTACAGTGGTTGATATTGCCAGCCTCATT
TTGCGTAATCGAGAAGTTTTGTTCAGAGAGCCAAAGCGAGGAATTGACGAGTATCTGGAA
AACGATTCTTTTCTTCAAATGATACCTGTTAAATATCGTGAAATTGTGCTGCCCAAGTTG
AGAAGAGATACTAACAAAATGACCGCGGCTCTCAAAAATAATTGACGAGCTTACGGTGAT
ACGCTTACCGTTATCCAGAGCTACAGCGCAACGTATACGTCGACGATACAACAAGAACGG
TTCATCGGAGCCTCGACTAAAGACGCTTGACGGACTCACTTCCGAGCGCTGGATTCAATG
GTTAGGCCTTGAAAGCGACTACCATTGTTCATTCTCTAGTACTCGGAATGCGGAAGACGT
AGTGGCAGGTGAGGCGGCGAGTTCAGATCATGATCAAAAAATTTCAAGAGTAACGCGAAA
AAGGCCCCGAGAGCCCAAGAGTACAAACGATATCCTCGTCGCAGGCCGGAAACTCTTTGG
CAGCTCCTTTGAATTCAGGGACTTGCATCAGTTGCGCTTATGTCATGAAATATACATGGC
AGACACACCCTCTGTGGCAGTACAGGCCCCACCGGGCTATGGTAAGACGGAGTTATTTCA
TCTCCCCTTGATAGCACTGGCGTCTAAGGGCGACGTGAAATATGTGTCGTTTCTGTTTGG
ACCGTACACAGTGTTGCTTGCTAATTGCATGATCAGGTTGAGCCGATGCGGTTGCTTGAA
TGTGGCCCCTGTAAGAAACTTTATTGAAGAAGGTTGCGATGGCGTTACTGATTTATACGT
GGGGATCTACGATGATCTTGCTAGCACTAATTTCACAGACAGGATAGCTGCGTGGGAGAA
TATTGTTGAGTGCACCTTTAGGACCAACAACGTAAAATTGGGTTACCTCATTGTAGATGA
GTTTCACAACTTTGAAACGGAGGTCTACCGGCAGTCGCAATTTGGGGGCATAACTAACCT
TGATTTTGACGCTTTTGAGAAAGCAATCTTTTTGAGCGGCACAGCACCTGAGGCTGTAGC
TGATGCTGCGTTGCAGCGTATTGGGCTTACGGGACTGGCCAAGAAGTCGATGGACATCAA
CGAGCTCAAACGGTCGGAAGATCTCAGCAGAGGTCTATCCAGCTATCCAACACGGATGTT
TAATCTAATCAAGGAGAAATCCGAGGTGCCTTTAGGGCATGTTCATAAAATTTGGAAGAA
AGTGGAATCACAGCACGAAGAAGCACTGAAGCTTCTTTTAGCCCTCTTTGAAATTGAACC
AGAGTCGAAGGCCATTGTAGTTGCAAGCACAACCAACGAAGTGGAAGAATTGGCCTGCTC
TTGGAGAAAGTATTTTAGGGTGGTATGGATACACGGGAAGCTGGGTGCTGCAGAAAAGGT
GTCTCGCACAAAGGAGTTTGTCACTGACGGTAGCATGCGAGTTCTCATCGGAACGAAATT
AGTGACTGAAGGAATTGACATTAAGCAATTGATGATGGTGATCATGCTTGATAATAGACT
TAATATTATTGAGCTCATTCAAGGCGTAGGGAGACTAAGAGATGGGGGCCTCTGTTATCT
ATTATCTAGAAAAAAAACAGTTGGGCGGCAAGGAATCGTAAGGGTGAATTACCACCGATT
AAGGAAGGCTGTATAACCGAACAGGTACGCGAGTTCTATGGACTTGAATCAAAGAAAGGA
AAAAAGGGCCAGCATGTTGGATGCTGTGGCTCCAGGACAGACCTGTCTGCTGACACAGTG
GAACTGATAGAAAGAATGGACAGATTGGCTGAAAAACAGGCGACAGCTTCCATGTCGATC
GTTGCGTTACCGTCTAGCTTCCAGGAGAGCAATAGCAGTGACAGGTGCAGAAAGTATTGC
AGCAGTGATGAGGACAGCGACACGTGCATTCATGGTAGTGCTAATGCCAGTACCAATGCG
ACTACCAACTCCAGCACTAATGCTACTACCACTGCCAGCACCAACGTCAGGACTAGTGCT
ACTACCACTGCCAGCATCAACGTCAGGACTAGTGCGACTACCACTGAAAGTACCGACTCC
AACACTAGTGCTACTACCACCGAAAGTACCGACTCCAACACTAGTGCTACTACCACTGCT
AGCACCAACTCCAGCACTAATGCCACTACCACTGCTAGCACCAACTCCAGCACTAATGCC
ACTACCACTGAAAGTACCAACGCTAGTGCCAAGGAGGACGCCAATAAAGATGGCAATGCT
GAGGATAATAGATTCCATCCAGTCACCGACATTAACAAAGAGTCGTATAAGCGGAAAGGG
AGTCAAATGGTTTTGCTAGAGAGAAAGAAACTGAAAGCACAATTTCCCAATACTTCCGAG
AATATGAATGTCTTACAGTTTCTTGGATTTCGGTCTGACGAAATTAAACATCTTTTTCCT
CTATGGTATTGACGTATACTTCTGCCCAGAGGGAGTATTCACACAATACGGATTATGCAA
GGGCTGTCAAAAGATGTTCGGGCTCTGTGTCTGTTGGGCTGGCCAGAAAGTATCGTATCG
GAGGATGGCTTGGGAAGCACTAGCTGTGGAGAGAATGCTGCGAAATGACGAGGAATACAA
AGAATACTTGGAAGACATCGAGCCATATCATGGGGACCCTGTAGGGTATTTGAAATTTTT
TAGCGTAAAAAGGGAGAGATCTACTCTCAGATACAGAGAAATTATGCTTGGTACCTGGCC
ATTACTAGAAGAAGAGAAACAATTAGTGTATTGGATTCGACAAGAGGCAAGCAAAGGGAG
CCAAGTTTTCCGCATGTCTGGAAGGCAGATCAAAGAGTTGTATTATAAAGTATGGAGCAA
CTTGCGTGAATCGAAGACAGAGGTACTGCAGTACTTTTTGAACTGGGACGAGAAAAAGTG
CCGGGAAGAATGGGAGGCAAAAGACGATACGGTCTTTTGTGGAAGCGCTCGAGAAAGTTG
GAGTTTTTCAGCGTTTGCGTTCCATGACGAGCGCTGGACTGCAGGGTCCGCAGTACGTCA
AGCTGCAGTTTAGCAGGCATCATCGACAGTTGAGGAGCAGATATGAATTAAGTCTAGGAA
TGCACTTGCGAGATCAGCTTGCGCTGGGAGTTACCCCATCTAAAGTGCCGCATTGGACGG
CATTCCTGTCGATGCTGATAGGGCTGTTCTACAATAAAACATTTCGGCAGAAACTGGAAT
ATCTTTTGGAGCAGATTTCGGAGGTGTGGTTGTTACCACATTGGCTTGATTTGGCAAACG
TTGAAGTTCTCGCTGCAGATAACACGAGGGTACCGCTGTACATGCTGATGGTAGCGGTTC
ACAAAGAGCTGGATAGCGATGATGTTCCAGACGGTAGATTTGATATAATATTACTATGTA
GAGATTCGAGCAGAGAAGTTGGAGAGTGAAGGGAATTGTTGTTACGAAAGTCAGTGATTA
TGTATTGTGTAGTATAGTATATTGTAAGAAATTTTTTTTTCTAGGGAATATGCGTTTTGA
TGTAGTAGTATTTCACTGTTTTGATTTAGTGTTTGTTGCACGGCAGTAGCGAGAGACAAG
TGGGAAAGAGTAGGATAAAAAGACAATCTATAAAAAGTAAACATAAAATAAAGGTAGTAA
GTAGCTTTTGGTTGAACATCCGGGTAAGAGACAACAGGGCTTGGAGGAGACGTACATGAG
GGCTATTTAGGGCTATTTAGGGCTATGTAGAAGTGCTGTAGGGCTAAAGAACAGGGTTTC
ATTTTCATTTTTTTTTTTAATTTCGGTCAGAAAGCCGGGTAAGGTATGACAGCGAGAGTA
GAGGTAGATGTAAGAGA
>ALS_chrII:261-6221
ATATATATGTCACTGTATTGCATGCTGGATGGTGTTAGACAAGGCCGTAGGGACATATAG
CATCTAGGAAGTAACCTTGTACGAAAATAGGCAATATTTCCTGTTTAGGCGATTGTGACG
CAGATTTTAGTCCAACGATCTAGCGTCAAGGAATTTTTTTATAGTGGGACATTGCACCAA
GGAAGTAACTTGATACGTCGTGGGTGAATGGGTCTGTTTTCTTATTCGGCGGGGTAATAC
ATTTTTGGGGGAAGTTTGTCTGTCTGACGCGCCATATGTAGGTACGCCAAAAAGGGCTCC
TCTACTTCGAAGCGCGAGGTCGTATACCTAATAAGGAAATGTAATTTATAACTTTCTATT
ATATTGGTCTTTTCGAGAGCGGAAGAAGTTGTAGGCTAAGCGCAGGCTAAGCGTAGGTCC
ATATTTAAAGTATCCAAGAGAATATCCACGAAGCGGCTGAGCAACGAACAGAATCCTGGT
TCTCCTCGACTAAGCAGATAGTTAAGATACTGTGCACCATGGAAATTGAAAACGAACGTA
CGTACCGACTACTTTATTTTTGCAGGCCGGAAATCAAGCGATGAATGAGACATCCTTCTG
CTTTCTATGTTGTGCTTGAAGGGGACAGACAGTCGCTTATCTTAGTGAGATTTCTTACTA
ACTGAATTTACTTTGCTGCTGCTAGAGATTTGCACCTGCATAGCGCAGATTCTGCATCTT
CTCAATAGCTTAATTATTACATTCTTAGATGATGATAAGACGGAAACTGGACAATCTTTT
GTTTATATTGATGGATTTCTTGTCAAAAAGCATAACAATCAACATACTATTGTTAATTTC
GAAACTTACAAAAATAAAATGAAAGTTTCCGATAGGCGTAAGTTTGAAAAAGCAAACTTT
GACGAGTTTGAGTCGGCTCTAAATAACAAAAAACGACTTGGTACATTGTCCCTCAATAAC
TTTATTTGAATCGATCCCCACGGAAGTGCGGTCATTCTACGAAGACGAAAAGTCTGGCCT
AATCAAAGTGGTAAAATTCAGAACTGGTGCAATGGATAGGAAAAGGTCTTTTGAAAAAAT
TGTCATTTCCGTCATGGTCGGGAAAAATGTACAAAAGTTCCTGACATTTGTTGAAGACGA
ACCAGATTTCCAGGGCGGACCAATCCCTTCAAAGTATCTTATTCCCAAGAAAATCAACTT
GATGGTCTACACGTTGTTTCAAGTGCATACTTTGAAATTCAATAGAAAGGATTACGATAC
CCTTTCTCTTTTTTTACCTCAACAGAGGATACTATAATGAGTTGAGTTTCCGTGTCCTGG
AACGTTGTCACGAAATAGCGAGTGCCAGGCCGAACGACAGCTCTACGATGCGTACTTTCA
CTGACTTTGTTTCTGGCGCACCTATTGTAAGGAGTCTTCAGAAAAGCACCATAAGGAAAT
ATGGGTACAATTTGGCACCCTACATGTTCTTGTTACTACACGTAGATGAGCTATCGATTT
TTTCTGCATACCAAGCAAGTTTACCTGGCGAAAAGAAAGTCGACACAGAGCGGCTGAAGC
GTGATCTATGCCCACGTAAACCCATTGAGATAAAGTACTTTTCACAGATATGTAACGATA
TGATGAACAAAAAAAGACCGATTGGGTGATATTTTGCATATTATCTTGCGAGCATGTGCG
CTCAATTTCGGGGCGGGTCCCCGTGGTGGCGCTGGTGACGAAGAGGATCGATCTATTACG
AATGAAGAACCCATTATTCCCTCTGTGGACGAGCATGGCTTGAAAGTATGTAAGTTGCGT
AGTCCTAACACTCCACGAAGACTCAGAAAAACACTAGATGCCGTGAAAGCTTTATTGGTG
TCGTCTTGTGCTTGTACTGCAAGGGATTTAGATATATTTGATGACAACAACGGCGTTGCA
ATGTGGAAATGGATCAAAATTCTGTACCACGAAGTAGCGCAGGAAACCACGCTGAAGGAC
TCTTATAGAATAACTTTGGTACCTTCTTCTGATGGTATATCAGTATGTGGAAAAACTTTT
TTAATCGCGAGTATGTCCGCGGCTTTTACTTTGCATGCAAGGCTCAGTTCGATAACCTTT
GGGGAGAGTTGAACAACTGCTTTTATATGCCTACAGTGGTTGATATTGCCAGCCTCATTT
TGCGTAATCGAGAAGTTTTGTTCAGAGAGCCAAAGCGAGGAATTGACGAGTATCTGGAAA
ACGATTCTTTTCTTCAAATGATACCTGTTAAATATCGTGAAATTGTGCTGCCCAAGTTGA
GAAGAGATACTAACAAAATGACCGCGGCTCTCAAAAATAATTGACGAGCTTACGGTGATA
CGCTTACCGTTATCCAGAGCTACAGCGCAACGTATACGTCGACGATACAACAAGAACGGT
TCATCGGAGCCTCGACTAAAGACGCTTGACGGACTCACTTCCGAGCGCTGGATTCAATGG
TTAGGCCTTGAAAGCGACTACCATTGTTCATTCTCTAGTACTCGGAATGCGGAAGACGTA
GTGGCAGGTGAGGCGGCGAGTTCAGATCATGATCAAAAAATTTCAAGAGTAACGCGAAAA
AAGGCCCCGAGAGCCCAAGAGTACAAACGATATCCTCGTCGCAGGCCGGAAACTCTTTGG
CAGCTCCTTTGAATTCAGGGACTTGCATCAGTTGCGCTTATGTCATGAAATATACATGGC
AGACACACCCTCTGTGGCAGTACAGGCCCCACCGGGCTATGGTAAGACGGAGTTATTTCA
TCTCCCCTGATAGCACTGGCGTCTAAGGGCGACGTGAAATATGTGTCGTTTCTGTTTGGA
CCGTACACAGTGTTGCTTGCTAATTGCATGATCAGGTTGAGCCGATGCGGTTGCTTGAAT
GTGGCCCCTGTAAGAAACTTTATTGAAGAAGGTTGCGATGGCGTTACTGATTTATACGTG
GGGATCTACGATGATCTTGCTAGCACTAATTTCACAGACAGGATAGCTGCGTGGGAGAAT
ATTGTTGAGTGCACCTTTAGGACCAACAACGTAAAATTGGGTTACCTCATTGTAGATGAG
TTTCACAACTTTGAAACGGAGGTCTACCGGCAGTCGCAATTTGGGGGGGCATAACTAACC
TTGATTTTGACGCTTTTGAGAAAGCAATCTTTTTTGAGCGGCACAGCACCTGAGGCTGTA
GCTGATGCTGCGTTGCAGCGTATTGGGCTTACGGGACTGGCCAAGAAGTCGATGGACATC
AACGAGCTCAAACGGTCGGAAGATCTCAGCAGAGGTCTATCCAGCTATCCAACACGGATG
TTTAATCTAATCAAGGAGAAATCCGAGGTGCCTTTAGGGCATGTTCATAAAATTTGGAAG
AAAGTGGAATCACAGCACGAAGAAGCACTGAAGCTTCTTTTAGCCCTCTTTGAAATTGAA
CCAGAGTCGAAGGCCATTGTAAGTTGCAAGCACAACCAACGAAGTGGAAGAATTGGCCTG
CTCTTGGAGAAAGTATTTTAGGGTGGTATGGATACACGGGAAGCTGGGTGCTGCAGAAAA
GGTGTCTCGCACAAAGGAGTTTGTCACTGACGGTAGCATGCGAGTTCTCATCGGAACGAA
ATTAGTGACTGAAGGAATTGACATTAAGCAATTGATGATGGTGATCATGCTTGATAATAG
ACTTAATATTATTGAGCTCATTCAAGGCGTAGGGAGACTAAGAGATGGGGGGCCTCTGTT
ATCTATTATCTAGAAAAAAACAGTTGGGCGGCAAGGAATCGTAAGGGTGAATTACCACCG
ATTAAGGAAGGCTGTATAACCGAACAGGTACGCGAGTTCTATGGACTTGAATCAAAGAAA
GGAAAAAAGGGCCAGCATGTTGGATGCTGTGGCTCCAGGACAGACCTGTCTGCTGGACAC
AGTGGAACTGATAGAAAGAATGGACAGATTGGCTGAAAAACAGGCGACAGCTTCCATGTC
GATCGTTGCGTTACCGTCTAGCTTCCAGGAGAGCAATAGCAGTGACAGGTGCAGAAAGTA
TTGCAGCAGTGATGAGGACAGCGACACGTGCATTCATGGTAGTGCTAATGCCAGTACCAA
TGCGACTACCAACTCCAGCACTAATGCTACTACCACTGCCAGCACCAACGTCAGGACTAG
TGCTACTACCACTGCCAGCATCAACGTCAGGACTAGTGCGACTACCACTGAAAGTACCGA
CTCCAACACTAGTGCTACTACCACCGAAAGTACCGACTCCAACACTAGTGCTACTACCAC
TGCTAGCACCAACTCCAGCACTAATGCCACTACCACTGCTAGCACCAACTCCAGCACTAA
TGCCACTACCACTGAAAGTACCAACGCTAGTGCCAAGGAGGACGCCAATAAAGATGGCAA
TGCTGAGGATAATAGATTCCATCCAGTCACCGACATTAACAAAGAGTCGTATAAGCGGAA
AGGGAGTCAAATGGTTTTGCTAGAGAGAAAGAAACTGAAAGCACAATTTCCCAATACTTC
CGAGAATATGAATGTCTTACAGTTTCTTGGATTTCGGTCTGACGAAATTAAACATCTTTT
CCTCTATGGTATTGACGTATACTTCTGCCCAGAGGGAGTATTCACACAATACGGATTATG
CAAGGGCTGTCAAAAGATGTTCGGGCTCTGTGTCTGTTGGGCTGGCCAGAAAGTATCGTA
TCGGAGGATGGCTTGGGAAGCACTAGCTGTGGAGAGAATGCTGCGAAATGACGAGGAATA
CAAAGAATACTTGGAAGACATCGAGCCATATCATGGGGACCCTGTAGGGTATTTGAAATT
TTTTAGCGTAAAAAGGAGAGAGATCTACTCTCAGATACAGAGAAATTATGCTTGGTACCT
GGCCATTACTAGAAGAAGAGAAACAATTAGTGTATTGGATTCGACAAGAGGCAAGCAAGG
GAGCCAAGTTTTCCGCATGTCTGGAAGGCAGATCAAAGAGTTGTATTATAAAGTATGGAG
CAACTTGCGTGAATCGAAGACAGAGGTACTGCAGTACTTTTTGAACTGGGACGAGAAAAA
GTGCCGGGAAGAATGGGAGGCAAAAGACGATACGGTCTTTGTGGAAGCGCTCGAGAAAGT
TGGAGTTTTTCAGCGTTTGCGTTCCATGACGAGCGCTGGACTGCAGGGTCCGCAGTACGT
CAAGCTGCAGTTTAGCAGGCATCATCGACAGTTGAGGAGCAGATATGAATTAAGTCTAGG
AATGCACTTGCGAGATCAGCTTGCGCTGGGAGTTACCCCATCTAAAGTGCCGCATTGGAC
GGCATTCCTGTCGATGCTGATAGGGCTGTTCTACAATAAAACATTTCGGCAGAAACTGGA
ATATCTTTTGGAGCAGATTTCGGAGGTGTGGTTGTTACCACATTGGCTTGATTTGGCAAA
CGTTGAAGTTCTCGCTGCAGATAACACGAGGGTACCGCTGTACATGCTGATGGTAGCGGT
TCACAAAGAGCTGGATAGCGATGATGTTCCAGACGGTAGATTTGATATAATATTACTATG
TAGAGATTCGAGCAGAGAAGTTGGAGAGTGAAGGGAATTGTTGTTACGAAAGTCAGTGAT
TATGTATTGTGTAGTATAGTATATTGTAAGAAATTTTTTTTTCTAGGGAATATGCGTTTT
GATGTAGTAGTATTTCACTGTTTTGATTTAGTGTTTGTTGCACGGCAGTAGCGAGAGACA
AGTGGGAAAAGAGTAGGATAAAAAAGACAATCTATAAAAAGTAAACATAAAATAAAGGTA
GTAAGTAGCTTTTGGTTGAACATCCGGGTAAGAGACAACAGGGCTTGGAGGAGACGTACA
TGAGGGCTATTTAGGGCTATTTAGGGCTATGTAGAAGTGCTGTAGGGCTAAAGAACAGGG
TTTCATTTTCATTTTTTTTTTTAATTTCGGTCAGAAAGCCGGGTAAGGTATGACAGCGAG
AGTAGAGGTAGATGTAAGAGA
>ALS_chrII:6300-12251
ATATATATGTCACTGTATTGCATGCTGGATGGTGTTAGACAAGGCCGTAGGGACATATAG
CATCTAGGAAGTAACCTTGTACGAAAATAGGCAATATTTCCTGTTTAGGCGATTGTGACG
CAGATTTTAGTCCAACGATCTAGCGTCAAGGAATTTTTTTATAGTGGGACATTGCACCAA
GGAAGTAACTTGATACGTCGTGGGTGAATGGGTCTGTTTTCTTATTCGGCGGGGTAATAC
ATTTTTGGGGGAAGTTTGTCTGTCTGACGCGCCATATGTAGGTACGCCAAAAAGGGCTCC
TCTACTTCGAAGCGCGAGGTCGTATACCTAATAAGGAAATGTAATTTATAACTTTCTATT
ATATTGGTCTTTTCGAGAGCGGAAGAAGTTGTAGGCTAAGCGCAGGCTAAGCGTAGGTCC
ATATTTAAAGTATCCAAGAGAATATCCACGAAGCGGCTGAGCAACGAACAGAATCCTGGT
TCTCCTCGACTAAGCAGATAGTTAAGATACTGTGCACCATGGAAATTGAAAACGAACGTA
CGTACCGACTACTTTATTTTTGCAGGCCGGAAATCAAGCGATGAATGAGACATCCTTCTG
CTTTCTATGTTGTGCTTGAAGGGGACAGACAGTCGCTTATCTTAGTGAGATTTCTTACTA
ACTGAATTTACTTTGCTGCTGCTAGAGATTTGCACCTGCATAGCGCAGATTCTGCATCTT
CTCAATAGCTTAATTATTACATTCTTAGATGATGATAAGACGGAAACTGGACAATCTTTT
GTTTATATTGATGGATTTCTTGTCAAAAAGCATAACAATCAACATACTATTGTTAATTTC
GAAACTTACAAAAATAAAATGAAAGTTTCCGATAGGCGTAAGTTTGAAAAAGCAAACTTT
GACGAGTTTGAGTCGGCTCTAAATAACAAAAACGACTTGGTACATTGTCCCTCAATAACT
TTATTTGAATCGATCCCCACGGAAGTGCGGTCATTCTACGAAGACGAAAAGTCTGGCCTA
ATCAAAGTGGTAAAATTCAGAACTGGTGCAATGGATAGGAAAAGGTCTTTTGAAAAAATT
GTCATTTCCGTCATGGTCGGGAAAAATGTACAAAAGTTCCTGACATTTGTTGAAGACGAA
CCAGATTTCCAGGGCGGACCAATCCCTTCAAAGTATCTTATTCCCAAGAAAATCAACTTG
ATGGTCTACACGTTGTTTCAAGTGCATACTTTGAAATTCAATAGAAAGGATTACGATACC
CTTTCTCTTTTTTACCTCAACAGAGGATACTATAATGAGTTGAGTTTCCGTGTCCTGGAA
CGTTGTCACGAAATAGCGAGTGCCAGGCCGAACGACAGCTCTACGATGCGTACTTTCACT
GACTTTGTTTCTGGCGCACCTATTGTAAGGAGTCTTCAGAAAAGCACCATAAGGAAATAT
GGGTACAATTTGGCACCCTACATGTTCTTGTTACTACACGTAGATGAGCTATCGATTTTT
TCTGCATACCAAGCAAGTTTACCTGGCGAAAAGAAAGTCGACACAGAGCGGCTGAAGCGT
GATCTATGCCCACGTAAACCCATTGAGATAAAGTACTTTTCACAGATATGTAACGATATG
ATGAACAAAAAAGACCGATTGGGTGATATTTTGCATATTATCTTGCGAGCATGTGCGCTC
AATTTCGGGGCGGGTCCCCGTGGTGGCGCTGGTGACGAAGAGGATCGATCTATTACGAAT
GAAGAACCCATTATTCCCTCTGTGGACGAGCATGGCTTGAAAGTATGTAAGTTGCGTAGT
CCTAACACTCCACGAAGACTCAGAAAAACACTAGATGCCGTGAAAGCTTTATTGGTGTCG
TCTTGTGCTTGTACTGCAAGGGATTTAGATATATTTGATGACAACAACGGCGTTGCAATG
TGGAAATGGATCAAAATTCTGTACCACGAAGTAGCGCAGGAAACCACGCTGAAGGACTCT
TATAGAATAACTTTGGTACCTTCTTCTGATGGTATATCAGTATGTGGAAAACTTTTTAAT
CGCGAGTATGTCCGCGGCTTTTACTTTGCATGCAAGGCTCAGTTCGATAACCTTTGGGGA
GAGTTGAACAACTGCTTTTATATGCCTACAGTGGTTGATATTGCCAGCCCCATTTTGCGT
AATCGAGAAGTTTTGTTCAGAGAGCCAAAGCGAGGAATTGACGAGTATCTGGAAAACGAT
TCTTTTCTTCAAATGATACCTGTTAAATATCGTGAAATTGTGCTGCCCAAGTTGAGAAGA
GATACTAACAAAATGACCGCGGCTCTCAAAAATAATTGACGAGCTTACGGTGATACGCTT
ACCGTTATCCAGAGCTACAGCGCAACGTATACGTCGACGATACAACAAGAACGGTTCATC
GGAGCCTCGACTAAAGACGCTTGACGGACTCACTTCCGAGCGCTGGATTCAATGGTTAGG
CCTTGAAAGCGACTACCATTGTTCATTCTCTAGTACTCGGAATGCGGAAGACGTAGTGGC
AGGTGAGGCGGCGAGTTCAGATCATGATCAAAAATTTCAAGAGTAACGCGAAAAAAGGCC
CCGAGAGCCCAAGAGTACAAACGATATCCTCGTCGCAGGCCGGAAACTCTTTGGCAGCTC
CTTTGAATTCAGGGACTTGCATCAGTTGCGCTTATGTCATGAAATATACATGGCAGACAC
ACCCCTCTGTGGCAGTACAGGCCCCACCGGGCTATGGTAAGACGGAGTTATTTCATCTCC
CCTTGATAGCACTGGCGTCTAAGGGCGACGTGAAATATGTGTCGTTTCTGTTTGGACCGT
ACACAGTGTTGCTTGCTAATTGCATGATCAGGTTGAGCCGATGCGGTTGCTTGAATGTGG
CCCCTGTAAGAAACTTTATTGAAGAAGGTTGCGATGGCGTTACTGATTTATACGTGGGGA
TCTACGATGATCTTGCTAGCACTAATTTCACAGACAGGATAGCTGCGTGGGAGAATATTG
TTGAGTGCACCTTTAGGACCAACAACGTAAAATTGGGTTACCTCATTGTAGATGAGTTTC
ACAACTTTGAAACGGAGGTCTACCGGCAGTCGCAATTTGGGGGCATAACTAACCTTGATT
TTGACGCTTTTGAGAAAGCAATCTTTTTTGAGCGGCACAGCACCTGAGGCTGTAGCTGAT
GCTGCGTTGCAGCGTATTGGGCTTACGGACTGGCCAAGAAGTCGATGGACATCAACGAGC
TCAAACGGTCGGAAGATCTCAGCAGAGGTCTATCCAGCTATCCAACACGGATGTTTAATC
TAATCAAGGAGAAATCCGAGGTGCCTTTAGGGCATGTTCATAAAATTTGGAAGAAAGTGG
AATCACAGCACGAAGAAGCACTGAAGCTTCTTTTAGCCCTCTTTGAAATTGAACCAGAGT
CGAAGGCCATTGTAAGTTGCAAGCACAACCAACGAAGTGGAAGAATTGGCCTGCTCTTGG
AGAAAGTATTTTAGGGTGGTATGGATACACGGGAAGCTGGGTGCTGCAGAAAAGGTGTCT
CGCACAAAGGAGTTTGTCACTGACGGTAGCATGCGAGTTCTCATCGGAACGAAATTAGTG
ACTGAAGGAATTGACATTAAGCAATTGATGATGGTGATCATGCTTGATAATAGACTTAAT
ATTATTGAGCTCATTCAAGGCGTAGGGAGACTAAGAGATGGGGGCCTCTGTTATCTATTA
TCTAGAAAAAAACAGTTGGGCGGCAAGGAATCGTAAGGGTGAATTACCACCGATTAAGGA
AGGCTGTATAACCGAACAGGTACGCGAGTTCTATGGACTTGAATCAAAGAAAGGAAAAAA
GGGCCAGCATGTTGGATGCTGTGGCTCCAGGACAGACCTGTCTGCTGACACAGTGGAACT
GATAGAAAGAATGGACAGATTGGCTGAAAAACAGGCGACAGCTTCCATGTCGATCGTTGC
GTTACCGTCTAGCTTCCAGGAGAGCAATAGCAGTGACAGGTGCAGAAAGTATTGCAGCAG
TGATGAGGACAGCGACACGTGCATTCATGGTAGTGCTAATGCCAGTACCAATGCGACTAC
CAACTCCAGCACTAATGCTACTACCACTGCCAGCACCAACGTCAGGACTAGTGCTACTAC
CACTGCCAGCATCAACGTCAGGACTAGTGCGACTACCACTGAAAGTACCGACTCCAACAC
TAGTGCTACTACCACCGAAAGTACCGACTCCAACACTAGTGCTACTACCACTGCTAGCAC
CAACTCCAGCACTAATGCCACTACCACTGCTAGCACCAACTCCAGCACTAATGCCACTAC
CACTGAAAGTACCAACGCTAGTGCCAAGGAGGACGCCAATAAAGATGGCAATGCTGAGGA
TAATAGATTCCATCCAGTCACCGACATTAACAAAGAGTCGTATAAGCGGAAAGGGAGTCA
AATGGTTTTGCTAGAGAGAAAGAAACTGAAAGCACAATTTCCCAATACTTCCGAGAATAT
GAATGTCTTACAGTTTCTTGGATTTCGGTCTGACGAAATTAAACATCTTTTTCCTCTATG
GTATTGACGTATACTTCTGCCCAGAGGGAGTATTCACACAATACGGATTATGCAAGGGCT
GTCAAAAGATGTTCGGGCTCTGTGTCTGTTGGGCTGGCCAGAAAGTATCGTATCGGAGGA
TGGCTTGGGAAGCACTAGCTGTGGAGAGAATGCTGCGAAATGACGAGGAATACAAAGAAT
ACTTGGAAGACATCGAGCCATATCATGGGGACCCTGTAGGGTATTTGAAATTTTTTAGCG
TAAAAAGGAGAGAGATCTACTCTCAGATACAGAGAAATTATGCTTGGTACCTGGCCATTA
CTAGAAGAAGAGAAACAATTAGTGTATTGGATTCGACAAGAGGCAAGCAAGGGAGCCAAG
TTTTCCGCATGTCTGGAAGGCAGATCAAAGAGTTGTATTATAAAGTATGGAGCAACTTGC
GTGAATCGAAGACAGAGGTACTGCAGTACTTTTTGAACTGGGACGAGAAAAAGTGCCGGG
AAGAATGGGAGGCAAAAGACGATACGGTCTTTGTGGAAGCGCTCGAGAAAGTTGGAGTTT
TTCAGCGTTTGCGTTCCATGACGAGCGCTGGACTGCAGGGTCCGCAGTACGTCAAGCTGC
AGTTTAGCAGGCATCATCGACAGTTGAGGAGCAGATATGAATTAAGTCTAGGAATGCACT
TGCGAGATCAGCTTGCGCTGGGAGTTACCCCATCTAAAGTGCCGCATTGGACGGCATTCC
TGTCGATGCTGATAGGGCTGTTCTACAATAAAACATTTCGGCAGAAACTGGAATATCTTT
TGGAGCAGATTTCGGAGGTGTGGTTGTTACCACATTGGCTTGATTTGGCAAACGTTGAAG
TTCTCGCTGCAGATAACACGAGGGTACCGCTGTACATGCTGATGGTAGCGGTTCACAAAG
AGCTGGATAGCGATGATGTTCCAGACGGTAGATTTGATATAATATTACTATGTAGAGATT
CGAGCAGAGAAGTTGGAGAGTGAAGGGAATTGTTGTTACGAAAGTCAGTGATTATGTATT
GTGTAGTATAGTATATTGTAAGAAATTTTTTTTTCTAGGGAATATGCGTTTTGATGTAGT
AGTATTTCACTGTTTTGATTTAGTGTTTGTTGCACGGCAGTAGCGAGAGACAAGTGGGAA
AGAGTAGGATAAAAAGACAATCTATAAAAAGTAAACATAAAATAAAGGTAGTAAGTAGCT
TTTGGTTGAACATCCGGGTAAGAGACAACAGGGCTTGGAGGAGACGTACATGAGGGCTAT
TTAGGGCTATTTAGGGCTATGTAGAAGTGCTGTAGGGCTAAAGAACAGGGTTTCATTTTC
ATTTTTTTTTTTTAATTTCGGTCAGAAAGCCGGGTAAGGTATGACAGCGAGAGTAGAGGT
AGATGTAAGAGA
>ALS_chrII:812274-817718
ATATATATGTCACTGTATTGCATGCTGGATGGTGTTAGACAAGGCCGTAGGGACATATAG
CATCTAGGAAGTAACCTTGTACGAAAATAGGCAATATTTCCTGTTTAGGCGATTGTGACG
CAGATTTTAGTCCAACGATCTAGCGTCAAGGAATTTTTTTATAGTGGGACATTGCACCAA
GGAAGTAACTTGATACGTCGTGGGTGAATGGGTCTGTTTTCTTATTCGGCGGGGTAATAC
ATTTTTGGGGGAAGTTTGTCTGTCTGACGCGCCATATGTAGGTACGCCAAAAAGGGCTCC
TCTACTTCGAAGCGCGAGGTCGTATACCTAATAAGGAAATGTAATTTATAACTTTCTATT
ATATTGGTCTTTTCGAGAGCGGAAGAAGTTATAGGCTAAGCGCAGGCTAAGCGTAGGTCC
ATATTTAAAGTATCCAAGAGAATATCCACGAAGCGGCTGAGCAACGAACAGAATCCTGGT
TCTCCTCGACTAAGCAGATAGTTAAGATACTGTGCACCATGGAAATTGAAAACGAACGTA
CGTACCGACTACTTTATTTTTGCAGGCCGGAAATCAAGCGATGAATGAGACATCCTTCTG
TTTTCTATGTTGGGACAGACAGTCGCTTATCTTAGTGAGATTTCTTATTAACTGAATTTT
CTTTGCTGCTGCTGGAGATTTGCACCTGCATAGCGCAGATTCTGCTTCTTCTCAATAGAG
TAGCTTAATTATTACATTCTTAGATGATGATAAGACGGAAACTGGACAATCTTTTGTTTA
TATTGATGGATTTCTTGTCAAAAAGCATAACAATCAACATACTATTGTTAATTTCGAAAC
TTACAAAAAATAAAATGAAAGTTTCCGATAGGCGTAAGTTTGAAAAAGCAAACTTTGACG
AGTTTGAGTCGGCTCTAAATAACAAAAAACGACTTGGTACATTGTCCCTCAATAACTTTA
TTTGAATCGATCCCCACGGAAGTGCGGTCATTCTACGAAGACGAAAAGTCTGGCCTAATC
AAAGTGGTAAAATTCAGAACTGGTGCAATGGATAGGAAAAGGTCTTTTGAAAAAATTGTC
ATTTCCGTCATGGTCGGGAAAAATGTACAAAAGTTCCTGACATTTGTTGAAGACGAACCA
GATTTCCAGGGCGGACCAATCCCTTCAAAGTATCTTATTCCCAAGAAAATCAACTTGATG
GTCTACACGTTGTTTCAAGTGCATACTTTGAAATTCAATAGAAAGGATTACGATACCCTT
TCTTTTTTTACCTCAACAGAGGATACTATAATGAGTTGAGTTTCCGTGTCCTGGAACGTT
GTTACGAAATAGCGAGTGCCAGGCCGAACGACAGCTCTACGATGCGTACTTTCACTGACT
TTGTTTCTGGCACACCTATTGTAAGGAGTCTTCAGAAAAGCACCATAAGGAAATATGGAT
ACAATTTGGCACCCTACATGTTTTTGTTACTACACGTAGATGAGCTATCGATTTTTTCTG
CATACCAAGCAAGTTTACCTGGCGAAAAGAAAGTCGACACAGAGCGGCTGAAGCGTGATC
TATGCCCACGTAAACCCACTGAGATAAAGTACTTTTCACAGATATGTAACGATATGATGA
ACAAAAAGGACCGATTGGGTGATGTTTTGCATGTGTGCTGCCCAAGTTGAGAAGAGATAC
TAACAAAATGACCGCGGCTCTCAAAAATAATTGACGAGCTTACGGTGATACGCTTACCGT
TATCCAGAGCTACAGCGCAACGTATACGTCGACGATACAACAAGAACGGTTCATCGGAGC
CTCGACTAAAGACGCTTGACGGACTCACTTCCGAGCGCTGGATTCAATGGTTAGGCCTTG
AAAGCGACTACCATTGTTCATTCTCTAGTACTCGGAATGCGGAAGACGTAGTGGCAGGTG
AGGCGGCGAGTTCAGATCATCATCAAAAAATTTCAAGAGTAACGCGAAAAAGGCCCCGAG
AGCCCAAGAGTACAAACGATATCCTCGTCGCAGGCCAGAAACTCTTTGGCAGCTCCTTTG
AATTCAGGGACTTGCATCAGTTGCGCTTATGTCATGAAATATACATGGCAGACACACCCT
CTGTGGCAGTACAGGCCCCACCGGGCTATGGTAAGACGGAGTTATTTCATCTCCCCTTGA
TAGCACTGGCGTCTAAGGGCGACGTGAAATATGTGTCGTTTCTGTTTGTACCGTACACAG
TATTGCTTGCTAATTGCATGATCAGGTTGAGCCGATGCGGTTGCTTGAATGTGGCCCCTG
TAAGAAACTTTATTGAAGAAGGTTGCGATGGCGTTACTGATTTATACGTGGGGATCTACG
ATGATCTTGCTAGCACTAATTTCACAGACAGGATAGCTGCGTGGGAGAATATTGTTGAGT
GCACCTTTAGGACCAACAACGTAAAATTGGGTTACCTCGTTGTAGATGAGTTTCACAACT
TTGAAACGGAGGTCTACCGGCAGTCGCAATTTGGGGGGCATAACTAACCTTGATTTTGAC
GCTTTTGAGAAAGCAATCTTTTTGAGCGGCACAGCACCTGAGGCTGTAGCTGATGCTGCG
TTGCAGCGTATTGGGCTTACGGACTGGCCAAGAAGTCGATGGACATCAACGAGCTCAAAC
GGTCGGAAGATCTCAGCAGAGGTCTATCCAGCTATCCAACACGGATGTTTAATCTAATCA
AGGAGAAATCCGAGGTGCCTTTTAGGGCATGTTCATAAAATTTGGAAGAAAGTGGAATCA
CAGCCCGAAGAAGCACTGAAGCTTCTTTTAGCCCTCTTTGAAATTGAACCAGAGTCGAAG
GCCATTGTAGTTGCAAGCACAACCAACGAAGTGGAAGAATTGGCCTGCTCTTGGAGAAAG
TATTTTAGGGTGGTATGGATACACGGGAAGCTGGGTGCTGCAGAAAAGGTGTCTCGCACA
AAGGAGTTTGTCACTGACGGTAGCATGCGAGTTCTCATCGGAACGAAATTAGTGACTGAA
GGAATTGACATTAAGCAATTGATGATGGTGATCATGCTTGATAATAGACTTAATATTATT
GAGCTCATTCAAGGCGTAGGGAGACTAAGAGATGGGGGCCTCTGTTATCTATTATCTAGA
AAAAACAGTTGGGCGGCAAGGAATCGTAAGGGTGAATTACCACCAATTAAGGAAGGCTGT
ATAACCGAACAGGTACGCGAGTTCTATGGACTTGAATAAAAAAAAAAAAAAAAGGGCCAG
CATGTTGGATGCTGTGGCTCCAGGACAGACCTGTCTGCTGACACAGTGGAACTGATAGAA
AGAATGGACAGATTGGCTGAAAAACAGGCGACAGCTTCCATGTCGATCGTTGCGTTACCG
TCTAGCTTCCAGGAGAGCAATAGCAGTGACAGGTGCAGAAAGTATTGCAGCAGTGATGAG
GACAGCGACACGTGCATTCATGGGTAGTGCTAATGCCAGTACCAATGCGACTACCAACTC
CAGCACTAATGCTACTACCACTGCCAGCACCAACGTCAGGACTAGTGCTACTACCACTGC
CAGCATCAACGTCAGGACTAGTGCGACTACCACTGAAAGTACCAACTCCAGCACTAATGC
TACTACCACTGCCAGCACCAACGTCAGGACTAGTGCTACTACCACTGCCAGCATCAACGT
CAGGACTAGTGCGACTACCACTGAAAGTACCAACTCCAACACTAGTGCTACTACCACCGA
AAGTACCGACTCCAACACTAGTGCTACTACCACCGAAAGTACCGACTCCAACACTAGTGC
TACTACCACTGCTAGCACCAACTCCAGCACTAATGCCACTACCACTGAAAGTACCAACGC
TAGTGCCAAGGAGGACGCCAATAAAGATGGCAATGCTGAGGATAATAGATTCCATCCAGT
CACCGACATTAACAAAGAGTCGTATAAGCGGAAAGGGAGTCAAATGGTTTTGCTAGAGAG
AAAGAAACTGAAAGCACAATTTCCCAATACTTCCGAGAATATGAATGTCTTACAGTTTCT
TGGATTTCGGTCTGACGAAATTAAACATCTTTTCCTCTATGGTATTGACGTATACTTCTG
CCCAGAGGGAGTATTCACACAATACGGATTATGCAAGGGCTGTCAAAAGATGTTTGAGCT
CTGTGTCTGTTGGGCTGGCCAGAAAGTATCGTATCGGAGGATGGCTTGGGAAGCACTAGC
TGTGGAGAGAATGCTGCGAAATGACGAGGAATACAAAGAATACTTGGAAGACATCGAGCC
ATATCATGGGGACCCTGTAGGGTATTTGAAATTTTTAGCGTAAAAAGGGGAGAGATCTAC
TCTCAGATACAGAGAAATTATGCTTGGTACCTGGCCATTACTAGAAGAAGAGAAACAATT
AGTGTATTGGATTCGACAAGAGGCAAGCAAGGGAGCCAAGTTTTCCGCATGTCTGGAAGG
CAGATCAAAGAGTTGTATTATAAAGTATGGAGCAACTTGCGTGAATCGAAGACAGAGGTG
CTGCAGTACTTTTTGAACTGGGACGAGAAAAAGTGCCGGGAAGAATGGGAGGCAAAAGAC
GATACGGTCTTTGTGGAAGCGCTCGAGAAAGTTGGAGTTTTTCAGCGTTTGCGTTCCATG
ACGAGCGCTGGACTGCAGGGTCCGCAGTACGTCAAGCTGCAGTTTAGCAGGCATCATCGA
CAGTTGAGGAGCAGATATGAATTAAGTCTAGGAATGCACTTGCGAGATCAGCTTGCGCTG
GGAGTTACCCCATCTAAAGTGCCGCATTGGACGGCATTCCTGTCGATGCTGATAGGGCTG
TTCTACAATAAAACATTTCGGCAGAAACTGGAATATCTTTTGGAGCAGATTTCGGAGGTG
TGGTTGTTACCACATTGGCTTGATTTGGCAAACGTTGAAGTTCTCGCTGCAGATAACACG
AGGGTACCGCTGTACATGCTGATGGTAGCGGTTCACAAAGAGCTGGATAGCGATGATGTT
CCAGACGGTAGATTTGATATAATATTACTATGTAGAGATTCGAGCAGAGAAGTTGGAGAG
TGAAGGAAATTGTTGTTACGAAAGTCAGTGATTATGTATTGTGTAGTATAGTATATTGTA
AGAAATTTTTTTTTCTAGGGAATATGCGTTTTGATGTAGTAGTATTTCACTGTTTTGATT
TAGTGTTTGTTGCACGGCAGTAGCGAGAGACAAGTGGGAAAGAGTAGGATAAAAAAAAAA
AAAAAAAAAAGTAAACATAAAATAAAGGTAGTAAGTAGCTTTTGGTTGAACATCCGGGTA
AGAGACAACAGGGCTTGGAGGAGACGTACATGAGGGCTATTTAGGGCTATTTAGGGCTAT
GTAGAAGTGCTGTAGGGCTAAAGAACAGGGTTTCATTTTCATTTTTTTTTTTAATTTCGG
TCAGAAAGCCGGGTAAGGTATGACAGCGAGAGTAGAGGTAGATGT
>ALS_chrII:817797-823206
ATATATATGTCACTGTATTGCATGCTGGATGGTGTTAGACAAGGCCGTAGGGACATATAG
CATCTAGGAAGTAACCTTGTACGAAAATAGGCAATATTTCCTGTTTAGGCGATTGTGACG
CAGATTTTAGTCCAACGATCTAGCGTCAAGGAATTTTTTTATAGTGGGACATTGCACCAA
GGAAGTAACTTGATACGTCGTGGGTGAATGGGTCTGTTTTCTTATTCGGCGGGGTAATAC
ATTTTTGGGGGAAGTTTGTCTGTCTGACGCGCCATATGTAGGTACGCCAAAAAGGGCCTC
TACTTCGAAGCGCGAGGTCGTATACCTAATAAGGAAATGTAATTTATAACTTTCTATTAT
ATTGGTCTTTTCGAGAGCGGAAGAAGTTATAGGCTAAGCGCAGGCTAAGCGTAGGTCCAT
ATTTAAAGTATCCAAGAGAATATCCACGAAGCGGCTGAGCAACGAACAGAATCCTGGTTC
TCCTCGACTAAGCAGATAGTTAAGATACTGTGCACCATGGAAATTGAAAACGAACGTACG
TACCGACTACTTTATTTTTGCAGGCCGGAAATCAAGCGATGAATGAGACATCCTTCTGTT
TTCTATGTTGGGACAGACAGTCGCTTATCTTAGTGAGATTTCTTATTAACTGAATTTTCT
TTGCTGCTGCTGGAGATTTGCACCTGCATAGCGCAGATTCTGCTTCTTCTCAATAGAGTA
GCTTAATTATTACATTCTTAGATGATGATAAGACGGAAACTGGACAATCTTTTGTTTATA
TTGATGGATTTCTTGTCAAAAAGCATAACAATCAACATACTATTGTTAATTTCGAAACTT
ACAAAAATAAAATGAAAGTTTCCGATAGGCGTAAGTTTGAAAAAGCAAACTTTGACGAGT
TTGAGTCGGCTCTAAATAACAAAAACGACTTGGTACATTGTCCCTCAATAACTTTATTTG
AATCGATCCCCACGGAAGTGCGGTCATTCTACGAAGACGAAAAGTCTGGCCTAATCAAAG
TGGTAAAATTCAGAACTGGTGCAATGGATAGGAAAAAAAAAAAAAAAAAAATTGTCATTT
[truncated: 349,038 more chars]
