# Supplementary material for: Diversity and Distribution of the Subtelomeric Y′ Elements Across Saccharomyces cerevisiae Strains
Source: Genome Biol Evol. 2026 Apr 28;18(5):evag108. doi: 10.1093/gbe/evag108 (PMC13177704; doi:10.1093/gbe/evag108)
Supplement: evag108_Supplementary_Data [file evag108_supplementary_data.zip › Supplementary_data_S2.fasta]

>CEI_chrIII:316070-321114
ATGTAGGTACGCCAAAAAGGGCTCCTCTGTTGACGTAATGAATTACGATCTAGCTTATAT
GTCATAATGTAGTAAGTTTATATATGTTATGTAAAAGTAAGAATCACATAGGTACTGCTT
TTGTACATAGAAACTATAGTTTCTTCACTACTACCGGATTAGAGGTTTGCTACTATATGT
TTTCTGAGAAATGGGTGAATTTTGAGATAATTGTTGGGATTCCATTGTTGATAAAGGCTA
TAATATTAGGTATACAGAATATACTAGAAGTTCTCCTCGAGGAATGAAAGTTTCCGATAG
GCGTAAGTTTGAAAAAGCAAACTTTGACGAGTTGTCCCTCAATAACTTTATTTGAATCGA
TCCGCACGAAAGTGCGGTCATTCTACGAAGACGAAAAGTCTGGTCTAATCAAAGTGGTAA
AATTCAGAACTGGTGCGATGGATAGGAAAAGGTCTTTTGAAAAAATGTACAAAAGTTTCT
GACGTTTGTTGAAGACGAACCAGATTTCCAGGGCGGACCAATCCCTTCAAAGTATCTTAT
TCCCAAGAAAATCAACTTGATGGTCTACACGTTGTTTCAAGTGCATACTTTGAAATTCAA
TAGAAAGGATTACGATACCCTTTCTCTTTTTTACCTCAACAGAGGATACTATAATGAGTT
GAGTTTTCGTGTCCTGGAGCGTTGTTACGAAATAGCGAGTGCCAGGCCGAACGACAGCTC
TACGATGCGTACTTTCACTGACTTTGTTTCTGGCGCACCTATTGTAAGGAAAGGAAATAT
GGATACAATTTGGCACCCTACATGTTTTTGTTACTACACGTGGATGAGCTATCGATTTTT
TCTGCATACCAAGCAAGTTTACCTGGCGAAAAGAAAGTCGACACAGAGCGGACGAGCATG
GCTTGAAAGTATGTAAGTTGAACAACTGGTTGATATTGCCAGCCTCATTTTGCGTAATCG
AGAAGTTTTGTTCAGAGAGCCAAAGCGAGGAATTGACGAGTATCTGGAAAACGATTCTTT
TCTTCAAATATCGTGAAATTGTGCTGCCCAAGTTGAGAAGAGATACTAACCAAATGACCG
CGGCTCTTAAAAATAAAGTCACTGTTGCAATTGACGAGCTTACGGTGCCACTTATGTGGA
GGATACCCTTACCGTTATCCAGAGCTTCAGCTACTCGCTTTTGCCGGTCCTCAGCGCAAC
GTATACGTCGACGATACAACAAGACGCATCCAACTGTACACTGATTACAACAAGAACGGT
TCATCGGAGCCTCGACTAAAGACGCTTGACGGACTCACTTCCGAGCGCTGGATTCAATGG
TTAGGCCTTGAAAGCGACTACCATTGTTCATTCTCTAGTACTCGGAATGCGGAAGACGTA
GTGGCAGGTGAGGCGGCGAGTTCAGATCATCATCAAAAAATTTCAAGAGTAACGTGAAAA
AGGCCCCGAGAGCCCAAGAGGACAAACGATATCCTCGTCGCAGGCCAGAAACTCTTTGGC
AGCTCCTTTGAATTCAGGGACTTGCATCAGTTGCGCTTATGTTATGAAATATACATGGCA
GACACACCCTCTGTGGCAGTACAGGCCCCACCGGGCTATGGTAAGACGGAGTTATTTCAT
CTCCCCTTGATAGCACTGGCATCTAAGGGCGACGTGAAATATGTGTCGTTTCTGTTTGTA
CCGTACACAGTGTTGCTTGCTAATTGCATGATCAGGTTGGGCCGACGCGGTTGCTTGAAT
GTGGCCCCTGTAAGAAACTTTATTGAAGAAGGTTACGATGGCGTTACTGATTTATACGTG
GGGATCTACGATGATCTTGCTAGCACTAATTTCACAGACAGGATAGCTGCGTGGGAGAAT
ATTGTTGAGTGCACCTTTAGGACCAACAACGTAAAATTGGGTTACCTCATTGTAGATGAG
TTTCACAACTTTGAAACGGAGGTCTACCGGCAGTCGCAATTTGGGGGCATAACTAACCTT
GATTTTGACGCTTTTGAGAAAGCAATCTTTTTGAGCGGCACAGCCCCTGAGGTTGTAGCT
GATGCTGCGTTGCAGCGTATTGGGCTTACGGGACTGGCCAAGAAATCGATGGACATCAAC
GAGCTCAAACGGTCGGAAGATCTCAGCAGAGGTCTATCCAGCTATCCAACACGGATGTTT
AATCTAATCAAGGAGAAACTGAGGTGCCTTTAGGGCATGTTCATAAAATTCGGAAGAAAG
TGGAATCACAGCCCGAAGAAGCACTGAAGCTTCTTTTAGCCCTCTTTGAAAGTGAACCAG
AGTCGAAGGCCATTGTAGTTGCAAGCACAACCAACGAAGTGGAAGAATTGGCCTGCTCTT
GGAGAAAGTATTTTAGGGTGGTATGGATACACGGGAAGCTGGGTGCTGCAGAAAAGGTGT
CTCGCACAAAGGAGTTTGTCACTGACGGTAGCATGCAAGTTCTCATCGGAACGAAATTAG
TGACTGAAGGAATTGACATTAAGCAATTGATGATGGTGATCATGCTTGATAATAGACTTA
ATATTATTGAGCTCATTCAAGGTGTAGGGAGACTAAGAGATGGGGGCCTCTGTTATCTAT
TATCTAGAAAAAACAGTTGGGCGGCAAGGAATCGTAAGGGTGAATTACCACCAATTAAGG
AAGGCTGTATAACCGAACAGGTACGCGAGTTCTATGGACTTGAATCAAAGAAAGGAAAAA
AGGGCCAGCATGTTGGATGCTGTGGCTCCAGGACAGACCTGTCTGCTGACACAGTGGAAC
TGATAGAAAGAATGGACAGATTGGCTGAAAAACAGGCGACAGCTTCCATGTCGATCGTTG
CGTTACCGTCTAACTTCCAGGAGAGCAATAGCAGTGACAGGTACAGAAAGTATTGCAGCA
GTGATGAGGACAGCAACACGTGCATTCATGGTAGTGCTAATGCCAGTACTAACGTCAGGA
CTAATGCTACTACCACTGAAAGTACCAACTCCAGCACTAGTGCGACTACCACTGCCAGCA
TCAACGTCAGGACTAGTGCGACTACCACTGCCAGCATCAACGTCAGGACTAGTGCTACTA
CCACTAAAAAGTATCAACTCTAGCACTAATGCTACTACCACTGAAAGTACCAACTCCAAC
ACTAATGCTACTACCACTGAAAGTACCAACTCCAACACTAATGCTACTACCACTGAAAGT
ACCAACTCCAACACTAATGCTACTACCACTGAAAGTACCAACCCAGCACTAATGCTACTA
CCACTGAAAGTACCAACTTCAACACTAGTGCTACTACCACCGAAAGTACCAACTCCAACA
CTAGTGCTACTACCACCGAAAGTACCAACTCCAACACTAGTGCTACTACCACCGAAAGTA
CCAACTCCAACACTAGTGCTACTACCACTGCTAGCACCAACTCCAGCACTAATGCTACTA
CCACTGAAAGTACCAACGCTAGTGCCAAGGAGGACGCCAATAAAGATGGCAATGCTGAGG
ATAATAGATTCCATCCAGTCACCGACATTAACAAAGAGTCGTATAAGCGGGAAAGGGAGT
CAAATGGTTTTGCTAGAGAGAAAGAAACTGAAAGCACAATTTCCCAATACTTCCGAGAAT
ATGAATGTCTTACAGTTTCTTGGATTTCGGTCTGACGAAATTAAACATCTTTTCCTCTAT
GGTATTGACATATACTTCTGCCCAGAGGGAGTGTTCCACAATACGGATTATGCAAGGGCT
GTCAAAAGATGTTCGAGCTCTGTGTCTGTTGGGCTGGCCAGAAAGTATCGTATCGGAGGA
TAGCTTGGGAAGCACTAGCTGTGGAGAGAATGCTGCGAAATGATGAGGAATACAAAGAAT
ACTTGGAAGACATCGAGCCATATCATGGGGACCCTGTAGGATATTTGAAATATTTTAGCG
TAAAAAAGGAGAGAGATCTACTCTCAGATACAGAGAAATTATGGTTGGTACCTGGCCATT
ACTAGAAGAAGAGAAAGAATTAGTGTATTGGATTCGACAAGAGGCAAGCAAGGGAGCCAA
GTTTTCCGCATGTCTGGAAGGCAGATCAAAGAGTTGTATTATAAAGTATGGAGCAACTTG
CGTGAATCGAAGACAGAGGTGCTGCAGTACTTTTTGAACTGGGACGAGAAAAAGTGCCAG
GAAGAATGGGAGGCAAAAGACGATACGGTCTTTGTGGAAGCGCTCGAGAAAGTTGGAGTT
TTTCAGCGTTTGCGTTCCATGACGAGCGCTGGACTGCAGGGTCCGCAGTACGTCAAGCTG
CAGTTTAGCAGGCATCATCGACAGTTGAGGAGCAGATATGAATTAAGTCTAGGAATGCAC
TTGCGAGATCAGATTGCGCTGGGAGTTAGGGCATCTAAAGTGGCGCATTGGACGGCATTC
CTCTCGATGCTGATAGGGCTGTTCTACAATAAAACATTTCGGCAGAAACTGGAGTATCTT
TTGGAGCAGATTTCGGAGGTGTGGTTGTTACCACATTGGCTTGATTTGGCAAACGTTGAA
GTTCTCGCTGCAGATAACACGAAGGTACCACTGTACATGCTGATGGTAGCGGTTCACAAA
GAGCTGGATAGCGATGATGTTCCAGACGGTAGATTTGATATATTATTATGTAGGGATTCG
AGCAGAGAAGTTGGAGAGTGAAGGAAATTGTTGTTACGAAAGTCACTGATTATGTATTGT
GTAGTATAGTATATTGTAAGAAAATAATTTTTTTTGGGGAATATGCGTTTTGATGTAGTA
TTTCACTGTTTTGATTTAGTGTTTGTTGCACGGCAGTAGCGAGAGACAAGTGCGAAGAAG
TGAGATAAAAAGACAGTCTATAAAAAGTAAACATAAAATAAAGGTAGTTAAGTAGGTTTT
GGTTGAAGATCCGGGTAAGAGTCAATAGGGCTTGGAGGAGACGTAAATGAGGGCTATTTA
GGGCTATTTAGGGCTATGTAAAAGTGTTGTAGGGCTAAAGAACAGGATTTCATTTTCATT
TTTTTTTAATTTTGGTCAGAAAGCCGGGTAAGGTGTGACAGCGCGAGTAAAGGTAGATGT
GAAAA
>CEI_chrIV:1495051-1499095
ATGTAGGTACGCCAAAAAGGGCTCCTCTGTTGACGTAATGAATTACGATCTAGCTTATAT
GTCATAATGTAGTAAGTTTATATATGTTATGTAAAAGTAAGAATCACATAGGTACTGCTT
TTGTACATAGAAACTATAGTTTCTTCACTACTACCCGATTAGAGGTTTGCTACTATATGT
TTTCTGAGAAATGGGTGAATTTTGAGATAATTGTTGGGATTCCATTGTTGATAAAGGCTA
TAATATTAGGTATACAGAATATACTAGAAGTTCTCCTCGAGGAATGAAAGTTTCCGATAG
GCGTAAGTTTGAAAAAGCAAACTTTGACGAGTTGTCCCTCAATAACTTTATTTGAATCGA
TCCGCACGGAAGTGCGGTCATTCTACGAAGACGAAAAGTCTGGTCTAATCAAAGTGGTAA
AATTCAGAACTGGTGCGATGGATAGGAAAAGGTCTTTTGAAAAAATGTACAAAAGTTTCT
GACGTTTGTTGAAGACGAACCAGATTTCCAGGGCGGACCAATCCCTTCAAAGTATCTTAT
TCCCAAGAAAATCAACTTGATGGTCTACACGTTGTTTCAAGTGCATACTTTGAAATTCAA
TAGAAAGGATTACGACACCCTTTCTCTTTTTTACCTCAACAGAGGATACTATAATGAGTT
GAGTTTCCGTGTCCTGGAAAGTTGTCACGAAATAGCGAGTGCCAGGCCGAACGACAGCTC
TACGATGCGTACTTTCACTGACTTTGTTTCCGGCGCACCTATTGTAAGGAGTCTTCAGAA
AAGCACCATAAGGAAATATGGATACAATTTGGCACCCTACATGTTTTTGTTACTACACGT
GGATGAGCTATCGATTTTTTCTGCATACCAAGCAAGTTTACCTGGCGAAAAGAAAGTCGA
CACAGAGCGGACGAGCATGGCTTGAAAGTATGTAAGTTGAACAACTGGTTGATATTGCCA
GCCTCATTTTGCGTAATCGAGAAGTTTTGTTCAGAGAGCCAAAGCGAGGAATTGACGAGT
ATCTGGAAAACGATTCTTTTCTTCAAATATCGTGAAATTGTGCTGCCCAAGTTGAGAAGA
GATACTAACCAAATGACCGCGGCTCTTAAAAATAAAGTCACTGTTGCAATTGACGAGCTT
ACGGTGCCACTTATGTGGAGGATACCCTTACCGTTATCCAGAGCTTCAGCTACTCGCTTT
TGCCGGTCCTCAGCGCAATGTATACGTCGACGATACAACAAGAACGGTTCATCGGAGCCT
CGACTAAAGACGCTTGACGGACTCACTTCCGAGCGCTGGATTCAATGGTTAGGCCTTGGA
AGCGACTACCATTGTTCATTCTCCAGTACTCGGAATGCGGAAGACGTAGTGGCAGGTGAG
GCGGCGAGTTCAGATCATCATCAAAAAATTTCAAGAGTAACGTGAAAAAGGCCCCGAGAG
CCCAAGAGGACAAACGATATGCTCGTCGCAGGCCAGAAACTCTTTGGGACTTGCATCAGT
TGCGCCTATGTCATGAAATATACATGGCAGACACACCCTCTGTGGCAGTACAGGCCCCAC
CGGGCTATGATAAGACGGAGTTATTTCACATCGCCCTTAGACGCCAGTGCTATCAAGGCG
AGATGAAATATGTGTTGTTTCCGTACACGGTGTTGCAAATCACATGACTCTCAAAACTTT
ATTGGAGAAGGTTATGGTGGCGCTACCGATTTATACGTGGGGGATACCTCATTGTAGGTG
AGATTGACAACTTTGAGACGGCTAACCTCGATTTTGATGCTTTCGAGAAGGGCGATCTTT
TTGAGCGGCAGAGCACCTGAGGCTGTAGCTGGTGCTGCGTTGCAGCGTATTGGGCTTACA
TCAACAAGCTGCAACGGTCGGGAGATCTCTCAGCAGAGGGCCATCTAATTAAGGAGAAAG
TCGAAGCACTGAAGCTTCTTTTTAACCGTGTTTGAAGTTGAGGCAGAGGCGAAGGGGATT
GTGGTTGGCGGGACGATGGGTCCAGTGGAAGAGTTGGCCTGCTCTTGGAGGGGTATGGAT
ACACGGGTGCTGCAGAAAAAAATGCCTTGCACGGAGGAGTTAGTGCCGGTACCAGTAATG
ATACCTATACTAGGGCTAGTGATGGTACCACACTCAGGACGGGCTGATAGCACCAGCATC
CACAGGGAGTGATGGCACGGACTGTTAACGCCAACACCAGCACCCGCACTCGCACGGAAT
GTTAGCATCGACTGTTAACGCCAACGCCAACACCAACAGAGACTGTTAACGCCAACACCA
ACGCCAACAGCGACTGATAACACCAACGCCAACACCAACGCCAACACCAACGCCAACACC
AACGCCAACACCAACGCCAACACCAACGCCAACACCAACAGCGACTGATAACACCAACGC
CAACACCAACACCAACAGCGACTGATAACACCAACGCCAACACACACGCAAACACCAACA
CCAACAGAGACTGTTAACGCCAACACCAACACCAACAGAGACTGATAACACCAACGCCAA
CACCAACGCCAACAGCGACTGATAACACCAACGCCAACACATACGCCAACATACGCCAAT
ACAAGTGGCAATGCTAAGGGTTATAGATTCGATCCAGTGACAGAGATCAACAAATAGCGA
TATAAGCGAAGAGGGAATCAAGTAGGTTTGCTAGAGAGAAAGAAACTGAAAGCACAATTT
CGCAGCACTTGTGGCCAGAGGGAGTATTCACACAAGGCGGTGGAGGTCAGGATCTGGTGG
GCTGGCTAGAAAGTATGGTATCGGAGGATAGGTTGGGAAGCACTAGCTGTGGAGAGAATG
CTGCGAAATGACGAGGAATACAAAGAATACTTGGAAGACATCGAGCCATATCATGGGGAC
CCTGTAGGATATTTGAAATATTTTAGCGTAAAAAGGAGAGAGATCTACTCTCAGATACAG
ATAAATTATGGTTGGTACCTGGCCATTACTAGAAGAAGAGAAAGAATTAGTGTATTGGAT
TCGACAAGAGGCAAGCAAGGGAGCCAAGTTTTCCGCATGTCTGGAAGGCAGATCAAAGAG
TTGTATTATAAAGTATGGAGCAACTTGCGTGAATCGAAGACAGAGGTGCTGCAGTACTTT
TTGAACTGGGACGAGAAAAGTGCCAGGAAGAATGGGAGGCAAAAGACGATACGGTCTTTG
TGGAAGCGCTCGAGAAAGTTGGAGTTTTTCAGCGTTTGCGTTCCATGACGAGCGCTGGAC
TGCAGGGTCCGCAGTACGTCAAGCTGCAGTTTAGCAGGCATCATCGACAGTTGAGGAGCA
GATATGAATTAAGTCTAGGAATGCACTTGCGAGATCAGATTGCGCTGGGAGTTGGGGCAT
CTAAAGTGGCGCATTGGACGGCATTCCTCTCGATGCTGATAGGGCTGTTCTACAATAAAA
CATTTCGGCAGAAACTGGAGTATCTTTTGGAGCAGATTTCGGAGGTGTGGTTGTTACCAC
ATTGGCTTGATTTGGCAAACGTTGAAGTTCTCGCTGCAGATAACACGAAGGTACCACTGT
ACATGCTGATGGTAGCGGTTCACAAAGAGCTGGATAGCGATGATGTTCCAGACGGTAGAT
TTGATATATTATTATGTAGGGATTCGAGCAGAGAAGTTGGAGAGTGAAGGAAATTGTTGT
TACGAAAGTCACTGATTATGTATTGTGTAGTATAGTATATTGTAAGAAATTTTTTTTCTA
GGGAATATGTGTTTTGATGTAGTATTTCACTGTTTTGATTTAGTGTTTGTTGCACGGCAG
TAGCGAGAGACAAGTGCGAAGAAGTGGGATAAAAAGACAGTCTATAAAAAGTAAACATAA
AATAAAGATAGTGAGTAGCTTTTAGCTGAAACTCCGGGTAAGAGTCAATAGGGCTTGGAG
GAGACGTAAATGAGGGCTATTTAGGGCTATTTAGGGCTATGTAAAAGTGTTGTAGGGCTA
AAGAACAGGATTTCATTTTCATTTTTTTAATTTCGGTGAAAAAGCCGGGTAAGATGTGAC
AGCGCGAGTAAAGGTAGATGTGAAA
>CEI_chrIX:323-6993
ATATCTATGTCACCTTATTGCATGCTGGATGGTGTTAGACAAGGCCGTAGGGACATATAG
CATCTAGGAAGTAACCTTGTACGAAAATAGGCAATATTTCCTGTTTAGGCGATTGTGACG
CAGATTTTAGCCCAAAGATCTAGCGTCAAGGAATTTTTTTATAGTGGGATATTGCACCAA
GGAAGTAACTTGATACGTCGTTGGTGAATGGGTCTGTTTTCTTATTCGGCGGGGTAATAC
ATTTTGGGGAAGTTTGTCTGTCTGACGCGCCATATGTAGGTCCGCCAAAAAAGGGCTCCT
TTACTTCGAAGCGCGAGGTCGTATACCTAATAAGGAAATGTAATTTATAACTTTTTATTA
TATTGGTCTTTTCGAGAGCGGAAGAAGTTGTAGGCTAAGCGCAGGCTAAGCGTAGGTCCA
TGTTTAAAGTATCCAAGAGAATATCCACGAAGCGGCTGAGCAACGAACAGAATCCTGGTT
CTCCTCGACTAAGCAGATAGTTAAGATACTGTGCACCATGGAAATTGAAAACGAAAGTAC
GTACCGACTACTTTATTTTTGCAGGCCGGAAATCAAGCGATGAATGAGACATCCTTCTGT
TTTCTATGTTGTGCTCGAAGGAGATAGACAGTCGCTTATCTTAGTGAGATTTCTTATTAA
CTGAATTTTCTTTGCTGCTGCTAGAGATTTGCACCTGCATAGCGCAGATTCTGCATCTTC
TCAATAGCTTAATTATTACATTCTTAGATGATGATAAGACGGAAACTGGACAATCTTTTG
TTTATATTGATGGATTTCTTGTCAAAAAGCATAACAATCAACATACTATTGTTAATTTCG
AAACTTACAAAAATAAAATGAAAGTTTCCGATAGGCGTAAGTTTGAAAAAGCAAACTTTG
ACGAGTTTGAGTCGGCTCTAAATAACAAAAACGACTTGGTACATTGTCCCTCAATAACTT
TATTTGAATCGATCCGCACGGAAGTGCGGTCATTCTACGAAGACGAAAAGTCTGGCCTAA
TCAAAGTGGTAAAATTCAGAACTGGTGCAATGGATAGGAAAAGGTCTTTTGAAAAAATTG
TCATTTCGGTCATGGTCGGGAAAAATGTACAAAAGTTCCTGACGTTTGTTGAAGACGAAC
CAGATTTCCAGGGCGGACCAATCCCTTCAAAGTATCTTATTCCCAAGAAAATCAACTTGA
TGGTCTACACGTTGTTTCAAGTGCATACTTTGAAATTCAATAGAAAGGATTACGACACCC
TTTCTCTTTTTTACCTCAACAGAGGATACTATAATGAGTTGAGTTTCCGTGTCCTGGAAC
GTTGTCACGAAATAGCGAGTGCCAGGCCGAACGACAGCTCTACGATGCGTACTTTCACTG
ACTTTGTTTCCGGCGCACCTATTGTAAGGAGTCTTCAGAAAAGCACCATAAGGAAATATG
GGTACAATTTGGCACCCTATATGTTTTTGTTACTACACGTAGATGAGCTATCGATTTTTT
CTGCATACCAAGCAAGTTTACCTGGCGAAAAGAAAGTCGACACAGAGCGGCTGAAGCGTG
ATCTATGCCCACGTAAACCCATTGAGATAAAGTACTTTTCACAGATATGTAACGATATGA
TGAACAAAAAGGACCGATTGGGTGATATTTTGCATATTATCTTGCGAGCATGTGCACTCA
ATTTCGGGGCGGGTCCCCGTGGTGGCGCTGGTGACGAAGAGGATCGATCTATTACGAATG
AAGAACCCATTATTCCCTCTGTGGACGAGCATGGCCTGAAAGTATGTAAGTTGCGCAGTC
CTAACACTCCACGAAGACTCAGAAAAACACTAGATGCCGTGAAAGCTTTATTGGTGTCCT
CTTGTGCTTGTACCGCAAGGGATTTAGATATATTTGATGACAACAACGGCGTTGCAATGT
GGAAATGGATCAAAATTCTGTACCACGAAGTAGCGCAGGAAACCACGCTGAAGGACTCTT
ATAGAATAACTTTGGTACCTTCTTCTGATGGTATATCAGTATGTGGAAAACTTTTTAATC
GCGAGTATGTCCGCGGCTTTTACTTTGCATGCAAGGCTCAGTTCGATAACCTTTGGGGAG
AGTTGAACAACTGCTTTTATATGCCTACAGTGGTTGATATTGCCAACCTCATTTTGCGTA
ATCGAGAAGTTTTGTTCAGAGAACCGAAGCGAGGAATTGACGAGTATCTGGAAAACGATT
CTTTTCTTCAAATGATACCTGTTAAATATCGTGAAATTGTGCTGCCCAAGTTGAGAAGAG
ATACTAACAAAATGACCGCGGCTCTTAAAAAATAAAGTCGCTGTTGCAATTGACGAGCTT
ACGGTGCCACTTATGTGGATGATCCATTTTGCCGTAGGATACCCTTACCGTTATCCAGAG
CTTCAGCTACTCGCTTTTGCCGGTCCTCAGCGCAACGTATACGTCGATGATACAACAAGA
CGCATCCAACTGTACACTGATTACAACAAGAACGGTTCATCGGAGCCTCGACTAAAGACG
CTTGACGGACTCACTTCAGATTACGTGTTTTATTTTGTCACTGTGCTAAGGCAAATGCAA
ATATGTGCGCTTGGTAACAGTTATGACGCTTTTAATCATGATCCTTGGATGGATGTGGTG
GGATTTGAGGATCCAGATCAAGTAACAAATCGAGACATTTCGAGGATAGTTTTGTATTCC
TACATGTTTCTGAATACCGCGAAGGGCTGTCTGGTTGAATACGCAACTTTTCGGCAGTAC
ATGAGGGAACTTCCGAAGAATGCACCTCAGAAGCTGAATTTTCGGGAGATGCGTCAGGGG
TTGATTGCCCTAGGACGGCACTGCGTAGGTAGCAGATTTGAAACAGATTTGTACGAGTCG
GCGACGAGTGAACTCATGGCCAATCATTCCGTTCAAACAGGGCGAAATATTTACGGTGTG
GATTCCTTTTCGTTAACTAGTGTCAGTGGGACGACCGCCACTTTATTGCAGGAACGAGCT
TCCGAGCGCTGGATTCAGTGGTTAGGCCTTGAAAGCGACTACCATTGTTCATTCTCCAGT
ACTCGGAATGCGGAAGACGTAGTGGCAGGTGAGGCGGCGAGTTCAGATCATCATCAAAAA
TTTTCAAGAGTAACGCGAAAAAGGCCCCGAGAGCCCAAGAGTGCAAACGATATCCTCGTC
GCAGGCCAGAAACTCTTTGGCAGCTCCTTTGAATTCAGGGACTTGCATCAGTTGCGCTTA
TGTTATGAAATATACATGGCAGACACACCCTCTGTGGCAGTACAGGCCCCACCGGGCTAT
GGTAAGACGGAGCTATTTCATCTCCCCTTGATAGCACTGGCGTCTAAGGGCGACGTGAAA
TATGTGTCGTTTCTGTTTGTACCGTACACAGTGTTGCTTGCTAATTGCATGATCAGGTTG
GGCCGACGCGGTTGCTTGAATGTGGCCCCTGTAAGAAACTTTATTGAAGAAGGTTACGAT
GGCGTTACTGATTTATACGTGGGGATCTACGATGATCTTGCTAGCACTAATTTCACAGAC
AGGATAGCTGCGTGGGAGAATATTGTTGAGTGCACCTTTAGGACCAACAACGTAAAATTG
GGTTACCTCATTGTAGATGAGTTTCACAACTTTGAAACGGAGGTCTACCGGCAGTCGCAA
TTTGGGGGCATAACTAACCTTGATTTTGACGCTTTTGAGAAAGCAATCTTTTTGAGCGGC
ACAGCCCCTGAGGCTGTAGCTGATGCTGCGTTGCAGCGTATTGGGCTTACGGGACTGGCC
AAGAAATCGATGGACATCAACGAGCTCAAACGGTCGGAAGATCTCAGCAGAGGTCTATCC
AGCTATCCAACACGGATGTTTAATCTAATCAAGGAGAAATCCGAGGTGCCTTTAGGGCAT
GTTCATAAAATTCGGAAGAAAGTGGAATCACAGCCCGAAGAAGCACTGAAGCTTCTTTTA
GCCCTCTTTGAAAGTGAACCAGAGTCGAAGGCCATTGTAGTTGCAAGCACAACCAACGAA
GTGGAAGAATTGGCCTGCTCTTGGAGAAAGTATTTTAGGGTGGTATGGATACACGGGAAG
CTGGGTGCTGCAGAAAAGGTGTCTCGCACAAAGGAGTTTGTCACTGACGGTAGCATGCAA
GTTCTCATCGGAACGAAATTAGTGACTGAAGGAATTGACATTAAGCAATTGATGATGGTG
ATCATGCTTGATAATAGACTTAATATTATTGAGCTCATTCAAGGTGTAGGGAGACTAAGA
GATGGGGGCCTCTGTTATCTATTATCTAGAAAAAACAGTTGGGCGGCAAGGAATCGTAAG
GGTGAATTACCACCAATTAAGGAAGGCTGTATAACCGAACAGGTACGCGAGTTCTATGGA
CTTGAATCAAAGAAAGGAAAAAAGGGCCAGCATGTTGGATGCTGTGGCTCCAGGACAGAC
CTGTCTGCTGACACAGTGGAACTGATAGAAAGAATGGACAGATTGGCTGAAAAACAGGCG
ACAGCTTCCATGTCGATCGTTGCGTTACCGTCTAACTTCCAGGAGAGCAATAGCAGTGAC
AGGTACAGAAAGTATTGCAGCAGTGATGAGGACAGCAACACGTGCATTCATGGTAGTGCT
AATGCCAGTACTAACGTCAGGACTAATGCTACTACCACTGCCAGCATCAACGTCAGGACT
AGTGCTACTACCACTGAAAGTACCAACTCCAGCACTAGTGCGACTACCACTGCCAGCATC
AACGTCAGGACTAGTGCGACTACCACTGCCAGCATCAACGTCAGGACTAGTGCTACCACC
ACTAAAAGTATCAACTCCAGCACTAATGCTACTACCACTGAAAGTACCAACTTCAACACT
AGTGCTACTACCACCGAAAGTACCAACTCCAACACTAGTGCTACTACCACCGAAAGTACC
AACTCCAACACTAGTGCTACTACCACCGAAAGTACCAACTCCAACACTAGTGCTACTACC
ACCGAAAGTACCAACTCCAACACTAGTGCTACTACCACTGCTAGCACCAACTCCAGCACT
AATGCTACTACCACTGAAAGTACCAACGCTAGTGCCAAGGAGGACGCCAATAAAGATGGC
AATGCTGAGGATAATAGATTCCATCCAGTCACCGACATTAACAAAGAGTCGTATAAGCGG
AAAGGGAGTCAAATGGTTTTGCTAGAGAGAAAGAAACTGAAAGCACAATTTCCCAATACT
TCCGAGAATATGAATGTCTTACAGTTTCTTGGATTTCGGTCTGACGAAATTAAACATCTT
TTCCTCTATGGTATTGACATATACTTCTGCCCAGAGGGAGTGTTCACACAATACGGATTA
TGCAAGGGCTGTCAAAAGATGTTCGAGCTCTGTGTCTGTTGGGCTGGCCAGAAAGTATCG
TATCGGAGGATAGCTTGGGAAGCACTAGCTGTGGAGAGAATGCTGCGAAATGATGAGGAA
TACAAAGAATACTTGGAAGACATCGAGCCATATCATGGGGACCCTGTAGGATATTTGAAA
TATTTTAGCGTAAAAAAGGAGAGAGATCTACTCTCAGATACAGAGAAATTATGGTTGGTA
CCTGGCCATTACTAGAAGAAGAGAAACAATTAGTGTATTGGATTCGACAAGAGGCAAGCA
AGGGAGCCAGGTTTTCCGCATGTCTGGAAGGCAGATCAAAGAGTTGTATTATAAAGTATG
GAGCAACTTGCGTGAATCGAAGACAGAGGTGCTGCAGTACTTTTTGAACTGGGACGAGAA
AAGTGCCAGGAAGAATGGGAGGCAAAAGACGATACGGTCTTTGTGGAAGCGCTCGAGAAA
GTTGGAGTTTTTCAGCGTTTGCGTTCCATGACGAGCGCTGGACTGCAGGGTCCGCAGTAC
GTCAAGCTGCAGTTTAGCAGGCATCATCGACAGTTGAGGAGCAGATATGAATTAAGTCTA
GGAATGCACTTGCGAGATCAGATTGCGCTGGGAGTTAGGGCATCTAAAGTGGCGCATTGG
ACGGCATTCCTCTCGATGCTGATAGGGCTGTTCTACAATAAAACATTTCGGCAGAAACTG
GAGTATCTTTTGGAGCAGATTTCGGAGGTGTGGTTGTTACCACATTGGCTTGATTTGGCA
AACGTTGAAGTTCTCGCTGCAGATAACACGAAGGTACCACTGTACATGCTGATGGTAGCG
GTTCACAAAGAGCTGGATAGCGATGATGTTCCAGACGGTAGATTTGATATATTATTATGT
AGGGATTCGAGCAGAGAAGTTGGAGAGTGAAGGAAATTGTTGTTACGAAAGTCACTGATT
ATGTATTGTGTAGTATAGTATATTGTAAGAAATTTTTTTTTTTCTAGGGAATATGTGTTT
TGATGTAGTATTTCACTGTTTTGATTTAGTGTTTGTTGCACGGCAGTAGCGAGAGACAAG
TGCGAAGAAGTGGGATAAAAAGACAGTCTATAAAAAGTAAACATAAAATAAAGATAGTGA
GTAGCTTTTAGCTGAAACTCCGGGTAAGAGTCAATAGGGCTTGGAGGAGACGTAAATGAG
GGCTATTTAGGGCTATTTAGGGCTATGTAAAAGTGTTGTAGGGCTAAAGAACAGGATTTC
ATTTTCATTTTTTTAATTTCGGTGAAAAAGCCGGGTAAGATGTGACAGCGCGAGTAAAGG
TAGATGTGAAA
>CEI_chrIX:7180-11982
ATGTAGGTACGCCAAAAAGGGCTCCTCTGTTGACGTAGTGAATTACGATCTAGCTTATAT
GTCATAATGTAGTAAGTTTATTGGACCTTTCTATATGTTATGTAAAAGTAAGAATCACAT
AGGTACTGCTTTTGTACATAGAAACTATAGTTTCTTCACTACTACCCGATTAGAGGTTTG
CTACTATATGTTTTCTGAGAAATGGGTGAATTTTGAGATAATTGTTGGGATTCCATTGTT
GATAAAGGCTATAATATTAGGTATACAGAATATACTAGAAGTTCTCCTCGAGGAATGAAA
GTTTCCGATAGGCGTAAGTTTGAAAAAGCAAACTTTGACGAGTTGTCCCTCAATAACTTT
ATTTGAATCGATCCGCACGGAAGTGCGGTCATTCTACGAAGACGAAAAGTCTGGTCTAAT
CAAAGTGGTAAAATTCAGAACTGGTGCGATGGATAGGAAAAGGTCTTTTGAAAAAATGTA
CAAAAGTTTCTGACGTTTGTTGAAGACGAACCAGATTTCCAGGGCGGACCAATTCCTTCA
AAGTATCTTATTCCCAAGAAAATCAACTTGATGGTCTACACGTTGTTTCAAGTGCATACT
TTGAAATTCAATAGAAAGGATTACGATACCCTTTCTCTTTTTACCTCAACAGAGGATACT
ATAATGAGTTGAGTTTTCGTGTCCTGGAGCGTTGTTACGAAATAGCGAGTGCCAGGCCGA
ACGACAGCTCTACGATGCGTACTTTCACTGACTTTGTTTCTGGCGCACCTATTGTAAGGA
AAGGAAATATGGATACAATTTGGCACCCTACATGTTTTTGTTACTACACGTGGATGAGCT
ATCGATTTTTTCTGCATACCAAGCAAGTTTACCTGGCGAAAAGAAAGTCGACACAGAGCG
GACGAGCATGGCTTGAAAGTATGTAAGTTGAACAACTGGTTGATATTGCCAGCCTCATTT
TGCGTAATCGAGAAGTTTTGTTCAGAGAGCCAAAGCGAGGAATTGACGAGTATCTGGAAA
ACGATTCTTTTCTTCAAATGATACCTGTTAAATATCGTGAAATTGTGCTGCCCAAGTTGA
GAAGAGATACTAACAAAATGACCGCGGCTCTTAAAAATAAAGTCGCTGTTGCAATTGACG
AGCTTACGGTGCCACTTATGTGGATGATCCATTTTGCCGTAGGATACCCTTACCGTTATC
CAGAGCTTCAGCTACTCGCTTTTGCCGGTCCTCAGCGCAACGTATACGTCGATGATACAA
CAAGACGCATCCAACTGTACACTGATTACAACAAGAACGGTTCATCGGAGCCTCGACTAA
AGACGCTTGACGGACTCACTTCAGATTACGTGTTTTATTTTGTCACTGTGCTAAGGCAAA
TGCAAATATGTGCGCTTGGTAACAGTTATGACGCTTTTAATCATGATCCTTGGATGGATG
TGGTGGGATTTGAGGATCCAGATCAAGTAACAAATCGAGACATTTCGAGGATAGTTTTGT
ATTCCTACATGTTTCTGAATACCGCGAAGGGCTGTCCGGTTGAATACGCAACTTTTCGGC
AGTACATGAGGGAACTTCCGAAGAATGCACCTCAGAAGCTGAATTTTCGGGAGATGCGTC
AGGGGTTGATTGCCCTAGGACGGCACTGCGTAGGTAGCAGATTTGAAACAGATTTGTACG
AGTCGGCGACGAGTGAACTCATGGCCAATCATTCCGTTCAAACAGGGCGAAATATTTACG
GTGTGGATTCCTTTTCGTTAACTAGTGTCAGTGGGACGACCGCCACTTTATTGCAGGAAC
GAGCTTCCGAGCGCTGGATTCAATGGTTAGGCCTTGAAAGCGACTACCATTGTTCATTCT
CTAGTACTCGGAATGCGGAAGACGTAGTGGCAGGTGAGGCGGCGAGTTCAGATCATCATC
AAAAAATTTCAAGAGTAACGCGAAAAAGGCCCCGAGAGCCCAAGAGTACAAACGATATCC
TCGTCGCAGGCCAGAAACTCTTTGGCAGCTCCTTTGAATTCAGGGACTTGCATCAGTTGC
GCTTATGTTATGAAATATACATGGCAGACACACCCTCTGTGGCAGTACAGGCCCCACCGG
GCTATGGTAAGACGGAGTTATTTCATCTCGCCTTGATAGCACTGGCGTCTAAGGGCGATG
TGAAATATGTGTTGTTTCCGTACACGGTGTTGCAATCACATGACTCTCAAAACTTTATTG
GAGAAGGTTATGGTGGCGCTACTGATTTATACGTGGGGGATACCTCATTGTAGGTGAGAT
TGACAACTTTGAGACGGCTAACCTCGATTTTGATGCTTTCGAGAAGGGCGATCTTTTTGA
GCGGCAGAGCACCTGAGGCTGTAGCTGGTGCTGCGTTGCAGCGTATTGGGCTTACATCAA
CAAGCTGCAACGGTCGGGAGATCTCTCAGCAGAGGGCCATCTAATTAAGGAGAAAGTCGA
AGCACTGAAGCTTCTTTTTAACCGTGTTTGAAGTTGAGGCAGAGGCGAAGGGGATTGTGG
TTAGCGGGACGATGGGTCCAGTGGAAGAGTTGGCCTGCTCTTGGAGGGGTATGGATACAC
GGGTGCTGCAGAAAAAAATGCCTTGCACGGAGGAGTTAGTGCCGGTACAAGTAATGATAC
CTATACTAGGGCTAGTGATGGTACCACACTCAGGACGGGCTGATAGCACCAGCATCCACA
GGGAGTGATGGCACGGACTGTTAACGCCAACACCAGCACCCGCACTCGCACGGAATGTTA
GCATCGACTGTTAACGCCAACACCAACACCAACAGAGACTGATAACACCAACGCCAACGC
CAACAGCGACTGATAACACCAACGCCAACACACACGCCAACAGCGACTGATAACACCAAC
GCCAACGCACACGCAAACACACACGCAAACACCAACACCAACAGCGACTGATAACACCAA
CGCCAACGCACACGCAAACACACACGCAAACACAAACACCAACAGCGACTGATAACACCA
ACGCCAACACACACGCCAACAGCGACTGATAACACCAACGCCAACGCACACGCAAACACA
CACGCAAACACCAACACCAACAGCGACTGATAACACCAACGCCAACGCACACGCAAACAC
ACACGCAAACACAAACACCAACAGCGACTGATAACACCAACGCCAACACACACGCCAACA
CACACGCCAATAGCGACTGATAACGCCAACACCAACACACACGCCAACACACACGCCAAT
AGCGACTGATAACGCCAACACCAACACCAACAGCGACTGATAACACCAACGCACACCCAC
ACGCAAACACACACGCCAACATACGCCAATACAAGTGGCAATGCTAAGGGTTATAGATTC
GATCCAGTGACAGAGATCAACAAATAGCGATATAAGCGAAGAGGGAATCAAGTAGGTTTG
CTAGAGAGAAAGAAACTGAAAGCACAATTTCGCAGCACTTGTGGCCAGAGGGAGTATTCA
CACAAGGCGGTGGAGGTCAGGATCTGGTGGGCTGGCTAGAAAGTATGGTATCGGAGGATA
GGTTGGGAAGCACTAGCTGTGGAGAGAATGCTGCGAAATGACGAGGAATACAAAGAATAC
TTGGAAGACATCGAGCCATATCATGGGGACCCTGTAGGATATTTGAAATATTTTAGCGTA
AAAAGGAGAGAGATCTACTCTCAGATACAGAGAAATTATGGTTGGTACCTGGCCATTACT
AGAAGAAGAGAAAGAATTAGTGTATTGGATTCGACAAGAGGCAAGCAAGGGAGCCAAGTT
TTCCGCATATCTGGAAGGCAGATCAAAGAGTTGTATTTTAAAGTATGGAGCAACTTGAGT
GAATCGAAGACAGAGGTGCTGCAGTACTTTTTGAACTGGGACGAGAAAAAGTGCCAGGAA
GAATGGGAGGCAAAAGACGATACGGTTGTTGTGGAAGCGCTCGAGAAAGTTGGAGTTTTT
CAGCGTTTGCGTTCCATGACGAGCGCTGGACTGCAGGGTCCGCAGTACGTCAAGCTGCAG
TTTAGCAGGCATCATCGACAGTTGAGGAGCAGATATGAATTAAGTCTAGGAATGCACTTG
CGAGATCAGATTGCGCTGGGAGTTAGGGCATCTAAAGTGGCGCATTGGACGGCATTCCTC
TCGATGCTGATAGGGCTGTTCTACAATAAAACATTTCGGCAGAAACTGGAGTATCTTTTG
GAGCAGATTTCGGAGGTGTGGTTGTTACCACATTGGCTTGATTTGGCAAACGTTGAAGTT
CTCGCTGCAGATAACACGAAGGTACCACTGTACATGCTGATGGTAGCGGTTCACAAAGAG
CTGGATAGCGATGATGTTCCAGACGGTAGATTTGATATATTATTATGTAGGGATTCGAGC
AGAGAAGTTGGAGAGTGAAGGAAATTGTTGTTACGAAAGTCACTGATTATGTATTGTGTA
GTATAGTATATTGTAAGAAAATAATTTTTTTTGGGGAATATGCGTTTTGATGTAGTATTT
CACTGTTTTGATTTAGTGTTTGTTGCACGGCAGTAGCGAGAGACAAGTGCGAAGAAGTGA
GATAAAAAGACAGTCTATAAAAAGTAAACATAAAATAAAGGTAGTTAAGTAGGTTTTGGT
TGAAGATCCGGGTAAGAGTCAATAGGGCTTGGAGGAGACGTAAATGAGGGCTATTTAGGG
CTATTTAGGGCTATGTAAAAGTGTTGTAGGGCTAAAGAACAGGATTTCATTTTCATTTTT
TTTTTAATTTCGGTCAGAAAGCCGGGTAAGGTGTGACAGCGCGAGTAAAGGTAGATGTGA
AAA
>CEI_chrIX:446931-451800
ATGTAGGTACGCCAAAAAGGGCTCCTCTGTTGACGTAATGAATTACGATCTAGCTTATAT
GTCATAATGTAGTAAGTTTATTGGACCTTTCTATATGTTATGTAAAAGTAAGAATCACAT
AGGTACTGCTTTTGTACATAGAAACTATAGTTTCTTCACTACTACCCGATTAGAGGTTTG
CTACTATATGTTTTCTGAGAAATGGGTGAATTTTGAGATAATTGTTGGGATTCCATTGTT
GATAAAGGCTATAATATTAGGTATACAGAATATACTAGAAGTTCTCCTCGAGGAATGAAA
GTTTCCGATAGGCGTAAGTTTGAAAAAGCAAACTTTGACGAGTTGTCCCTCAATAACTTT
ATTTGAATCGATCCGCACGGAAGTGCGGTCATTCTACGAAGACGAAAAGTCTGGTCTAAT
CAAAGTGGTAAAATTCAGAACTGGTGCGATGGATAGGAAAAGGTCTTTTGAAAAAATGTA
CAAAAGTTTCTGACGTTTGTTGAAGACGAACCAGATTTCCAGGGCGGACCAATCCCTTCA
AAGTATCTTATTCCCAAGAAAATCAACTTGATGGTCTACACGTTGTTTCAAGTGCATACT
TTGAAATTCAATAGAAAGGATTACGACACCCTTTCTCTTTTTTACCTCAACAGAGGATAC
TATAATGAGTTGAGTTTTCGTGTCCTGGAGCGTTGTTACGAAATAGCGAGTGCCAGGCCG
AACGACAGCTCTACGATGCGTACTTTCACTGACTTTGTTTCTGGCGCACCTATTGTAAGG
AAAGGAAATATGGATACAATTTGGCACCCTACATGTTTTTGTTACTACACGTGGATGAGC
TATCGATTTTTTCTGCATACCAAGCAAGTTTACCTGGCGAAAAGAAAGTCGACACAGAGC
GGACGAGCATGGCTTGAAAGTATGTAAGTTGAACAACTGGTTGATATTGCCAGCCTCATT
TTGCGTAATCGAGAAGTTTTGTTCAGAGAGCCAAAGCGAGGAATTGACGAGTATCTGGAA
AACGATTCTTTTCTTCAAATATCGTGAAATTGTGCTGCCCAAGTTGAGAAGAGATACTAA
CCAAATGACCGCGGCTCTTAAAAATAAAGTCACTGTTGCAATTGACGAGCTTACGGTGCC
ACTTATGTGGAGGATACCCTTACCGTTATCCAGAGCTTCAGCTACTCGCTTTTGCCGGTC
CTCAGCGCAACGTATACGTCGACGATACAACAAGAACGGTTCATCGGAGCCTCGACTAAA
GACGCTTGACGGACTCACTTCCGAGCGCTGGATTCAATGGTTAGGCCTTGGAAGCGACTA
CCATTGTTCATTCTCTAGTACTCGGAATGCGGAAGACGTAGTGGCAGGTGAGGCGAGTTC
AGATCATCATCGAAAAATTTCAAGAGTAACGTGAAAAAGGCCCCGAGAGCCCAAGAGTAC
AAACGATATCCTCGTCGCAGGCCAGAAACTCTTTGGCAGCTCCTTTGAATTCAGGGACTT
GCATCAGTTGCGCTTATGTTATGAAATATACATGGCAGACACACCCTCTGTGGCAGTACA
GGCCCCACCGGGCTATGGTAAGACGGAGTTATTTCATCTCCCCTTGATAGCACTGGCATC
TAAGGGCGACGTGAAATATGTGTCGTTTCTGTTTGTACCGTACACAGTGTTGCTTGCTAA
TTGCATGATCAGGTTGGGCCGACGCGGTTGCTTGAATGTGGCCCCTGTAAGAAACTTTAT
TGAAGAAGGTTACGATGGCGTTACTGATTTATACGTGGGGATCTACGATGATCTTGCTAG
CACTAATTTCACAGACAGGATAGCTGCGTGGGAGAATATTGTTGAGTGCACCTTTAGGAC
CAACAACGTAAAATTGGGTTACCTCATTGTAGATGAGTTTCACAACTTTGAAACGGAGGT
CTACCGGCAGTCGCAATTTGGGGGCATAACTAACCTTGATTTTGACGCTTTTGAGAAAGC
AATCTTTTTGAGCGGCACAGCCCCTGAGGCTGTAGCTGATGCTGCGTTGCAGCGTATTGG
GCTTACGGACTGGCCAAGAAATCGATGGACATCAACGAGCTCAAACGGTCGGAAGATCTC
AGCAGAGGTCTATCCAGCTATCCAACACGGATGTTTAATCTAATCAAGGAGAAATCCGAG
GTGCCTTTAGGGCATGTTCATAAAATTCGGAAGAAAGTGGAATCACAGCCCGAAGAAGCA
CTGAAGCTTCTTTTAGCCCTCTTTGAAAGTGAACCAGAGTCGAAGGCCATTGTAGTTGCA
AGCACAACCAACGAAGTGGAAGAATTGGCCTGCTCTTGGAGAAAGTATTTTAGGGTGGTA
TGGATACACGGGAAGCTGGGTGCTGCAGAAAAGGTGTCTCGCACAAAGGAGTTTGTCACT
GACGGTAGCATGCAAGTTCTCATCGGAACGAAATTAGTGACTGAAGGAATTGACATTAAG
CAATTGATGATGGTGATCATGCTTGATAATAGACTTAATATTATTGAGCTCATTCAAGGT
GTAGGGAGACTAAGAGATGGGGGCCTCTGTTATCTATTATCTAGAAAAAACAGTTGGGCG
GCAAGGAATCGTGGGGTGAATTACCACCAATTAAGGAAGGCTGTATAACCGAACAGGTAC
GCGAGTTCTATGGACTTGAATCAAAGAAAGGAAAAAAGGGCCAGCATGTTGGATGCTGTG
GCTCCAGGACAGACCTGTCTGCTGACACAGTGGAACTGATAGAAAGAATGGACAGATTGG
CTGAAAAACAGGCGACAGCTTCCATGTCGATCGTTGCGTTACCGTCTAACTTCCAGGAGA
GCAATAGCAGTGACAGGTACAGAAAGTATTGCAGCAGTGATGAGGACAGCAACACGTGCA
TTCATGGTAGTGCTAATGCCAGTACTAACGTCAGGACTAATGCTACTACCACTGCCAGCA
TCAACGTCAGGACTAGTGCTACTACCACTGAAAGTACCAACTCCAGCACTAGTGCGACTA
CCACTGCCAGCATCAACGTCAGGACTAGTGCGACTACCACTGCCAGCATCAACGTCAGGA
CTAGTGCTACTACCACTAAAAGTATCAACTCTAGCACTAATGCTACTACCACTGAAAGTA
CCAACTCCAACACTAATGCTACTACCACTGAAAGTACCAACTCCAGCACTAATGCTACTA
CCACTGAAAGTACCAACTTCAACACTAGTGCTACTACCACCGAAAGTACCAACTCCAACA
CTAGTGCTACTACCACCGAAAGTACCAACTCCAACACTAGTGCTACTACCACCGAAAGTA
CCAACTCCAACACTAGTGCTACTACCACTGCTAGCACCAACTCCAGCACTAATGCTACTA
CCACTGAAAGTACCAACGCTAGTGCCAAGGAGGACGCCAATAAAGATGGCAATGCTGAGG
ATAATAGATTCCATCCAGTCACCGACATTAACAAAGAGTCGTATAAGCGGAAAGGGAGTC
AAATGGTTTTGCTAGAGAGAAAGAAACTGAAAGCACAATTTTGCAGCACTTGTGGCCAGA
GGGAGCATTCACACAAGACGGTGGAGGTCAGGATCTGGTGGGCTGGCCAGAAAGTATGGT
ATCGGAGGATAGGTTGGGAAGCACTAGCTGTGGAGAGAATGCTGCGAAATGACGAGGAAT
ACAAAGAATACTTGGAAGACATCGAGCCATATCATGGGGACCCTGTAGGATATTTGAAAT
ATTTTAGCGTAAAAAGGAGAGAGATCTACTCTCAGATACAGAGAAATTATGGTTGGTACC
TGGCCATTACTAGAAGAAGAGAAAGAATTAGTGTATTGGATTCGACAAGAGGCAAGCAAG
GGAGCCAAGTTTTCCGCATGTCTGGAAGGCAGATCAAAGAGTTGTATTATAAAGTATGGA
GCAACTTGCGTGAATCGAAGACAGAGGTGCTGCAGTACTTTTTGAACTGGGACGAGAAAA
AGTGCCAGGAAGAATGGGAGGCAAAAGACGATACGGTCTTTGTGGAAGCGCTCGAGAAAG
TTGGAGTTTTTCAGCGTTTGCGTTCCATGACGAGCGCTGGACTGCAGGGTCCGCAGTACG
TCAAGCTGCAGTTTAGCAGGCATCATCGACAGTTGAGGAGCAGATATGAATTAAGTCTAG
GAATGCACTTGCGAGATCAGATTGCGCTGGGAGTTAGGGCATCTAAAGTGGCGCATTGGA
CGGCATTCCTCTCGATGCTGATAGGGCTGTTCTACAATAAAACATTTCGGCAGAAACTGG
AGTATCTTTTGGAGCAGATTTCGGAGGTGTGGTTGTTACCACATTGGCTTGATTTGGCAA
ACGTTGAAGTTCTCGCTGCAGATAACACGAAGGTACCACTGTACATGCTGATGGTAGCGG
TTCACAAAGAGCTGGATAGCGATGATGTTCCAGACGGTAGATTTGATATATTATTATGTA
GGGATTCGAGCAGAGAAGTTGGAGAGTGAAGGAAATTGTTGTTACGAAAGTCACTGATTA
TGTATTGTGTAGTATAGTATATTGTAAGAAATTTTTTTTTTTCTAGGGAATATGTGTTTT
GATGTAGTATTTCACTGTTTTGATTTAGTGTTTGTTGCACGGCAGTAGCGAGAGACAAGT
GCGAAGAAGTGGGATAAAAAGACAGTCTATAAAAAGTAAACATAAAATAAAGATAGTGAG
TAGCTTTTAGCTGAAACTCCGGGTAAGAGTCAATAGGGCTTGGAGGAGACGTAAATGAGG
GCTATTTAGGGCTATTTAGGGCTATGTAAAAGTGTTGTAGGGCTAAAGAACAGGATTTCA
TTTTCATTTTTTTAATTTCGGTGAAAAAGCCGGGTAAGATGTGACAGCGCGAGTAAAGGT
AGATGTGAAA
>CEI_chrV:392-7022
ATATCTATGTCACCTTATTGCATGCTGGATGGTGTTAGACAAGGCCGTAGGGACATATAG
CATCTAGGAAGTAACCTTGTACGAAAATAGGCAATATTTCCTGTTTAGGCGATTGTGACG
CAGATTTTAGCCCAAAGATCTAGCGTCAAGGAATTTTTTTATAGTGGGATATTGCACCAA
GGAAGTAACTTGATACGTCGTTGGTGAATGGGTCTGTTTTCTTATTCGGCGGGGTAATAC
ATTTTGGGGGAAGTTTGTCTGTCTGACGCGCCATATGTAGGTCCGCCAAAAAGGGCTCCT
TTACTTCGAAGCGCGAGGTCGTATACCTAATAAGGAAATGTAATTTATAACTTTTTATTA
TATTGGTCTTTTCGAGAGCGGAAGAAGTTGTAGGCTAAGCGCAGGCTAAGCGTAGGTCCA
TGTTTAAAGTATCCAAGAGAATATCCACGAAGCGGCTGAGCAACGAACAGAATCCTGGTT
CTCCTCGACTAAGCAGATAGTTAAGATACTGTGCACCATGGAAATTGAAAACGAAAGTAC
GTACCGACTACTTTATTTTTGCAGGCCGGAAATCAAGCGATGAATGAGACATCCTTCTGT
TTTCTATGTTGTGCTCGAAGGAGATAGACAGTCGCTTATCTTAGTGAGATTTCTTATTAA
CTGAATTTTCTTTGCTGCTGCTAGAGATTTGCACCTGCATAGCGCAGATTCTGCATCTTC
TCAATAGCTTAATTATTACATTCTTAGATGATGATAAGACGGAAACTGGACAATCTTTTG
TTTATATTGATGGATTTCTTGTCAAAAAGCATAACAATCAACATACTATTGTTAATTTCT
GAAACTTACAAAAATAAAATGAAAGTTTCCGATAGGCGTAAGTTTGAAAAAGCAAACTTT
GACGAGTTTGAGTCGGCTCTAAATAACAAAAACGACTTGGTACATTGTCCCTCAATAACT
TTATTTGAATCGATCCGCACGGAAGTGCGGTCATTCTACGAAGACGAAAAGTCTGGCCTA
ATCAAAGTGGTAAAATTCAGAACTGGTGCAATGGATAGGAAAAGGTCTTTTGAAAAAATT
GTCATTTCGGTCATGGTCGGGAAAAATGTACAAAAGTTCCTGACGTTTGTTGAAGACGAA
CCAGATTTCCAGGGCGGACCAATCCCTTCAAAGTATCTTATTCCCAAGAAAATCAACTTG
ATGGTCTACACGTTGTTTCAAGTGCATACTTTGAAATTCAATAGAAAGGATTACGACACC
CTTTCTCTTTTTACCTCAACAGAGGATACTATAATGAGTTGAGTTTCCGTGTCCTGGAAC
GTTGTCACGAAATAGCGAGTGCCAGGCCGAACGACAGCTCTACGATGCGTACTTTCACTG
ACTTTGTTTCCGGCGCACCTATTGTAAGGAGTCTTCAGAAAAGCACCATAAGGAAATATG
GGTACAATTTGGCACCCTATATGTTTTTGTTACTACACGTAGATGAGCTATCGATTTTTT
CTGCATACCAAGCAAGTTTACCTGGCGAAAAGAAAGTCGACACAGAGCGGCTGAAGCGTG
ATCTATGCCCACGTAAACCCATTGAGATAAAGTACTTTTCACAGATATGTAACGATATGA
TGAACAAAAAGGACCGATTGGGTGATATTTTGCATATTATCTTGCGAGCATGTGCACTCA
ATTTCGGGGCGGGTCCCCGTGGTGGCGCTGGTGACGAAGAGGATCGATCTATTACGAATG
AAGAACCCATTATTCCCTCTGTGGACGAGCATGGCCTGAAAGTATGTAAGTTGCGCAGTC
CTAACACTCCACGAAGACTCAGAAAAACACTAGATGCCGTGAAAGCTTTATTGGTGTCCT
CTTGTGCTTGTACCGCAAGGGATTTAGATATATTTGATGACAACAACGGCGTTGCAATGT
GGAAATGGATCAAAATTCTGTACCACGAAGTAGCGCAGGAAACCACGCTGAAGGACTCTT
ATAGAATAACTTTGGTACCTTCTTCTGATGGTATATCAGTATGTGGAAAACTTTTTAATC
GCGAGTATGTCCGCGGCTTTTTACTTTGCATGCAAGGCTCAGTTCGATAACCTTTGGGGA
GAGTTGAACAACTGCTTTTATATGCCTACAGTGGTTGATATTGCCAACCTCATTTTGCGT
AATCGAGAAGTTTTGTTCAGAGAACCGAAGCGAGGAATTGACGAGTATCTGGAAAACGAT
TCTTTTCTTCAAATGATACCTGTTAAATATCGTGAAATTGTGCTGCCCAAGTTGAGAAGA
GATACTAACAAAATGACCGCGGCTCTTAAAAATAAAGTCGCTGTTGCAATTGACGAGCTT
ACGGTGCCACTTATGTGGATGATCCATTTTGCCGTAGGATACCCTTACCGTTATCCAGAG
CTTCAGCTACTCGCTTTTGCCGGTCCTCAGCGCAACGTATACGTCGATGATACAACAAGA
CGCATCCAACTGTACACTGATTACAACAAGAACGGTTCATCGGAGCCTCGACTAAAGACG
CTTGACGGACTCACTTCAGATTACGTGTTTTATTTTGTCACTGTGCTAAGGCAAATGCAA
ATATGTGCGCTTGGTAACAGTTATGACGCTTTTAATCATGATCCTTGGATGGATGTGGTG
GGATTTGAGGATCCAGATCAAGTAACAAATCGAGACATTTCGAGGATAGTTTTGTATTCC
TACATGTTTCTGAATACCGCGAAGGGCTGTCTGGTTGAATACGCAACTTTTCGGCAGTAC
ATGAGGGAACTTCCGAAGAATGCACCTCAGAAGCTGAATTTTCGGGAGATGCGTCAGGGG
TTGATTGCCCTAGGACGGCACTGCGTAGGTAGCAGATTTGAAACAGATTTGTACGAGTCG
GCGACGAGTGAACTCATGGCCAATCATTCCGTTCAAACAGGGCGAAATATTTACGGTGTG
GATTCCTTTTCGTTAACTAGTGTCAGTGGGACGACCGCCACTTTATTGCAGGAACGAGCT
TCCGAGCGCTGGATTCAGTGGTTAGGCCTTGAAAGCGACTACCATTGTTCATTCTCCAGT
ACTCGGAATGCGGAAGACGTAGTGGCAGGTGAGGCGGCGAGTTCAGATCATCATCAAAAA
TTTTCAAGAGTAACGCGAAAAGGGCCCGAGAGGCCCAAGAGTGCAAACGATATCCTCGTC
GCAGGCCAGAAACTCTTTGGCAGCTCCTTTGAATTCAGGGACTTGCATCAGTTGCGCTTA
TGTTATGAAATATACATGGCAGACACACCCTCTGTGGCAGTACAGGCCCCACCGGGCTAT
GGTAAGACGGAGCTATTTCATCTCCCCTTGATAGCACTGGCGTCTAAGGGCGACGTGAAA
TATGTGTCGTTTCTGTTTGTACCGTACACAGTGTTGCTTGCTAATTGCATGATCAGGTTG
GGCCGACGCGGTTGCTTGAATGTGGCCCCTGTAAGAAACTTTATTGAAGAAGGTTACGAT
GGCGTTACTGATTTATACGTGGGGATCTACGATGATCTTGCTAGCACTAATTTCACAGAC
AGGATAGCTGCGTGGGAGAATATTGTTGAGTGCACCTTTGGGACCAACAACGTAAAATTG
GGTTACCTCATTGTAGATGAGTTTCACAACTTTGAAACGGAGGTCTACCGGCAGTCGCAA
TTTGGGGGCATAACTAACCTTGATTTTGACGCTTTTGAGAAAGCAATCTTTTTTGAGCGG
CACAGCCCCTGAGGCTGTAGCTGATGCTGCGTTGCAGCGTATTGGGCTTACGGGACTGGC
CAAGAAATCGATGGACATCAACGAGCTCAAACGGTCGGAAGATCTCAGCAGAGGTCTATC
CAGCTATCCAACACGGATGTTTAATCTAATCAAGGAGAAACCGAGGTGCCTTTAGGGCAT
GTTCATAAAATTCGGAAGAAAGTGGAATCACAGCCCGAAGAAGCACTGAAGCTTCTTTTA
GCCCTCTTTGAAAGTGAACCAGAGTCGAAGGCCATTGTAGTTGCAAGCACAACCAACGAA
GTGGAAGAATTGGCCTGCTCTTGGAGAAAGTATTTTAGGGTGGTATGGATACACGGGAAG
CTGGGTGCTGCAGAAAAGGTGTCTCGCACAAAGGAGTTTGTCACTGACGGTAGCATGCAA
GTTCTCATCGGAACGAAATTAGTGACTGAAGGAATTGACATTAAGCAATTGATGATGGTG
ATCATGCTTGATAATAGACTTAATATTATTGAGCTCATTCAAGGTGTAGGGAGACTAAGA
GATGGGGGCCTCTGTTATCTATTATCTAGAAAAAACAGTTGGGCGGCAAGGAATCGTAAG
GGTGAATTACCACCAATTAAGGAAGGCTGTATAACCGAACAGGTACGCGAGTTCTATGGA
CTTGAATCAAAGAAAGGAAAAAGGGCCAGCATGTTGGATGCTGTGGCTCCAGGACAGACC
TGTCTGCTGACACAGTGGAACTGATAGAAAGAATGGACAGATTGGCTGAAAAACAGGCGA
CAGCTTCCATGTCGATCGTTGCGTTACCGTCTAACTTCCAGGAGAGCAATAGCAGTGACA
GGTACAGAAAGTATTGCAGCAGTGATGAGGACAGCAACACGTGCATTCATGGTAGTGCTA
ATGCCAGTACTAACGTCAGGACTAATGCTACTACCACTGCCAGCATCAACGTCAGGACTA
GTGCTACTACCACTGAAAGTACCAACTCCAGCACTAGTGCGACTACCACTGCCAGCATCA
ACGTCAGGACTAGTGCGACTACCACTGCCAGCATCAACGTCAGGACTAGTGCTACCACCA
CTAAAAGTATCAACTCCAGCACTAATGCTACTACCACTGAAAGTACCAACTTCAACACTA
GTGCTACTACCACCGAAAGTACCAACTCCAACACTAGTGCTACTACCACCGAAAGTACCA
ACTCCAACACTAGTGCTACTACCACCGAAAGTACCAACTCCAACACTAGTGCTACTACCA
CTGCTAGCACCAACTCCAGCACTAATGCTACTACCACTGAAAGTACCAACGCTAGTGCCA
AGGAGGACGCCAATAAAGATGGCAATGCTGAGGATAATAGATTCCATCCAGTCACCGACA
TTAACAAAGAGTCGTATAAGCGGAAAGGGAGTCAAATGGTTTTGCTAGAGAGAAAGAAAC
TGAAAGCACAATTTCCCAATACTTCCGAGAATATGAATGTCTTACAGTTTCTTGGATTTC
GGTCTGACGAAATTAAACATCTTTTCCTCTATGGTATTGACATATACTTCTGCCCAGAGG
GAGTGTTCACACAATACGGATTATGCAAGGGCTGTCAAAAGATGTTCGAGCTCTGTGTCT
GTTGGGCTGGCCAGAAAGTATCGTATCGGAGGATAGCTTGGGAAGCACTAGCTGTGGAGA
GAATGCTGCGAAATGATGAGGAATACAAAGAATACTTGGAAGACATCGAGCCATATCATG
GGGACCCTGTAGGATATTTGAAATATTTTAGCGTAAAAAGGAGAGAGATCTACTCTCAGA
TACAGAGAAATTATGGTTGGTACCTGGCCATTACTAGAAGAAGAGAAACAATTAGTGTAT
TGGATTCGACAAGAGGCAAGCAAGGGAGCCAGGTTTTCCGCATGTCTGGAAGGCAGATCA
AAGAGTTGTATTATAAAGTATGGAGCAACTTGCGTGAATCGAAGACAGAGGTGCTGCAGT
ACTTTTTGAACTGGGACGAGAAAAGTGCCAGGAAGAATGGGAGGCAAAAGACGATACGGT
CTTTGTGGAAGCGCTCGAGAAAGTTGGAGTTTTTCAGCGTTTGCGTTCCATGACGAGCGC
TGGACTGCAGGGTCCGCAGTACGTCAAGCTGCAGTTTAGCAGGCATCATCGACAGTTGAG
GAGCAGATATGAATTAAGTCTAGGAATGCACTTGCGAGATCAGATTGCGCTGGGAGTTAC
GGCATCTAAAGTGGCGCATTGGACGGCATTCCTCTCGATGCTGATAGGGCTGTTCTACAA
TAAAACATTTCGGCAGAAACTGGAGTATCTTTTGGAGCAGATTTCGGAGGTGTGGTTGTT
ACCACATTGGCTTGATTTGGCAAACGTTGAAGTTCTCGCTGCAGATAACACGAAGGTACC
ACTGTACATGCTGATGGTAGCGGTTCACAAAGAGCTGGATAGCGATGATGTTCCAGACGG
TAGATTTGATATATTATTATGTAGGGATTCGAGCAGAGAAGTTGGAGAGTGAAGGAAATT
GTTGTTACGAAAGTCACTGATTATGTATTGTGTAGTATAGTATATTGTAAGAAATTTTTT
TTCTAGGGAATATGTGTTTTGATGTAGTATTTCACTGTTTTGATTTAGTGTTTGTTGCAC
GGCAGTAGCGAGAGACAAGTGCGAAGAAGTGGGATAAAAAGACAGTCTATAAAAAGTAAA
CATAAAATAAAGATAGTGAGTAGCTTTTAGCTGAAACTCCGGGTAAGAGTCAATAGGGCT
TGGAGGAGACGTAAATGAGGGCTATTTAGGGCTATTTAGGGCTATGTAAAAGTGTTGTAG
GGCTAAAGAACAGGATTTCATTTTCATTTTTTTAATTTCGGTGAAAAAGCCGGGTAAGAT
GTGACAGCGCGAGTAAAGGTAGATGTGAAAA
>CEI_chrVII:317-5360
ATGTAGGTACGCCAAAAAGGGCTCCTCTGTTGACGTAATGAATTACGATCTAGCTTATAT
GTCATAATGTAGTAAGTTTATATATGTTATGTAAAAGTAAGAATCACATAGGTACTGCTT
TTGTACATAGAAACTATAGTTTCTTCACTACTACCGGATTAGAGGTTTGCTACTATATGT
TTTCTGAGAAATGGGTGAATTTTGAGATAATTGTTGGGATTCCATTGTTGATAAAGGCTA
TAATATTAGGTATACAGAATATACTAGAAGTTCTCCTCGAGGAATGAAAGTTTCCGATAG
GCGTAAGTTTGAAAAAGCAAACTTTGACGAGTTGTCCCTCAATAACTTTATTTGAATCGA
TCCGCACGAAAGTGCGGTCATTCTACGAAGACGAAAAGTCTGGTCTAATCAAAGTGGTAA
AATTCAGAACTGGTGCGATGGATAGGAAAAGGTCTTTTGAAAAAATGTACAAAAGTTTCT
GACGTTTGTTGAAGACGAACCAGATTTCCAGGGCGGACCAATCCCTTCAAAGTATCTTAT
TCCCAAGAAAATCAACTTGATGGTCTACACGTTGTTTCAAGTGCATACTTTGAAATTCAA
TAGAAAGGATTACGATACCCTTTCTCTTTTTTACCTCAACAGAGGATACTATAATGAGTT
GAGTTTTCGTGTCCTGGAGCGTTGTTACGAAATAGCGAGTGCCAGGCCGAACGACAGCTC
TACGATGCGTACTTTCACTGACTTTGTTTCTGGCGCACCTATTGTAAGGAAAGGAAATAT
GGATACAATTTGGCACCCTACATGTTTTTGTTACTACACGTGGATGAGCCTATCGATTTT
TTCTGCATACCAAGCAAGTTTACCTGGCGAAAAGAAAGTCGACACAGAGCGGACGAGCAT
GGCTTGAAAGTATGTAAGTTGAACAACTGGTTGATATTGCCAGCCTCATTTTGCGTAATC
GAGAAGTTTTGTTCAGAGAGCCAAAGCGAGGAATTGACGAGTATCTGGAAAACGATTCTT
TTCTTCAAATATCGTGAAATTGTGCTGCCCAAGTTGAGAAGAGATACTAACCAAATGACC
GCGGCTCTTAAAAAATAAAGTCACTGTTGCAATTGACGAGCTTACGGTGCCACTTATGTG
GAGGATACCCTTACCGTTATCCAGAGCTTCAGCTACTCGCTTTTGCCGGTCCTCAGCGCA
ACGTATACGTCGACGATACAACAAGACGCATCCAACTGTACACTGATTACAACAAGAACG
GTTCATCGGAGCCTCGACTAAAGACGCTTGACGGACTCACTTCCGAGCGCTGGATTCAAT
GGTTAGGCCTTGAAAGCGACTACCATTGTTCATTCTCTAGTACTCGGAATGCGGAAGACG
TAGTGGCAGGTGAGGCGGCGAGTTCAGATCATCATCAAAAAATTTCAAGAGTAACGTGAA
AAAGGCCCTGAGAGCCCAAGAGGACAAACGATATCCCTCGTCGCAGGCCAGAAACTCTTT
GGCAGCTCCTTTGAATTCAGGGACTTGCATCAGTTGCGCTTATGTTATGAAATATACATG
GCAGACACACCCTCTGTGGCAGTACAGGCCCCACCGGGCTATGGTAAGACGGAGTTATTT
CATCTCCCCTTGATAGCACTGGCATCTAAGGGCGACGTGAAATATGTGTCGTTTCTGTTT
GTACCGTACACAGTGTTGCTTGCTAATTGCATGATCAGGTTGGGCCGACGCGGTTGCTTG
AATGTGGCCCCTGTAAGAAACTTTATTGAAGAAGGTTACGATGGCGTTACTGATTTATAC
GTGGGGATCTACGATGATCTTGCTAGCACTAATTTCACAGACAGGATAGCTGCGTGGGAG
AATATTGTTGAGTGCACCTTTAGGACCAACAACGTAAAATTGGGTTACCTCATTGTAGAT
GAGTTTCACAACTTTGAAACGGAGGTCTACCGGCAGTCGCAATTTGGGGGCATAACTAAC
CTTGATTTTGACGCTTTTGAGAAAGCAATCTTTTTGAGCGGCACAGCCCCTGAGGCTGTA
GCTGATGCTGCGTTGCAGCGTATTGGGCTTACGGGACTGGCCAAGAAATCGATGGACATC
AACGAGCTCAAACGGTCGGAAGATCTCAGCAGAGGTCTATCCAGCTATCCAACACGGATG
TTTAATCTAATCAAGGAGAAATCCGAGGTGCCTTTAGGGCATGTTCATAAAATTCGGAAG
AAAGTGGAATCACAGCCCGAAGAAGCACTGAAGCTTCTTTTAGCCCTCTTTGAAAGTGAA
CCAGAGTCGAAGGCCATTGTAGTTGCAAGCACAACCAACGAAGTGGAAGAATTGGCCTGC
TCTTGGAGAAAGTATTTTAGGGTGGTATGGATACACGGGAAGCTGGGTGCTGCAGAAAAG
GTGTCTCGCACAAAGGAGTTTGTCACTGACGGTAGCATGCAAGTTCTCATCGGAACGAAA
TTAGTGACTGAAGGAATTGACATTAAGCAATTGATGATGGTGATCATGCTTGATAATAGA
CTTAATATTATTGAGCTCATTCAAGGTGTAGGGAGACTAAGAGATGGGGGGCCTCTGTTA
TCTATTATCTAGAAAAAACAGTTGGGCGGCAAGGAATCGTAAGGGTGAATTACCACCAAT
TAAGGAAGGCTGTATAACCGAACAGGTACGCGAGTTCTATGGACTTGAATCAAAGAAAGG
GAAAAAGGGCCAGCATGTTGGATGCTGTGGCTCCAGGACAGACCTGTCTGCTGACACAGT
GGAACTGATAGAAAGAATGGACAGATTGGCTGAAAAACAGGCGACAGCTTCCATGTCGAT
CGTTGCGTTACCGTCTAACTTCCAGGAGAGCAATAGCAGTGACAGGTACAGAAAGTATTG
CAGCAGTGATGAGGACAGCAACACGTGCATTCATGGTAGTGCTAATGCCAGTACTAACGT
CAGGACTAATGCTACTACCACTGAAAGTACCAACTCCAGCACTAGTGCGACTACCACTGC
CAGCATCAACGTCAGGACTAGTGCGACTACCACTGCCAGCATCAACGTCAGGACTAGTGC
TACTACCACTAAAAGTATCAACTCTAGCACTAATGCTACTACCACTGAAAGTACCAACTC
CAACACTAATGCTACTACCACTGAAAGTACCAACTCCAACACTAATGCTACTACCACTGA
AAGTACCAACTCCAACACTAATGCTACTACCACTGAAAGTACCAACTCCAGCACTAATGC
TACTACCACTGAAAGTACCAACTTCAACACTAGTGCTACTACCACCGAAAGTACCAACTC
CAACACTAGTGCTACTACCACCGAAAGTACCAACTCCAACACTAGTGCTACTACCACCGA
AAGTACCAACTCCAACACTAGTGCTACTACCACTGCTAGCACCAACTCCAGCACTAATGC
TACTACCACTGAAAGTACCAACGCTAGTGCCAAGGAGGACGCCAATAAAGATGGCAATGC
TGAGGATAATAGATTCCATCCAGTCACCGACATTAACAAAGAGTCGTATAAGCGGAAAGG
GAGTCAAATGGTTTTGCTAGAGAGAAAGAAACTGAAAGCACAATTTCCCAATACTTCCGA
GAATATGAATGTCTTACAGTTTCTTGGATTTCGGTCTGACGAAATTAAACATCTTTTCCT
CTATGGTATTGACATATACTTCTGCCCAGAGGGAGTGTTCACACAATACGGATTATGCAA
GGGCTGTCAAAAGATGTTCGAGCTCTGTGTCTGTTGGGCTGGCCAGAAAGTATCGTATCG
GAGGATAGCTTGGGAAGCACTAGCTGTGGAGAGAATGCTGCGAAATGATGAGGAATACAA
AGAATACTTGGAAGACATCGAGCCATATCATGGGGACCCTGTAGGATATTTGAAATATTT
TAGCGTAAAAAAGGAGAGAGATCTACTCTCAGATACAGAGAAATTATGGTTGGTACCTGG
CCATTACTAGAAGAAGAGAAAGAATTAGTGTATTGGATTCGACAAGAGGCAAGCAAGGGA
GCCAAGTTTTCCGCATGTCTGGAAGGCAGATCAAAGAGTTGTATTATAAAGTATGGAGCA
ACTTGCGTGAATCGAAGACAGAGGTGCTGCAGTACTTTTTGAACTGGGACGAGAAAAAGT
GCCAGGAAGAATGGGAGGCAAAAGACGATACGGTCTTTGTGGAAGCGCTCGAGAAAGTTG
GAGTTTTTCAGCGTTTGCGTTCCATGACGAGCGCTGGACTGCAGGGTCCGCAGTACGTCA
AGCTGCAGTTTAGCAGGCATCATCGACAGTTGAGGAGCAGATATGAATTAAGTCTAGGAA
TGCACTTGCGAGATCAGATTGCGCTGGGAGTTAGGGCATCTAAAGTGGCGCATTGGACGG
CATTCCTCCTCGATGCTGATAGGGCTGTTCTACAATAAAACATTTCGGCAGAAACTGGAG
TATCTTTTGGAGCAGATTTCGGAGGTGTGGTTGTTACCACATTGGCTTGATTTGGCAAAC
GTTGAAGTTCTCGCTGCAGATAACACGAAGGTACCACTGTACATGCTGATGGTAGCGGTT
CACAAAGAGCTGGATAGCGATGATGTTCCAGACGGTAGATTTGATATATTATTATGTAGG
GATTCGAGCAGAGAAGTTGGAGAGTGAAGGAAATTGTTGTTACGAAAGTCACTGATTATG
TATTGTGTAGTATAGTATATTGTAAGAAATTTTTTTTCTAGGGAATATGTGTTTTGATGT
AGTATTTCACTGTTTTGATTTAGTGTTTGTTGCACGGCAGTAGCGAGAGACAAGTGCGAA
GAAGTGGGATAAAAAGACAGTCTATAAAAAGTAAACATAAAATAAAGATAGTGAGTAGCT
TTTAGCTGAAACCCGGGTAAGAGTCAATAGGGCTTGGAGGAGACGTAAATGAGGGCTATT
TAGGGCTATTTAGGGCTATGTAAAAGTGTTGTAGGGCTAAAGAACAGGATTTCATTTTCA
TTTTTTTAATTTCGGTGAAAAAGCCGGGTAAGATGTGACAGCGCGAGTAAAGGTAGATGT
GAAA
>CEI_chrVII:1097169-1101165
ATGTAGGTACGCCAAAAAGGGCTCCTCTGTTGACGTAATGAATTACGATCTAGCTTATAT
GTCATAATGTAGTAAGTTTATATATGTTATGTAAAAGTAAGAATCACATAGGTACTGCTT
TTGTACATAGAAACTATAGTTTCTTCACTACTACCCGATTAGAGGTTTGCTACTATATGT
TTTCTGAGAAATGGGTGAATTTTGAGATAATTGTTGGGATTCCATTGTTGATAAAGGCTA
TAATATTAGGTATACAGAATATACTAGAAGTTCTCCTCGAGGAATGAAAGTTTCCGATAG
GCGTAAGTTTGAAAAAGCAAACTTTGACGAGTTGTCCCTCAATAACTTTATTTGAATCGA
TCCGCACGGAAGTGCGGTCATTCTACGAAGACGAAAAGTCTGGTCTAATCAAAGTGGTAA
AATTCAGAACTGGTGCGATGGATAGGAAAAGGTCTTTTGAAAAATGTACAAAAGTTTCTG
ACGTTTGTTGAAGACGAACCAGATTTCCAGGGCGGACCAATCCCTTCAAAGTATCTTATT
CCCAAGAAAATCAACTTGATGGTCTACACGTTGTTTCAAGTGCATACTTTGAAATTCAAT
AGAAAGGATTACGACACCCTTTCTCTTTTTTACCTCAACAGAGGATACTATAATGAGTTG
AGTTTTCGTGTCCTGGAGCGTTGTTACGAAATAGCGAGTGCCAGGCCGAACGACAGCTCT
ACGATGCGTACTTTCACTGACTTTGTTTCTGGCGCACCTATTGTAAGGAAAGGAAATATG
GATACAATTTGGCACCCTACATGTTTTTGTTACTACACGTGGATGAGCTATCGATTTTTT
CTGCATACCAAGCAAGTTTACCTGGCGAAAAGAAAGTCGACACAGAGCGGACGAGCATGG
CTTGAAAGTATGTAAGTTGAACAACTGGTTGATATTGCCAGCCTCATTTTGCGTAATCGA
GAAGTTTTGTTCAGAGAGCCAAAGCGAGGAATTGACGAGTATCTGGAAAACGATTCTTTT
CTTCAAATATCGTGAAATTGTGCTGCCCAAGTTGAGAAGAGATACTAACCAAATGACCGC
GGCTCTTAAAAATAAAGTCACTGTTGCAATTGACGAGCTTACGGTGCCACTTATGTGGAG
GATACCCTTACCGTTATCCAGAGCTTCAGCTACTCGCTTTTGCCGGTCCTCAGCGCAACG
TATACGTCGACGATACAACAAGAACGGTTCATCGGAGCCTCGACTAAAGACGCTTGACGG
ACTCACTTCCGAGCGCTGGATTCAATGGTTAGGCCTTGGAAGCGACTACCATTGTTCATT
CTCCAGTACTCGGAATGCGGAAGACGTAGTGGCAGGTGAGGCGGCGAGTTCAGATCATCA
TCAAAAAATTTCAAGAGTAACGTGAAAAGGCCCCGAGAGCCCAAGAGGACAAACGATATG
CTCGTCGCAGGCCAGAAACTCTTTGGGACTTGCATCAGTTGCGCTTATGTCATGAAATAT
ACATGGCAGACACACTCTCTGTGGCAGTACAGGCCCCACCGGGCTATGGTAAGACGGAGT
TATTTCATCTCGCCTTGATAGCACTGGCGTCTAAGGGCGATGTGAAATATGTGTTGTTTC
CGTACACGGTGTTGCAATCACATGACTCTCAAAACTTTATTGGAGAAGGTTATGGTGGCG
CTACTGATTTATACGTGGGGGATACCTCATTGTAGGTGAGATTGACAACTTTGAGACGGC
TAACCTCGATTTTGATGCTTTCGAGAAGGGCGATCTTTTTGAGCGGCAGAGCACCTGAGG
CTGTAGCTGGTGCTGCGTTGCAGCGTATTGGGCTTACATCAACAAGCTGCAACGGTCGGG
AGATCTCTCAGCAGAGGGCCATCTAATTAAGGAGAAAGTCGAAGCACTGAAGCTTCTTTT
TAACCGTGTTTGAAGTTGAGGCAGAGGCGAAGGGGATTGTGGTTAGCGGGACGATGGGTC
CAGTGGAAGAGTTGGCCTGCTCTTGGAGGGGTATGGATACACGGGTGCTGCAGAAAAAAA
TGCCTTGCACGGAGGAATTAGTGCCGGTACCAGTAATGATACCTATACTAGGGCTAGTGA
TGGTACCACACTCAGGACGGGCTGATAGCACCAGCATCCACAGGGAGTGATGGCACGGAC
TGTTAACGCCAACACCAGCACCCGCACTCGCACGGAATGTTAGCATCGACTGTTAACGCC
AACACCAACACCAACAGAGACTGATAACACCAACGCCAACACACACGCCAACAGCGACTG
ATAACACCAACGCCAACACACACGCCAACAGCGACTGATAACACCAACGCCAACACACAC
GCCAACAGCGACTGATAACACCAACGCCAACGCACACGCAAACACCAACGCCAACACACA
CGCCAACAGCGACTGATAACACCAACGCCAACACACACGCAAACACACACGCAAACACCA
ACACCAACAGCGACTGATAACACCAACGCACACCCACACGCCAACACACACGCCAACATA
CGCCAATACAAGTGGCAATGCTAAGGGTTATAGATTCGATCCAGTGACAGAGATCAACAA
ATAGCGATATAAGCGAAGAGGGAATCAAGTAGGTTTGCTAGAGAGAAAGAAACTGAAAGC
ACAATTTTGCAGCACTTGTGGCCAGAGGGAGCATTCACACAAGACGGTGGAGGTCAGGAT
CTGGTGGGCTGGCCAGAAAGTATGGTATCGGAGGATAGGTTGGGAAGCACTAGCTGTGGA
GAGAATGCTGCGAAATGACGAGGAATACAAAGAATACTTGGAAGACATCGAGCCATATCA
TGGGGACCCTGTAGGATATTTGAAATATTTTAGCGTAAAAAGGAGAGAGATCTACTCTCA
GATACAGAGAAATTATGGTTGGTACCTGGCCATTACTAGAAGAAGAGAAAGAATTAGTGT
ATTGGATTCGACAAGAGGCAAGCAAGGGAGCCAAGTTTTCCGCATGTCTGGAAGGCAGAT
CAAAGAGTTGTATTATAAAGTATGGAGCAACTTGCGTGAATCGAAGACAGAGGTGCTGCA
GTACTTTTTGAACTGGGACGAGAAAAAGTGCCAGGAAGAATGGGAGGCAAAAGACGATAC
GGTCTTTGTGGAAGCGCTCGAGAAAGTTGGAGTTTTTCAGCGTTTGCGTTCCATGACGAG
CGCTGGACTGCAGGGTCCGCAGTACGTCAAGCTGCAGTTTAGCAGGCATCATCGACAGTT
GAGGAGCAGATATGAATTAAGTCTAGGAATGCACTTGCGAGATCAGATTGCGCTGGGAGT
TAGGGCATCTAAAGTGGCGCATTGGACGGCATTCCTCTCGATGCTGATAGGGCTGTTCTA
CAATAAAACATTTCGGCAGAAACTGGAGTATCTTTTGGAGCAGATTTCGGAGGTGTGGTT
GTTACCACATTGGCTTGATTTGGCAAACGTTGAAGTTCTCGCTGCAGATAACACGAAGGT
ACCACTGTACATGCTGATGGTAGCGGTTCACAAAGAGCTGGATAGCGATGATGTTCCAGA
CGGTAGATTTGATATATTATTATGTAGGGATTCGAGCAGAGAAGTTGGAGAGTGAAGGAA
ATTGTTGTTACGAAAGTCACTGATTATGTATTGTGTAGTATAGTATATTGTAAGAAATTT
TTTTTTTTCTAGGGAATATGTGTTTTGATGTAGTATTTCACTGTTTTGATTTAGTGTTTG
TTGCACGGCAGTAGCGAGAGACAAGTGCGAAGAAGTGGGATAAAAAGACAGTCTATAAAA
AGTAAACATAAAATAAAGATAGTGAGTAGCTTTTAGCTGAAACTCCGGGTAAGAGTCAAT
AGGGCTTGGAGGAGACGTAAATGAGGGCTATTTAGGGCTATTTAGGGCTATGTAAAAGTG
TTGTAGGGCTAAAGAACAGGATTTCATTTTCATTTTTTTAATTTCGGTGAAAAAGCCGGG
TAAGATGTGACAGCGCGAGTAAAGGTAGATGTGAAAA
>CEI_chrVIII:543351-547490
ATGTAGGTACGCCAAAAAGGGCTCCTCTGTTGACGTAATGAATTACGATCTAGCTTATAT
GTCATAATGTAGTAAGTTTATATATGTTATGTAAAAGTAAGAATCACATAGGTACTGCTT
TTGTACATAGAAACTATAGTTTCTTCACTACTACCGGATTAGAGGTTTGCTACTATATGT
TTTCTGAAATGGGTGAATTTTGAGATAATTGTTGGGATTCCATTGTTGATAAAGGCTATA
ATATTAGGTATACAGAATATACTAGAAGTTCTCCTCGAGGAATGAAAGTTTCCGATAGGC
GTAAGTTTGAAAAAGCAAACTTTGACGAGTTGTCCCTCAATAACTTTATTTGAATCGATC
CGCACGAAAGTGCGGTCATTCTACGAAGACGAAAAGTCTGGTCTAATCAAAGTGGTAAAA
TTCAGAACTGGTGCGATGGATAGGAAAAGGTCTTTTGAAAAAATGTACAAAAGTTCCTGA
CGTTTGTTGAAGACGAACCAGATTTCCAGGGCGGACCAATCCCTTCAAAGTATCTTATTC
CCAAGAAAATCAACTTGATGGTCTACACGTTGTTTCAAGTGCATACTTTGAAATTCAATA
GAAAGGATTACGACACCCTTTCTCTTTTTTACCTCAACAGAGGATACTATAATGAGTTGA
GTTTTCGTGTCCTGGAGCGTTGTTACGAAATAGCGAGTGCCAGGCCGAACGACAGCTCTA
CGATGCGTACTTTCACTGACTTTGTTTCTGGCGCACCTATTGTAAGGAAAGGAAATATGG
ATACAATTTGGCACCCTACATGTTTTTGTTACTACACGTGGATGAGCTATCGATTTTTTC
TGCATACCAAGCAAGTTTACCTGGCGAAAAGAAAGTCGACACAGAGCGGACGAGCATGGC
TTGAAAGTATGTAAGTTGAACAACTGGTTGATATTGCCAGCCTCATTTTGCGTAATCGAG
AAGTTTTGTTCAGAGAGCCAAAGCGAGGAATTGACGAGTATCTGGAAAACGATTCTTTTC
TTCAAATATCGTGAAATTGTGCTGCCCAAGTTGAGAAGAGATACTAACCAAATGACCGCG
GCTCTTAAAAAATAAAGTCACTGTTGCAATTGACGAGCTTACGGTGCCACTTATGTGGAG
GATACCCTTACCGTTATCCAGAGCTTCAGCTACTCGCTTTTTGCCGGTCCTCAGCGCAAC
GTATACGTCGACGATACAACAAGACGCATCCAACTGTACACTGATTACAACAAGAACGGT
TCATCGGAGCCTCGACTAAAGACGCTTGACGGACTCACTTCCGAGCGCTGGATTCAATGG
TTAGGCCTTGAAAGCGACTACCATTGTTCATTCTCTAGTACTCGGAATGCGGAAGACGTA
GTGGCAGGTGAGGCGGCGAGTTCAGATCATCATCAAAAAATTTCAAGAGTAACGTGAAAA
AGGCCCCGAGAGCCCAAGAGGACAAACGATATCCTCGTCGCAGGCCAGAAACTCTTTGGC
AGCTCCTTTGAATTCAGGGACTTGCATCAGTTGCGCTTATGTTATGAAATATACATGGCA
GACACACCCTCTGTGGCAGTACAGGCCCCACCGGGCTATGGTAAGACGGAGTTATTTCAT
CTCCCCTTGATAGCACTGGCGTCTAAGGGCGACGTGAAATATGTGTCGTTTCTGTTTGTA
CCGTACACAGTGTTGCTTGCTAATTGCATGATCAGGTTGGGCCGACGCGGTTGCTTGAAT
GTGGCCCCTGTAAGAAACTTTATTGAAGAAGGTTACGATGGCGTTACTGATTTATACGTG
GGGATCTACGATGATCTTGCTAGCACTAATTTCACAGACAGGATAGCTGCGTGGGAGAAT
ATTGTTGAGTGCACCTTTAGGACCAACAACGTAAAATTGGGTTACCTCATTGTAGATGAG
TTTCACAACTTTGAAACGGAGGTCTACCGGCAGTCGCAATTTGGGGGCATAACTAACCTT
GATTTTGACGCTTTTGAGAAAGCAATCTTTTTGAGCGGCACAGCCCCTGAGGCTGTAGCT
GATGCTGCGTTGCAGCGTATTGGGCTTACGGGACTGGCCAAGAAATCGATGGACATCAAC
GAGCTCAAACGGTCGGAAGATCTCAGCAGAGGTCTATCCAGCTATCCAACACGGATGTTT
AATCTAATCAAGGAGAAATCCGAGGTGCCTTTAGGGCATGTTCATAAAATTCGGAAGAAA
GTGGAATCACAGCCCGAAGAAGCACTGAAGCTTCTTTTAGCCCTCTTTGAAAGTGAACCA
GAGTCGAAGGCCATTGTAGTTGCAAGCACAACCAACGAAGTGGAAGAATTGGCCTGCTCT
TGGAGAAAGTATTTTAGGGTGGTATGGATACACGGGAAGCTGGGTGCTGCAGAAAAGGTG
TCTCGCACAAAGGAGTTTGTCACTGACGGTAGCATGCAAGTTCTCATCGGAACGAAATTA
GTGACTGAAGGAATTGACATTAAGCAATTGATGATGGTGATCATGCTTGATAATAGACTT
AATATTATTGAGCTCATTCAAGGTGTAGGGAGACTAAGAGATGGGGGCCTCTGTTATCTA
TTATCTAGAAAAAACAGTTGGGCGGCAAGGAATCGTAAGGGTGAATTACCACCAATTAAG
GAAGGCTGTATAACCGAACAGGTACGCGAGTTCTATGGACTTGAATCAAAGAAAGGAAAA
AAGGGCCAGCATGTTGGATGCTGTGGCTCCAGGACAGACCTGTCTGCTGACACAGTGGAA
CTGATAGAAAGAATGGACAGATTGGCTGAAAAACAGGCGACAGCTTCCATGTCGATCGTT
GCGTTACCGTCTAACTTCCAGGAGAGCAATAGCAGTGACAGGTACAGAAAGTATTGCAGC
AGTGATGAGGACAGCAACACGTGCATTCATGGTAGTGCTAATGCCAGTACTAACGTCAGG
ACTAATGCTACTACCACTGCCAGCATCAACGTCAGGACTAGTGCTACTACCACTGAAAGT
ACCAACTCCAGCACTAGTGCGACTACCACTGCCAGCATCAACGTCAGGACTAGTGCGACT
ACCACTGCCAGCATCAACGTCAGGACTAGTGCTACTACCACTAAAAGTATCAACTCTAGC
ACTAATGCTACTACCACTGAAAGTACCAACTCCAACACTAATGCTACTACCACTGAAAGT
ACCAACTCCAGCACTAATGCTACTACCACTGAAAGTACCAACTTCAACACTAGTGCTACT
ACCACCGAAAGTACCAACTCCAACACTAGTGCTACTACCACCGAAAGTACCAACTCCAAC
ACTAGTGCTACTACCACCGAAAGTACCAACTCCAACACTAGTGCTACTACCACTGCTAGC
ACCAACTCCAGCACTAATGCTACTACCACTGAAAGTACCAACGCTAGTGCCAAGGAGGAC
GCCAATAAAGATGGCAATGCTGAGGATAATAGATTCCATCCAGTCACCGACATTAACAAA
GAGTCGTATAAGCGGAAAGGGAGTCAAATGGTTTTGCTAGAGAGAAAGAAACTGAAAGCA
CAATTTCCCAATACTTCCGAGAATATGAATGTCTTACAGTTTCTTGGATTTCGGTCTGAC
GAAATTAAACATCTTTTCCTCTATGGTATTGACATATACTTCTGCCCAGAGGGAGTGTTC
ACACAATACGGATTATGCAAGGGCTGTCAAAAGATGTTCGAGCTCTGTGTCTGTTGGGCT
GGCCAGAAAGTATCGTATCGGAGGATAGCTTGGGAAGCACTAGCTGTGGAGAGAATGCTG
CGAAATGATGAGGAATACAAAGAATACTTGGAAGACATCGAGCCATATCATGGGGACCCT
GTAGGATATTTGAAATATTTTAGCGTAAAAAGGAGAGAGATCTACTCTCAGATACAGAGA
AATTATGGTTGGTACCTGGCCATTACTAGAAGAAGAGAAAGAATTAGTGTATTGGGTTCG
ACAAGAGGCAAGCAAGGGAGCCAAGTTTTCCGCATGTCTGGAAGGCAGATCAGATTGCGC
TGGGAGTTACGGCATCTAAAGTGCCGCATTGGACGGCTTTCCTGTCGATGCTGATAGGGC
TGTTCTACAATAAAACATTTCGGCAGAGACTGGAGTATGTTTTGGAGCAGATTTCGGAGG
>CEI_chrX:433-4428
ATGTAGGTACGCCAAAAAGGGCTCCTCTGTTGACGTAATGAATTACGATCTAGCTTATAT
GTCATAATGTAGTAAGTTTATATATGTTATGTAAAAGTAAGAATCACATAGGTACTGCTT
TTTGTACATAGAAACTATAGTTTCTTCACTACTACCGGATTAGAGGTTTGCTACTATATG
TTTTCTGAGAAATGGGTGAATTTTGAGATAATTGTTGGGATTCCATTGTTGATAAAGGCT
ATAATATTAGGTATACAGAATATACTAGAAGTTCTCCTCGAGGAATGAAAGTTTCCGATA
GGCGTAAGTTTGAAAAAGCAAACTTTGACGAGTTGTCCCTCAATAACTTTATTTGAATCG
ATCCGCACGGAAGTGCGGTCATTCTACGAAGACGAAAAGTCTGGTCTAATCAAAGTGGTA
AAATTCAGAACTGGTGCGATGGATAGGAAAAGGTCTTTTGAAAAAATGTACAAAAGTTTC
TGACGTTTGTTGAAGACGAACCAGATTTCCAGGGCGGACCAATCCCTTCAAAGTATCTTA
TTCCCAAGAAAATCAACTTGATGGTCTACACGTTGTTTCAAGTGCATACTTTGAAATTCA
ATAGAAAGGATTACGACACCCTTTCTCTTTTTTACCTCAACAGAGGATACTATAATGAGT
TGAGTTTTCGTGTCCTGGAGCGTTGTTACGAAATAGCGAGTGCCAGGCCGAACGACAGCT
CTACGATGCGTACTTTCACTGACTTTGTTTCTGGCGCACCTATTGTAAGGAAAGGAAATA
TGGATACAATTTGGCACCCTACATGTTTTTGTTACTACACGTGGATGAGCTATCGATTTT
TTCTGCATACCAAGCAAGTTTACCTGGCGAAAAGAAAGTCGACACAGAGCGGACGAGCAT
GGCTTGAAAGTATGTAAGTTGAACAACTGGTTGATATTGCCAGCCTCATTTTGCGTAATC
GAGAAGTTTTGTTCAGAGAGCCAAAGCGAGGAATTGACGAGTATCTGGAAAACGATTCTT
TTCTTCAAATATCGTGAAATTGTGCTGCCCAAGTTGAGAAGAGATACTAACCAAATGACC
GCGGCTCTTAAAAATAAAGTCACTGTTGCAATTGACGAGCTTACGGTGCCACTTATGTGG
AGGATACCCTTACCGTTATCCAGAGCTTCAGCTACTCGCTTTTGCCGGTCCTCAGCGCAA
CGTATACGTCGACGATACAACAAGAACGGTTCATCGGAGCCTCGACTAAAGACGCTTGAC
GGACTCACTTCCGAGCGCTGGATTCAATGGTTGGGCCTTGGAAGCGACTCACCATTGTTC
ATTCTCCAGTACTCGGAATGCGGAAGACGTAGTGGCAGGTGAGGCGGCGAGTTCAGATCA
TCATCAAAAATTTCAAGAGTAACGTGAAAAGGCCCCGAGAGCCCAAGAGGACAAACGATA
TGCTCGTCGCAGGCCAGAAACTCTTTGGGACTTGCATCAGTTGCGCTTATGTCATGAAAT
ATACATGGCAGACACACTCTTGTGGCAGTACAGGCCCCACCGGGCTATGGTAAGACGGAG
TTATTTCATCTCGCCTTGATAGCACTGGCGTCTAAGGGCGATGTGAAATATGTGTTGTTT
CCGTTACACGGTGTTGCAATCACATGACTCTCAAAACTTTATTGGAGAAGGTTATGGTGG
CGCTACTGATTTATACGTGGGGGATACCTCATTGTAGGTGAGATTGACAACTTTGAGACG
GCTAACCTCGATTTTGATGCTTTCGAGAAGGGCGATCTTTTTGAGCGGCAGAGCACCTGA
GGCTGTAGCTGGTGCTGCGTTGCAGCGTATTGGGCTTACATCAACAAGCTGCAACGGTCG
GGAGATCTCTCAGCAGAGGGCCATCTAATTAAGGAGAAAGTCGAAGCACTGAAGCTTCTT
TTTAACCGTGTTTGAAGTTGAGGCAGAGGCGAAGGGGATTGTGGTTAGCGGGACGATGGG
TCCAGTGGAAGAGTTGGCCTGCTCTTGGAGGGGTATGGATACACGGGTGCTGCAGAAAAA
AATGCCTTGCACGGAGGAATTAGTGCCGGTACCAGTAATGATACCTATACTAGGGCTAGT
GATGGTACCACACTCAGGACGGGCTGATAGCACCAGCATCCACAGGGAGTGATGGCACGG
ACTGTTAACGCCAACACCAGCACCCGCACTCGCACGGAATGTTAGCATCGACTGTTAACG
CCAACACCAACACCAACAGAGACTGATAACACCAACGCCAACACACACGCCAACAGCGAC
TGATAACACCAACGCCAACACACACGCCAACAGCGACTGATAACACCAACGCCAACACAC
ACGCCAACAGCGACTGATAACACCAACGCCAACGCACACGCAAACACCAACGCCAACACA
CACGCCAACAGCGACTGATAACACCAACGCCAACACACACGCAAACACACACGCAAACAC
CAACACCAACAGCGACTGATAACACCAACGCACACCCACACGCCAACACACACGCCAACA
TACGCCAATACAAGTGGCAATGCTAAGGGTTATAGATTCGATCCAGTGACAGAGATCAAC
AAATAGCGATATAAGCGAAGAGGGAATCAAGTAGGTTTGCTAGAGAGAAAGAAACTGAAA
GCACAATTTTGCAGCACTTGTGGCCAGAGGGAGCATTCACACAAGACGGTGGAGGTCAGG
ATCTGGTGGGCTGGCCAGAAAGTATGGTATCGGAGGATAGGTTGGGAAGCACTAGCTGTG
GAGAGAATGCTGCGAAATGACGAGGAATACAAAGAATACTTGGAAGACATCGAGCCATAT
CATGGGGACCCTGTAGGATATTTGAAATATTTTAGCGTAAAAAGGAGAGAGATCTACTCT
CAGATACAGAGAAATTATGGTTGGTACCTGGCCATTACTAGAAGAAGAGAAAGAATTAGT
GTATTGGATTCGACAAGAGGCAAGCAAGGGAGCCAAGTTTTCCGCATGTCTGGAAGGCAG
ATCAAAGAGTTGTATTATAAAGTATGGAGCAACTTGCGTGAATCGAAGACAGAGGTGCTG
CAGTACTTTTTGAACTGGGACGAGAAAAAGTGCCAGGAAGAATGGGAGGCAAAAGACGAT
ACGGTCTTTGTGGAAGCGCTCGAGAAAGTTGGAGTTTTTCAGCGTTTGCGTTCCATGACG
AGCGCTGGACTGCAGGGTCCGCAGTACGTCAAGCTGCAGTTTAGCAGGCATCATCGACAG
TTGAGGAGCAGATATGAATTAAGTCTAGGAATGCACTTGCGAGATCAGATTGCGCTGGGA
GTTACGGCATCTAAAGTGGCGCATTGGACGGCATTCCTCTCGATGCTGATAGGGCTGTTC
TACAATAAAACATTTCGGCAGAAACTGGAGTATCTTTTGGAGCAGATTTCGGAGGTGTGG
TTGTTACCACATTGGCTTGATTTGGCAAACGTTGAAGTTCTCGCTGCAGATAACACGAAG
GTACCACTGTACATGCTGATGGTAGCGGTTCACAAAGAGCTGGATAGCGATGATGTTCCA
GACGGTAGATTTGATATATTATTATGTAGGGATTCGAGCAGAGAAGTTGGAGAGTGAAGG
AAATTGTTGTTACGAAAGTCACTGATTATGTATTGTGTAGTATAGTATATTGTAAGAAAT
TTTTTTTCTAGGGAATATGTGTTTTGATGTAGTATTTCACTGTTTTGATTTAGTGTTTGT
TGCACGGCAGTAGCGAGAGACAAGTGCGAAGAAGTGGGATAAAAAGACAGTCTATAAAAA
GTAAACATAAAATAAAGATAGTGAGTAGCTTTTAGCTGAAACTCCGGGTAAGAGTCAATA
GGGCTTGGAGGAGACGTAAATGAGGGCTATTTAGGGCTATTTAGGGCTATGTAAAAGTGT
TGTAGGGCTAAAGAACAGGATTTCATTTTCATTTTTTTAATTTCGGTGAAAAAGCCGGGT
AAGATGTGACAGCGCGAGTAAAGGTAGATGTGAAAA
>CEI_chrXI:332-6998
ATATCTATGTCACCTTATTGCATGCTGGATGGTGTTAGACAAGGCCGTAGGGACATATAG
CATCTAGGAAGTAACCTTGTACGAAAATAGGCAATATTTCCTGTTTAGGCGATTGTGACG
CAGATTTTAGCCCAAAGATCTAGCGTCAAGGAATTTTTTTATAGTGGGATATTGCACCAA
GGAAGTAACTTGATACGTCGTTGGTGAATGGGTCTGTTTTCTTATTCGGCGGGGTAATAC
ATTTTGGGGAAGTTTGTCTGTCTGACGCGCCATATGTAGGTCCGCCAAAAAGGCGCCTTT
ACTTCGAAGCGCGAGGTCGTATACCTAATAAGGAAATGTAATTTATAACTTTTTATTATA
TTGGTCTTTTCGAGAGCGGAAGAAGTTGTAGGCTAAGCGCAGGCTAAGCGTAGGTCCATG
TTTAAAGTATCCAAGAGAATATCCACGAAGCGGCTGAGCAACGAACAGAATCCTGGTTCT
CCTCGACTAAGCAGATAGTTAAGATACTGTGCACCATGGAAATTGAAAACGAAAGTACGT
ACCGACTACTTTATTTTTGCAGGCCGGAAATCAAGCGATGAATGAGACATCCTTCTGTTT
TCTATGTTGTGCTCGAAGGAGATAGACAGTCGCTTATCTTAGTGAGATTTCTTATTAACT
GAATTTTCTTTGCTGCTGCTAGAGATTTGCACCTGCATAGCGCAGATTCTGCATCTTCTC
AATAGCTTAATTATTACATTCTTAGATGATGATAAGACGGAAACTGGACAATCTTTTGTT
TATATTGATGGATTTCTTGTCAAAAAGCATAACAATCAACATACTATTGTTAATTTCGAA
ACTTACAAAAATAAAATGAAAGTTTCCGATAGGCGTAAGTTTGAAAAAGCAAACTTTGAC
GAGTTTGAGTCGGCTCTAAATAACAAAAACGACTTGGTACATTGTCCCTCAATAACTTTA
TTTGAATCGATCCGCACGGAAGTGCGGTCATTCTACGAAGACGAAAAGTCTGGCCTAATC
AAAGTGGTAAAATTCAGAACTGGTGCAATGGATAGGAAAAGGTCTTTTGAAAAAATTGTC
ATTTCGGTCATGGTCGGGAAAAATGTACAAAAGTTCCTGACGTTTGTTGAAGACGAACCA
GATTTCCAGGGCGGACCAATCCCTTCAAAGTATCTTATTCCCAAGAAAATCAACTTGATG
GTCTACACGTTGTTTCAAGTGCATACTTTGAAATTCAATAGAAAGGATTACGACACCCTT
TCTCTTTTTTACCTCAACAGAGGATACTATAATGAGTTGAGTTTCCGTGTCCTGGAACGT
TGTCACGAAATAGCGAGTGCCAGGCCGAACGACAGCTCTACGATGCGTACTTTCACTGAC
TTTGTTTCCGGCGCACCTATTGTAAGGAGTCTTCAGAAAAGCACCATAAGGAAATATGGG
TACAATTTGGCACCCTATATGTTTTTGTTACTACACGTAGATGAGCTATCGATTTTTTCT
GCATACCAAGCAAGTTTACCTGGCGAAAAGAAAGTCGACACAGAGCGGCTGAAGCGTGAT
CTATGCCCACGTAAACCCATTGAGATAAAGTACTTTTCACAGATATGTAACGATATGATG
AACAAAAAGGACCGATTGGGTGATATTTTGCATATTATCTTGCGAGCATGTGCACTCAAT
TTCGGGGCGGGTCCCCGTGGTGGCGCTGGTGACGAAGAGGATCGATCTATTACGAATGAA
GAACCCATTATTCCCTCTGTGGACGAGCATGGCCTGAAAGTATGTAAGTTGCGCAGTCCT
AACACTCCACGAAGACTCAGAAAAACACTAGATGCCGTGAAAGCTTTATTGGTGTCCTCT
TGTGCTTGTACCGCAAGGGATTTAGATATATTTGATGACAACAACGGCGTTGCAATGTGG
AAATGGATCAAAATTCTGTACCACGAAGTAGCGCAGGAAACCACGCTGAAGGACTCTTAT
AGAATAACTTTGGTACCTTCTTCTGATGGTATATCAGTATGTGGAAAACTTTTAATCGCG
AGTATGTCCGCGGCTTTTACTTTGCATGCAAGGCTCAGTTCGATAACCTTTGGGGAGAGT
TGAACAACTGCTTTTATATGCCTACAGTGGTTGATATTGCCAACCTCATTTTGCGTAATC
GAGAAGTTTTGTTCAGAGAACCGAAGCGAGGAATTGACGAGTATCTGGAAAACGATTCTT
TTCTTCAAATGATACCTGTTAAATATCGTGAAATTGTGCTGCCCAAGTTGAGAAGAGATA
CTAACAAAATGACCGCGGCTCTTAAAAATAAAGTCGCTGTTGCAATTGACGAGCTTACGG
TGCCACTTATGTGGATGATCCATTTTGCCGTAGGATACCCTTACCGTTATCCAGAGCTTC
AGCTACTCGCTTTTTGCCGGTCCTCAGCGCAACGTATACGTCGATGATACAACAAGACGC
ATCCAACTGTACACTGATTACAACAAGAACGGTTCATCGGAGCCTCGACTAAAGACGCTT
GACGGACTCACTTCAGATTACGTGTTTTATTTTGTCACTGTGCTAAGGCAAATGCAAATA
TGTGCGCTTGGTAACAGTTATGACGCTTTTAATCATGATCCTTGGATGGATGTGGTGGGA
TTTGAGGATCCAGATCAAGTAACAAATCGAGACATTTCGAGGATAGTTTTGTATTCCTAC
ATGTTTCTGAATACCGCGAAGGGCTGTCTGGTTGAATACGCAACTTTTCGGCAGTACATG
AGGGAACTTCCGAAGAATGCACCTCAGAAGCTGAATTTTCGGGAGATGCGTCAGGGGTTG
ATTGCCCTAGGACGGCACTGCGTAGGTAGCAGATTTGAAACAGATTTGTACGAGTCGGCG
ACGAGTGAACTCATGGCCAATCATTCCGTTCAAACAGGGCGAAATATTTACGGTGTGGAT
TCCTTTTCGTTAACTAGTGTCAGTGGGACGACCGCCACTTTATTGCAGGAACGAGCTTCC
GAGCGCTGGATTCAGTGGTTAGGCCTTGAAAGCGACTACCATTGTTCATTCTCCAGTACT
CGGAATGCGGAAGACGTAGTGGCAGGTGAGGCGGCGAGTTCAGATCATCATCAAAAATTT
TCAAGAGTAACGCGAAAAAGGCCCCGAGAGCCCAAGAGTGCAAACGATATCCTCGTCGCA
GGCCAGAAACTCTTTGGCAGCTCCTTTGAATTCAGGGACTTGCATCAGTTGCGCTTATGT
TATGAAATATACATGGCAGACACACCCTCTGTGGCAGTACAGGCCCCACCGGGCTATGGT
AAGACGGAGCTATTTCATCTCCCCTTGATAGCACTGGCGTCTAAGGGCGACGTGAAATAT
GTGTCGTTTCTGTTTGTACCGTACACAGTGTTGCTTGCTAATTGCATGATCAGGTTGGGC
CGACGCGGTTGCTTGAATGTGGCCCCTGTAAGAAACTTTATTGAAGAAGGTTACGATGGC
GTTACTGATTTATACGTGGGGATCTACGATGATCTTGCTAGCACTAATTTCACAGACAGG
ATAGCTGCGTGGGAGAATATTGTTGAGTGCACCTTTAGGACCAACAACGTAAAATTGGGT
TACCTCATTGTAGATGAGTTTCACAACTTTGAAACGGAGGTCTACCGGCAGTCGCAATTT
GGGGGCATAACTAACCTTGATTTTGACGCTTTTGAGAAAGCAATCTTTTTGAGCGGCACA
GCCCCTGAGGTTGTAGCTGATGCTGCGTTGCAGCGTATTGGGCTTACGGGACTGGCCAAG
AAATCGATGGACATCAACGAGCTCAAACGGTCGGAAGATCTCAGCAGAGGTCTATCCAGC
TATCCAACACGGATGTTTAATCTAATCAAGGAGAAATCCGAGGTGCCTTTAGGGCATGTT
CATAAAATTCGGAAGAAAGTGGAATCACAGCCCGAAGAAGCACTGAAGCTTCTTTTAGCC
CTCTTTGAAAGTGAACCAGAGTCGAAGGCCATTGTAGTTGCAAGCACAACCAACGAAGTG
GAAGAATTGGCCTGCTCTTGGAGAAAGTATTTTAGGGTGGTATGGATACACGGGAAGCTG
GGTGCTGCAGAAAAGGTGTCTCGCACAAAGGAGTTTGTCACTGACGGTAGCATGCAAGTT
CTCATCGGAACGAAATTAGTGACTGAAGGAATTGACATTAAGCAATTGATGATGGTGATC
ATGCTTGATAATAGACTTAATATTATTGAGCTCATTCAAGGTGTAGGGAGACTAAGAGAT
GGGGGCCTCTGTTATCTATTATCTAGAAAAAAACAGTTGGGCGGCAAGGAATCGTAAGGG
TGAATTACCACCAATTAAGGAAGGCTGTATAACCGAACAGGTACGCGAGTTCTATGGACT
TGAATCAAAGAAAGGAAAAAGGGCCAGCATGTTGGATGCTGTGGCTCCAGGACAGACCTG
TCTGCTGACACAGTGGAACTGATAGAAAGAATGGACAGATTGGCTGAAAAACAGGCGACA
GCTTCCATGTCGATCGTTGCGTTACCGTCTAACTTCCAGGAGAGCAATAGCAGTGACAGG
TACAGAAAGTATTGCAGCAGTGATGAGGACAGCAACACGTGCATTCATGGTAGTGCTAAT
GCCAGTACTAACGTCAGGACTAATGCTACTACCACTGCCAGCATCAACGTCAGGACTAGT
GCTACTACCACTGAAAGTACCAACTCCAGCACTAGTGCGACTACCACTGCCAGCATCAAC
GTCAGGACTAGTGCGACTACCACTGCCAGCATCAACGTCAGGACTAGTGCTACCACCACT
AAAAGTATCAACTCCAGCACTAATGCTACTACCACTGAAAGTACCAACTTCAACACTAGT
GCTACTACCACCGAAAGTACCAACTCCAACACTAGTGCTACTACCACCGAAAGTACCAAC
TCCAACACTAGTGCTACTACCACCGAAAGTACCAACTCCAACACTAGTGCTACTACCACC
GAAAGTACCAACTCCAACACTAGTGCTACTACCACTGCTAGCACCAACTCCAGCACTAAT
GCTACTACCACTGAAAGTACCAACGCTAGTGCCAAGGAGGACGCCAATAAAGATGGCAAT
GCTGAGGATAATAGATTCCATCCAGTCACCGACATTAACAAAGAGTCGTATAAGCGGAAA
GGGAGTCAAATGGTTTTGCTAGAGAGAAAGAAACTGAAAGCACAATTTCCCAATACTTCC
GAGAATATGAATGTCTTACAGTTTCTTGGATTTCGGTCTGACGAAATTAAACATCTTTTC
CTCTATGGTATTGACATATACTTCTGCCCAGAGGGAGTGTTCACACAATACGGATTATGC
AAGGGCTGTCAAAAGATGTTCGAGCTCTGTGTCTGTTGGGCTGGCCAGAAAGTATCGTAT
CGGAGGATAGCTTGGGAAGCACTAGCTGTGGAGAGAATGCTGCGAAATGATGAGGAATAC
AAAGAATACTTGGAAGACATCGAGCCATATCATGGGGACCCTGTAGGATATTTGAAATAT
TTTAGCGTAAAAAGGAGAGAGATCTACTCTCAGATACAGAGAAATTATGGTTGGTACCTG
GCCATTACTAGAAGAAGAGAAACAATTAGTGTATTGGATTCGACAAGAGGCAAGCAAGGG
AGCCAGGTTTTCCGCATGTCTGGAAGGCAGATCAAAGAGTTGTATTATAAAGTATGGAGC
AACTTGCGTGAATCGAAGACAGAGGTGCTGCAGTACTTTTTGAACTGGGACGAGAAAAGT
GCCAGGAAGAATGGGAGGCAAAAGACGATACGGTCTTTGTGGAAGCGCTCGAGAAAGTTG
GAGTTTTTCAGCGTTTGCGTTCCATGACGAGCGCTGGACTGCAGGGTCCGCAGTACGTCA
AGCTGCAGTTTAGCAGGCATCATCGACAGTTGAGGAGCAGATATGAATTAAGTCTAGGAA
TGCACTTGCGAGATCAGATTGCGCTGGGAGTTAGGGCATCTAAAGTGGCGCATTGGACGG
CATTCCTCTCGATGCTGATAGGGCTGTTCTACAATAAAACATTTCGGCAGAAACTGGAGT
ATCTTTTGGAGCAGATTTCGGAGGTGTGGTTGTTACCACATTGGCTTGATTTGGCAAACG
TTGAAGTTCTCGCTGCAGATAACACGAAGGTACCACTGTACATGCTGATGGTAGCGGTTC
ACAAAGAGCTGGATAGCGATGATGTTCCAGACGGTAGATTTGATATATTATTATGTAGGG
ATTCGAGCAGAGAAGTTGGAGAGTGAAGGAAATTGTTGTTACGAAAGTCACTGATTATGT
ATTGTGTAGTATAGTATATTGTAAGAAATTTTTTTTTTCTAGGGAATATGTGTTTTGATG
TAGTATTTCACTGTTTTGATTTAGTGTTTGTTGCACGGCAGTAGCGAGAGACAAGTGCGA
AGAAGTGGGATAAAAAGACAGTCTATAAAAAGTAAACATAAAATAAAGATAGTGAGTAGC
TTTTAGCTGAAACTCCGGGTAAGAGTCAATAGGGCTTGGAGGAGACGTAAATGAGGGCTA
TTTAGGGCTATTTAGGGCTATGTAAAAGTGTTGTAGGGCTAAAGAACAGGATTTCATTTT
CATTTTTTTAATTTCGGTGAAAAAGCCGGGTAAGATGTGACAGCGCGAGTAAAGGTAGAT
GTGAAAA
>CEI_chrXI:596903-601902
ATGTAGGTACGCCAAAAAGGGCTCCTCTGTTGACGTAATGAATTACGATCTAGCTTATAT
GTCATAATGTAGTAAGTTTATTGGACCTTTCTATATGTTATGTAAAAGTAAGAATCACAT
AGGTACTGCTTTTGTACATAGAAACTATAGTTTCTTCACTACTACCCGATTAGAGGTTTG
CTACTATATGTTTTCTGAGAAATGGGTGAATTTTGAGATAATTGTTGGGATTCCATTGTT
GATAAAGGCTATAATATTAGGTATACAGAATATACTAGAAGTTCTCCTCGAGGAATGAAA
GTTTCCGATAGGCGTAAGTTTGAAAAAGCAAACTTTGACGAGTTGTCCCTCAATAACTTT
ATTTGAATCGATCCGCACGAAAGTGCGGTCATTCTACGAAGACGAAAAGTCTGGTCTAAT
CAAAGTGGTAAAATTCAGAACTGGTGCGATGGATAGGAAAAGGTCTTTTTGAAAAAATGT
ACAAAAGTTTCTGACGTTTGTTGAAGACGAACCAGATTTCCAGGGCGGACCAATCCCTTC
AAAGTATCTTATTCCCAAGAAAATCAACTTGATGGTCTACACGTTGTTTCAAGTGCATAC
TTTGAAATTCAATAGAAAGGATTACGATACCCTTTCTCTTTTTTACCTCAACAGAGGATA
CTATAATGAGTTGAGTTTTCGTGTCCTGGAGCGTTGTTACGAAATAGCGAGTGCCAGGCC
GAACGACAGCTCTACGATGCGTACTTTCACTGACTTTGTTTCTGGCGCACCTATTGTAAG
GAAAGGAAATATGGATACAATTTGGCACCCTACATGTTTTTGTTACTACACGTGGATGAG
CTATCGATTTTTTCTGCATACCAAGCAAGTTTACCTGGCGAAAAGAAAGTCGACACAGAG
CGGACGAGCATGGCTTGAAAGTATGTAAGTTGAACAACTGGTTGATATTGCCAGCCTCAT
TTTGCGTAATCGAGAAGTTTTGTTCAGAGAGCCAAAGCGAGGAATTGACGAGTATCTGGA
AAACGATTCTTTTCTTCAAATGATACCTGTTAAATATCGTGAAATTGTGCTGCCCAAGTT
GAGAAGAGATACTAACCAAATGACCGCGGCTCTTAAAAATAAAGTCACTGTTGCAATTGA
CGAGCTTACGGTGCCACTTATGTGGAGGATACCCTTACCGTTATCCAGAGCTTCAGCTAC
TCGCTTTTGCCGGTCCTCAGCGCAACGTATACGTCGACGATACAACAAGAACGGTTCATC
AGAGCCTCGACTAAAGACGCTTGACGGACTCACTTCCGAGCGCTGGATTCAATGGTTAGG
CCTTGGAAGCGACTACCATTGTTCATTCTCCAGTACTCGGAATGCGGAAGACGTAGTGGC
AGGTGAGGCGGCGAGTTCAGATCATCATCAAAAAATTTCAAGAGTAACGCGAAAAAGGCC
CCGAGAGCCCAAGAGTACAAACGATATCCTCGTCGCAGGCCAGAAACTCTTTGGCAGCTC
CTTTGAATTCAGGGACTTGCATCAGTTGCGCTTATGTTATGAAATATACATGGCAGACAC
ACCCTCTGTGGCAGTACAGGCCCCACCGGGCTATGGTAAGACGGAGCTATTTCATCTCCC
CTTGATAGCACTGGCATCTAAGGGCGACGTGAAATATGTGTCGTTTCTGTTTGTACCGTA
CACAGTGTTGCTTGCTAATTGCATGATCAGGTTGGGCCGACGCGGTTGCTTGAATGTGGC
CCCTGTAAGAAACTTTATTGAAGAAGGTTACGATGGCGTTACTGATTTATACGTGGGGAT
CTACGATGATCTTGCTAGCACTAATTTCACAGACAGGATAGCTGCGTGGGAGAATATTGT
TGAGTGCACCTTTAGGACCAACAACGTAAAATTGGGTTACCTCATTGTAGATGAGTTTCA
CAACTTTGAAACGGAGGTCTACCGGCAGTCGCAATTTGGGGGGCATAACTAACCTTGATT
TTGACGCTTTTGAGAAAGCAATCTTTTTTGAGCGGCACAGCCCCTGAGGCTGTAGCTGAT
GCTGCGTTGCAGCGTATTGGGCTTACGGACTGGCCAAGAAATCGATGGACATCAACGAGC
TCAAACGGTCGGAAGATCTCAGCAGAGGTCTATCCAGCTATCCAACACGGATGTTTAATC
TAATCAAGGAGAAATCCGAGGTGCCTTTAGGGCATGTTCATAAAATTCGGAAGAAAGTGG
AATCACAGCCCGAAGAAGCACTGAAGCTTCTTTTAGCCCTCTTTGAAAGTGAACCAGAGT
CGAAGGCCATTGTAGTTGCAAGCACAACCAACGAAGTGGAAGAATTGGCCTGCTCTTGGA
GAAAGTATTTTAGGGTGGTATGGATACACGGGAAGCTGGGTGCTGCAGAAAAGGTGTCTC
GCACAAAGGAGTTTGTCACTGACGGTAGCATGCAAGTTCTCATCGGAACGAAATTAGTGA
CTGAAGGAATTGACATTAAGCAATTGATGATGGTGATCATGCTTGATAATAGACTTAATA
TTATTGAGCTCATTCAAGGTGTAGGGAGACTAAGAGATGGGGGCCTCTGTTATCTATTAT
CTAGAAAAAACAGTTGGGCGGCAAGGAATCGTAAGGGTGAATTACCACCAATTAAGGAAG
GCTGTATAACCGAACAGGTACGCGAGTTCTATGGACTTGAATCAAAGAAAGGAAAAAAGG
CCAGCATGTTGGATGCTGTGGCTCCAGGACAGACCTGTCTGCTGACACAGTGGAACTGAT
AGAAAGAATGGACAGATTGGCTGAAAAACAGGCGACAGCTTCCATGTCGATCGTTGCGTT
ACCGTCTAACTTCCAGGAGAGCAATAGCAGTGACAGGTACAGAAAGTATTGCAGCAGTGA
TGAGGACAGCAACACGTGCATTCATGGTAGTGCTAATGCCAGTACTAACGTCAGGACTAA
TGCTACTACCACTGCCAGCATCAACGTCAGGACTAGTGCTACTACCACTGAAAGTACCAA
CTCCAGCACTAGTGCGACTACCACTGCCAGCATCAACGTCAGGACTAGTGCGACTACCAC
TGCCAGCATCAACGTCAGGACTAGTGCTACCACCACTAAAAGTATCAACTCTAGCACTAA
TGCTACTACCACTGAAAGTACCAACTCCAACACTAATGCTACTACCACTGAAAGTACCAA
CTCCAGCACTAATGCTACTACCACTGAAAGTACCAACTTCAACACTAGTGCTACTACCAC
CGAAAGTACCAACTCCAACACTAGTGCTACTACCACCGAAAGTACCAACTCCAACACTAG
TGCTACTACCACCGAAAGTACCAACTCCAACACTAGTGCTACTACCACTGCTAGCACCAA
CTCCAGCACTAATGCTGCTACCACTGAAAGTACCAACGCTAGTGCCAAGGAGGACGCCAA
TAAAGATGGCAATGCTGAGGATAATAGATTCCATCCAGTCACCGACATTAACAAAGAGTC
GTATAAGCGGAAAGGGAGTCAAATGGTTTTGCTAGAGAGAAAGAAACTGAAAGCACAATT
TCCCAATACTTCCGAGAATATGAATGTCTTACAGTTTCTTGGATTTCGGTCTGACGAAAT
TAAACATCTTTTCCTCTATGGTATTGACATATACTTCTGCCCAGAGGGAGTGTTCACACA
ATACGGATTATGCAAGGGCTGTCAAAAGATGTTCGAGCTCTGTGTCTGTTGGGCTGGCCA
GAAAGTATCGTATCGGAGGATAGCTTGGGAAGCACTAGCTGTGGAGAGAATGCTGCGAAA
TGATGAGGAATACAAAGAATACTTGGAAGACATCGAGCCATATCATGGGGACCCTGTAGG
ATATTTGAAATATTTTAGCGTAAAAAAGGAGAGAGATCTACTCTCAGATACAGAGAAATT
ATGGTTGGTACCTGGCCATTACTAGAAGAAGAGAAAGAATTAGTGTATTGGATTCGACAA
GAGGCAAGCAAAGGGAGCCAAGTTTTCCGCATGTCTGGAAGGCAGATCAAAGAGTTGTAT
TATAAAGTATGGAGCAACTTGCGTGAATCGAAGACAGAGGTGCTGCAGTACTTTTTGAAC
TGGGACGAGAAAAAGTGCCAGGAAGAATGGGAGGCAAAAGACGATACGGTCTTTGTGGAA
GCGCTCGAGAAAGTTGGAGTTTTTCAGCGTTTGCGTTCCATGACGAGCGCTGGACTGCAG
GGTCCGCAGTACGTCAAGCTGCAGTTTAGCAGGCATCATCGACAGTTGAGGAGCAGATAT
GAATTAAGTCTAGGAATGCACTTGCGAGATCAGATTGCGCTGGGAGTTAGGGCATCTAAA
GTGGCGCATTGGACGGCATTCCTCTCGATGCTGATAGGGCTGTTCTACAATAAAACATTT
CGGCAGAAACTGGAGTATCTTTTGGAGCAGATTTCGGAGGTGTGGTTGTTACCACATTGG
CTTGATTTGGCAAACGTTGAAGTTCTCGCTGCAGATAACACGAAGGTACCACTGTACATG
CTGATGGTAGCGGTTCACAAAGAGCTGGATAGCGATGATGTTCCAGACGGTAGATTTGAT
ATATTATTATGTAGGGATTCGAGCAGAGAAGTTGGAGAGTGAAGGAAATTGTTGTTACGA
AAGTCACTGATTATGTATTGTGTAGTATAGTATATTGTAAGAAATTTTTTTTCTAGGGAA
TATGTGTTTTGATGTAGTATTTCACTGTTTTGATTTAGTGTTTGTTGCACGGCAGTAGCG
AGAGACAAGTGCGAAGAAGTGGGATAAAAAGACAGTCTATAAAAAGTAAACATAAAATAA
AGATAGTGAGTAGCTTTTAGCTGAAACTCCGGGTAAGAGTCAATAGGGCTTGGAGGAGAC
GTAAATGAGGGCTATTTAGGGCTATTTAGGGCTATGTAAAAGTGTTGTAGGGCTAAAGAA
CAGGATTTCATTTTCATTTTTTTAATTTCGGTGAAAAAGCCGGGTAAGATGTGACAGCGC
GAGTAAAGGTAGATGTGAAA
>CEI_chrXIII:949802-956464
ATATCTATGTCACCTTATTGCATGCTGGATGGTGTTAGACAAGGCCGTAGGGACATATAG
CATCTAGGAAGTAACCTTGTACGAAAATAGGCAATATTTCCTGTTTAGGCGATTGTGACG
CAGATTTTAGCCCAAAGATCTAGCGTCAAGGAATTTTTTTTATAGTGGGATATTGCACCA
AGGAAGTAACTTGATACGTCGTTGGTGAATGGGTCTGTTTTCTTATTCGGCGGGGTAATA
CATTTTGGGGGAAGTTTGTCTGTCTGACGCGCCATATGTAGGTCCGCCAAAAAGGGCTCC
TTTACTTCGAAGCGCGAGGTCGTATACCTAATAAGGAAATGTAATTTATAACTTTTTATT
ATATTGGTCTTTTCGAGAGCGGAAGAAGTTGTAGGCTAAGCGCAGGCTAAGCGTAGGTCC
ATGTTTAAAGTATCCAAGAGAATATCCACGAAGCGGCTGAGCAACGAACAGAATCCTGGT
TCTCCTCGACTAAGCAGATAGTTAAGATACTGTGCACCATGGAAATTGAAAACGAAAGTA
CGTACCGACTACTTTATTTTTTGCAGGCCGGAAATCAAGCGATGAATGAGACATCCTTCT
GTTTTCTATGTTGTGCTCGAAGGAGATAGACAGTCGCTTATCTTAGTGAGATTTCTTATT
AACTGAATTTTCTTTGCTGCTGCTAGAGATTTGCACCTGCATAGCGCAGATTCTGCATCT
TCTCAATAGCTTAATTATTACATTCTTAGATGATGATAAGACGGAAACTGGACAATCTTT
TGTTTATATTGATGGATTTCTTGTCAAAAGCATAACAATCAACATACTATTGTTAATTTC
GAAACTTACAAAATAAAATGAAAGTTTCCGATAGGCGTAAGTTTGAAAAAGCAAACTTTG
ACGAGTTTGAGTCGGCTCTAAATAACAAAAACGACTTGGTACATTGTCCTCAATAACTTT
ATTTGAATCGATCCGCACGGAAGTGCGGTCATTCTACGAAGACGAAAAGTCTGGCCTAAT
CAAAGTGGTAAAATTCAGAACTGGTGCAATGGATAGGAAAAGGTCTTTTGAAAAAATTGT
CATTTCGGTCATGGTCGGGAAAAATGTACAAAAGTTCCTGACGTTTGTTGAAGACGAACC
AGATTTCCAGGGCGGACCAATCCCTTCAAAGTATCTTATTCCCAAGAAAATCAACTTGAT
GGTCTACACGTTGTTTCAAGTGCATACTTTGAAATTCAATAGAAAGGATTACGACACCCT
TTCTCTTTTTACCTCAACAGAGGATACTATAATGAGTTGAGTTTCCGTGTCCTGGAACGT
TGTCACGAAATAGCGAGTGCCAGGCCGAACGACAGCTCTACGATGCGTACTTTCACTGAC
TTTGTTTCCGGCGCACCTATTGTAAGGAGTCTTCAGAAAAGCACCATAAGGAAATATGGG
TACAATTTGGCACCCTATATGTTTTTGTTACTACACGTAGATGAGCTATCGATTTTTTCT
GCATACCAAGCAAGTTTACCTGGCGAAAAGAAAGTCGACACAGAGCGGCTGAAGCGTGAT
CTATGCCCACGTAAACCCATTGAGATAAAGTACTTTTCACAGATATGTAACGATATGATG
AACAAAAAGGACCGATTGGGTGATATTTTGCATATTATCTTGCGAGCATGTGCACTCAAT
TTCGGGGCGGGTCCCCGTGGTGGCGCTGGTGACGAAGAGGATCGATCTATTACGAATGAA
GAACCCATTATTCCCTCTGTGGACGAGCATGGCCTGAAAGTATGTAAGTTGCGCAGTCCT
AACACTCCACGAAGACTCAGAAAAACACTAGATGCCGTGAAAGCTTTATTGGTGTCCTCT
TGTGCTTGTACCGCAAGGGATTTAGATATATTTGATGACAACAACGGCGTTGCAATGTGG
AAATGGATCAAAATTCTGTACCACGAAGTAGCGCAGGAAACCACGCTGAAGGACTCTTAT
AGAATAACTTTGGTACCTTCTTCTGATGGTATATCAGTATGTGGAAAACTTTTTAATCGC
GAGTATGTCCGCGGCTTTTACTTTGCATGCAAGGCTCAGTTCGATAACCTTTGGGGAGAG
TTGAACAACTGCTTTTATATGCCTACAGTGGTTGATATTGCCAACCTCATTTTGCGTAAT
CGAGAAGTTTTGTTCAGAGAACCGAAGCGAGGAATTGACGAGTATCTGGAAAACGATTCT
TTTCTTCAAATGATACCTGTTAAATATCGTGAAATTGTGCTGCCCAAGTTGAGAAGAGAT
ACTAACAAAATGACCGCGGCTCTTAAAAATAAAGTCGCTGTTGCAATTGACGAGCTTACG
GTGCCACTTATGTGGATGATCCATTTTGCCGTAGGATACCCTTACCGTTATCCAGAGCTT
CAGCTACTCGCTTTTGCCGGTCCTCAGCGCAACGTATACGTCGATGATACAACAAGACGC
ATCCAACTGTACACTGATTACAACAAGAACGGTTCATCGGAGCCTCGACTAAAGACGCTT
GACGGACTCACTTCAGATTACGTGTTTTATTTTGTCACTGTGCTAAGGCAAATGCAAATA
TGTGCGCTTGGTAACAGTTATGACGCTTTTTAATCATGATCCTTGGATGGATGTGGTGGG
ATTTGAGGATCCAGATCAAGTAACAAATCGAGACATTTCGAGGATAGTTTTGTATTCCTA
CATGTTTCTGAATACCGCGAAGGGCTGTCTGGTTGAATACGCAACTTTTCGGCAGTACAT
GAGGGAACTTCCGAAGAATGCACCTCAGAAGCTGAATTTTCGGGAGATGCGTCAGGGGTT
GATTGCCCTAGGACGGCACTGCGTAGGTAGCAGATTTGAAACAGATTTGTACGAGTCGGC
GACGAGTGAACTCATGGCCAATCATTCCGTTCAAACAGGGCGAAATATTTACGGTGTGGA
TTCCTTTTCGTTAACTAGTGTCAGTGGGACGACCGCCACTTTATTGCAGGAACGAGCTTC
CGAGCGCTGGATTCAGTGGTTAGGCCTTGAAAGCGACTACCATTGTTCATTCTCCAGTAC
TCGGAATGCGGAAGACGTAGTGGCAGGTGAGGCGGCGAGTTCAGATCATCATCAAAAATT
TTCAAGAGTAACGCGAAAAAGGCCCCGAGAGCCCAAGAGTGCAAACGATATCCTCGTCGC
AGGCCAGAAACTCTTTGGCAGCTCCTTTGAATTCAGGGACTTGCATCAGTTGCGCTTATG
TTATGAAATATACATGGCAGACACACCCTCTGTGGCAGTACAGGCCCCACCGGGCTATGG
TAAGACGGAGCTATTTCATCTCCCCTTGATAGCACTGGCGTCTAAGGGCGACGTGAAATA
TGTGTCGTTTCTGTTTGTACCGTACACAGTGTTGCTTGCTAATTGCATGATCAGGTTGGG
CCGACGCGGTTGCTTGAATGTGGCCCCTGTAAGAAACTTTATTGAAGAAGGTTACGATGG
CGTTACTGATTTATACGTGGGGATCTACGATGATCTTGCTAGCACTAATTTCACAGACAG
GATAGCTGCGTGGGAGAATATTGTTGAGTGCACCTTTAGGACCAACAACGTAAAATTGGG
TTACCTCATTGTAGATGAGTTTCACAACTTTGAAACGGAGGTCTACCGGCAGTCGCAATT
TGGGGGCATAACTAACCTTGATTTTGACGCTTTTGAGAAAGCAATCTTTTTGAGCGGCAC
AGCCCCTGAGGCTGTAGCTGATGCTGCGTTGCAGCGTATTGGGCTTACGGGACTGGCCAA
GAAATCGATGGACATCAACGAGCTCAAACGGTCGGAAGATCTCAGCAGAGGTCTATCCAG
CTATCCAACACGGATGTTTAATCTAATCAAGGAGAAACTGAGGTGCCTTTAGGGCATGTT
CATAAAATTCGGAAGAAAGTGGAATCACAGCCCGAAGAAGCACTGAAGCTTCTTTTAGCC
CTCTTTGAAAGTGAACCAGAGTCGAAGGCCATTGTAGTTGCAAGCACAACCAACGAAGTG
GAAGAATTGGCCTGCTCTTGGAGAAAGTATTTTAGGGTGGTATGGATACACGGGAAGCTG
GGTGCTGCAGAAAAGGTGTCTCGCACAAAGGAGTTTGTCACTGACGGTAGCATGCAAGTT
CTCATCGGAACGAAATTAGTGACTGAAGGAATTGACATTAAGCAATTGATGATGGTGATC
ATGCTTGATAATAGACTTAATATTATTGAGCTCATTCAAGGTGTAGGGAGACTAAGAGAT
GGGGGCCTCTGTTATCTATTATCTAGAAAAAACAGTTGGGCGGCAAGGAATCGTAAGGGT
GAATTACCACCAATTAAGGAAGGCTGTATAACCGAACAGGTACGCGAGTTCTATGGACTT
GAATCAAAGAAAGGAAAAAAAGGGCCAGCATGTTGGATGCTGTGGCTCCAGGACAGACCT
GTCTGCTGACACAGTGGAACTGATAGAAAGAATGGACAGATTGGCTGAAAACAGGCGACA
GCTTCCATGTCGATCGTTGCGTTACCGTCTAACTTCCAGGAGAGCAATAGCAGTGACAGG
TACAGAAAGTATTGCAGCAGTGATGAGGACAGCAACACGTGCATTCATGGTAGTGCTAAT
GCCAGTACTAACGTCAGGACTAATGCTACTACCACTGCCAGCATCAACGTCAGGACTAGT
GCTACTACCACTGAAAGTACCAACTCCAGCACTAGTGCGACTACCACTGCCAGCATCAAC
GTCAGGACTAGTGCGACTACCACTGCCAGCATCAACGTCAGGACTAGTGCTACCACCACT
AAAAGTATCAACTCCAGCACTAATGCTACTACCACTGAAAGTACCAACTTCAACACTAGT
GCTACTACCACCGAAAGTACCAACTCCAACACTAGTGCTACTACCACCGAAAGTACCAAC
TCCAACACTAGTGCTACTACCACCGAAAGTACCAACTCCAACACTAGTGCTACTACCACC
GAAAGTACCAACTCCAACACTAGTGCTACTACCACTGCTAGCACCAACTCCAGCACTAAT
GCTACTACCACTGAAAGTACCAACGCTAGTGCCAAGGAGGACGCCAATAAAGATGGCAAT
GCTGAGGATAATAGATTCCATCCAGTCACCGACATTAACAAAGAGTCGTATAAGCGGAAA
GGGAGTCAAATGGTTTTGCTAGAGAGAAAGAAACTGAAAGCACAATTTCCCAATACTTCC
GAGAATATGAATGTCTTACAGTTTCTTGGATTTCGGTCTGACGAAATTAAACATCTTTTC
CTCTATGGTATTGACATATACTTCTGCCCAGAGGGAGTGTTCACACAATACGGATTATGC
AAGGGCTGTCAAAAAGATGTTCGAGCTCTGTGTCTGTTGGGCTGGCCAGAAAGTATCGTA
TCGGAGGATAGCTTGGGAAGCACTAGCTGTGGAGAGAATGCTGCGAAATGATGAGGAATA
CAAAGAATACTTGGAAGACATCGAGCCATATCATGGGGACCCTGTAGGATATTTGAAATA
TTTTAGCGTAAAAAAGGAGAGAGATCTACCTCAGATACAGAGAAATTATGGTTGGTACCT
GGCCATTACTAGAAGAAGAGAAACAATTAGTGTATTGGATTCGACAAGAGGCAAGCAAGG
GAGCCAGGTTTTCCGCATGTCTGGAAGGCAGATCAAAGAGTTGTATTATAAAGTATGGAG
CAACTTGCGTGAATCGAAGACAGAGGTGCTGCAGTACTTTTGAACTGGGACGAGAAAAAG
TGCCAGGAAGAATGGGAGGCAAAAGACGATACGGTCTTTGTGGAAGCGCTCGAGAAAGTT
GGAGTTTTTCAGCGTTTGCGTTCCATGACGAGCGCTGGACTGCAGGGTCCGCAGTACGTC
AAGCTGCAGTTTAGCAGGCATCATCGACAGTTGAGGAGCAGATATGAATTAAGTCTAGGA
ATGCACTTGCGAGATCAGATTGCGCTGGGAGTTAGGGCATCTAAAGTGGCGCATTGGACG
GCATTCCTCTCGATGCTGATAGGGCTGTTCTACAATAAAACATTTCGGCAGAAACTGAGT
ATCTTTTGGAGCAGATTTCGGAGGTGTGGTTGTTACCACATTGGCTTGATTTGGCAAACG
TTGAAGTTCTCGCTGCAGATAACACGAAGGTACCACTGTACATGCTGATGGTAGCGGTTC
ACAAAGAGCTGGATAGCGATGATGTTCCAGACGGTAGATTTGATATATTATTATGTAGGG
ATTCGAGCAGAGAAGTTGGAGAGTGAAGGAAATTGTTGTTACGAAAGTCACTGATTATGT
ATTGTGTAGTATAGTATATTGTAAGAAATTTTTTTTCTAGGGAATATGTGTTTTGATGTA
GTATTTCACTGTTTTGATTTAGTGTTTGTTGCACGGCAGTAGCGAGAGACAAGTGCGAAG
AAGTGGGATAAAAAGACAGTCTATAAAAAGTAAACATAAAATAAAGATAGTGAGTAGCTT
TTAGCTGAAACTCCGGGTAAGAGTCAATAGGGCTTGGAGGAGACGTAAATGAGGGCTATT
TAGGGCTATTTAGGGCTATGTAAAAGTGTTGTAGGGCTAAAGAACAGGATTTCATTTTCA
TTTTTTAATTTCGGTGAAAATGCCGGGTAAGATGTGACAGCGCGAGTAAAGGTAGATGTG
AAA
>CEI_chrXII_chrXI:418-7050
ATATCTATGTCACCTTATTGCATGCTGGATGGTGTTAGACAAGGCCGTAGGGACATATAG
CATCTAGGAAGTAACCTTGTACGAAAATAGGCAATATTTCCTGTTTAGGCGATTGTGACG
CAGATTTTAGCCCAAAGATCTAGCGTCAAGGAATTTTTTTATAGTGGGATATTGCACCAA
GGAAGTAACTTGATACGTCGTTGGTGAATGGGTCTGTTTTCTTATTCGGCGGGGTAATAC
ATTTTGGGGGAAGTTTGTCTGTCTGACGCGCCATATGTAGGTCCGCCAAAAAGGGCTCCT
TTACTTCGAAGCGCGAGGTCGTATACCTAATAAGGAAATGTAATTTATAACTTTTTATTA
TATTGGTCTTTTCGAGAGCGGAAGAAGTTGTAGGCTAAGCGCAGGCTAAGCGTAGGTCCA
TGTTTAAAGTATCCAAGAGAATATCCACGAAGCGGCTGAGCAACGAACAGAATCCTGGTT
CTCCTCGACTAAGCAGATAGTTAAGATACTGTGCACCATGGAAATTGAAAACGAAAGTAC
GTACCGACTACTTTATTTTTGCAGGCCGGAAATCAAGCGATGAATGAGACATCCTTCTGT
TTTCTATGTTGTGCTCGAAGGAGATAGACAGTCGCTTATCTTAGTGAGATTTCTTATTAA
CTGAATTTTCTTTGCTGCTGCTAGAGATTTGCACCTGCATAGCGCAGATTCTGCATCTTC
TCAATAGCTTAATTATTACATTCTTAGATGATGATAAGACGGAAACTGGACAATCTTTTG
TTTATATTGATGGATTTCTTGTCAAAAAGCATAACAATCAACATACTATTGTTAATTTCG
AAACTTACAAAAATAAAATGAAAGTTTCCGATAGGCGTAAGTTTGAAAAAGCAAACTTTG
ACGAGTTTGAGTCGGCTCTAAATAACAAAAACGACTTGGTACATTGTCCCTCAATAACTT
TATTTGAATCGATCCGCACGGAAGTGCGGTCATTCTACGAAGACGAAAAGTCTGGCCTAA
TCAAAGTGGTAAAATTCAGAACTGGTGCAATGGATAGGAAAAGGTCTTTTGAAAAAATTG
TCATTTCGGTCATGGTCGGGAAAAATGTACAAAAGTTCCTGACGTTTGTTGAAGACGAAC
CAGATTTCCAGGGCGGACCAATCCCTTCAAAGTATCTTATTCCCAAGAAAATCAACTTGA
TGGTCTACACGTTGTTTCAAGTGCATACTTTGAAATTCAATAGAAAGGATTACGACACCC
TTTTCTTTTTTTACCTCAACAGAGGATACTATAATGAGTTGAGTTTCCGTGTCCTGGAAC
GTTGTCACGAAATAGCGAGTGCCAGGCCGAACGACAGCTCTACGATGCGTACTTTCACTG
ACTTTGTTTCCGGCGCACCTATTGTAAGGAGTCTTCAGAAAAGCACCATAAGGAAATATG
GGTACAATTTGGCACCCTATATGTTTTTGTTACTACACGTAGATGAGCTATCGATTTTTT
CTGCATACCAAGCAAGTTTACCTGGCGAAAAGAAAGTCGACACAGAGCGGCTGAAGCGTG
ATCTATGCCCACGTAAACCCATTGAGATAAAGTACTTTTCACAGATATGTAACGATATGA
TGAACAAAAAGGACCGATTGGGTGATATTTTGCATATTATCTTGCGAGCATGTGCACTCA
ATTTCAGGGCGGGTCCCCGTGGTGGCGCTGGTGACGAAGAGGATCGATCTATTACGAATG
AAGAACCCATTATTCCCTCTGTGGACGAGCATGGCCTGAAAGTATGTAAGTTGCGCAGTC
CTAACACTCCACGAAGACTCAGAAAAACACTAGATGCCGTGAAAGCTTTATTGGTGTCCT
CTTGTGCTTGTACCGCAAGGGATTTAGATATATTTGATGACAACAACGGCGTTGCAATGT
GGAAATGGATCAAAATTCTGTACCACGAAGTAGCGCAGGAAACCACGCTGAAGGACTCTT
ATAGAATAACTTTGGTACCTTCTTCTGATGGTATATCAGTATGTGGAAAACTTTTTAATC
GCGAGTATGTCCGCGGCTTTTTACTTTGCATGCAAGGCTCAGTTCGATAACCTTTGGGGA
GAGTTGAACAACTGCTTTTATATGCCTACAGTGGTTGATATTGCCAACCTCATTTTGCGT
AATCGAGAAGTTTTGTTCAGAGAACCGAAGCGAGGAATTGACGAGTATCTGGAAAACGAT
TCTTTTCTTCAAATGATACCTGTTAAATATCGTGAAATTGTGCTGCCCAAGTTGAGAAGA
GATACTAACAAAATGACCGCGGCTCTTAAAAAATAAAGTCGCTGTTGCAATTGACGAGCT
TACGGTGCCACTTATGTGGATGATCCATTTTGCCGTAGGATACCCTTACCGTTATCCAGA
GCTTCAGCTACTCGCTTTTGCCGGTCCTCAGCGCAACGTATACGTCGATGATACAACAAG
ACGCATCCAACTGTACACTGATTACAACAAGAACGGTTCATCGGAGCCTCGACTAAAGAC
GCTTGACGGACTCACTTCAGATTACGTGTTTTATTTTGTCACTGTGCTAAGGCAAATGCA
AATATGTGCGCTTGGTAACAGTTATGACGCTTTTAATCATGATCCTTGGATGGATGTGGT
GGGATTTGAGGATCCAGATCAAGTAACAAATCGAGACATTTCGAGGATAGTTTTGTATTC
CTACATGTTTCTGAATACCGCGAAGGGCTGTCTGGTTGAATACGCAACTTTTCGGCAGTA
CATGAGGGAACTTCCGAAGAATGCACCTCAGAAGCTGAATTTTCGGGAGATGCGTCAGGG
GTTGATTGCCCTAGGACGGCACTGCGTAGGTAGCAGATTTGAAACAGATTTGTACGAGTC
GGCGACGAGTGAACTCATGGCCAATCATTCCGTTCAAACAGGGCGAAATATTTACGGTGT
GGATTCCTTTTCGTTAACTAGTGTCAGTGGGACGACCGCCACTTTATTGCAGGAACGAGC
TTCCGAGCGCTGGATTCAGTGGTTAGGCCTTGAAAGCGACTACCATTGTTCATTCTCCAG
TACTCGGAATGCGGAAGACGTAGTGGCAGGTGAGGCGGCGAGTTCAGATCATCATCAAAA
ATTTTCAAGAGTAACGCGAAAAGGCCCCGAGAGCCCAAGAGTGCAAACGATATCCTCGTC
GCAGGCCAGAAACTCTTTGGCAGCTCCTTTGAATTCAGGGACTTGCATCAGTTGCGCTTA
TGTTATGAAATATACATGGCAGACACACCCTCTGTGGCAGTACAGGCCCCACCGGGCTAT
GGTAAGACGGAGCTATTTCATCTCCCCTTGATAGCACTGGCGTCTAAGGGCGACGTGAAA
TATGTGTCGTTTCTGTTTGTACCGTACACAGTGTTGCTTGCTAATTGCATGATCAGGTTG
GGCCGACGCGGTTGCTTGAATGTGGCCCCTGTAAGAAACTTTATTGAAGAAGGTTACGAT
GGCGTTACTGATTTATACGTGGGGATCTACGATGATCTTGCTAGCACTAATTTCACAGAC
AGGATAGCTGCGTGGGAGAATATTGTTGAGTGCACCTTTAGGACCAACAACGTAAAATTG
GGTTACCTCATTGTAGATGAGTTTCACAACTTTGAAACGGAGGTCTACCGGCAGTCGCAA
TTTGGGGGCATAACTAACCTTGATTTTGACGCTTTTGAGAAAGCAATCTTTTTGAGCGGC
ACAGCCCCTGAGGCTGTAGCTGATGCTGCGTTGCAGCGTATTGGGCTTACGGGACTGGCC
AAGAAATCGATGGACATCAACGAGCTCAAACGGTCGGAAGATCTCAGCAGAGGTCTATCC
AGCTATCCAACACGGATGTTTAATCTAATCAAGGAGAAATCCGAGGTGCCTTTAGGGCAT
GTTCATAAAATTCGGAAGAAAGTGGAATCACAGCCCGAAGAAGCACTGAAGCTTCTTTTA
GCCCTCTTTGAAAGTGAACCAGAGTCGAAGGCCATTGTAGTTGCAAGCACAACCAACGAA
GTGGAAGAATTGGCCTGCTCTTGGAGAAAGTATTTTAGGGTGGTATGGATACACGGGAAG
CTGGGTGCTGCAGAAAAGGTGTCTCGCACAAAGGAGTTTGTCACTGACGGTAGCATGCAA
GTTCTCATCGGAACGAAATTAGTGACTGAAGGAATTGACATTAAGCAATTGATGATGGTG
ATCATGCTTGATAATAGACTTAATATTATTGAGCTCATTCAAGGTGTAGGGAGACTAAGA
GATGGGGGCCTCTGTTATCTATTATCTAGAAAAAACAGTTGGGCGGCAAGGAATCGTAAG
GGTGAATTACCACCAATTAAGGAAGGCTGTATAACCGAACAGGTACGCGAGTTCTATGGA
CTTGAATCAAAGAAAGGAAAAAAGGGCCAGCATGTTGGATGCTGTGGCTCCAGGACAGAC
CTGTCTGCTGACACAGTGGAACTGATAGAAAGAATGGACAGATTGGCTGAAAAACAGGCG
ACAGCTTCCATGTCGATCGTTGCGTTACCGTCTAACTTCCAGGAGAGCAATAGCAGTGAC
AGGTACAGAAAGTATTGCAGCAGTGATGAGGACAGCAACACGTGCATTCATGGTAGTGCT
AATGCCAGTACTAACGTCAGGACTAATGCTACTACCACTGCCAGCATCAACGTCAGGACT
AGTGCTACTACCACTGAAAGTACCAACTCCAGCACTAGTGCGACTACCACTGCCAGCATC
AACGTCAGGACTAGTGCGACTACCACTGCCAGCATCAACGTCAGGACTAGTGCTACCACC
ACTAAAAGTATCAACTCCAGCACTAATGCTACTACCACTGAAAGTACCAACTTCAACACT
AGTGCTACTACCACCGAAAGTACCAACTCCAACACTAGTGCTACTACCACCGAAAGTACC
AACTCCAACACTAGTGCTACTACCACCGAAAGTACCAACTCCAACACTAGTGCTACTACC
ACTGCTAGCACCAACTCCAGCACTAATGCTACTACCACTGAAAGTACCAACGCTAGTGCC
AAGGAGGACGCCAATAAAGATGGCAATGCTGAGGATAATAGATTCCATCCAGTCACCGAC
ATTAACAAAGAGTCGTATAAGCGGAAAGGGAGTCAAATGGTTTTGCTAGAGAGAAAGAAA
CTGAAAGCACAATTTCCCAATACTTCCGAGAATATGAATGTCTTACAGTTTCTTGGATTT
CGGTCTGACGAAATTAAACATCTTTTCCTCTATGGTATTGACATATACTTCTGCCCAGAG
GGAGTGTTCACACAATACGGATTATGCAAGGGCTGTCAAAAGATGTTCGAGCTCTGTGTC
TGTTGGGCTGGCCAGAAAGTATCGTATCGGAGGATAGCTTGGGAAGCACTAGCTGTGGAG
AGAATGCTGCGAAATGATGAGGAATACAAAGAATACTTGGAAGACATCGAGCCATATCAT
GGGGACCCTGTAGGATATTTGAAATATTTTAGCGTAAAAAGGAGAGAGATCTACTCTCAG
ATACAGAGAAATTATGGTTGGTACCTGGCCATTACTAGAAGAAGAGAAACAATTAGTGTA
TTGGATTCGACAAGAGGCAAGCAAGGGAGCCAGGTTTTCCGCATGTCTGGAAGGCAGATC
AAAGAGTTGTATTATAAAGTATGGAGCAACTTGCGTGAATCGAAGACAGAGGTGCTGCAG
TACTTTTTGAACTGGGACGAGAAAAAGTGCCAGGAAGAATGGGAGGCAAAAGACGATACG
GTCTTTGTGGAAGCGCTCGAGAAAGTTGGAGTTTTTCAGCGTTTGCGTTCCATGACGAGC
GCTGGACTGCAGGGTCCGCAGTACGTCAAGCTGCAGTTTAGCAGGCATCATCGACAGTTG
AGGAGCAGATATGAATTAAGTCTAGGAATGCACTTGCGAGATCAGATTGCGCTGGGAGTT
AGGGCATCTAAAGTGGCGCATTGGACGGCATTCCTCTCGATGCTGATAGGGCTGTTCTAC
AATAAAACATTTCGGCAGAAACTGGAGTATCTTTTGGAGCAGATTTCGGAGGTGTGGTTG
TTACCACATTGGCTTGATTTGGCAAACGTTGAAGTTCTCGCTGCAGATAACACGAAGGTA
CCACTGTACATGCTGATGGTAGCGGTTCACAAAGAGCTGGATAGCGATGATGTTCCAGAC
GGTAGATTTGATATATTATTATGTAGGGATTCGAGCAGAGAAGTTGGAGAGTGAAGGAAA
TTGTTGTTACGAAAGTCACTGATTATGTATTGTGTAGTATAGTATATTGTAAGAAATTTT
TTTTCTAGGGAATATGTGTTTTGATGTAGTATTTCACTGTTTTGATTTAGTGTTTGTTGC
ACGGCAGTAGCGAGAGACAAGTGCGAAGAAGTGGGATAAAAAGACAGTCTATAAAAAGTA
AACATAAAATAAAGATAGTGAGTAGCTTTTAGCTGAAACTCCGGGTAAGAGTCAATAGGG
CTTGGAGGAGACGTAAATGAGGGCTATTTAGGGCTATTTAGGGCTATGTAAAAGTGTTGT
AGGGCTAAAGAACAGGATTTCATTTTCATTTTTTTAATTTCGGTGAAAAAGCCGGGTAAG
ATGTGACAGCGCGAGTAAAGGTAGATGTGAAAA
>CEI_chrXIV:768007-772019
ATGTAGGTACGCCAAAAAGGGCTCCTCTGTTGACGTAATGAATTACGATCTAGCTTATAT
GTCATAATGTAGTAAGTTTATATATGTTATGTAAAAGTAAGAATCACATAGGTACTGCTT
TTGTACATAGAAACTATAGTTTCTTCACTACTACCCGATTAGAGGTTTGCTACTATATGT
TTTCTGAGAAATGGGTGAATTTTGAGATAATTGTTGGGATTCCATTGTTGATAAAGGCTA
TAATATTAGGTATACAGAATATACTAGAAGTTCTCCTCGAGGAATGAAAGTTTCCGATAG
GCGTAAGTTTGAAAAAGCAAACTTTGACGAGTTGTCCCTCAATAACTTTATTTGAATCGA
TCCGCACGGAAGTGCGGTCATTCTACGAAGACGAAAAGTCTGGTCTAATCAAAGTGGTAA
AATTCAGAACTGGTGCGATGGATAGGAAAAGGTCTTTTGAAAAAATGTACAAAAGTTTCT
GACGTTTGTTGAAGACGAACCAGATTTCCAGGGCGGACCAATCCCTTCAAAGTATCTTAT
TCCCAAGAAAATCAACTTGATGGTCTACACGTTGTTTCAAGTGCATACTTTGAAATTCAA
TAGAAAGGATTACGACACCCTTTCTCTTTTTACCTCAACAGAGGATACTATAATGAGTTG
AGTTTCCGTGTCCTGGAAAGTTGTCACGAAATAGCGAGTGCCAGGCCGAACGACAGCTCT
ACGATGCGTACTTTCACTGACTTTGTTTCCGGCGCACCTATTGTAAGGAGTCTTCAGAAA
AGCACCATAAGGAAATATGGATACAATTTGGCACCCTACATGTTTTTGTTACTACACGTG
GATGAGCTATCGATTTTTTCTGCATACCAAGCAAGTTTACCTGGCGAAAAGAAAGTCGAC
ACAGAGCGGACGAGCATGGCTTGAAAGTATGTAAGTTGAACAACTGGTTGATATTGCCAG
CCTCATTTTGCGTAATCGAGAAGTTTTGTTCAGAGAGCCAAAGCGAGGAATTGACGAGTA
TCTGGAAAACGATTCTTTTCTTCAAATATCGTGAAATTGTGCTGCCCAAGTTGAGAAGAG
ATACTAACCAAATGACCGCGGCTCTTAAAAATAAAGTCACTGTTGCAATTGACGAGCTTA
CGGTGCCACTTATGTGGAGGATACCCTTACCGTTATCCAGAGCTTCAGCTACTCGCTTTT
GCCGGTCCTCAGCGCAACGTATACGTCGACGATACAACAAGAACGGTTCATCGGAGCCTC
GACTAAAGACGCTTGACGGACTCACTTCCGAGCGCTGGATTCAATGGTTAGGCCTTGGAA
GCGACTACCATTGTTCATTCTCCAGTACTCGGAATGCGGAAGACGTAGTGGCAGGTGAGG
CGGCGAGTTCAGATCATCATCAAAAAATTTCAAGAGTAACGTGAAAAAGGCCCCGAGAGC
CCAAGAGGACAAACGATATGCTCGTCGCAGGCCAGAAACTCTTTGGGACTTGCATCAGTT
GCGCTTATGTCATGAAATATACATGGCAGACACACTCTCTGTGGCAGTACAGGCCCCACC
GGGCTATGGTAAGACGGAGTTATTTCATCTCGCCTTGATAGCACTGGCGTCTAAGGGCGA
TGTGAAATATGTGTTGTTTCCGTACACGGTGTTGCAATCACATGACTCTCAAAACTTTAT
TGGAGAAGGTTATGGTGGCGCTACTGATTTATACGTGGGGGATACCTCATTGTAGGTGAG
ATTGACAACTTTGAGACGGCTAACCTCGATTTTGATGCTTTCGAGAAGGGCGATCTTTTT
GAGCGGCAGAGCACCTGAGGCTGTAGCTGGTGCTGCGTTGCAGCGTATTGGGCTTACATC
AACAAGCTGCAACGGTCGGGAGATCTCTCAGCAGAGGGCCATCTAATTAAGGAGAAAGTC
GAAGCACTGAAGCTTCTTTTTAACCGTGTTTGAAGTTGAGGCAGAGGCGAAGGGGATTGT
GGTTAGCGGGACGATGGGTCCAGTGGAAGAGTTGGCCTGCTCTTGGAGGGTATGGATACA
CGGGTGCTGCAGAAAAAAATGCCTTGCACGGAGGAATTAGTGCCGGTACCAGTAATGATA
CCTATACTAGGGCTAGTGATGGTACCACACTCAGGACGGGCTGATAGCACCAGCATCCAC
AGGGAGTGATGGCACGGACTGTTAACGCCAACACCAGCACCCGCACTCGCACGGAATGTT
AGCATCGACTGTTAACGCCAACACCAACACCAACAGAGACTGATAACACCAACGCCAACA
CACACGCCAACAGCGACTGATAACACCAACGCCAACACACACGCCAACAGCGACTGATAA
CACCAACGCCAACACACACGCCAACAGCGACTGATAACACCAACGCCAACGCACACGCAA
ACACCAACGCCAACACACACGCCAACAGCGACTGATAACACCAACGCCAACACACACGCA
AACACACACGCAAACACCAACACCAACAGCGACTGATAACACCAACGCACACCCACACGC
CAACACACACGCCAACATACGCCAATACAAGTGGCAATGCTAAGGGTTATAGATTCGATC
CAGTGACAGAGATCAACAAATAGCGATATAAGCGAAGAGGGAATCAAGTAGGTTTGCTAG
AGAGAAAGAAACTGAAAGCACAATTTTGCAGCACTTGTGGCCAGAGGGAGCATTCACACA
AGACGGTGGAGGTCAGGATCTGGTGGGCTGGCCAGAAAGTATGGTATCGGAGGATAGGTT
GGGAAGCACTAGCTGTGGAGAGAATGCTGCGAAATGACGAGGAATACAAAGAATACTTGG
AAGACATCGAGCCATATCATGGGGACCCTGTAGGATATTTGAAATATTTTAGCGTAAAAA
GGAGAGAGATCTACTCTCAGATACAGAGAAATTATGGTTGGTACCTGGCCATTACTAGAA
GAAGAGAAAGAATTAGTGTATTGGATTCGACAAGAGGCAAGCAAGGGAGCCAAGTTTTCC
GCATGTCTGGAAGGCAGATCAAAGAGTTGTATTATAAAGTATGGAGCAACTTGCGTGAAT
CGAAGACAGAGGTGCTGCAGTACTTTTGAACTGGGACGAGAAAAAGTGCCAGGAAGAATG
GGAGGCAAAAGACGATACGGTCTTTGTGGAAGCGCTCGAGAAAGTTGGAGTTTTTCAGCG
TTTGCGTTCCATGACGAGCGCTGGACTGCAGGGTCCGCAGTACGTCAAGCTGCAGTTTAG
CAGGCATCATCGACAGTTGAGGAGCAGATATGAATTAAGTCTAGGAATGCACTTGCGAGA
TCAGATTGCGCTGGGAGTTACGGCATCTAAAGTGGCGCATTGGACGGCATTCCTCTCGAT
GCTGATAGGGCTGTTCTACAATAAAACATTTCGGCAGAAACTGGGTATCTTTTGGAGCAG
ATTTCGGAGGTGTGGTTGTTACCACATTGGCTTGATTTGGCAAACGTTGAAGTTCTCGCT
GCAGATAACACGAAGGTACCACTGTACATGCTGATGGTAGCGGTTCACAAAGAGCTGGAT
AGCGATGATGTTCCAGACGGTAGATTTGATATATTATTATGTAGGGATTCGAGCAGAGAA
GTTGGAGAGTGAAGGAAATTGTTGTTACGAAAGTCACTGATTATGTATTGTGTAGTATAG
TATATTGTAAGAAATTTTTTTTTTCTAGGGAATATGTGTTTTGATGTAGTATTTCACTGT
TTTGATTTAGTGTTTGTTGCACGGCAGTAGCGAGAGACAAGTGCGAAGAAGTGGGATAAA
AAGACAGTCTATAAAAAGTAAACATAAAATAAAGATAGTGAGTAGCTTTTAGCTGAAACT
CCGGGTAAGAGTCAATAGGGCTTGGAGGAGACGTAAATGAGGGCTATTTAGGGCTATTTA
GGGCTATGTAAAAGTGTTGTAGGGCTAAAGAACAGGATTTCATTTTCATTTTTTTAATTT
CGGTGAAAAAGCCGGGTAAGATGTGACAGCGCGAGTAAAGGTAGATGTGAAAA
>CEI_chrXIV:772353-778985
ATATCTATGTCACCTTATTGCATGCTGGATGGTGTTAGACAAGGCCGTAGGGACATATAG
CATCTAGGAAGTAACCTTGTACGAAAATAGGCAATATTTCCTGTTTAGGCGATTGTGACG
CAGATTTTAGCCCAAAGATCTAGCGTCAAGGAATTTTTTTATAGTGGGATATTGCACCAA
GGAAGTAACTTGATACGTCGTTGGTGAATGGGTCTGTTTTCTTATTCGGCGGGGTAATAC
ATTTTGGGGGAAGTTTGTCTGTCTGACGCGCCATATGTAGGTCCGCCAAAAAGGGCTCCT
TTACTTCGAAGCGCGAGGTCGTATACCTAATAAGGAAATGTAATTTATAACTTTTTATTA
TATTGGTCTTTTCGAGAGCGGAAGAAGTTGTAGGCTAAGCGCAGGCTAAGCGTAGGTCCA
TGTTTAAAGTATCCAAGAGAATATCCACGAAGCGGCTGAGCAACGAACAGAATCCTGGTT
CTCCTCGACTAAGCAGATAGTTAAGATACTGTGCACCATGGAAATTGAAAACGAAAGTAC
GTACCGACTACTTTATTTTTGCAGGCCGGAAATCAAGCGATGAATGAGACATCCTTCTGT
TTTCTATGTTGTGCTCGAAGGAGATAGACAGTCGCTTATCTTAGTGAGATTTCTTATTAA
CTGAATTTTCTTTGCTGCTGCTAGAGATTTGCACCTGCATAGCGCAGATTCTGCATCTTC
TCAATAGCTTAATTATTACATTCTTAGATGATGATAAGACGGAAACTGGACAATCTTTTG
TTTATATTGATGGATTTCTTGTCAAAAAGCATAACAATCAACATACTATTGTTAATTTCG
AAACTTACAAAAATAAAATGAAAGTTTCCGATAGGCGTAAGTTTGAAAAAGCAAACTTTG
ACGAGTTTGAGTCGGCTCTAAATAACAAAAACGACTTGGTACATTGTCCCTCAATAACTT
TATTTGAATCGATCCGCACGGAAGTGCGGTCATTCTACGAAGACGAAAAGTCTGGCCTAA
TCAAAGTGGTAAAATTCAGAACTGGTGCAATGGATAGGAAAAGGTCTTTTGAAAAAATTG
TCATTTCGGTCATGGTCGGGAAAAATGTACAAAAGTTCCTGACGTTTGTTGAAGACGAAC
CAGATTTCCAGGGCGGACCAATCCCTTCAAAGTATCTTATTCCCAAGAAAATCAACTTGA
TGGTCTACACGTTGTTTCAAGTGCATACTTTGAAATTCAATAGAAAGGATTACGACACCC
TTTCTCTTTTTTACCTCAACAGAGGATACTATAATGAGTTGAGTTTCCGTGTCCTGGAAC
GTTGTCACGAAATAGCGAGTGCCAGGCCGAACGACAGCTCTACGATGCGTACTTTCACTG
ACTTTGTTTCCGGCGCACCTATTGTAAGGAGTCTTCAGAAAAGCACCATAAGGAAATATG
GGTACAATTTGGCACCCTATATGTTTTTGTTACTACACGTAGATGAGCTATCGATTTTTT
CTGCATACCAAGCAAGTTTACCTGGCGAAAAGAAAGTCGACACAGAGCGGCTGAAGCGTG
ATCTATGCCCACGTAAACCCATTGAGATAAAGTACTTTTCACAGATATGTAACGATATGA
TGAACAAAAGGACCGATTGGGTGATATTTTGCATATTATCTTGCGAGCATGTGCACTCAA
TTTCAGGGCGGGTCCCCGTGGTGGCGCTGGTGACGAAGAGGATCGATCTATTACGAATGA
AGAACCCATTATTCCCTCTGTGGACGAGCATGGCCTGAAAGTATGTAAGTTGCGCAGTCC
TAACACTCCACGAAGACTCAGAAAAACACTAGATGCCGTGAAAGCTTTATTGGTGTCCTC
TTGTGCTTGTACCGCAAGGGATTTAGATATATTTGATGACAACAACGGCGTTGCAATGTG
GAAATGGATCAAAATTCTGTACCACGAAGTAGCGCAGGAAACCACGCTGAAGGACTCTTA
TAGAATAACTTTGGTACCTTCTTCTGATGGTATATCAGTATGTGGAAAACTTTTTAATCG
CGAGTATGTCCGCGGCTTTTACTTTGCATGCAAGGCTCAGTTCGATAACCTTTGGGGAGA
GTTGAACAACTGCTTTTATATGCCTACAGTGGTTGATATTGCCAACCTCATTTTGCGTAA
TCGAGAAGTTTTGTTCAGAGAACCGAAGCGAGGAATTGACGAGTATCTGGAAAACGATTC
TTTTCTTCAAATGATACCTGTTAAATATCGTGAAATTGTGCTGCCCAAGTTGAGAAGAGA
TACTAACAAAATGACCGCGGCTCTTAAAAATAAAGTCGCTGTTGCAATTGACGAGCTTAC
GGTGCCACTTATGTGGATGATCCATTTTGCCGTAGGATACCCTTACCGTTATCCAGAGCT
TCAGCTACTCGCTTTTGCCGGTCCTCAGCGCAACGTATACGTCGATGATACAACAAGACG
CATCCAACTGTACACTGATTACAACAAGAACGGTTCATCGGAGCCTCGACTAAAGACGCT
TGACGGACTCACTTCAGATTACGTGTTTTATTTTGTCACTGTGCTAAGGCAAATGCAAAT
ATGTGCGCTTGGTAACAGTTATGACGCTTTTAATCATGATCCTTGGATGGATGTGGTGGG
ATTTGAGGATCCAGATCAAGTAACAAATCGAGACATTTCGAGGATAGTTTTGTATTCCTA
CATGTTTCTGAATACCGCGAAGGGCTGTCTGGTTGAATACGCAACTTTTCGGCAGTACAT
GAGGGGAACTTCCGAAGAATGCACCTCAGAAGCTGAATTTTCGGGAGATGCGTCAGGGGT
TGATTGCCCTAGGACGGCACTGCGTAGGTAGCAGATTTGAAACAGATTTGTACGAGTCGG
CGACGAGTGAACTCATGGCCAATCATTCCGTTCAAACAGGGCGAAATATTTACGGTGTGG
ATTCCTTTTCGTTAACTAGTGTCAGTGGGACGACCGCCACTTTATTGCAGGAACGAGCTT
CCGAGCGCTGGATTCAGTGGTTAGGCCTTGAAAGCGACTACCATTGTTCATTCTCCAGTA
CTCGGAATGCGGAAGACGTAGTGGCAGGTGAGGCGGCGAGTTCAGATCATCATCAAAAAT
TTTCAAGAGTAACGCGAAAAAGGCCCCGAGAGCCCAAGAGTGCAAACGATATCCTCGTCG
CAGGCCAGAAACTCTTTGGCAGCTCCTTTGAATTCAGGGACTTGCATCAGTTGCGCTTAT
GTTATGAAATATACATGGCAGACACACCCTCTGTGGCAGTACAGGCCCCACCGGGCTATG
GTAAGACGGAGCTATTTCATCTCCCCTTGATAGCACTGGCGTCTAAGGGCGACGTGAAAT
ATGTGTCGTTTCTGTTTGTACCGTACACAGTGTTGCTTGCTAATTGCATGATCAGGTTGG
GCCGACGCGGTTGCTTGAATGTGGCCCCTGTAAGAAACTTTATTGAAGAAGGTTACGATG
GCGTTACTGATTTATACGTGGGGATCTACGATGATCTTGCTAGCACTAATTTCACAGACA
GGATAGCTGCGTGGGAGAATATTGTTGAGTGCACCTTTGGGACCAACAACGTAAAATTGG
GTTACCTCATTGTAGATGAGTTTCACAACTTTGAAACGGAGGTCTACCGGCAGTCGCAAT
TTGGGGGCATAACTAACCTTGATTTTGACGCTTTTGAGAAAGCAATCTTTTTGAGCGGCA
CAGCCCCTGAGGCTGTAGCTGATGCTGCGTTGCAGCGTATTGGGCTTACGGGACTGGCCA
AGAAATCGATGGACATCAACGAGCTCAAACGGTCGGAAGATCTCAGCAGAGGTCTATCCA
GCTATCCAACACGGATGTTTAATCTAATCAAGGAGAAATCCGAGGTGCCTTTAGGGCATG
TTCATAAAATTCGGAAGAAAGTGGAATCACAGCCCGAAGAAGCACTGAAGCTTCTTTTAG
CCCTCTTTGAAAGTGAACCAGAGTCGAAGGCCATTGTAGTTGCAAGCACAACCAACGAAG
TGGAAGAATTGGCCTGCTCTTGGAGAAAGTATTTTAGGGTGGTATGGATACACGGGAAGC
TGGGTGCTGCAGAAAAGGTGTCTCGCACAAAGGAGTTTGTCACTGACGGTAGCATGCAAG
TTCTCATCGGAACGAAATTAGTGACTGAAGGAATTGACATTAAGCAATTGATGATGGTGA
TCATGCTTGATAATAGACTTAATATTATTGAGCTCATTCAAGGTGTAGGGAGACTAAGAG
ATGGGGGCCTCTGTTATCTATTATCTAGAAAAACAGTTGGGCGGCAAGGAATCGTAAGGG
TGAATTACCACCAATTAAGGAAGGCTGTATAACCGAACAGGTACGCGAGTTCTATGGACT
TGAATCAAAGAAAGGAAAAAAGGGCCAGCATGTTGGATGCTGTGGCTCCAGGACAGACCT
GTCTGCTGACACAGTGGAACTGATAGAAAGAATGGACAGATTGGCTGAAAAACAGGCGAC
AGCTTCCATGTCGATCGTTGCGTTACCGTCTAACTTCCAGGAGAGCAATAGCAGTGACAG
GTACAGAAAGTATTGCAGCAGTGATGAGGACAGCAACACGTGCATTCATGGTAGTGCTAA
TGCCAGTACTAACGTCAGGACTAATGCTACTACCACTGCCAGCATCAACGTCAGGACTAG
TGCTACTACCACTGAAAGTACCAACTCCAGCACTAGTGCGACTACCACTGCCAGCATCAA
CGTCAGGACTAGTGCGACTACCACTGCCAGCATCAACGTCAGGACTAGTGCTACCACCAC
TAAAAGTATCAACTCCAGCACTAATGCTACTACCACTGAAAGTACCAACTTCAACACTAG
TGCTACTACCACCGAAAGTACCAACTCCAACACTAGTGCTACTACCACCGAAAGTACCAA
CTCCAACACTAGTGCTACTACCACCGAAAGTACCAACTCCAACACTAGTGCTACTACCAC
TGCTAGCACCAACTCCAGCACTAATGCTACTACCACTGAAAGTACCAACGCTAGTGCCAA
GGAGGACGCCAATAAAGATGGCAATGCTGAGGATAATAGATTCCATCCAGTCACCGACAT
TAACAAAGAGTCGTATAAGCGGAAAGGGAGTCAAATGGTTTTGCTAGAGAGAAAGAAACT
GAAAGCACAATTTCCCAATACTTCCGAGAATATGAATGTCTTACAGTTTCTTGGATTTCG
GTCTGACGAAATTAAACATCTTTTCCTCTATGGTATTGACATATACTTCTGCCCAGAGGG
AGTGTTCACACAATACGGATTATGCAAGGGCTGTCAAAAGATGTTCGAGCTCTGTGTCTG
TTGGGCTGGCCAGAAAGTATCGTATCGGAGGATAGCTTGGGAAGCACTAGCTGTGGAGAG
AATGCTGCGAAATGATGAGGAATACAAAGAATACTTGGAAGACATCGAGCCATATCATGG
GGACCCTGTAGGATATTTGAAATATTTTAGCGTAAAAAGGAGAGAGATCTACTCTCAGAT
ACAGAGAAATTATGGTTGGTACCTGGCCATTACTAGAAGAAGAGAAACAATTAGTGTATT
GGATTCGACAAGAGGCAAGCAAGGGAGCCAGGTTTTCCGCATGTCTGGAAGGCAGATCAA
AGAGTTGTATTATAAAGTATGGAGCAACTTGCGTGAATCGAAGACAGAGGTGCTGCAGTA
CTTTTTGAACTGGGACGAGAAAAGTGCCAGGAAGAATGGGAGGCAAAAGACGATACGGTC
TTTGTGGAAGCGCTCGAGAAAGTTGGAGTTTTTCAGCGTTTGCGTTCCATGACGAGCGCT
GGACTGCAGGGTCCGCAGTACGTCAAGCTGCAGTTTAGCAGGCATCATCGACAGTTGAGG
AGCAGATATGAATTAAGTCTAGGAATGCACTTGCGAGATCAGATTGCGCTGGGAGTTACG
GCATCTAAAGTGGCGCATTGGACGGCATTCCTCTCGATGCTGATAGGGCTGTTCTACAAT
AAAACATTTCGGCAGAAACTGGAGTATCTTTTGGAGCAGATTTCGGAGGTGTGGTTGTTA
CCACATTGGCTTGATTTGGCAAACGTTGAAGTTCTCGCTGCAGATAACACGAAGGTACCA
CTGTACATGCTGATGGTAGCGGTTCACAAAGAGCTGGATAGCGATGATGTTCCAGACGGT
AGATTTGATATATTATTATGTAGGGATTCGAGCAGAGAAGTTGGAGAGTGAAGGAAATTG
TTGTTACGAAAGTCACTGATTATGTATTGTGTAGTATAGTATATTGTAAGAAATTTTTTT
TTTTCTAGGGAATATGTGTTTTGATGTAGTATTTCACTGTTTTGATTTAGTGTTTGTTGC
ACGGCAGTAGCGAGAGACAAGTGCGAAGAAGTGGGATAAAAAGACAGTCTATAAAAAGTA
AACATAAAATAAAGATAGTGAGTAGCTTTTAGCTGAAACTCCGGGTAAGAGTCAATAGGG
CTTGGAGGAGACGTAAATGAGGGCTATTTAGGGCTATTTAGGGCTATGTAAAAGTGTTGT
AGGGCTAAAGAACAGGATTTCATTTTCATTTTTTTAATTTCGGTGAAAAAGCCGGGTAAG
ATGTGACAGCGCGAGTAAAGGTAGATGTGAAAA
>CEI_chrXV:341-4104
AATGAAAGTTTCCGATAGGCGTAAGTTTGAAAAAGCAAACTTTGACGAGTTGTCCCTCAA
TAACTTTATTTGAATCGATCCGCACGGAAGTGCGGTCATTCTACGAAGACGAAAAGTCTG
GTCTAATCAAAGTGGTAAAATTCAGAACTGGTGCGATGGATAGGAAAAGGTCTTTTGAAA
AAATGTACAAAAGTTTCTGACGTTTGTTGAAGACGAACCAGATTTCCAGGGCGGACCAAT
CCCTTCAAAGTATCTTATTCCCAAGAAAATCAACTTGATGGTCTACACGTTGTTTCAAGT
GCATACTTTGAAATTCAATAGAAAGGATTACGACACCCTTTCTCTTTTTACCTCAACAGA
GGATACTATAATGAGTTGAGTTTCCGTGTCCTGGAAAGTTGTCACGAAATAGCGAGTGCC
AGGCCGAACGACAGCTCTACGATGCGTACTTTCACTGACTTTGTTTCCGGCGCACCTATT
GTAAGGAGTCTTCAGAAAAGCACCATAAGGAAATATGGATACAATTTGGCACCCTACATG
TTTTTGTTACTACACGTGGATGAGCTATCGATTTTTTCTGCATACCAAGCAAGTTTACCT
GGCGAAAAGAAAGTCGACACAGAGCGGACGAGCATGGCTTGAAAGTATGTAAGTTGAACA
ACTGGTTGATATTGCCAGCCTCATTTTGCGTAATCGAGAAGTTTTGTTCAGAGAGCCAAA
GCGAGGAATTGACGAGTATCTGGAAAACGATTCTTTTCTTCAAATATCGTGAAATTGTGC
TGCCCAAGTTGAGAAGAGATACTAACCAAATGACCGCGGCTCTTAAAAATAAAGTCACTG
TTGCAATTGACGAGCTTACGGTGCCACTTATGTGGAGGATACCCTTACCGTTATCCAGAG
CTTCAGCTACTCGCTTTTGCCGGTCCTCAGCGCAATGTATACGTCGACGATACAACAAGA
ACGGTTCATCGGAGCCTCGACTAAAGACGCTTGACGGACTCACTTCCGAGCGCTGGATTC
AATGGTTAGGCCTTGGAAGCGACTACCATTGTTCATTCTCCAGTACTCGGAATGCGGAAG
ACGTAGTGGCAGGTGAGGCGGCGAGTTCAGATCATCATCAAAAAATTTCAAGAGTAACGT
GAAAAAGGCCCCGAGAGCCCAAGAGGACAAACGATATGCTCGTCGCAGGCCAGAAACTCT
TTGGGACTTGCATCAGTTGCGCCTATGTCATGAAATATACATGGCAGACACACCCTCTGT
GGCAGTACAGGCCCCACCGGGCTATGATAAGACGGAGTTATTTCACATCGCCCTTAGACG
CCAGTGCTATCAAGGCGAGATGAAATATGTGTTGTTTCCGTACACGGTGTTGCAATCACA
TGACTCTCAAAACTTTATTGGAGAAGGTTATGGTGGCGCTACCGATTTATACGTGGGGGA
TACCTCATTGTAGGTGAGATTGACAACTTTGAGACGGCTAACCTCGATTTTGATGCTTTC
GAGAAGGGCGATCTTTTTGAGCGGCAGAGCACCTGAGGCTGTAGCTGGTGCTGCGTTGCA
GCGTATTGGGCTTACATCAACAAGCTGCAACGGTCGGGAGATCTCTCAGCAGAGGGCCAT
CTAATTAAGGAGAAAGTCGAAGCACTGAAGCTTCTTTTTAACCGTGTTTGAAGTTGAGGC
AGAGGCGAAGGGGATTGTGGTTGGCGGGACGATGGGTCCAGTGGAAGAGTTGGCCTGCTC
TTGGAGGGGTATGGATACACGGGTGCTGCAGAAAAAATGCCTTGCACGGAGGAGTTAGTG
CCGGTACCAGTAATGATACCTATACTAGGGCTAGTGATGGTACCACACTCAGGACGGGCT
GATAGCACCAGCATCCACAGGGAGTGATGGCACAGACTGTTAACGCCAACACCAGCACCC
GCACTCGCACGGAATGTTAGCATCGACTGTTAACGCCAACGCCAACACCAACAGAGACTG
TTAACGCCAACACCAACGCCAACAGCGACTGATAACACCAACGCCAACACCAACGCCAAC
ACCAACGCCAACACCAACGCCAACACCAACGCCAACACCAACGCCAACACCAACAGCGAC
TGATAACACCAACGCCAACACCAACACCAACAGCGACTGATAACACCAACGCCAACACAC
ACGCAAACACCAACACCAACAGAGACTGTTAACGCCAACACCAACACCAACAGAGACTGA
TAACACCAACGCCAACACCAACGCCAACAGCGACTGATAACACCAACGCCAACACATACG
CCAACATACGCCAATACAAGTGGCAATGCTAAGGGTTATAGATTCGATCCAGTGACAGAG
ATCAACAAATAGCGATATAAGCGAAGAGGGAATCAAGTAGGTTTGCTAGAGAGAAAGAAA
CTGAAAGCACAATTTCGCAGCACTTGTGGCCAGAGGGAGTATTCACACAAGGCGGTGGAG
GTCAGGATCTGGTGGGCTGGCTAGAAAGTATGGTATCGGAGGATAGGTTGGGAAGCACTA
GCTGTGGAGAGAATGCTGCGAAATGACGAGGAATACAAAGAATACTTGGAAGACATCGGG
CCATATCATGGGGACCCTGTAGGATATTTGAAATATTTTAGCGTAAAAAGGAGAGAGATC
TACTCTCAGATACAGATAAATTATGGTTGGTACCTGGCCATTACTAGAAGAAGAGAAAGA
ATTAGTGTATTGGATTCGACAAGAGGCAAGCAAGGGAGCCAAGTTTTCCGCATGTCTGGA
AGGCAGATCAAAGAGTTGTATTATAAAGTATGGAGCAACTTGCGTGAATCGAAGACAGAG
GTGCTGCAGTACTTTTTGAACTGGGACGAGAAAAAGTGCCAGGAAGAATGGGAGGCAAAG
ACGATACGGTCTTTGTGGAAGCGCTCGAGAAAGTTGGAGTTTTTCAGCGTTTGCGTTCCA
TGACGAGCGCTGGACTGCAGGGTCCGCAGTACGTCAAGCTGCAGTTTAGCAGGCATCATC
GACAGTTGAGGAGCAGATATGAATTAAGTCTAGGAATGCACTTGCGAGATCAGATTGCGC
TGGGAGTTAGGGCATCTAAAGTGGCGCATTGGACGGCATTCCTCTCGATGCTGATAGGGC
TGTTCTACAATAAAACATTTCGGCAGAAACTGGAGTATCTTTTGGAGCAGATTTCGGAGG
TGTGGTTGTTACCACATTGGCTTGATTTGGCAAACGTTGAAGTTCTCGCTGCAGATAACA
CGAAGGTACCACTGTACATGCTGATGGTAGCGGTTCACAAAGAGCTGGATAGCGATGATG
TTCCAGACGGTAGATTTGATATATTATTATGTAGGGATTCGAGCAGAGAAGTTGGAGAGT
GAAGGAAATTGTTGTTACGAAAGTCACTGATTATGTATTGTGTAGTATAGTATATTGTAA
GAAATTTTTTTTTTTCTAGGGAATATGTGTTTTGATGTAGTATTTCACTGTTTTGATTTA
GTGTTTGTTGCACGGCAGTAGCGAGAGACAAGTGCGAAGAAGTGGGATAAAAAGACAGTC
TATAAAAAGTAAACATAAAATAAAGATAGTGAGTAGCTTTTAGCTGAAACTCCGGGTAAG
AGTCAATAGGGCTTGGAGGAGACGTAAATGAGGGCTATTTAGGGCTATTTAGGGCTATGT
AAAAGTGTTGTAGGGCTAAAGAACAGGATTTCATTTTCATTTTTTTAATTTCGGTGAAAA
AGCCGGGTAAGATGTGACAGCGCGAGTAAAGGTAGATGTGAAAA
>CEI_chrXVI:381-4884
AATGAAAGTTTCCGATAGGCGTAAGTTTGAAAAAGCAAACTTTGACGAGTTGTCCCTCAA
TAACTTTATTTGAATCGATCCGCACGGAAGTGCGGTCATTCTACGAAGACGAAAAGTCTG
GTCTAATCAAAGTGGTAAAATTCAGAACTGGTGCGATGGATAGGAAAAGGTCTTTTGAAA
AAATGTACAAAAGTTTCTGACGTTTGTTGAAGACGAACCAGATTTCCAGGGCGGACCAAT
TCCTTCAAAGTATCTTATTCCCAAGAAAATCAACTTGATGGTCTACACGTTGTTTCAAGT
GCATACTTTGAAATTCAATAGAAAGGATTACGATACCCTTTCTCTTTTTTACCTCAACAG
AGGATACTATAATGAGTTGAGTTTTCGTGTCCTGGAGCGTTGTTACGAAATAGCGAGTGC
CAGGCCGAACGACAGCTCTACGATGCGTACTTTCACTGACTTTGTTTCTGGCGCACCTAT
TGTAAGGAAAGGAAATATGGATACAATTTGGCACCCTACATGTTTTTGTTACTACACGTG
GATGAGCTATCGATTTTTTCTGCATACCAAGCAAGTTTACCTGGCGAAAAGAAAGTCGAC
ACAGAGCGGACGAGCATGGCTTGAAAGTATGTAAGTTGAACAACTGGTTGATATTGCCAG
CCTCATTTTGCGTAATCGAGAAGTTTTGTTCAGAGAGCCAAAGCGAGGAATTGACGAGTA
TCTGGAAAACGATTCTTTTCTTCAAATGATACCTGTTAAATATCGTGAAATTGTGCTGCC
CAAGTTGAGAAGAGATACTAACAAAATGACCGCGGCTCTTAAAAATAAAGTCGCTGTTGC
AATTGACGAGCTTACGGTGCCACTTATGTGGATGATCCATTTTGCCGTAGGATACCCTTA
CCGTTATCCAGAGCTTCAGCTACTCGCTTTTGCCGGTCCTCAGCGCAACGTATACGTCGA
TGATACAACAAGACGCATCCAACTGTACACTGATTACAACAAGAACGGTTCATCGGAGCC
TCGACTAAAGACGCTTGACGGACTCACTTCAGATTACGTGTTTTATTTTGTCACTGTGCT
AAGGCAAATGCAAATATGTGCGCTTGGTAACAGTTATGACGCTTTTAATCATGATCCTTG
GATGGATGTGGTGGGATTTGAGGATCCAGATCAAGTAACAAATCGAGACATTTCGAGGAT
AGTTTTGTATTCCTACATGTTTCTGAATACCGCGAAGGGCTGTCTGGTTGAATACGCAAC
TTTTCGGCAGTACATGAGGGAACTTCCGAAGAATGCACCTCAGAAGCTGAATTTTCGGGA
GATGCGTCAGGGGTTGATTGCCCTAGGACGGCACTGCGTAGGTAGCAGATTTGAAACAGA
TTTGTACGAGTCGGCGACGAGTGAACTCATGGCCAATCATTCCGTTCAAACAGGGCGAAA
TATTTACGGTGTGGATTCCTTTTCGTTAACTAGTGTCAGTGGGACGACCGCCACTTTATT
GCAGGAACGAGCCTGAGCGCTGGATTCAATGGTTAGGCCTTGAAAGCGACTACCATTGTT
CATTCTCTAGTACTCGGAATGCGGAAGACGTAGTGGCAGGTGAGGCGGCGAGTTCAGATC
ATCATCAAAAAATTTCAAGAGTAACGCGAAAAAGGCCCCGAGAGCCCAAGAGTACAAACG
ATATCCTCGTCGCAGGCCAGAAACTCTTTGGCAGCTCCTTTGAATTCAGGGACTTGCATC
AGTTGCGCTTATGTTATGAAATATACATGGCAGACACACCCTCTGTGGCAGTACAGGCCC
CACCGGGCTATGGTAAGACGGAGTTATTTCATCTCGCCTTGATAGCACTGGCGTCTAAGG
GCGATGTGAAATATGTGTTGTTTCCGTACACGGTGTTGCAATCACATGACTCTCAAAACT
TTATTGGAGAAGGTTATGGTGGCGCTACTGATTTATACGTGGGGGATACCTCATTGTAGG
TGAGATTGACAACTTTGAGACGGCTAACCTCGATTTTGATGCTTTCGAGAAGGGCGATCT
TTTTTGAGCGGCAGAGCACCTGAGGCTGTAGCTGGTGCTGCGTTGCAGCGTATTGGGCTT
ACATCAACAAGCTGCAACGGTCGGGAGATCTCTCAGCAGAGGGCCATCTAATTAAGGAGA
AAGTCGAAGCACTGAAGCTTCTTTTTAACCGTGTTTGAAGTTGAGGCAGAGGCGAAGGGG
ATTGTGGTTAGCGGGACGATGGGTCCAGTGGAAGAGTTGGCCTGCTCTTGGAGGGGTATG
GATACACGGGTGCTGCAGAAAAAAATGCCTTGCACGGAGGAGTTAGTGCCGGTACAAGTA
ATGATACCTATACTAGGGCTAGTGATGGTACCACACTCAGGACGGGCTGATAGCACCAGC
ATCCACAGGGAGTGATGGCACGGACTGTTAACGCCAACACCAGCACCCGCACTCGCACGG
AATGTTAGCATCGACTGTTAACGCCAACACCAACACCAACAGAGACTGATAACACCAACG
CCAACGCCAACAGCGACTGATAACACCAACGCCAACACACACGCCAACAGCGACTGATAA
CACCAACGCCAACGCACACGCAAACACACACGCAAACACCAACACCAACAGCGACTGATA
ACACCAACGCCAACGCACACGCAAACACACACGCAAACACAAACACCAACAGCGACTGAT
AACACCAACGCCAACACACACGCCAACAGCGACTGATAACACCAACGCCAACGCACACGC
AAACACACACGCAAACACCAACACCAACAGCGACTGATAACACCAACGCCAACGCACACG
CAAACACACACGCAAACACAAACACCAACAGCGACTGATAACACCAACGCCAACACACAC
GCCAACACACACGCCAATAGCGACTGATAACGCCAACACCAACACACACGCCAACACAGC
CAATAGCGACTGATAACGCCAACACCAACACCAACAGCGACTGATAACACCAACGCACAC
CCACACGCAAACACACACGCCAACATACGCCAATACAAGTGGCAATGCTAAGGGTTATAG
ATTCGATCCAGTGACAGAGATCAACAAATAGCGATATAAGCGAAGAGGGAATCAAGTAGG
TTTGCTAGAGAGAAAGAAACTGAAAGCACAATTTCGCAGCACTTGTGGCCAGAGGGAGTA
TTCACACAAGGCGGTGGAGGTCAGGATCTGGTGGGCTGGCTAGAAAGTATGGTATCGGAG
GATAGGTTGGGAAGCACTAGCTGTGGAGAGAATGCTGCGAAATGACGAGGAATACAAAGA
ATACTTGGAAGACATCGAGCCATATCATGGGGACCCTGTAGGATATTTGAAATATTTTAG
CGTAAAAAGGGAGAGAGATCTACTCTCAGATACAGAGAAATTATGGTTGGTACCTGGCCA
TTACTAGAAGAAGAGAAAGAATTAGTGTATTGGATTCGACAAGAGGCAAGCAAGGGAGCC
AAGTTTTCCGCATGTCTGGAAGGCAGATCAAAGAGTTGTATTATAAAGTATGGAGCAACT
TGCGTGAATCGAAGACAGAGGTGCTGCAGTACTTTTTGAACTGGGACGAGAAAAGTGCCA
GGAAGAATGGGAGGCAAAAGACGATACGGTCTTTGTGGAAGCGCTCGAGAAAGTTGGAGT
TTTTCAGCGTTTGCGTTCCATGACGAGCGCTGGACTGCAGGGTCCGCAGTACGTCAAGCT
GCAGTTTAGCAGGCATCATCGACAGTTGAGGAGCAGATATGAATTAAGTCTAGGAATGCA
CTTGCGAGATCAGATTGCGCTGGGAGTTAGGGCATCTAAAGTGGCGCATTGGACGGCATT
CCTCTCGATGCTGATAGGGCTGTTCTACAATAAAACATTTCGGCAGAAACTGGAGTATCT
TTTGGAGCAGATTTCGGAGGTGTGGTTGTTACCACATTGGCTTGATTTGGCAAACGTTGA
AGTTCTCGCTGCAGATAACACGAAGGTACCACTGTACATGCTGATGGTAGCGGTTCACAA
AGAGCTGGATAGCGATGATGTTCCAGACGGTAGATTTGATATATTATTATGTAGGGATTC
GAGCAGAGAAGTTGGAGAGTGAAGGAAATTGTTGTTACGAAAGTCACTGATTATGTATTG
TGTAGTATAGTATATTGTAAGAAAATATTTTTTTGGGGAATATGCGTTTTGATGTAGTAT
TTCACTGTTTTGATTTAGTGTTTGTTGCACGGCAGTAGCGAGAGACAAGTGCGAAGAAGT
GAGATAAAAAGACAGTCTATAAAAAGTAAACATAAAATAAAGGTAGTTAAGTAGGTTTTG
GTTGAAGATCCGGGTAAGAGTCAATAGGGCTTGGAGGAGACGTAAATGAGGGCTATTTAG
GGCTATTTAGGGCTATGTAAAAGTGTTGTAGGGCTAAAGAACAGGATTTCATTTTCATTT
TTTTTTAATTTTGGTCAGAAAGCCGGGTAAGGTGTGACAGCGCGAGTAAAGGTAGATGTG
AAAA
>CEI_chrXVI:918141-924778
ATATCTATGTCACCTTATTGCATGCTGGATGGTGTTAGACAAGGCCGTAGGGACATATAG
CATCTAGGAAGTAACCTTGTACGAAAATAGGCAATATTTCCTGTTTAGGCGATTGTGACG
CAGATTTTAGCCCAAAGATCTAGCGTCAAGGAATTTTTTTATAGTGGGATATTGCACCAA
GGAAGTAACTTGATACGTCGTTGGTGAATGGGTCTGTTTTCTTATTCGGCGGGGTAATAC
ATTTTGGGGGAAGTTTGTCTGTCTGACGCGCCATATGTAGGTCCGCCAAAAAGGGCTCCT
TTACTTCGAAGCGCGAGGTCGTATACCTAATAAGGAAATGTAATTTATAACTTTTTATTA
TATTGGTCTTTTCGAGAGCGGAAGAAGTTGTAGGCTAAGCGCAGGCTAAGCGTAGGTCCA
TGTTTAAAGTATCCAAGAGAATATCCACGAAGCGGCTGAGCAACGAACAGAATCCTGGTT
CTCCTCGACTAAGCAGATAGTTAAGATACTGTGCACCATGGAAATTGAAAACGAAAGTAC
GTACCGACTACTTTATTTTTGCAGGCCGGAAATCAAGCGATGAATGAGACATCCTTCTGT
TTTCTATGTTGTGCTCGAAGGAGATAGACAGTCGCTTATCTTAGTGAGATTTCTTATTAA
CTGAATTTTCTTTGCTGCTGCTAGAGATTTGCACCTGCATAGCGCAGATTCTGCATCTTC
TCAATAGCTTAATTATTACATTCTTAGATGATGATAAGACGGAAACTGGACAATCTTTTG
TTTATATTGATGGATTTCTTGTCAAAAAGCATAACAATCAACATACTATTGTTAATTTCG
AAACTTACAAAAATAAAATGAAAGTTTCCGATAGGCGTAAGTTTGAAAAAGCAAACTTTG
ACGAGTTTGAGTCGGCTCTAAATAACAAAAACGACTTGGTACATTGTCCCTCAATAACTT
TATTTGAATCGATCCGCACGGAAGTGCGGTCATTCTACGAAGACGAAAAGTCTGGCCTAA
TCAAAGTGGTAAAATTCAGAACTGGTGCAATGGATAGGAAAAGGTCTTTTGAAAAAATTG
TCATTTCGGTCATGGTCGGGAAAAATGTACAAAAGTTCCTGACGTTTGTTGAAGACGAAC
CAGATTTCCAGGGCGGACCAATCCCTTCAAAGTATCTTATTCCCAAGAAAATCAACTTGA
TGGTCTACACGTTGTTTCAAGTGCATACTTTGAAATTCAATAGAAAGGATTACGACACCC
TTTCTCTTTTTTACCTCAACAGAGGATACTATAATGAGTTGAGTTTCCGTGTCCTGGAAC
GTTGTCACGAAATAGCGAGTGCCAGGCCGAACGACAGCTCTACGATGCGTACTTTCACTG
ACTTTGTTTCCGGCGCACCTATTGTAAGGAGTCTTCAGAAAAGCACCATAAGGAAATATG
GGTACAATTTGGCACCCTATATGTTTTTGTTACTACACGTAGATGAGCTATCGATTTTTT
CTGCATACCAAGCAAGTTTACCTGGCGAAAAGAAAGTCGACACAGAGCGGCTGAAGCGTG
ATCTATGCCCACGTAAACCCATTGAGATAAAGTACTTTTCACAGATATGTAACGATATGA
TGAACAAAAAGGACCGATTGGGTGATATTTTGCATATTATCTTGCGAGCATGTGCACTCA
ATTTCAGGGCGGGTCCCCGTGGTGGCGCTGGTGACGAAGAGGATCGATCTATTACGAATG
AAGAACCCATTATTCCCTCTGTGGACGAGCATGGCCTGAAAGTATGTAAGTTGCGCAGTC
CTAACACTCCACGAAGACTCAGAAAAACACTAGATGCCGTGAAAGCTTTATTGGTGTCCT
CTTGTGCTTGTACCGCAAGGGATTTAGATATATTTGATGACAACAACGGCGTTGCAATGT
GGAAATGGATCAAAATTCTGTACCACGAAGTAGCGCAGGAAACCACGCTGAAGGACTCTT
ATAGAATAACTTTGGTACCTTCTTCTGATGGTATATCAGTATGTGGAAAACTTTTTAATC
GCGAGTATGTCCGCGGCTTTTACTTTGCATGCAAGGCTCAGTTCGATAACCTTTGGGGAG
AGTTGAACAACTGCTTTTATATGCCTACAGTGGTTGATATTGCCAACCTCATTTTGCGTA
ATCGAGAAGTTTTGTTCAGAGAACCGAAGCGAGGAATTGACGAGTATCTGGAAAACGATT
CTTTTCTTCAAATGATACCTGTTAAATATCGTGAAATTGTGCTGCCCAAGTTGAGAAGAG
ATACTAACAAAATGACCGCGGCTCTTAAAAATAAAGTCGCTGTTGCAATTGACGAGCTTA
CGGTGCCACTTATGTGGATGATCCATTTTGCCGTAGGATACCCTTACCGTTATCCAGAGC
TTCAGCTACTCGCTTTTGCCGGTCCTCAGCGCAACGTATACGTCGATGATACAACAAGAC
GCATCCAACTGTACACTGATTACAACAAGAACGGTTCATCGGAGCCTCGACTAAAGACGC
TTGACGGACTCACTTCAGATTACGTGTTTTATTTTGTCACTGTGCTAAGGCAAATGCAAA
TATGTGCGCTTGGTAACAGTTATGACGCTTTTAATCATGATCCTTGGATGGATGTGGTGG
GATTTGAGGATCCAGATCAAGTAACAAATCGAGACATTTCGAGGATAGTTTTGTATTCCT
ACATGTTTCTGAATACCGCGAAGGGCTGTCTGGTTGAATACGCAACTTTTCGGCAGTACA
TGAGGGAACTTCCGAAGAATGCACCTCAGAAGCTGAATTTTCGGGAGATGCGTCAGGGGT
TGATTGCCCTAGGACGGCACTGCGTAGGTAGCAGATTTGAAACAGATTTGTACGAGTCGG
CGACGAGTGAACTCATGGCCAATCATTCCGTTCAAACAGGGCGAAATATTTACGGTGTGG
ATTCCTTTTCGTTAACTAGTGTCAGTGGGACGACCGCCACTTTATTGCAGGAACGAGCTT
CCGAGCGCTGGATTCAGTGGTTAGGCCTTGAAAGCGACTACCATTGTTCATTCTCCAGTA
CTCGGAATGCGGAAGACGTAGTGGCAGGTGAGGCGGCGAGTTCAGATCATCATCAAAAAT
TTTCAAGAGTAACGCGAAAAAGGCCCCGAGAGCCCAAGAGTGCAAACGATATCCCCGTCG
CAGGCCAGAAACTCTTTGGCAGCTCCTTTGAATTCAGGGACTTGCATCAGTTGCGCTTAT
GTTATGAAATATACATGGCAGACACACCCTCTGTGGCAGTACAGGCCCCACCGGGCTATG
GTAAGACGGAGCTATTTCATCTCCCCTTGATAGCACTGGCGTCTAAGGGCGACGTGAAAT
ATGTGTCGTTTCTGTTTGTACCGTACACAGTGTTGCTTGCTAATTGCATGATCAGGTTGG
GCCGACGCGGTTGCTTGAATGTGGCCCCTGTAAGAAACTTTATTGAAGAAGGTTACGATG
GCGTTACTGATTTATACGTGGGGATCTACGATGATCTTGCTAGCACTAATTTCACAGACA
GGATAGCTGCGTGGGAGAATATTGTTGAGTGCACCTTTAGGACCAACAACGTAAAATTGG
GTTACCTCATTGTAGATGAGTTTCACAACTTTGAAACGGAGGTCTACCGGCAGTCGCAAT
TTGGGGGCATAACTAACCTTGATTTTGACGCTTTTGAGAAAGCAATCTTTTTTGAGCGGC
ACAGCCCCTGAGGCTGTAGCTGATGCTGCGTTGCAGCGTATTGGGCTTACGGGACTGGCC
AAGAAATCGATGGACATCAACGAGCTCAAACGGTCGGAAGATCTCAGCAGAGGTCTATCC
AGCTATCCAACACGGATGTTTAATCTAATCAAGGAGAAATCCGAGGTGCCTTTAGGGCAT
GTTCATAAAATTCGGAAGAAAGTGGAATCACAGCCCGAAGAAGCACTGAAGCTTCTTTTA
GCCCTCTTTGAAAGTGAACCAGAGTCGAAGGCCATTGTAGTTGCAAGCACAACCAACGAA
GTGGAAGAATTGGCCTGCTCTTGGAGAAAGTATTTTAGGGTGGTATGGATACACGGGAAG
CTGGGTGCTGCAGAAAAGGTGTCTCGCACAAAGGAGTTTGTCACTGACGGTAGCATGCAA
GTTCTCATCGGAACGAAATTAGTGACTGAAGGAATTGACATTAAGCAATTGATGATGGTG
ATCATGCTTGATAATAGACTTAATATTATTGAGCTCATTCAAGGTGTAGGGAGACTAAGA
GATGGGGGCCTCTGTTATCTATTATCTAGAAAAAACAGTTGGGCGGCAAGGAATCGTAAG
GGTGAATTACCACCAATTAAGGAAGGCTGTATAACCGAACAGGTACGCGAGTTCTATGGA
CTTGAATCAAAGAAAGGAAAAAAAGGGCCAGCATGTTGGATGCTGTGGCTCCAGGACAGA
CCTGTCTGCTGGACACAGTGGAACTGATAGAAAGAATGGACAGATTGGCTGAAAACAGGC
GACAGCTTCCATGTCGATCGTTGCGTTACCGTCTAACTTCCAGGAGAGCAATAGCAGTGA
CAGGTACAGAAAGTATTGCAGCAGTGATGAGGACAGCAACACGTGCATTCATGGTAGTGC
TAATGCCAGTACTAACGTCAGGACTAATGCTACTACCACTGCCAGCATCAACGTCAGGAC
TAGTGCTACTACCACTGAAAGTACCAACTCCAGCACTAGTGCGACTACCACTGCCAGCAT
CAACGTCAGGACTAGTGCGACTACCACTGCCAGCATCAACGTCAGGACTAGTGCTACCAC
CACTAAAAAGTATCAACTCCAGCACTAATGCTACTACCACTGAAAGTACCAACTTCAACA
CTAGTGCTACTACCACCGAAAGTACCAACTCCAACACTAGTGCTACTACCACCGAAAGTA
CCAACTCCAACACTAGTGCTACTACCACCGAAAGTACCAACTCCAACACTAGTGCTACTA
CCACTGCTAGCACCAACTCCAGCACTAATGCTACTACCACTGAAAGTACCAACGCTAGTG
CCAAGGAGGACGCCAATAAAGATGGCAATGCTGAGGATAATAGATTCCATCCAGTCACCG
ACATTAACAAAGAGTCGTATAAGCGGAAAGGGAGTCAAATGGTTTTGCTAGAGAGAAAGA
AACTGAAAGCACAATTTCCCAATACTTCCGAGAATATGAATGTCTTACAGTTTCTTGGAT
TTCGGTCTGACGAAATTAAACATCTTTTCCTCTATGGTATTGACATATACTTCTGCCCAG
AGGGAGTGTTCACACAATACGGATTATGCAAGGGCTGTCAAAAGATGTTCGAGCTCTGTG
TCTGTTGGGCTGGCCAGAAAGTATCGTATCGGAGGATAGCTTGGGAAGCACTAGCTGTGG
AGAGAATGCTGCGAAATGATGAGGAATACAAAGAATACTTGGAAGACATCGAGCCATATC
ATGGGGGACCCTGTAGGATATTTGAAATATTTTAGCGTAAAAAGGAGAGAGATCTACTCT
CAGATACAGAGAAATTATGGTTGGTACCTGGCCATTACTAGAAGAAGAGAAACAATTAGT
GTATTGGATTCGACAAGAGGCAAACAAAGGGAGCCAGGTTTTCCGCATGTCTGGAAGGCA
GATCAAAGAGTTGTATTATAAAGTATGGAGCAACTTGCGTGAATCGAAGACAGAGGTGCT
GCAGTACTTTTTGAACTGGGACGAGAAAAAGTGCCAGGAAGAATGGGAGGCAAAAGACGA
TACGGTCTTTGTGGAAGCGCTCGAGAAAGTTGGAGTTTTTCAGCGTTTGCGTTCCATGAC
GAGCGCTGGACTGCAGGGTCCGCAGTACGTCAAGCTGCAGTTTAGCAGGCATCATCGACA
GTTGAGGAGCAGATATGAATTAAGTCTAGGAATGCACTTGCGAGATCAGATTGCGCTGGG
AGTTAGGGCATCTAAAGTGGCGCATTGGACGGCATTCCTCTCGATGCTGATAGGGCTGTT
CTACAATAAAACATTTCGGCAGAAACTGGAGTATCTTTTGGAGCAGATTTCGGAGGTGTG
GTTGTTACCACATTGGCTTGATTTGGCAAACGTTGAAGTTCTCGCTGCAGATAACACGAA
GGTACCACTGTACATGCTGATGGTAGCGGTTCACAAAGAGCTGGATAGCGATGATGTTCC
AGACGGTAGATTTGATATATTATTATGTAGGGATTCGAGCAGAGAAGTTGGAGAGTGAAG
GAAATTGTTGTTACGAAAGTCACTGATTATGTATTGTGTAGTATAGTATATTGTAAGAAA
TTTTTTTTTTTCTAGGGAATATGTGTTTTGATGTAGTATTTCACTGTTTTGATTTAGTGT
TTGTTGCACGGCAGTAGCGAGAGACAAGTGCGAAGAAGTGGGATAAAAAGACAGTCTATA
AAAAGTAAACATAAAATAAAGATAGTGAGTAGCTTTTAGCTGAAACCTGGTAAGAGTCAA
TAGGGCTTGGAGGAGACGTAAATGAGGGCTATTTAGGGCTATTTAGGGCTATGTAAAAGT
GTTGTAGGGCTAAAGAACAGGATTTCATTTTCATTTTTTTAATTTCGGTGAAAAAGCCGG
GTAAGATGTGACAGCGCGAGTAAAGGTAGATGTGAAAA
>APG_chrI:274-5725
ATATATATGTCACTGTATTGCATGCTGGATGGTGTTAGACAAGGCCGTAGGGACATATAG
CATCTAGGAAGTAACCTTGTACGAAAATAGGCAATATTTCCTGTTTAGGCGATTGTGACG
CAGATTTTAGTCCAACGATCTAGCGTCAAGGAATTTTTTTATAGTGGGACATTGCACCAA
GGAAGTAACTTGATACGTCGTGGGTGAATGGGTCTGTTTTCTTATTCGGCGGGGTAATAC
ATTTTTGGGGGAAGTTTGTCTGTCTGACGCGCCATATGTAGGTACGCCAAAAAGGGCTCC
TTTACTTCGAAGCGCGAGGTCGTATACCTAATAAGGAAATGTAATTTATAACTTTCTATT
ATATTGGTCTTTTCGAGAGCGGAAGAAGTTGTAGGCTAAGCGCAGGCTAAGCGTAGGTCC
ATATTTAAAGTATCCAAGAGAATATCCACGAAGCGGCTGAGCAACGAACAGAATCCTGGT
TCTCTTCGACTAAGCAGATAGTTAAGATACTGTGCACCATGGAAATTGAAAACGAACGTA
CGTACCGACTACTTTATTTTTGCAGGCCGGAAATCAAGGATGAATGAGACATCCTTCTGT
TTTCTATGTTGGGACAGACAGTCGCTTATCTTAGTGAGATTTCTTATTAACTGAATTTTC
TTTTGCTGCTGCTGGAGATTTGCACCTGCATAGCGCAGATTCTGCTTCTTCTCAATAGAG
TAGCTTAATTATTACATTCTTAGATGATGATAAGACGGAAACTGGACAATCTTTTGTTTA
TATTGATGGATTTCTTGTCAAAAAGCATAACAATCAACATACTATTGTTAATTTCGAAAC
TTACAAAAATAAAATGAAAGTTTCCGATAGGCGTAAGTTTGAAAAAGCAAACTTTGACGA
GTTTGAGTCGGCTCTAAATAACAAAAACGACTTGGTACATTGTCCCTCAATAACTTTATT
TGAATCGATCCCCACGGAAGTGCGGTCATTCTACGAAGACGAAAAGTCTGGCCTAATCAA
AGTGGTAAAATTCAGAACTGGTGCAATGGATAGGAAAAGGTCTTTTGAAAAAATTGTCAT
TTCCGTCATGGTCGGGAAAAATGTACAAAAGTTCCTGACATTTGTTGAAGACGAACCAGA
TTTCCAGGGCGGACCAATCCCTTCAAAGTATCTTATTCCCAAGAAAATCAACTTGATGGT
CTACACGTTGTTTCAAGTGCATACTTTGAAATTCAATAGAAAGGATTACGATACCCTTTC
TTTTTTTACCTCAACAGAGGATACTATAATGAGTTGAGTTTTCCGTGTCCTGGAACGTTG
TCACGAAATAGCGAGTGCCAGGCCGAACGACAGCTCTACGATGCGTACTTTCACTGACTT
TGTTTCTGGCGCACCTATTGTAAGGAGTCTTCAGAAAAGCACCATAAGGAAATATGGGTA
CAATTTGGCACCCCACATGTTTTTGTTACTACACGTGGATGAGCTATCGATTTTTTCTGC
ATACCAAGCAAGTTTACCTGGCGAAAAGAAAGTCGACACAGAGCGGCTGAAGCGTGATCT
ATGCCCACGTAAACCCATTGAGATAAAGTACTTTTCACAGATATGTAACGATATGATGAA
CAAAAAGGACCGATTGGGTGATGTTTTGCGTGTGTGCTGCCCAAGTTGAGAAGAGATACT
AACAAAATGACCGCGGCTCTCAAAAATAATTGACGAGCTTACGGTGATACGCTTACCGTT
ATCCAGAGCTACAGCGCAACGTATACGTCGACGATACAACAAGAACGGTTCATCGGAGCC
TCGACTAAAGACGCTTGACGGACTCACTTCCGAGCGCTGGATTCAATGGTTAGGCCTTGA
AAGCGACTACCATTGTTCATTCTCTAGTACTCGGAATGCGGAAGACGTAGTGGCAGGTGA
GGCGGCGAGTTCAGATCATGATCAAAAAATTTCAAGAGTAACGCGAAAAAGGCCCCGAGA
GCCCAAGAGTACAAACGATATCCTCGTCGCAGGCCAGAAACTCTTTGGCAGCTCCTTTGA
ATTCAGGGACTTGCATCAGTTGCGCTTATGTCATGAAATATACATGGCAGACACACCCTC
TGTGGCAGTACAGGCCCCACCGGGCTATGGTAAGACGGAGTTATTTCATCTCCCTTGATA
GCACTGGCGTCTAAGGGCGACGTGAAATATGTGTCGTTTCTGTTTGTACCGTACACAGTG
TTGCTTGCTAATTGCATGATCAGGTTGAGCCGATGCGGTTGCTTGAATGTGGCCCCTGTA
AGAAACTTTATTGAAGAAGGTTGCGATGGCGTTACTGATTTATACGTGGGGATCTACGAT
GATCTTGCTAGCACTAATTTCACAGACAGGATAGCTGCGTGGGAGAATATTGTTGAGTGC
ACCTTTAGGACCAACAACGTAAAATTGGGTTACCTCATTGTAGATGAGTTTCACAACTTT
GAAACGGAGGTCTACCGGCAGTCGCAATTTGGGGGCATAACTAACCTTGATTTTGACGCT
TTTGAGAAAGCAATCTTTTTTGAGCGGCACAGCACCTGAGGCTGTAGCTGATGCTGCGTT
GCAGCGTATTGGGCTTACGGGACTGGCCAAGAAGTCGATGGACATCAACGAGCTCAAACG
GTCGGAAGATCTCAGCAGAGGTCTATCCAGCTATCCAACACGGATGTTTAATCTAATCAA
GGAGAAATCCGAGGTGCCTTTAGGGCATGTTCATAAAATTTGGAAGAAAGTGGAATCACA
GCCCGAAGAAGCACTGAAGCTTCTTTTTAGCCCTCTTTGAAATTGAACCAGAGTCGAAGG
CCATTGTAGTTGCAAGCACAACCAACGAAGTGGAAGAATTGGCCTGCTCTTGGAGAAAGT
ATTTTAGGGTGGTATGGATACACGGGAAGCTGGGTGCTGCAGAAAAGGTGTCTCGCACAA
AGGAGTTTGTCACTGACGGTAGCATGCGAGTTCTCATCGGAACGAAATTAGTGACTGAAG
GAATTGACATTAAGCAATTGATGATGGTGATCATGCTTGATAATAGACTTAATATTATTG
AGCTCATTCAAGGCGTAGGGAGACTAAGAGATGGGGGCCTCTGTTATCTATTATCTAGAA
AAAAACAGTTGGGCGGCAAGGAATCGTAAGGGTGAATTACCACCGATTAAGGAAGGCTGT
ATAACCGAACAGGTACGCGAGTTCTATGGACTTGAATCAAAGAAAGGAAAAAAGGGCCAG
CATGTTGGATGCTGTGGCTCCAGGACAGACCTGTCTGCTGACACAGTGGAACTGATAGAA
AGAATGGACAGATTGGCTGAAAAACAGGCGACAGCTTCCATGTCGATCGTTGCGTTACCG
TCTAGCTTCCAGGAGAGCAATAGCAGTGACAGGTGCAGAAAGTATTGCAGCAGTGATGAG
GACAGCGACACGTGCATTCATGGTAGTGCTAATGCCAGTACCAATGCGACTACCAACTCC
AGCACTAATGCTACTACCACTGCCAGCACCAACGTCAGGACTAGTGCTACTACCACTGCC
AGCATCAACGTCAGGACTAGTGCGACTACCACTGAAAGTACCAACTCCAGCACTAATGCT
ACTACCACTGCCAGCACCAACGTCAGGACTAGTGCTACTACCACTGCCAGCATCAACGTC
AGGACTAGTGCGACTACCACTGAAAGTACCAACTCCAACACTAGTGCTACTACCACCGAA
AGTACCGACTCCAACACTAGTGCTACTACCACTGCTAGCACCAACTCCAGCACTAATGCC
ACTACCACTGCTAGCACCAACTCCAGCACTAATGCCACTACCACTGAAAGTACCAACGCT
AGTGCCAAGGAGGACGCCAATAAAGATGGCAATGCTGAGGATAATAGATTCCATCCAGTC
ACCGACATTAACAAAGAGTCGTATAAGCGGGAAAGGAGTCAAATGGTTTTGCTAGAGAGA
AAGAAACTGAAAGCACAATTTCCCAATACTTCCGAGAATATGAATGTCTTACAGTTTCTT
GGATTTCGGTCTGACGAAATTGAACATCTTTTCCTCTATGGTATTGACGTATACTTCTGC
CCAGAGGGAGTATTCACACAATACGGATTATGCAAGGGCTGTCAAAAGATGTTCGAGCTC
TGTGTCTGTCGGGCTGGCCAGAAAGTATCGTATCGGAGGATGGCTTGGGAAGCACTAGCT
GTGGAGAGAATGCTGCGAAATGACGAGGAATACAAAGAATACTTGGAAGACATCGAGCCA
TATCATGGGGACCCTGTAGGATATTTGAAATATTTTAGCGTAAAAAGGGGAGAGATCTAC
TCTCAGATACAGAGAAATTATGCTTGGTACCTGGCCATTACTAGAAGAAGAGAAACAATT
AGTGTATTGGATTCGACAAGAGGCAAGCAAGGGAGCCAAGTTTTCCGCATGTCTGGAAGG
CAGATCAAAGAGTTGTATTATAAAGTATGGAGCAACTTGCGTGAATCGAAGACAGAGGTG
CTGCAGTACTTTTTGAACTGGGACGAGAAAAAGTGCCGGGAAGAATGGGAGGCAAAAGAC
GATACGGTCTTTGTGGAAGCGCTCGAGAAAGTTGGAGTTTTTCAGCGTTTGCGTTCCATG
ACGAGCGCTGGACTGCAGGGTCCGCAGTACGTCAAGCTGCAGTTTAGCAGGCATCATCGA
CAGTTGAGGAGCAGATATGAATTAAGTCTAGGAATGCACTTGCGAGATCAGCTTGCGCTG
GGAGTTACCCCATCTAAAGTGCCGCATTGGACGGCATTCCTGTCGATGCTGATAGGGCTG
TTCTACAATAAAACATTTCGGCAGAAACTGGAATATCTTTTGGAGCAGATTTCGGAGGTG
TGGTTGTTACCACATTGGCTTGATTTGGCAAACGTTGAAGTTCTCGCTGCAGATAACACG
AGGGTACCGCTGTACATGCTGATGGTAGCGGTTCACAAAGAGCTGGATAGCGATGATGTT
CCAGACGGTAGATTTGATATAATATTACTATGTAGAGATTCGAGCAGAGAAGTTGGAGAG
TGAAGGAAATTGTTGTTACGAAAGTCAGTGATTATGTATTGTGTAGTATAGTATATTGTA
AGAAATTTTTTTTTCTAGGGAATATGCGTTTTGATGTAGTAGTATTTCACTGTTTTGATT
TAGTGTTTGTTGCACGGCAGTAGCGAGAGACAAGTGGGAAAGAGTAGGATAAAAAGACAA
TCTATAAAAAGTAAACATAAAATAAAGGTAGTAAGTAGCTTTTGGTTGAACATCCGGGTA
AGAGACAACAGGGCTTGGAGGAGACGTACATGAGGGCTATTTAGGGCTATTTAGGGCTAT
GTAGAAGTGCTGTAGGGCTAAAGAACAGGGTTTCATTTTCATTTTTTTTTTTTAATTTCG
GTCAGAAAGCCGGGTAAGGTATGACAGCGAGAGTAGAGGTAGATGTGAGAGA
>APG_chrI:209221-214685
TGTATATATATGTCACTGTATTGCATGCTGGATGGTGTTAGACAAGGCCGTAGGGACATA
TAGCATCTAGGAAGTAACCTTGTACGAAAATAGGCAATATTTCCTGTTTAGGCGATTGTG
ACGCAGATTTTAGTCCAACGATCTAGCGTCAAGGAATTTTTTTATAGTGGGACATTGCAC
CAAGGAAGTAACTTGATACGTCGTGGGTGAATGGGTCTGTTTTCTTATTCGGCGGGGTAA
TACATTTTTGGGGGAAGTTTGTCTGTCTGACGCGCCATATGTAGGTACGCCAAAAAGGGC
TCCTTTACTTCGAAGCGCGAGGTCGTATACCTAATAAGGAAATGTAATTTATAACTTTCT
ATTATATTGGTCTTTTCGAGAGCGGAAGAAGTTGTAGGCTAAGCGCAGGCTAAGCGTAGG
TCCATATTTAAAGTATCCAAGAGAATATCCACGAAGCGGCTGAGCAACGAACAGAATCCT
GGTTCTCTTCGACTAAGCAGATAGTTAAGATACTGTGCACCATGGAAATTGAAAACGAAC
GTACGTACCGACTACTTTATTTTTGCAGGCCGGAAATCAAGGATGAATGAGACATCCTTC
TGTTTTCTATGTTGGGACAGACAGTCGCTTATCTTAGTGAGATTTCTTATTAACTGAATT
TTCTTTGCTGCTGCTGGAGATTTGCACCTGCATAGCGCAGATTCTGCTTCTTCTCAATAG
AGTAGCTTAATTATTACATTCTTAGATGATGATAAGACGGAAACTGGACAATCTTTTGTT
TATATTGATGGATTTCTTGTCAAAAAAGCATAACAATCAACATACTATTGTTAATTTCGA
AACTTACAAAAAATAAAATGAAAGTTTCCGATAGGCGTAAGTTTGAAAAAGCAAACTTTG
ACGAGTTTGAGTCGGCTCTAAATAACAAAAACGACTTGGTACATTGTCCCTCAATAACTT
TATTTGAATCGATCCCCACGGAAGTGACGGTCATTCTACGAAGACGAAAAGTCTGGCCTA
ATCAAAGTGGTAAAATTCAGAACTGGTGCAATGGATAGGAAAAGGTCTTTTGAAAAAATT
GTCATTTCCGTCATGGTCGGGAAAAATGTACAAAAGTTCCTGACATTTGTTGAAGACGAA
CCAGATTTCCAGGGCGGACCAATCCCTTCAAAGTATCTTATTCCCAAGAAAATCAACTTG
ATGGTCTACACGTTGTTTCAAGTGCATACTTTGAAATTCAATAGAAAGGATTACGATACC
CTTTCTCTTTTTTACCTCAACAGAGGATACTATAATGAGTTGAGTTTTCCGTGTCCTGGA
ACGTTGTCACGAAATAGCGAGTGCCAGGCCGAACGACAGCTCTACGATGCGTACTTTCAC
TGACTTTGTTTCTGGCGCACCTATTGTAAGGAGTCTTCAGAAAAGCACCATAAGGAAATA
TGGGTACAATTTGGCACCCACATGTTTTTTGTTACTACACGTGGATGAGCTATCGATTTT
TTCTGCATACCAAGCAAGTTTACCTGGCGAAAAGAAAGTCGACACAGAGCGGCTGAAGCG
TGATCTATGCCCACGTAAACCCATTGAGATAAAGTACTTTTCACAGATATGTAACGATAT
GATGAACAAAAAAGGACCGATTGGGTGATGTTTTGCGTGTGTGCTGCCCAAGTTGAGAAG
AGATACTAACAAAATGACCGCGGCTCTCAAAAATAATTGACGAGCTTACGGTGATACGCT
TACCGTTATCCAGAGCTACAGCGCAACGTATACGTCGACGATACAACAAGAACGGTTCAT
CGGAGCCTCGACTAAAGACGCTTGACGGACTCACTTCCGAGCGCTGGATTCAATGGTTAG
GCCTTGAAAGCGACTACCATTGTTCATTCTCTAGTACTCGGAATGCGGAAGACGTAGTGG
CAGGTGAGGCGGCGAGTTCAGATCATGATCAAAAAATTTCAAGAGTAACGCGAAAAAAGG
CCCCGAGAGCCCAAGAGTACAAACGATATCCTCGTCGCAGGCCAGAAACTCTTTGGCAGC
TCCTTTGAATTCAGGGACTTGCATCAGTTGCGCTTATGTCATGAAATATACATGGCAGAC
ACACCCTCTGTGGCAGTACAGGCCCCACCGGGCTATGGTAAGACGGAGTTATTTCATCTC
CCCTTGATAGCACTGGCGTCTAAGGGCGACGTGAAATATGTGTCGTTTCTGTTTGTACCG
TACACAGTGTTGCTTGCTAATTGCATGATCAGGTTGGGCCGATGCGGTTGCTTGAATGTG
GCCCCTGTAAGAAACTTTATTGAAGAAGGTTGCGATGGCGTTACTGATTTATACGTGGGG
ATCTACGATGATCTTGCTAGCACTAATTTCACAGACAGGATAGCTGCGTGGGAGAATATT
GTTGAGTGCACCTTTAGGACCAACAACGTAAAATTGGGTTACCTCATTGTAGATGAGTTT
CACAACTTTGAAACGGAGGTCTACCGGCAGTCGCAATTTGGGGGCATAACTAACCTTGAT
TTTGACGCTTTTGAGAAAGCAATCTTTTTGAGCGGCACAGCACCTGAGGCTGTAGCTGAT
GCTGCGTTGCAGCGTATTGGGCTTACGGGACTGGCCAAGAAGTCGATGGACATCAACGAG
CTCAAACGGTCGGAAGATCTCAGCAGAGGTCTATCCAGCTATCCAACACGGATGTTTAAT
CTAATCAAGGAGAAATCCGAGGTGCCTTTAGGGCATGTTCATAAAATTTGGAAGAAAGTG
GAATCACAGCCCGAAGAAGCACTGAAGCTTCTTTTAGCCCTCTTTGAAATTGAACCAGAG
TCGAAGGCCATTGTAGTTGCAAGCACAACCAACGAAGTGGAAGAATTGGCCTGCTCTTGG
AGAAAGTATTTTAGGGTGGTATGGATACACGGGAAGCTGGGTGCTGCAGAAAAGGTGTCT
CGCACAAAGGAGTTTGTCACTGACGGTAGCATGCGAGTTCTCATCGGAACGAAATTAGTG
ACTGAAGGAATTGACATTAAGCAATTGATGATGGTGATCATGCTTGATAATAGACTTAAT
ATTATTGAGCTCATTCAAGGCGTAGGGAGACTAAGAGATGGGGGCCTCTGTTATCTATTA
TCTAGAAAAAAACAGTTGGGCGGCAAGGAATCGTAAGGGTGAATTACCACCGATTAAGGA
AGGCTGTATAACCGAACAGGTACGCGAGTTCTATGGACTTGAATCAAAGAAAGGAAAAAA
AGGGCCAGCATGTTGGATGCTGTGGCTCCAGGACAGACCTGTCTGCTGACACAGTGGAAC
TGATAGAAAGAATGGACAGATTGGCTGAAAAACAGGCGACAGCTTCCATGTCGATCGTTG
CGTTACCGTCTAGCTTCCAGGAGAGCAATAGCAGTGACAGGTGCAGAAAGTATTGCAGCA
GTGATGAGGACAGCGACACGTGCATTCATGGTAGTGCTAATGCCAGTACCAATGCGACTA
CCAACTCCAGCACTAATGCTACTACCACTGCCAGCACCAACGTCAGGACTAGTGCTACTA
CCACTGCCAGCATCAACGTCAGGACTAGTGCGACTACCACTGAAAGTACCAACTCCAGCA
CTAATGCTACTACCACTGCCAGCACCAACGTCAGGACTAGTGCTACTACCACTGCCAGCA
TCAACGTCAGGACTAGTGCGACTACCACTGAAAGTACCAACTCCAACACTAGTGCTACTA
CCACCGAAAGTACCGACTCCAACACTAGTGCTACTACCACTGCTAGCACCAACTCCAGCA
CTAATGCCACTACCACTGCTAGCACCAACTCCAGCACTAATGCCACTACCACTGAAAGTA
CCAACGCTAGTGCCAAGGAGGACGCCAATAAAGATGGCAATGCTGAGGATAATAGATTCC
ATCCAGTCACCGACATTAACAAAGAGTCGTATAAGCGGAAAGGGAGTCAAATGGTTTTGC
TAGAGAGAAAGAAACTGAAAGCACAATTTCCCAATACTTCCGAGAATATGAATGTCTTAC
AGTTTCTTGGATTTCGGTCTGACGAAATTGAACATCTTTTCCTCTATGGTATTGACGTAT
ACTTCTGCCCAGAGGGAGTATTCACACAATACGGATTATGCAAGGGCTGTCAAAAGATGT
TCGAGCTCTGTGTCTGTCGGGCTGGCCAGAAAGTATCGTATCGGAGGATGGCTTGGGAAG
CACTAGCTGTGGAGAGAATGCTGCGAAATGACGAGGAATACAAAGAATACTTGGAAGACA
TCGAGCCATATCATGGGGACCCTGTAGGATATTTGAAATATTTTAGCGTAAAAGGGGGAG
AGATCTACTCTCAGATACAGAGAAATTATGCTTGGTACCTGGCCATTACTAGAAGAAGAG
AAACAATTAGTGTATTGGATTCGACAAGAGGCAAGCAAAGGAGCCAAGTTTTCCGCATGT
CTGGAAGGCAGATCAAAGAGTTGTATTATAAAGTATGGAGCAACTTGCGTGAATCGAAGA
CAGAGGTGCTGCAGTACTTTTTGAACTGGGACGAGAAAAAGTGCCGGGAAGAATGGGAGG
CAAAAGACGATACGGTCTTTGTGGAAGCGCTCGAGAAAGTTGGAGTTTTTCAGCGTTTGC
GTTCCATGACGAGCGCTGGACTGCAGGGTCCGCAGTACGTCAAGCTGCAGTTTAGCAGGC
ATCATCGACAGTTGAGGAGCAGATATGAATTAAGTCTAGGAATGCACTTGCGAGATCAGC
TTGCGCTGGGAGTTACCCCATCTAAAGTGCCGCATTGGACGGCATTCCTGTCGATGCTGA
TAGGGCTGTTCTACAATAAAACATTTCGGCAGAAACTGGAATATCTTTTGGAGCAGATTT
CGGAGGTGTGGTTGTTACCACATTGGCTTGATTTGGCAAACGTTGAAGTTCTCGCTGCAG
ATAACACGAGGGTACCGCTGTACATGCTGATGGTAGCGGTTCACAAAGAGCTGGATAGCG
ATGATGTTCCAGACGGTAGATTTGATATAATATTACTATGTAGAGATTCGAGCAGAGAAG
TTGGAGAGTGAAGGAAATTGTTGTTACGAAAGTCAGTGATTATGTATTGTGTAGTATAGT
ATATTGTAAGAAATTTTTTTTTTTCTAGGGAATATGCGTTTTGATGTAGTAGTATTTCAC
TGTTTTGATTTAGTGTTTGTTGCACGGCAGTAGCGAGAGACAAGTGGGAAAGAGTAGGAT
AAAAAGACAATCTATAAAAAAGTAAACATAAAATAAAAGGTAGTAAGTAGCTTTTGGTTG
AACATCCGGGTAAGAGACAACAGGGCTTGGAGGAGACGTACATGAGGGCTATTTAGGGCT
ATTTAGGGCTATGTAGAAGTGCTGTAGGGCTAAAGAACAGGGTTTCATTTTCATTTTTTT
TTTTTAATTTCGGTCAGAAAGCCGGGTAAGGTATGACAGCGAGAGTAGAGGTAGATGTAA
GAGAG
>APG_chrI:214778-220241
TATATATATGTCACTGTATTGCATGCTGGATGGTGTTAGACAAGGCCGTAGGGACATATA
GCATCTAGGAAGTAACCTTGTACGAAAATAGGCAATATTTCCTGTTTAGGCGATTGTGAC
GCAGATTTTAGTCCAACGATCTAGCGTCAAGGAATTTTTTTATAGTGGGACATTGCACCA
AGGAAGTAACTTGATACGTCGTGGGTGAATGGGTCTGTTTTCTTATTCGGCGGGGTAATA
CATTTTTGGGGGAAGTTTGTCTGTCTGACGCGCCATATGTAGGTACGCCAAAAGGGCTCC
TTTACTTCGAAGCGCGAGGTCGTATACCTAATAAGGAAATGTAATTTATAACTTTCTATT
ATATTGGTCTTTTCGAGAGCGGAAGAAGTTGTAGGCTAAGCGCAGGCTAAGCGTAGGTCC
ATATTTAAAGTATCCAAGAGAATATCCACGAAGCGGCTGAGCAACGAACAGAATCCTGGT
TCTCTTCGACTAAGCAGATAGTTAAGATACTGTGCACCATGGAAATTGAAAACGAACGTA
CGTACCGACTACTTTATTTTTTGCAGGCCGGAAATCAAGGATGAATGAGACATCCTTCTG
TTTTTTCTATGTTGGGACAGACAGTCGCTTATCTTAGTGAGATTTCTTATTAACTGAATT
TTCTTTGCTGCTGCTGGAGATTTGCACCTGCATAGCGCAGATTCTGCTTCTTCTCAATAG
AGTAGCTTAATTATTACATTCTTAGATGATGATAAGACGGAAACTGGACAATCTTTTGTT
TATATTGATGGATTTCTTGTCAAAAAGCATAACAATCAACATACTATTGTTAATTTCGGA
AACTTACAAAAATAAAATGAAAGTTTCCGATAGGCGTAAGTTTGAAAAAAGCAAACTTTG
ACGAGTTTGAGTCGGCTCTAAATAACAAAAACGACTTGGTACATTGTCCCTCAATAACTT
TATTTGAATCGATCCCCACGGAAGTGCGGTCATTCTACGAAGACGAAAAGTCTGGCCTAA
TCAAAGTGGTAAAATTCAGAACTGGTGCAATGGATAGGAAAAAGGTCTTTTTGAAAAAAT
TGTCATTTCCGTCATGGTCGGGAAAAATGTACAAAAGTTCCTGACATTTGTTGAAGACGA
ACCAGATTTCCAGGGCGGACCAATCCCTTCAAAGTATCTTATTCCCAAGAAAATCAACTT
GATGGTCTACACGTTGTTTCAAGTGCATACTTTGAAATTCAATAGAAAGGATTACGATAC
CCTTTCTCTTTTTACCTCAACAGAGGATACTATAATGAGTTGAGTTTTCCGTGTCCTGGA
ACGTTGTCACGAAATAGCGAGTGCCAGGCCGAACGACAGCTCTACGATGCGTACTTTCAC
TGACTTTGTTTCTGGCGCACCTATTGTAAGGAGTCTTCAGAAAAGCACCATAAGGAAATA
TGGGTACAATTTGGCACCCCACATGTTTTTGTTACTACACGTGGATGAGCTATCGATTTT
TTCTGCATACCAAGCAAGTTTACCTGGCGAAAAGAAAGTCGACACAGAGCGGCTGAAGCG
TGATCTATGCCCACGTAAACCCATTGAGATAAAGTACTTTTCACAGATATGTAACGATAT
GATGAACAAAAAGGACCGATTGGGTGATGTTTTGCGTGTGTGCTGCCCAAGTTGAGAAGA
GATACTAACAAAATGACCGCGGCTCTCAAAAATAATTGACGAGCTTACGGTGATACGCTT
ACCGTTATCCAGAGCTACAGCGCAACGTATACGTCGACGATACAACAAGAACGGTTCATC
GGAGCCTCGACTAAAGACGCTTGACGGACTCACTTCCGAGCGCTGGATTCAATGGTTAGG
CCTTGAAAGCGACTACCATTGTTCATTCTCTAGTACTCGGAATGCGGAAGACGTAGTGGC
AGGTGAGGCGGCGAGTTCAGATCATGATCAAAAAATTTCAAGAGTAACGCGAAAAAAAGG
CCCCGAGAGCCCAAGAGTACAAACGATATCCTCGTCGCAGGCCAGAAACTCTTTGGCAGC
TCCTTTGAATTCAGGGACTTGCATCAGTTGCGCTTATGTCATGAAATATACATGGCAGAC
ACACCCTCTGTGGCAGTACAGGCCCCACCGGGCTATGGTAAGACGGAGTTATTTCATCTC
CCCTTGATAGCACTGGCGTCTAAGGGCGACGTGAAATATGTGTCGTTTCTGTTTGTACCG
TACACAGTGTTGCTTGCTAATTGCATGATCAGGTTGGGCCGATGCGGTTGCTTGAATGTG
GCCCCTGTAAGAAACTTTATTGAAGAAGGTTGCGATGGCGTTACTGATTTATACGTGGGG
ATCTACGATGATCTTGCTAGCACTAATTTCACAGACAGGATAGCTGCGTGGGAGAATATT
GTTGAGTGCACCTTTAGGACCAACAACGTAAAATTGGGTTACCTCATTGTAGATGAGTTT
CACAACTTTGAAACGGAGGTCTACCGGCAGTCGCAATTTGGGGGCATAACTAACCTTGAT
TTTGACGCTTTTGAGAAAGCAATCTTTTTGAGCGGCACAGCACCTGAGGCTGTAGCTGAT
GCTGCGTTGCAGCGTATTGGGCTTACGGGACTGGCCAAGAAGTCGATGGACATCAACGAG
CTCAAACGGTCGGAAGATCTCAGCAGAGGTCTATCCAGCTATCCAACACGGATGTTTAAT
CTAATCAAGGAGAAATCCGAGGTGCCTTTAGGGCATGTTCATAAAATTTGGAAGAAAGTG
GAATCACAGCCCGAAGAAGCACTGAAGCTTCTTTTAGCCCTCTTTGAAATTGAACCAGAG
TCGAAGGCCATTGTAGTTGCAAGCACAACCAACGAAGTGGAAGAATTGGCCTGCTCTTGG
AGAAAGTATTTTAGGGTGGTATGGATACACGGGAAGCTGGGTGCTGCAGAAAAGGTGTCT
CGCACAAAGGAGTTTGTCACTGACGGTAGCATGCGAGTTCTCATCGGAACGAAATTAGTG
ACTGAAGGAATTGACATTAAGCAATTGATGATGGTGATCATGCTTGATAATAGACTTAAT
ATTATTGAGCTCATTCAAGGCGTAGGGAGACTAAGAGATGGGGGCCTCTGTTATCTATTA
TCTAGAAAAAAACAGTTGGGCGGCAAGGGAATCGTAAGGGTGAATTACCACCGATTAAGG
AAGGCTGTATAACCGAACAGGTACGCGAGTTCTATGGACTTGAATCAAAGAAAGGAAAAA
AGGCCAGCATGTTGGATGCTGTGGCTCCAGGACAGACCTGTCTGCTGACACAGTGGAACT
GATAGAAAGAATGGACAGATTGGCTGAAAAACAGGCGACAGCTTCCATGTCGATCGTTGC
GTTACCGTCTAGCTTCCAGGAGAGCAATAGCAGTGACAGGTGCAGAAAGTATTGCAGCAG
TGATGAGGACAGCGACACGTGCATTCATGGTAGTGCTAATGCCAGTACCAATGCGACTAC
CAACTCCAGCACTAATGCTACTACCACTGCCAGCACCAACGTCAGGACTAGTGCTACTAC
CACTGCCAGCATCAACGTCAGGACTAGTGCGACTACCACTGAAAGTACCAACTCCAGCAC
TAATGCTACTACCACTGCCAGCACCAACGTCAGGACTAGTGCTACTACCACTGCCAGCAT
CAACGTCAGGACTAGTGCGACTACCACTGAAAGTACCAACTCCAACACTAGTGCTACTAC
CACCGAAAGTACCGACTCCAACACTAGTGCTACTACCACTGCTAGCACCAACTCCAGCAC
TAATGCCACTACCACTGCTAGCACCAACTCCAGCACTAATGCCACTACCACTGAAAGTAC
CAACGCTAGTGCCAAGGAGGACGCCAATAAAGATGGCAATGCTGAGGATAATAGATTCCA
TCCAGTCACCGACATTAACAAAGAGTCGTATAAGCGGAAAGGGAGTCAAATGGTTTTGCT
AGAGAGAAAGAAACTGAAAGCACAATTTCCCAATACTTCCGAGAATATGAATGTCTTACA
GTTTCTTGGATTTCGGTCTGACGAAATTGAACATCTTTTTCCTCTATGGTATTGACGTAT
ACTTCTGCCCAGAGGGAGTATTCACACAATACGGATTATGCAAGGGCTGTCAAAAGATGT
TCGAGCTCTGTGTCTGTCGGGCTGGCCAGAAAGTATCGTATCGGAGGATGGCTTGGGAAG
CACTAGCTGTGGAGAGAATGCTGCGAAATGACGAGGGAATACAAAGAATACTTGGAAGAC
ATCGAGCCATATCATGGGGGACCCTGTAGGATATTTGAAATATTTTAGCGTAAAAAGGGG
AGAGATCTACTCTCAGATACAGAGAAATTATGCTTGGTACCTGGCCATTACTAGAAGAAG
AGAAACAATTAGTGTATTGGATTCGACAAGAGGCAAGCAAAGGGAGCCAAGTTTTCCGCA
TGTCTGGAAGGCAGATCAAAGAGTTGTATTATAAAGTATGGAGCAACTTGCGTGAATCGA
AGACAGAGGTGCTGCAGTACTTTTGAACTGGGACGAGAAAAAGTGCCGGGAAGAATGGGA
GGCAAAAGACGATACGGTCTTTGTGGAAGCGCTCGAGAAAGTTGGAGTTTTTCAGCGTTT
GCGTTCCATGACGAGCGCTGGACTGCAGGGTCCGCAGTACGTCAAGCTGCAGTTTAGCAG
GCATCATCGACAGTTGAGGAGCAGATATGAATTAAGTCTAGGAATGCACTTGCGAGATCA
GCTTGCGCTGGGAGTTACCCCATCTAAAGTGCCGCATTGGACGGCATTCCTGTCGATGCT
GATAGGGCTGTTCTACAATAAAACATTTCGGCAGAAACTGGAATATCTTTTGGAGCAGAT
TTCGGAGGTGTGGTTGTTACCACATTGGCTTGATTTGGCAAACGTTGAAGTTCTCGCTGC
AGATAACACGAGGGTACCGCTGTACATGCTGATGGTAGCGGTTCACAAAGAGCTGGATAG
CGATGATGTTCCAGACGGTAGATTTGATATAATATTACTATGTAGAGATTCGAGCAGAGA
AGTTGGAGAGTGAAGGAAATTGTTGTTACGAAAGTCAGTGATTATGTATTGTGTAGTATA
GTATATTGTAAGAAATTTTTTTTTTTCTAGGGAATATGCGTTTTGATGTAGTAGTATTTC
ACTGTTTTGATTTAGTGTTTGTTGCACGGCAGTAGCGAGAGACAAGTGGGAAAGAGTAGG
ATAAAAAGACAATCTATAAAAAGTAAACATAAAATAAAGGTAGTAAGTAGCTTTTGGTTG
AACATCCGGGTAAGAGACAACAGGGCTTGGAGGAGACGTACATGAGGGCTATTTAGGGCT
ATTTAGGGCTATGTAGAAGTGCTGTAGGGCTAAAGAACAGGGTTTCATTTTCATTTTTTT
TTTTTAATTTCGGTCAGAAAGCCGGGTAAGGTATGACAGCGAGAGTAGAGGTAGATGTAA
GAGA
>APG_chrI:220336-225699
ATATATATGTCACTGTATTGCATGCTGGATGGTGTTAGACAAGGCCGTAGGGACATATAG
CATCTAGGAAGTAACCTTGTACGAAAATAGGCAATATTTCCTGTTTAGGCGATTGTGACG
CAGATTTTAGTCCAACGATCTAGCGTCAAGGAATTTTTTTATAGTGGGACATTGCACCAA
GGAAGTAACTTGATACGTCGTGGGTGAATGGGTCTGTTTTCTTATTCGGCGGGGTAATAC
ATTTTTGGGGGAAGTTTGTCTGTCTGACGCGCCATATGTAGGTACGCCAAAAAGGGCTCC
TTTACTTCGAAGCGCGAGGTCGTATACCTAATAAGGAAATGTAATTTATAACTTTCTATT
ATATTGGTCTTTTCGAGAGCGGAAGAAGTTGTAGGCTAAGCGCAGGCTAAGCGTAGGTCC
ATATTTAAAGTATCCAAGAGAATATCCACGAAGCGGCTGAGCAACGAACAGAATCCTGGT
TCTCTTCGACTAAGCAGATAGTTAAGATACTGTGCACCATGGAAATTGAAAACGAACGTA
CGTACCGACTACTTTATTTTTTGCAGGCCGGAAATCAAGGATGAATGAGACATCCTTCTG
TTTTTCTATGTTGGGACAGACAGTCGCTTATCTTAGTGAGATTTCTTATTAACTGAATTT
TCTTTGCTGCTGCTGGAGATTTGCACCTGCATAGCGCAGATTCTGCTTCTTCTCAATAGA
GTAGCTTAATTATTACATTCTTAGATGATGATAAGACGGAAACTGGACAATCTTTTGTTT
ATATTGATGGATTTCTTGTCAAAAAAGCATAACAATCAACATACTATTGTTAATTTCGAA
ACTTACAAAAAATAAAATGAAAGTTTCCGATAGGCGTAAGTTTGAAAAAGCAAACTTTGA
CGAGTTTGAGTCGGCTCTAAATAACAAAAACGACTTGGTACATTGTCCCTCAATAACTTT
ATTTGAATCGATCCCCACGGAAGTGCGGTCATTCTACGAAGACGAAAAGTCTGGCCTAAT
CAAAGTGGTAAAATTCAGAACTGGTGCAATGGATAGGAAAAGGTCTTTTTGAAAAATTGT
CATTTCCGTCATGGTCGGGAAAAATGTACAAAAGTTCCTGACATTTGTTGAAGACGAACC
AGATTTCCAGGGCGGACCAATCCCTTCAAAGTATCTTATTCCCAAGAAAATCAACTTGAT
GGTCTACACGTTGTTTCAAGTGCATACTTTGAAATTCAATAGAAAGGATTACGATACCCT
TTCTCTTTTTTACCTCAACAGAGGATACTATAATGAGTTGAGTTTTCCGTGTCCTGGAAC
GTTGTCACGAAATAGCGAGTGCCAGGCCGAACGACAGCTCTACGATGCGTACTTTCACTG
ACTTTGTTTCTGGCGCACCTATTGTAAGGAGTCTTCAGAAAAGCACCATAAGGAAATATG
GGTACAATTTGGCACCCCACATGTTTTTGTTACTACACGTGGATGAGCTATCGATTTTTT
CTGCATACCAAGCAAGTTTACCTGGCGAAAAGAAAGTCGACACAGAGCGGCTGAAGCGTG
ATCTATGCCCACGTAAACCCATTGAGATAAAGTACTTTTCACAGATATGTAACGATATGA
TGAACAAAAAGGACCGATTGGGTGATGTTTTGCGTGTGTGCTGCCCAAGTTGAGAAGAGA
TACTAACAAAATGACCGCGGCTCTCAAAAATAATTGACGAGCTTACGGTGATACGCTTAC
CGTTATCCAGAGCTACAGCGCAACGTATACGTCGACGATACAACAAGAACGGTTCATCGG
GCCTCGACTAAAGACGCTTGACGGACTCACTTCCGAGCGCTGGATTCAATGGTTAGGCCT
TGAAAGCGACTACCATTGTTCATTCTCTAGTACTCGGAATGCGGAAGACGTAGTGGCAGG
TGAGGCGGCGAGTTCAGATCATGATCAAAAAATTTCAAGAGTAACGCGAAAAAAGGCCCC
GAGAGCCCAAGAGTACAAACGATATCCTCGTCGCAGGCCAGAAACTCTTTGGCAGCTCCT
TTGAATTCAGGGACTTGCATCAGTTGCGCTTATGTCGTGAAATATACATGGCAGACACAC
CCTCTGTGGCAGTACAGGCCCCACCGGGCTATGGTAAGACGGAGTTATTTCATCTCCCCT
TGATAGCACTGGCGTCTAAGGGCGACGTGAAATATGTGTCGTTTCTGTTTGTACCGTACA
CAGTGTTGCTTGCTAATTGCATGATCAGGTTGGGCCGATGCGGTTGCTTGAATGTGGCCC
CTGTAAGAAACTTTATTGAAGAAGGTTGCGATGGCGTTACTGATTTATACGTGGGGATCT
ACGATGATCTTGCTAGCACTAATTTCACAGACAGGATAGCTGCGTGGGAGAATATTGTTG
AGTGCACCTTTAGGACCAACAACGTAAAAATTGGGTTACCTCATTGTAGATGAGTTTCAC
AACTTTGAAACGGAGGTCTACCGGCAGTCGCAATTTGGGGCATAACTAACCTTGATTTTG
ACGCTTTTGAGAAAGCAATCTTTTTGAGCGGCACAGCACCTGAGGCTGTAGCTGATGCTG
CGTTGCAGCGTATTGGGCTTACGGACTGGCCAAGAAGTCGATGGACATCAACGAGCTCAA
ACGGTCGGAAGATCTCAGCAGAGGTCTATCCAGCTATCCAACACGGATGTTTAATCTAAT
CAAGGAGAAATCCGAGGTGCCTTTAGGGCATGTTCATAAAATTTGGAAGAAAGTGGAATC
ACAGCCCGAAGAAGCACTGGAAGCTTCTTTTAGCCCTCTTTGAAATTGAACCAGAGTCGA
AGGCCATTGTAGTTGCAAGCACAACCAACGAAGTGGAAGAATTGGCCTGCTCTTGGAGAA
AGTATTTTAGGGTGGTATGGATACACGGGAAGCTGGGTGCTGCAGAAAAGGTGTCTCGCA
CAAAGGAGTTTGTCACTGACGGTAGCATGCGAGTTCTCATCGGAACGAAATTAGTGACTG
AAGGAATTGACATTAAGCAATTGATGATGGTGATCATGCTTGATAATAGACTTAATATTA
TTGAGCTCATTCAAGGCGTAGGGAGACTAAGAGATGGGGGCCTCTGTTATCTATTATCTA
GAAAAAACAGTTGGGCGGCAAGGAATCGTAAGGGTGAATTACCACCGATTAAGGAAGGCT
GTATAACCGAACAGGTACGCGAGTTCTATGGACTTGAATCAAAGAAAGGAAAAAAGGGCC
AGCATGTTGGATGCTGTGGCTCCAGGACAGACCTGTCTGCTGACACAGTGGAACTGATAG
AAAGAATGGACAGATTGGCTGAAAAAACAGGCGACAGCTTCCATGTCGATCGTTGCGTTA
CCGTCTAGCTTCCAGGAGAGCAATAGCAGTGACAGGTGCAGAAAGTATTGCAGCAGTGAT
GAGGACAGCGACACGTGCATTCATGGTAGTGCTAATGCCAGTACCAATGCGACTACCAAC
TCCAGCACTAATGCTACTACCACTGCCAGCACCAACGTCAGGACTAGTGCTACTACCACT
GCCAGCATCAACGTCAGGACTAGTGCGACTACCACTGAAAGTACCAACTCCAGCACTAAT
GCTACTACCACTGCCAGCACCAACGTCAGGACTAGTGCTACTACCACTGCCAGCATCAAC
GTCAGGACTAGTGCGACTACCACTGAAAGTACCAACTCCAACACTAGTGCTACTACCACC
GAAAGTACCGACTCCAACACTAGTGCTACTACCACTGCTAGCACCAACTCCAGCACTAAT
GCCACTACCACTGCTAGCACCAACTCCAGCACTAATGCCACTACCACTGAAAGTACCAAC
GCTAGTGCCAAGGAGGACGCCAATAAAGATGGCAATGCTGAGGATAATAGATTCCATCCA
GTCACCGACATTAACAAAGAGTCGTATAAGCGGAAAGGGAGTCAAATGGTTTTGCTAGAG
AGAAAGAAACTGAAAGCACAATTTCCCAATACTTCCGAGAATATGAATGTCTTACAGTTT
CTTGGATTTCGGTCTGACGAAATTGAACATCTTTTCCTCTATGGTATTGACGTATACTTC
TGCCCAGAGGGAGTATTCACACAATACGGATTATGCAAGGGCTGTCAAAAGATGTTCGAG
CTCTGTGTCTGTCGGGCTGGCCAGAAAGTATCGTATCGGAGGATGGCTTGGGAAGCACTA
GCTGTGGAGAGAATGCTGCGAAATGACGAGGAATACAAAGAATACTTGGAAGACATCGAG
CCATATCATGGGGACCCTGTAGGATATTTGAAATATTTTAGCGTAAAAAGGGGAGAGATC
TACTCTCAGATACAGAGAAATTATGCTTGGTACCTGGCCATTACTAGAAGAAGAGAAACA
ATTAGTGTATTGGATTCGACAAGAGGCAAGCAAAGGGAGCCAAGTTTTCCGCATGTCTGG
AAGGCAGATCAAAGAGTTGTATTATAAAGTATGGAGCAACTTGCGTGAATCGAAGACAGA
GGTGCTGCAGTACTTTTGAACTGGGACGAGAAAAAGTGCCGGGAAGAATGGGAGGCAAAA
AGACGATACGGTCTTTGTGGAAGCGCTCGAGAAAGTTGGAGTTTTTCAGCGTTTGCGTTC
CATGACGAGCGCTGGACTGCAGGGTCCGCAGTACGTCAAGCTGCAGTTTAGCAGGCATCA
TCGACAGTTGAGGAGCAGATATGAATTAAGTCTAGGAATGCACTTGCGAGATCAGCTTGC
GCTGGGAGTTACCCCATCTAAAGTGCCGCATTGGACGGCATTCCTGTCGATGCTGATAGG
GCTGTTCTACAATAAAACATTTCGGCAGAAACTGGAATATCTTTTTGGAGCAGATTTCGG
AGGTGTGGTTGTTACCACATTGGCTTGATTTGGCAAACGTTGGAAGTTCTCGCTGCAGAT
AACACGAGGGTACCGCTGTACATGCTGATGGTAGCGGTTCACAAAGAGCTGGATAGCGAT
GATGTTCCAGACGGTAGATTTGATATAATATTACTATGTAGAGATTCGAGCAGAGAAGTT
GGAGAGTGAAGGAAATTGTTGTTACGAAAGTCAGTGATTATGTATTGTGTAGTATAGTAT
ATTGTAAGAAATTTTTTTTTCTAGGGAATATGCGTTTTGATGTAGTAGTATTTCACTGTT
TTGATTTAGTGTTTGTTGCACGGCAGTAGCGAGAGACAAGTGGGAAAGAGTAGGATAAAA
AGACAATCTATAAAAAGTAAACATAAAATAAAGGTAGTAAGTAGCTTTTGGTTGAACATC
CGGGTAAGAGACAACAGGGCTTGGAGGAGACGTACATGAGGGCTATTTAGGGCTATTTAG
GGCTATGTAGAAGTGCTGTAGGGC
>APG_chrI:225700-231158
ATATATATGTCACTGTATTGCATGCTGGATGGTGTTAGACAAGGCCGTAGGGACATATAG
CATCTAGGAAGTAACCTTGTACGAAAATAGGCAATATTTCCTGTTTAGGCGATTGTGACG
CAGATTTTAGTCCAACGATCTAGCGTCAAGGAATTTTTTTATAGTGGGACATTGCACCAA
GGAAGTAACTTGATACGTCGTGGGTGAATGGGTCTGTTTTCTTATTCGGCGGGGTAATAC
ATTTTTGGGGGAAGTTTGTCTGTCTGACGCGCCATATGTAGGTACGCCAAAAAGGGCTCC
TTTACTTCGAAGCGCGAGGTCGTATACCTAATAAGGAAATGTAATTTATAACTTTCTATT
ATATTGGTCTTTTCGAGAGCGGAAGAAGTTGTAGGCTAAGCGCAGGCTAAGCGTAGGTCC
ATATTTAAAGTATCCAAGAGAATATCCACGAAGCGGCTGAGCAACGAACAGAATCCTGGT
TCTCTTCGACTAAGCAGATAGTTAAGATACTGTGCACCATGGAAATTGAAAACGAACGTA
CGTACCGACTACTTTATTTTTTGCAGGCCGGAAATCAAGGATGAATGAGACATCCTTCTG
TTTTCTATGTTGGGACAGACAGTCGCTTATCTTAGTGAGATTTCTTATTAACTGAATTTT
CTTTGCTGCTGCTGGAGATTTGCACCTGCATAGCGCAGATTCTGCTTCTTCTCAATAGAG
TAGCTTAATTATTACATTCTTAGATGATGATAAGACGGAAACTGGACAATCTTTTGTTTA
TATTGATGGATTTCTTGTCAAAAAAGCATAACAATCAACATACTATTGTTAATTTCGAAA
CTTACAAAAATAAAATGAAAGTTTCCGATAGGCGTAAGTTTGAAAAAGCAAACTTTGACG
AGTTTGAGTCGGCTCTAAATAACAAAAACGACTTGGTACATTGTCCCTCAATAACTTTAT
TTGAATCGATCCCCACGGAAGTGCGGTCATTCTACGAAGACGAAAAGTCTGGCCTAATCA
AAGTGGTAAAATTCAGAACTGGTGCAATGGATAGGAAAAGGTCTTTTGAAAAAATTGTCA
TTTCCGTCATGGTCGGGAAAAATGTACAAAAGTTCCTGACATTTGTTGAAGACGAACCAG
ATTTCCAGGGCGGACCAATCCTTCAAAGTATCTTATTCCCAAGAAAATCAACTTGATGGT
CTACACGTTGTTTCAAGTGCATACTTTGAAATTCAATAGAAAGGATTACGATACCCTTTC
TCTTTTTTACCTCAACAGAGGATACTATAATGAGTTGAGTTTTCCGTGTCCTGGAACGTT
GTCACGAAATAGCGAGTGCCAGGCCGAACGACAGCTCTACGATGCGTACTTTCACTGACT
TTGTTTCTGGCGCACCTATTGTAAGGAGTCTTCAGAAAAGCACCATAAGGAAATATGGGT
ACAATTTGGCACCCCACATGTTTTTTGTTACTACACGTGGATGAGCTATCGATTTTTTCT
GCATACCAAGCAAGTTTACCTGGCGAAAAGAAAGTCGACACAGAGCGGCTGAAGCGTGAT
CTATGCCCACGTAAACCCATTGAGATAAAAGTACTTTTCACAGATATGTAACGATATGAT
GAACAAAAAGGACCGATTGGGTGATGTTTTGCGTGTGTGCTGCCCAAGTTGAGAAGAGAT
ACTAACAAAATGACCGCGGCTCTCAAAAATAATTGACGAGCTTACGGTGATACGCTTACC
GTTATCCAGAGCTACAGCGCAACGTATACGTCGACGATACAACAAGAACGGTTCATCGGA
GCCTCGACTAAAGACGCTTGACGGACTCACTTCCGAGCGCTGGATTCAATGGTTAGGCCT
TGAAAGCGACTACCATTGTTCATTCTCTAGTACTCGGAATGCGGAAGACGTAGTGGCAGG
TGAGGCGGCGAGTTCAGATCATGATCAAAAAATTTCAAGAGTAACGCGAAAAAAGGCCCG
AGAGCCCAAGAGTACAAACGATATCCTCGTCGCAGGCCAGAAACTCTTTGGCAGCTCCTT
TGAATTCAGGGACTTGCATCAGTTGCGCTTATGTCATGAAATATACATGGCAGACACACC
CTCTGTGGCAGTACAGGCCCCACCGGGCTATGGTAAGACGGAGTTATTTCATCTCCCCTT
GATAGCACTGGCGTCTAAGGGCGACGTGAAATATGTGTCGTTTCTGTTTGTACCGTACAC
AGTGTTGCTTGCTAATTGCATGATCAGGTTGGGCCGATGCGGTTGCTTGAATGTGGCCCC
TGTAAGAAACTTTATTGAAGAAGGTTGCGATGGCGTTACTGATTTATACGTGGGGATCTA
CGATGATCTTGCTAGCACTAATTTCACAGACAGGATAGCTGCGTGGGAGAATATTGTTGA
GTGCACCTTTAGGACCAACAACGTAAAATTGGGTTACCTCATTGTAGATGAGTTTCACAA
CTTTGAAACGGAGGTCTACCGGCAGTCGCAATTTGGGGGCATAACTAACCTTGATTTTGA
CGCTTTTGAGAAAGCAATCTTTTTGAGCGGCACAGCACCTGAGGCTGTAGCTGATGCTGC
GTTGCAGCGTATTGGGCTTACGGGACTGGCCAAGAAGTCGATGGACATCAACGAGCTCAA
ACGGTCGGAAGATCTCAGCAGAGGTCTATCCAGCTATCCAACACGGATGTTTAATCTAAT
CAAGGAGAAATCCGAGGTGCCTTTAGGGCATGTTCATAAAATTTGGAAGAAAGTGGAATC
ACAGCCCGAAGAAGCACTGAAGCTTCTTTTTAGCCCTCTTTGAAATTGAACCAGAGTCGA
AGGCCATTGTAGTTGCAAGCACAACCAACGAAGTGGAAGAATTGGCCTGCTCTTGGAGAA
AGTATTTTAGGGTGGTATGGATACACGGGAAGCTGGGTGCTGCAGAAAAAGGTGTCTCGC
ACAAAGGAGTTTGTCACTGACGGTAGCATGCGAGTTCTCATCGGAACGAAATTAGTGACT
GAAGGAATTGACATTAAGCAATTGATGATGGTGATCATGCTTGATAATAGACTTAATATT
ATTGAGCTCATTCAAGGCGTAGGGAGACTAAGAGATGGGGGGCCTCTGTTATCTATTATC
TAGAAAAAACAGTTGGGCGGCAAGGAATCGTAAGGGTGAATTACCACCGATTAAGGAAGG
CTGTATAACCGAACAGGTACGCGAGTTCTATGGACTTGAATCAAAGAAAGGGAAAAAAGG
GCCAGCATGTTGGATGCTGTGGCTCCAGGACAGACCTGTCTGCTGACACAGTGGAACTGA
TAGAAAGAATGGACAGATTGGCTGAAAAACAGGCGACAGCTTCCATGTCGATCGTTGCGT
TACCGTCTAGCTTCCAGGAGAGCAATAGCAGTGACAGGTGCAGAAAGTATTGCAGCAGTG
ATGAGGACAGCGACACGTGCATTCATGGTAGTGCTAATGCCAGTACCAATGCGACTACCA
ACTCCAGCACTAATGCTACTACCACTGCCAGCACCAACGTCAGGACTAGTGCTACTACCA
CTGCCAGCATCAACGTCAGGACTAGTGCGACTACCACTGAAAGTACCAACTCCAGCACTA
ATGCTACTACCACTGCCAGCACCAACGTCAGGACTAGTGCTACTACCACTGCCAGCATCA
ACGTCAGGACTAGTGCGACTACCACTGAAAGTACCAACTCCAACACTAGTGCTACTACCA
CCGAAAGTACCGACTCCAACACTAGTGCTACTACCACTGCTAGCACCAACTCCAGCACTA
ATGCCACTACCACTGCTAGCACCAACTCCAGCACTAATGCCACTACCACTGAAAGTACCA
ACGCTAGTGCCAAGGAGGACGCCAATAAAGATGGCAATGCTGAGGATAATAGATTCCATC
CAGTCACCGACATTAACAAAGAGTCGTATAAGCGGAAAGGGAGTCAAATGGTTTTGCTAG
AGAGAAAGAAACTGAAAGCACAATTTCCCAATACTTCCGAGAATATGAATGTCTTACAGT
TTCTTGGATTTCGGTCTGACGAAATTGAACATCTTTTCCTCTATGGTATTGACGTATACT
TCTGCCCAGAGGGGAGTATTCACAAATACGGATTATGCAAGGGCTGTCAAAAGATGTTCG
AGCTCTGTGTCTGTCGGGCTGGCCAGAAAGTATCGTATCGGAGGATGGCTTGGGAAGCAC
TAGCTGTGGAGAGAATGCTGCGAAATGACGAGGAATACAAAGAATACTTGGAAGACATCG
AGCCATATCATGGGGACCCTGTAGGATATTTGAAATATTTTAGCGTAAAAAGGGGAGAGA
TCTACTCTCAGATACAGAGAAATTATGCTTGGTACCTGGCCATTACTAGAAGAAGAGAAA
CAATTAGTGTATTGGATTCGACAAGAGGCAAGCAAGGGAGCCAAGTTTTCCGCATGTCTG
GAAGGCAGATCAAAGAGTTGTATTATAAAGTATGGAGCAACTTGCGTGAATCGAAGACAG
AGGTGCTGCAGTACTTTTTGAACTGGGACGAGAAAAAGTGCCGGGAAGAATGGGAGGCAA
AAGACGATACGGTCTTTGTGGAAGCGCTCGAGAAAGTTGGAGTTTTTCAGCGTTTGCGTT
CCATGACGAGCGCTGGACTGCAGGGTCCGCAGTACGTCAAGCTGCAGTTTAGCAGGCATC
ATCGACAGTTGAGGAGCAGATATGAATTAAGTCTAGGAATGCACTTGCGAGATCAGCTTG
CGCTGGGAGTTACCCCATCTAAAGTGCCGCATTGGACGGCATTCCTGTCGATGCTGATAG
GGCTGTTCTACAATAAAACATTTCGGCAGAAACTGGAATATCTTTTGGAGCAGATTTCGG
AGGTGTGGTTGTTACCACATTGGCTTGATTTGGCAAACGTTGGAAGTTCTCGCTGCAGAT
AACACGAGGGTACCGCTGTACATGCTGATGGTAGCGGTTCACAAAGAGCTGGATAGCGAT
GATGTTCCAGACGGTAGATTTGATATAATATTACTATGTAGAGATTCGAGCAGAGAAGTT
GGAGAGTGAAGGAAATTGTTGTTACGAAAGTCAGTGATTATGTATTGTGTAGTATAGTAT
ATTGTAAGAAATTTTTTTTTCTAGGGAATATGCGTTTTGATGTAGTAGTATTTCACTGTT
TTGATTTAGTGTTTGTTGCACGGCAGTAGCGAGAGACAAGTGGGAAAGAGTAGGATAAAA
AGACAATCTATAAAAAGTAAACATAAAATAAAGGTAGTAAGTAGCTTTTGGTTGAACATC
CGGGTAAGAGACAACAGGGCTTGGAGGAGACGTACATGAGGGCTATTTAGGGCTATTTAG
GGCTATGTAGAAGTGCTGTAGGGCTAAAGAACAGGGTTTCATTTTCATTTTTTTTTTTTT
AATTTCGGTCAGAAAGCCGGGTAAGGTATGACAGCGAGAGTAGAGGTAGATGTAAGAGA
>APG_chrI:231259-236710
ATATATATGTCACTGTATTGCATGCTGGATGGTGTTAGACAAGGCCGTAGGGACATATAG
CATCTAGGGAAGTAACCTTGTACGAAAATAGGCAATATTTCCTGTTTAGGCGATTGTGAC
GCAGATTTTAGTCCAACGATCTAGCGTCAAGGAATTTTTTTTATAGTGGGACATTGCACC
AAGGAAGTAACTTGATACGTCGTGGGTGAATGGGTCTGTTTTTCTTATTCGGCGGGGTAA
TACATTTTTGGGGAAGTTTGTCTGTCTGACGCGCCATATGTAGGTACGCCAAAAAGGGCT
CCTTTACTTCGAAGCGCGAGGTCGTATACCTAATAAGGAAATGTAATTTATAACTTTCTA
TTATATTGGTCTTTTCGAGAGCGGAAGAAGTTGTAGGCTAAGCGCAGGCTAAGCGTAGGT
CCATATTTAAAGTATCCAAGAGAATATCCACGAAGCGGCTGAGCAACGAACAGAATCCTG
GTTCTCTTCGACTAAGCAGATAGTTAAGATACTGTGCACCATGGAAATTGAAAACGAACG
TACGTACCGACTACTTTATTTTTGCAGGCCGGAAATCAAGGATGAATGAGACATCCTTCT
GTTTTCTATGTTGGGACAGACAGTCGCTTATCTTAGTGAGATTTCTTATTAACTGAATTT
TCTTTGCTGCTGCTGGAGATTTGCACCTGCATAGCGCAGATTCTGCTTCTTCTCAATAGA
GTAGCTTAATTATTACATTCTTAGATGATGATAAGACGGAAACTGGACAATCTTTTGTTT
ATATTGATGGATTTCTTGTCAAAAAGCATAACAATCAACATACTATTGTTAATTTCGAAA
CTTACAAAAATAAAATGAAAGTTTCCGATAGGCGTAAGTTTGAAAAAAGCAAACTTTGAC
GAGTTTGAGTCGGCTCTAAATAACAAAAACGACTTGGTACATTGTCCCTCAATAACTTTA
TTTGAATCGATCCCCACGGAAGTGCGGTCATTCTACGAAGACGAAAAGTCTGGCCTAATC
AAAGTGGTAAAATTCAGAACTGGTGCAATGGATAGGAAAAGGTCTTTTGAAAAAATTGTC
ATTTCCGTCATGGTCGGGAAAAATGTACAAAAGTTCCTGACATTTGTTGAAGACGAACCA
GATTTCCAGGGCGGACCAATCCCTTCAAAGTATCTTATTCCCAAGAAAATCAACTTGATG
GTCTACACGTTGTTTCAAGTGCATACTTTGAAATTCAATAGAAAGGATTACGATACCCTT
TCTTTTTTTACCTCAACAGAGGATACTATAATGAGTTGAGTTTTCCGTGTCCTGGAACGT
TGTCACGAAATAGCGAGTGCCAGGCCGAACGACAGCTCTACGATGCGTACTTTCACTGAC
TTTGTTTCTGGCGCACCTATTGTAAGGAGTCTTCAGAAAAGCACCATAAGGAAATATGGG
TACAATTTGGCACCCCACATGTTTTTGTTACTACACGTGGATGAGCTATCGATTTTTTCT
GCATACCAAGCAAGTTTACCTGGCGAAAAGAAAGTCGACACAGAGCGGCTGAAGCGTGAT
CTAGGCCCACGTAAACCCATTGAGATAAAGTACTTTTCACAGATATGTAACGATATGATG
AACAAAAAAGGACCGATTGGGTGATGTTTTGCGTGTGTGCTGCCCAAGTTGAGAAGAGAT
ACTAACAAAATGACCGCGGCTCTCAAAAATAATTGACGAGCTTACGGTGATACGCTTACC
GTTATCCAGAGCTACAGCGCAACGTATACGTCGACGATACAACAAGAACGGTTCATCGGA
GCCTCGACTAAAGACGCTTGACGGACTCACTTCGAGCGCTGGATTCAATGGTTAGGCCTT
GAAAGCGACTACCATTGTTCATTCTCTAGTACTCGGAATGCGGAAGACGTAGTGGCAGGT
GAGGCGGCGAGTTCAGATCATGATCAAAAAATTTCAAGAGTAACGCGAAAAAAGGCCCCG
AGAGCCCAAGAGTACAAACGATATCCTCGTCGCAGGCCAGAAACTCTTTGGCAGCTCCTT
TGAATTCAGGGACTTGCATCAGTTGCGCTTATGTCATGAAATATACATGGCAGACACACC
CTCTGTGGCAGTACAGGCCCCACCGGGCTATGGTAAGACGGAGTTATTTCATCTCCCTTG
ATAGCACTGGCGTCTAAGGGCGACGTGAAATATGTGTCGTTTCTGTTTGTACCGTACACA
GTGTTGCTTGCTAATTGCATGATCAGGTTGGGCCGATGCGGTTGCTTGAATGTGGCCCCT
GTAAGAAACTTTATTGAAGAAGGTTGCGATGGCGTTACTGATTTATACGTGGGGATCTAC
GATGATCTTGCTAGCACTAATTTCACAGACAGGATAGCTGCGTGGGAGAATATTGTTGAG
TGCACCTTTAGGACCAACAACGTAAAATTGGGTTACCTCATTGTAGATGAGTTTCACAAC
TTTGAAACGGAGGTCTACCGGCAGTCGCAATTTGGGGGCATAACTAACCTTGATTTTGAC
GCTTTTGAGAAAGCAATCTTTTTGAGCGGCACAGCACCTGAGGCTGTAGCTGATGCTGCG
TTGCAGCGTATTGGGCTTACGGGACTGGCCAAGAAGTCGATGGACATCAACGAGCTCAAA
CGGTCGGAAGATCTCAGCAGAGGTCTATCCAGCTATCCAACACGGATGTTTAATCTAATC
AAGGAGAAATCCGAGGTGCCTTTAGGGCATGTTCATAAAATTTGGAAGAAAGTGGAATCA
CAGCCCGAAGAAGCACTGAAGCTTCTTTTAGCCCTCTTTGAAATTGAACCAGAGTCGAAG
GCCATTGTAGTTGCAAGCACAACCAACGAAGTGGAAGAATTGGCCTGCTCTTGGAGAAAG
TATTTTAGGGTGGTATGGATACACGGGAAGCTGGGTGCTGCAGAAAAGGTGTCTCGCACA
AAGGAGTTTGTCACTGACGGTAGCATGCGAGTTCTCATCGGAACGAAATTAGTGACTGAA
GGAATTGACATTAAGCAATTGATGATGGTGATCATGCTTGATAATAGACTTAATATTATT
GAGCTCATTCAAGGCGTAGGGAGACTAAGAGATGGGGGCCTCTGTTATCTATTATCTAGA
AAAAACAGTTGGGCGGCAAGGAATCGTAAGGGTGAATTACCACCGATTAAGGAAGGCTGT
ATAACCGAACAGGTACGCGAGTTCTATGGACTTGAATCAAAGAAAGGAAAAAGGGCCAGC
ATGTTGGATGCTGTGGCTCCAGGACAGACCTGTCTGCTGACACAGTGGAACTGATAGAAA
GAATGGACAGATTGGCTGAAAAACAGGCGACAGCTTCCATGTCGATCGTTGCGTTACCGT
CTAGCTTCCAGGAGAGCAATAGCAGTGACAGGTGCAGAAAGTATTGCAGCAGTGATGAGG
ACAGCGACACGTGCATTCATGGTAGTGCTAATGCCAGTACCAATGCGACTACCAACTCCA
GCACTAATGCTACTACCACTGCCAGCACCAACGTCAGGACTAGTGCTACTACCACTGCCA
GCATCAACGTCAGGACTAGTGCGACTACCACTGAAAGTACCAACTCCAGCACTAATGCTA
CTACCACTGCCAGCACCAACGTCAGGACTAGTGCTACTACCACTGCCAGCATCAACGTCA
GGACTAGTGCGACTACCACTGAAAGTACCAACTCCAACACTAGTGCTACTACCACCGAAA
GTACCGACTCCAACACTAGTGCTACTACCACTGCTAGCACCAACTCCAGCACTAATGCCA
CTACCACTGCTAGCACCAACTCCAGCACTAATGCCACTACCACTGAAAGTACCAACGCTA
GTGCCAAGGAGGACGCCAATAAAGATGGCAATGCTGAGGATAATAGATTCCATCCAGTCA
CCGACATTAACAAAGAGTCGTATAAGCGGAAAGGGAGTCAAATGGTTTTGCTAGAGAGAA
AGAAACTGAAAGCACAATTTCCCAATACTTCCGAGAATATGAATGTCTTACAGTTTCTTG
GATTTCGGTCTGACGAAATTGAACATCTTTTTCCTCTATGGTATTGACGTATACTTCTGC
CCAGAGGAGTATTCACACAATACGGATTATGCAAGGGCTGTCAAAAGATGTTCGAGCTCT
GTGTCTGTCGGGCTGGCCAGAAAGTATCGTATCGGAGGATGGCTTGGGAAGCACTAGCTG
TGGAGAGAATGCTGCGAAATGACGAGGAATACAAAGAATACTTGGAAGACATCGAGCCAT
ATCATGGGGACCCTGTAGGATATTTGAAATATTTTAGCGTAAAAAGGGAGAGATCTACTC
TCAGATACAGAGAAATTATGCTTGGTACCTGGCCATTACTAGAAGAAGAGAAACAATTAG
TGTATTGATTCGACAAGAGGCAACAAAGGGAGCCAAGTTTTCCGCATGTCTGGAAGGCAG
ATCAAAGAGTTGTATTATAAAGTATGGAGCAACTTGCGTGAATCGAAGACAGAGGTGCTG
CAGTACTTTTTGAACTGGGACGAGAAAAAGTGCCGGGAAGAATGGGAGGCAAAAGACGAT
ACGGTCTTTGTGGAAGCGCTCGAGAAAGTTGGAGTTTTTCAGCGTTTGCGTTCCATGACG
AGCGCTGGACTGCAGGGTCCGCAGTACGTCAAGCTGCAGTTTAGCAGGCATCATCGACAG
TTGAGGAGCAGATATGAATTAAGTCTAGGAATGCACTTGCGAGATCAGCTTGCGCTGGGA
GTTACCCCCATCTAAAGTGCCGCATTGGACGGCATTCCTGTCGATGCTGATAGGGCTGTT
CTACAATAAAACATTTCGGCAGAAACTGGAATATCTTTTGGAGCAGATTTCGGAGGTGTG
GTTGTTACCACATTGGCTTGATTTGGCAAACGTTGAAGTTCTCGCTGCAGATAACACGAG
GGTACCGCTGTACATGCTGATGGTAGCGGTTCACAAAGAGCTGGATAGCGATGATGTTCC
AGACGGTAGATTTGATATAATATTACTATGTAGAGATTCGAGCAGAGAAGTTGAGAGTGA
AGGAAATTGTTGTTACGAAAGTCAGTGATTATGTATTGTGTAGTATAGTATATTGTAAGA
AATTTTTTTTTTTCTAGGGAATATGCGTTTTGATGTAGTAGTATTTCACTGTTTTGATTT
AGTGTTTGTTGCACGGCAGTAGCGAGAGACAAGTGGGAAAGAGTAGGATAAAAAGACAAT
CTATAAAAAGTAAACATAAAATAAAGGTAGTAAGTAGCTTTTGGTTGAACATCCGGGTAA
GAGACAACAGGGCTTGGAGGAGACGTACATGAGGGGCTATTTAGGGCTATTTAGGGGCTA
TGTAGAAGTGCTGTAGGGCTAAAGAACAGGGTTTCATTTTCATTTTTTTTTTTAATTTCG
GTCAGAAAGCCGGGTAAGGTATGACAGCGAGAGTAGAGGTAGATGTAAGAGA
>APG_chrIII:339947-345470
ATATATATGTCACTGTATTGCATGCTGGATGGTGTTAGACAAGGCCGTAGGGACATATAG
CATCTAGGAAGTAACCTTGTACGAAAATAGGCAATATTTCCTGTTTAGGCGATTGTGACG
CAGATTTTAGTCCAACGATCTAGCGTCAAGGAATTTTTTATAGTGGGACATTGCACCAAG
GGAAGTAACTTGATACGTCGTGGGTGAATGGGTCTGTTTTCTTATTCGGCGGGGTAATAC
ATTTTTGGGGAAGTTTGTCTGTCTGACGCGCCATGTAGGTACGCCAAAAAGGGCTCCTCT
ACTTCGAAGCGCGAGGTCGTATACCTAATAAGGAAATGTAATTTATAACTTTCTATTATA
TTGGTCTTTTCGAGAGCGGAAGAAGTTGTAGGCTAAGCGCAGGCTAAGCGTAGGTCCATA
TTTAAAGTATCCAAGAGAATATCCACGAAGCGGCTGAGCAACGAACAGAATCCTGGTTCT
CCTCGACTAAGCAGATAGTTAAGATACTGTGCACCATGGAAATTGAAAACGAACGTACGT
ACCGACTACTTTATTTTTGCAGGCCGGAAATCAAGGATGAATGAGACATCCTTCTGTTTT
CTATGTTGGGACAGACAGTCGCTTATCTTAGTGAGATTTCTTATTAACTGAATTTTCTTT
GCTGCTGCTGGAGATTTGCACCTGCATAGCGCAGATTCTGCTTCTTCTCAATAGAGTAGC
TTAATTATTACATTCTTAGATGATGATAAGACGGAAACTGGACAATCTTTTTGTTTATAT
TGATGGATTTCTTGTCAAAAAAGCATAACAATCAACATACTATTGTTAATTTCGAAACTT
ACAAAAATAAAAATGAAAGTTTCCGATAGGCGTAAGTTTGAAAAAAGCAAACTTTGACGA
GTTTGAGTCGGCTCTAAATAACAAAAAACGACTTGGTACATTGTCCCTCAATAACTTTAT
TTGAATCGATCCCCACGGAAGTGCGGTCATTCTACGAAGACGAAAAGTCTGGCCTAATCA
AAGTGGTAAAATTCAGAACTGGTGCAATGGATAGGAAAAGGTCTTTTGAAAAAATTGTCA
TTTCCGTCATGGTCGGGAAAAATGTACAAAAGTTCCTGACATTTGTTGAAGACGAACCAG
ATTTCCAGGGCGGACCAATCCCTTCAAAGTATCTTATTCCCAAGAAAATCAACTTGATGG
TCTACACGTTGTTTCAAGTGCATACTTTGAAATTCAATAGAAAGGATTACGATACCCTTT
CTCTTTTAGCCTCAACAGAGGATACTATAATGAGTTGAGTTTCCGTGTCCTGGAACGTTG
TTACGAAATAGCGAGTGCCAGGCCGAACGACAGCTCTACGATGCGTACTTTTCACTGACT
TTTGTTTCTGGCACACCCTATTGTAAGGAGTCTTCAGAAAGCACCATGAAAAATATGGAT
ACAATTTGGCACCCTACATGTTTTTGTTACTACACGTAGATGAGCTATCGATTTTTTCTG
CATACCAAGCAAGTTTACCTGGCGAAAAGAAAGTCGACACAGAGCGGCTGAAGCGTGATC
TATGCCCACGTAAACCCATTGAGATAAAGTACTTTTTCACAGATATGTAACGATATGATG
AACAAAAGGACCGATTGGGTGATGTTTTTGCATGTGTGCTGCCCAAGTTGAGAAGAGATA
CTAACAAAATGACCGCGGCTCTCAAAAATAATTGACGAGCTTACGGTGATACGCTTACCG
TTATCCAGAGCTACAGCGCAACGTATACGTCGACGATACAACAAGAACAGTTCATCGGAG
CCTCGACTAAAGACGCTTGACGGACTCTACTTCGAGCGCTGGATTCAATGGTTAGGCCCC
GAAAGCGACTACCATTGTTCATTCTCTAGTACTCGGAATGCGGAAGACGTAGTGGCAGGT
GAGGCGGCGAGTTCAGATCATCATCAAAAAATTTCAAGAGTAACGCGAAAAAAGGCCCCG
AGAGCCCAAGAGTACAAACGATATCCTCGTCGCAGGCCAGAAACTCTTTGGCAGCTCCTT
TGAATTCAGGGACTTGCATCAGTTGCGCTTATGTCATGAAATATACGCGGGACACACTCT
CTGTGGCAGTACAGGCCCCACCGGGCTATGGTAAGACGGAGTTATTTCATCTCCCCTTGA
TAGCACTGGCGTCTAAGGGCGACGTGAAATATGTGTCGTTTCTGTTTGTACCGTACACAG
TGTTGCTTGCTAATTGCATGATCAGGTTGGGCCGATGCGGTTGCTTGAATGTGGCCCCTG
TAAGAAACTTTATTGAAGAAGGTTGCGATGGCGTTACTGATTTATACGTGGGGATCTACG
ATGATCTTGCTAGCACTAATTTCACAGACAGGATAGCTGCGTGGGAGAATATTGTTGAGT
GCACCTTTAGGACCAACAACGTAAAATTGGGTTACCTCATTGTAGATGAGTTTCACAACT
TTGAAACGGAGGTCTACCGGCAGTCGCAATTTGGGGGCATAACTAACCTTGATTTTGACG
CTTTTGAGAAAGCAATCTTTTTGAGCGGCACAGCACCTGAGGCTGTAGCTGATGCTGCGT
TGCAGCGTATTGGGCTTACGGGACTGGCCAAGAAGTCGATGGACATCAACGAGCTCAAAC
GGTCGGAAGATCTCAGCAGAGGTCTATCCAGCTATCCAACACGGATGTTTAATCTAATCA
AGGAGAAATCCGAGGTGCCTTTTAGGGCATGTTCACAAAATTTGGAAGAAAGTGGAATCA
CAGCCCGAAGAAGCACTGAAGCTTCTTTTAGCCCTCTTTGAAATTGAACCAGAGTCGAAG
GCCATTGTAGTTGCAAGCACAACCAACGAAGTGGAAGAATTGGCCTGCTCTTGGAGAAAG
TATTTTAGGGTGGTGGTATGGATACACGGGAAGCTGGGTGCTGCAGAAAAGGTGTCTCGC
ACAAAGGAGTTTGTCACTGACGGTAGCATGCGAGTTCTCATCGGAACGAAATTAGTGACT
GAAGGAATTGACATTAAGCAATTGATGATGGTGATCATGCTTGATAATAGACTTAATATT
ATTGAGCTCATTCAAGGTGTAGGGAGACTAAGAGATGGGGGGGGGGGCTCTGTTATCTAT
TATCTAGAAAAAACAGTTGGGCGGCAAGGAATCGTAAGGGTGAATTACCACCAATTAAGG
AAGGCTGTATAACCGAACAGGTACGCGAGTTCTATGGACTTGAATCAAAGAAAGGAAAAA
AGGGCCAGCATGTTGGATGCTGTGGCTCCAGGACAGACCTGTCTGCTGACACAGTGGAAC
TGATAGAAAGAATGGACAGATTGGCTGAAAAACAGGCGACAGCTTCCATGTCGATCGTTG
CGTTACCGTCTAGCTTCCAGGAGAGCAATAGCAGTGACAGGTGCAGAAAGTATTGCAGCA
GTGATGAGGACAGCGACACGTGCATTCATGGTAGTGCTAATGCCAGTACCAATGCGACTA
CCAACTCCAGCACTAATGCTACTACCACTGCCAGCATCAACGTCAGGACTAGTGCGACTA
CCACTGAAAGTACCAACTCCAACACTAATGCTACTACCACTGAAAGTACCAACTCCAGCA
CTAATGCTACTACCACTGAAGGTACCAACTCCAACACTAATGCTACTACCACTGAAAGTA
CCAACTCCAACACTAGTGCTACTACCACTGCTAGCACCAACTCCAGCACTAATGCTACTA
CCACTGAAAGTACCAACTCCAACACTAATGCTACTACCACTGAAAGTACCAACTCCAACA
CTAGTGCTACTACCACCGAAAGTACCGACTCAACACTAGTGCTACTACCACTGCTAGCAC
CAACTCCAGCACTAATGCCACTACCACTGCTAGCACCAACTCCAGCACTAATGCTACTAC
CACTGAAAGTACCAACGCTAGTGCCAAGGATGACGCCAATAAAGATGGCAATGCTGAGGA
TAATAGATTCCATCCAGTCACCGACATTAACAAAGAGCCGTATAAGCGGAAAGGGAGTCA
AATGGTTTTGCTAGAGAGAAAGAAAACTGAAAGCACAATTTCCCAATACTTCCGAGAATA
TGAATGTCTTACAGTTTCTTGGATTTCGGTCTGACGAAATTAAACATCTTTTTTCCTCTA
TGGTATTGACGCATACTTCTGCCCAGAGGAGTATTCACAAATACGGATTATGCAAGGGCT
GTCAAAAGATGTTCGAGCTCTGTGTCTGTTGGGCTGGCCAGAAAGTATCGTATCGGAGGA
TGGCTTAGGAAGCACTAGCTGTGGAGAGAATGCTGCGAAATGACGAGGAATACAAAGAAT
ACTTGGAAGACATCGAGCTATCATGGGGACCCTGTAGGGTATTTGAAATATTTTAGCGTA
AAAAAGGAGAGAGATCTACTCTAGATACAGAGAAATTATGCTTGGTACCTGGCCATTACT
AGAAGAAGAGAAACAATTTAGTGTATTGATTCGACAAGAGGCAAGCAAGGGAGCCAAGTT
TTCCGCATGTTGGAAGGCAGATCAAAGAGTTGTATTATAAAGTATGGAGCAACTTGCGTG
AATCGAAGACAGAGGTGCTGCAGTACTTTTTGAACTGGGACGAGAAAAGTGCCGGAAGAA
TGGAGGCAAAAAGACGATACTGGTCTTTTGTGGAAGCGCTCGAGAAAGTTGGAGTTTTTC
AGCGTTTGCGTTCCATGACGAGCGCTGGACTGCAGGGTCCGCAGTACGTCAAGCTGCAGT
TTAGCAGGCATCATCGACAGTTGAGGAGCAGATATGAATTAAGTCTAGGAATGCACTTGC
GAGATCAGCTTGCGCTGGGAGTTACCCCATCTAAAGTGCCGCATTGGACGGCATTCCTGT
CGATGCTGATAGGGCTGTTCTGCAATAAAACATTTCGGCAGAAACTGGAATATCTTTTGG
AGCAGATTTCGGAGGTGTGGTTGTTACCACATTGGCTTGATTTGGCAAACGTTGAAGTTC
TCGCTGCAGATAACACGAGGGTACCGCTGTACATGCTGATGGTAGCGGTTCACAAAGAGC
TGGATAGCGATGATGTTCCAGACGGTAGATTTGATATATTATTATGTAGGGATTCGGGCA
GAGAAGTTGGAGAGTGATGGAAATTGTTGTTACGAAAGTCAGTGATTATGTATTGTGTAG
TATAGTATATTGTAAGAAATTTTTTTTTTTTCTAGGGAATATGCGTTTTGATGTAGTAGT
ATTTCATTGTTTTGATTTAGTGTTTGTTGCACGGCAGTAGCGAGAGACAAGTGGGAAAGA
GTCGGATAAAAAGACAATCTATAAAAAGTAAACATAAAATAAAGGTAGTGGAGTAGGTTT
TGGTTGAACATCCGGGTAAGAGACAACAGGGCTTGGAGGAGACGTACATGAGGGCTATTT
AGGGCTATTTAGGGCTATGTAGAAGTGCTGTAGGGCTAAAGAACAGGGTTTCATTTTCAT
TTTTTTTTTAATTTCGGTCAGAAGCCGGGTAAGGTGTGACAGAGAGTAGAGGAGATGTAA
GAGA
>APG_chrIII:345711-351236
ATATATATGTCACTGTATTGCATGCTGGATGGTGTTAGACAAGGCCGTAGGGACATATAG
CATCTAGGAAGTAACCTTGTACGAAAATAGGCAATATTTCCTGTTTAGGCGATTGTGACG
CAGATTTTAGTCCAACGATCTAGCGTCAAGGAATTTTTTTATAGTGGGACATTGCACCAA
GGAAGTAACTTGATACGTCGTGGGTGAATGGGTCTGTTTTCTTATTCGGCGGGGTAATAC
ATTTTGGGGGAAGTTTGTCTGTCTGACGCGCCATATGTAGGTACGCCAAAAGGGCTCCTC
TACTTCGAAGCGCGAGGTCGTATACCTAATAAGGAAATGTAATTTATAACTTTCTATTAT
ATTGGTCTTTTCGAGAGCGGAAGAAGTTGTAGGCTAAGCGCAGGCTAAGCGTAGGTCCAT
ATTTAAAGTATCCAAGAGAATATCCACGAAGCGGCTGAGCAACGAACAGAATCCTGGTTC
TCCTCGACTAAGCAGATAGTTAAGATACTGTGCACCATGGAAATTGAAAACGAACGTACG
TACCGACTACTTTATTTTTGCAGGCCGGAAATCAAGGATGAATGAGACATCCTTCTGTTT
TCTATGTTGGGACAGACAGTCGCTTATCTTAGTGAGATTTCTTATTAACTGAATTTTCTT
TGCTGCTGCTGGAGATTTGCACCTGCATAGCGCAGATTCTGCTTCTTCTCAATAGAGTAG
CTTAATTATTACATTCTTAGATGATGATAAGACGGAAACTGGACAATCTTTTGTTTATAT
TGATGGATTTCTTGTCAAAAAGCATAACAATCAACATACTATTGTTAATTTCGAAACTTA
CAAAAATAAAATGAAAGTTTCCGATAGGCGTAAAGTTTGAAAAAGCAAACTTTGACGAGT
TTGAGTCGGCTCTAAATAACAAAAAACGACTTGGTACATTGTCCCTCAATAACTTTATTT
GAATCGATCCCCACGGAAGTGCGGTCATTCTACGAAGACGAAAAGTCTGGCCTAATCAAA
GTGGTAAAATTCAGAACTGGTGCAATGGATAGGAAAAGGTCTTTTGAAAAAATTGTCATT
TCCGTCATGGTCGGGAAAAATGTACAAAAGTTCCTGACATTTGTTGAAGACGAACCAGAT
TTCCAGGGCGGACCAATCCCTTCAAAGTATCTTATTCCCAAGAAAATCAACTTGATGGTC
TACACGTTGTTTCAAGTGCATACTTTGAAATTCAATAGAAAGGATTACGATACCCTTTCT
CTTTTTTACCTCAACAGAGGATACTATAATGAGTTGAGTTTCCGTGTCCTGGAACGTTGT
TACGAAATAGCGAGTGCCAGGCCGAACGACAGCTCTACGATGCGTACTTTCACTGACTTT
GTTTCTGGCACACCTATTGTAAGGAGTCTTCAGAAAAGCACCATAAGGAAATATGGATAC
AATTTGGCACCCTACATGTTTTTGTTACTACACGTAGATGAGCTATCGATTTTTTTCTGC
ATACCAAGCAAGTTTACCTGGCGAAAAGAAAGTCGACACAGAGCGGCTGAAGCGTGATCT
ATGCCCACGTAAACCCATTGAGATAAAGTACTTTTCACAGATATGTAACGATATGATGAA
CAAAAAGGACCGATTGGGTGATGTTTTGCATGTGTGCTGCCCAAGTTGAGAAGAGATACT
AACAAAATGACCGCGGCTCTCAAAATAATTGACGAGCTTACGGTGATACGCTTACCGTTA
TCCAGAGCTACAGCGCAACGTATACGTCGACGATACAACAAGAACAGTTCATCGGAGCCT
CGACTAAAGACGCTTGACGGACTCACTTCGAGCGCTGGATTCAATGGTTAGGCCTTGAAA
GCGACTACCATTGTTCATTCTCTAGTACTCGGAATGCGGAAGACGTAGTGGCAGGTGAGG
GCGGCGAGTTCAGATCATCATCAAAAATTTCAAGAGTAACGCGAAAAAGGCCCCGAGAGC
CCAAGAGTACAAACGATATCCTCGTCGCAGGCCAGAAACTCTTTGGCAGCTCCTTTGAAT
TCAGGGACTTGCATCAGTTGCGCTTATGTCATGAAATATACATGGCAGACACACCCTCTG
TGGCAGTACAGGCCCCACCGGGCTATGGTAAGACGGAGTTATTTCATCTCCCTTGATAGC
ACTGGCGTCTAAGGGCGACGTGAAATATGTGTCGTTTCTGTTTGTACCGTACACAGTGTT
GCTTGCTAATTGCATGATCAGGTTGGGCCGATGCGGTTGCTTGAATGTGGCCCCTAAGAA
ACTTTATTGAAGAAGGTTGCGATGGCGTTACTGATTTATACGTGGGGATCTACGATGATC
TTGCTAGCACTAATTTCACAGACAGGATAGCTGCGTGGGAGAATATTGTTGAGTGCACCT
TTAGGACCAACAACGTAAAATTGGGTTACCTCATTGTAGATGAGTTTCACAACTTTGAAA
CGGAGGTCTACCGGCAGTCGCAATTTGGGGGGCATAACTAACCTTGATTTTGACGCTTTT
GAGAAAGCAATCTTTTTTGAGCGGCACAGCACCTGAGGCTGTAGCTGATGCTGCGTTGCA
GCGTATTGGGCTTACGGGACTGGCCAAGAAGTCGATGGACATCAACGAGCTCAAACGGTC
GGAAGATCTCAGCAGAGGTCTATCCAGCTATCCAACACGGATGTTTAATCTAATCAAGGA
GAATCCGGAGGTGCCTTTAGGGCATGTTCATAAAATTTGGAAGAAAGTGGAATCAGCCCG
AAGAAGCACTGAAGCTTCTTTTAGCCCTCTTTGAAATTGAACCAGAGTCGAAGGCCATTG
TAAGTTGCAAGCACAACCAACGAAGTGGAAGAATTGGCCTGCTCTTGGAGAAAGTATTTT
AGGGTGGTGGTATGGATACACGGGAAGCTGGGTGCTGCAGAAAAAGGTGTCTCGCACAAA
GGAGTTTGTCACTGACGGTAGCATGCGAGTTCTCATCGGAACGAAATTAGTGACTGAAGG
AATTGACATTAAGCAATTGATGATGGTGATCATGCTTGATAATAGACTTAATATTATTGA
GCTCATTCAAGGTGTAGGGAGACCTAAGAGATGGGGGGGGCTCTGTTATCTATTATCTAG
AAAAAAACAGTTGGGCGGCAAGGAATCGTAAGGTGAATTACCACCAATTAAGGAAGGCTG
TATAACCGAACAGGTACGCGAGTTCTATGGACTTGAATCAAAAGAAAGGAAAAAGGGGCC
AGCATGTTGGATGCTGTGGCTCCAGGACAGACCTGTCTGCTGACACAGTGGAACTGATAG
AAAGAATGGACAGATTGGCTGAAAAACAGGCGACAGCTTCCATGTCGATCGTTGCGTTAC
CGTCTAGCTTCCAGGAGAGCAATAGCAGTGACAGGTGCAGAAAGTATTGCAGCAGTGATG
AGGACAGCGACACGTGCATTCATGGTAGTGCTAATGCCAGTACCAATGCGACTACCAACT
CCAGCACTAATGCTACTACCACTGCCAGCATCAACGTCAGGACTAGTGCGACTACCACTG
AAAGTACCAACTCCAACACTAATGCTACTACCACTGAAAGTACCAACTCCAGCACTAATG
CTACTACCACTGAAGGTACCAACTCCAACACTAATGCTACTACCACTGAAAGTACCAACT
CCAACACTAGTGCTACTACCACTGCTAGCACCAACTCCAGCACTAATGCTACTACCACTG
AAAGTACCAACTCCAACACTAATGCTACTACCACTGAAAGTACCAACTCCAACACTAGTG
CTACTACCACCGAAAGTACCGACTCCAACACTAGTGCTACTACCACTGCTAGCACCAACT
CCAGCACTAATGCCACTACCACTGCTAGCACCAACTCCAGCACTAATGCTACTACCACTG
AAAGTACCAACGCTAGTGCCAAGGAGGACGCCAATAAAGATGGCAATGCTGAGGATAATA
GATTCCATCCAGTCACCGACATTAACAAAGAGCCGTATAAGCGGAAAGGGAGTCAAATGG
TTTTGCTAGAGAGAAAGAAACTGAAAGCACAATTTCCCAATACTTCCGAGAATATGAATG
TCTTACAGTTTCTTGGATTTCGGTCTGACGAAATTAAACATCTTTTCCTCTATGGTATTG
ACGTATACTTCTGCCCAGAGGGAGTATTCACAATACGGATTATGCAAGGGCTGTCAAAAG
ATGTTCGAGCTCTGTGTCTGTTGGGCTGGCCAGAAAGTATCGTATCGGAGGATGGCTTGG
GAAGCACTAGCTGTGGAGAGAATGCTGCGAAATGACGAGGGAATACAAAAGAATACTTGG
AAGACATCGAGCCATATCATGGGGACCCTGTAGGGTATTTGAAATATTTTAGCGTAAAAA
GGAGAGAGATCTACTCTCAGATACAGAGAAATTATGCTTGGTACCTGGCCATTACTAGAA
GAAGAGAAACAATTAGTGTATTGGATTCGACAAGAGGCAAGCAAGGGAGCCAAGTTTTCC
GCATGTCTGGAAGGCAGATCAAAGAGTTGTATTATAAAGTATGGAGCAACTTGCGTGAAT
CCGAAGACAGAGGTGCTGCAGTACTTTTTGAACTGGGACGAGAAAAAGTGCCGGGAAGAA
TGGGAGGCAAAGACGATACGGTCTTTGTGGAAGCGCTCGAGAAAGTTGGAGTTTTTCAGC
GTTTGCGTTCCATGACGAGCGCTGGACTGCAGGGTCCGCAGTACGTCAAGCTGCAGTTTA
GCAGGCATCATCGACAGTTGAGGAGCAGATATGAATTAAGTCTAGGAATGCACTTGCGAG
ATCAGCTTGCGCTGGGAGTTACCCCATCTAAAGTGCCGCATTGGACGGCATTCCTGTCGA
TGCTGATAGGGCTGTTCTGCAATAAAACATTTCCGGCAGAAACTGGAATATCTTTTTGGA
GCAGATTTCGAGGTGTGGTTGTTACCACATTGGCTTGATTTGGCAAACGTTGAAGTTCTC
AAGGCAGATAACACGAGGTACCGCTGTACATGCTGATGGTAGCGGTTCACAAAGAGCTGG
ATAGCGATGATGTTCCAGACGGTAGATTTGATATATTATTATGTAGGGATTCGGGCAGAG
AAGTTGGAGAGTGATGGAAATTGTTGTTACGAAAGTCAGTGATTATGTATTGTGTAGTAT
AGAATATTGTAAGAAATTTTTTTTTTTTTCTAGGAATATGCGTTTTGATGTAGTAGTATT
TCATTGTTTTGATTTAGTGTTTGTTGCACGGCAGTAGCGAGAGACAAGTGGAAAGAGTCG
GATAAAAAAGACAATCTATAAAAAGTAAACATAAATAAAAGGTAGTGGAGTAGGTTTTGC
TGAACATCCGGTAAGAGACAACAGGGCTTGGAGGAGACGTACATGAGGGCTATTTAGGGC
TATTTAGGGCTATGTAGAAGTGCTGTAGGGGCTAAAGAACAGGGTTTCATTTTCATTTTT
TTTTTAATTTCGGTCAGAAAGCCGGGTAAGGTATGACAGAGAGAGTAGAGGTAGATGTAA
GAGAGA
>APG_chrIII:351491-357026
ATATATATGTCACTGTATTGCATGCTGGATGGTGTTAGACAAGGCCGTAGGGACATATAG
CATCTAGGAAGTAACCTTGTACGAAAATAGGCAATATTTCCTGTTTAGGCGATTGTGACG
CAGATTTTAGTCCAACGATCTAGCGTCAAGGAATTTTTTTATAGTGGGACATTGCACCAA
GGAAGTAACTTGATACGTCGTGGGTGAATGGGTCTGTTTTCTTATTCGGCGGGGTAATAC
ATTTTTGGGGGAAGTTTGTCTGTCTGACGCGCCATATGTAGGTACGCCAAAAAGGGCTCC
TCTACTTCGAAGCGCGAGGTCGTATACCTAATAAGGAAATGTAATTTATAACTTCTATTA
TATTGGTCTTTTCGAGAGCGGAAGAAGTTGTAGGCTAAGCGCAGGCTAAGCGTAGGTCCA
TATTTAAAGTATCCAAGAGAATATCCACGAAGCGGCTGAGCAACGAACAGAATCCTGGTT
CTCCTCGACTAAGCAGATAGTTAAGATACTGTGCACCATGAAATTGAAAACGAACGTACG
TACCGACTACTTTATTTTGCAGGCCGGAAATCAAGGATGAATGAGACATCCTTCTGTTTT
CTATGTTGGGACAGACAGTCGCTATCTTAGTGAGATTTCTTATTAACTGAATTTTCTTTT
GCTGCTGCTGGAGATTTGCACTGCATAGCGCAGATTCTGCTTCTTCTCAATAGAGTAGCT
TAATTATTACATTCTTAGATGATGATAAGACGGAAACTGGACAATCTTTTGTTTATATTG
ATGGATTTCTTGTCAAAAAGCATAACAATCAACATACTATTGTTAATTTCGAAACTTACA
AAAATAAAATGAAAGTTTCCGATAGGCGTAAGTTTGAAAAAGCAAACTTTGACGAGTTCG
AGTTGGCTCTAAATAACAAGAACGACTTGGTACATTGTCCCTCAATAACTTTATTTGAAT
CGATCCCCACGGAAGTGCGGTCATTCTACGAAGACGAAAAGTCTGGCCTAATCAAAGTGG
TAAAATTCAGAACTGGTAATGGATAGGAAAAGGTCTTTTGAAAAATTGTCATTTCCGTCA
TGGTCGGGAAAAATGTACAAAAGTTCCTGACGTTTGTTGAAGACGAACCAGATTTCCAGG
GCGGACCAATCCCTTCAAAGTATCTTATTCCCAAGAAAATCAACTTGATGGTCTACACGT
TGTTTCAAGTGCATACTTTGAAATTCAATAGAAAGGATTACGATACCCTTTCTTTTTTTA
CCTCAACAGAGGATACTATAATGAGTTGAGTTTCGTGTCCTGGAACGTTGTCACGAAATA
GCGAGTGCCAGGCCGAACGACAGCTCTACGATGCGTACTTTCACTGACTTTGTTTCTGGC
GCACCTATTGTAAGGAGTCTTCAGAAAAGCACCATAAGGAAATATGGGTACAATTTGGCA
CCCCACATGTTTTTGTTACTACACGTAGATGAGCTATCGATTTTTCTGCATACCAAGCAA
GTTTACCTGGCGAAAAGAAAGTCGACACAGAGCGGCTGAAGCGTGATCCTATGCCCACGT
AAACCCATTGAGATAAAGTACTTTTCACAGATATGTAACGATATGATGAACAAAGGACCG
ATTGGGTGATGTTTGCATGTAAAGCGCCCAAGTTGAGAAGAGATACTAACAAAATGACCG
CGGCTCTCAAAAATAATTGACGCGCTTACGGTGATACGCTTACCGTTATCCAGAGCTGCA
GCGCAACGTAGACGTCGACGATACAACAAGAACGGTTCATCGGAGCCTCGACTAAAGACG
CTTGACGGACTCACTTCCGAGCGCTGGATTCAATGGTTAGGCCTTGAAAGCGACTACCAT
TGTTCATTCTCTAGTACTCGGAATGCGGAAGACGTAGTGGCAGGTGAGGCGGCGAGTTCA
GATCATGATCAAAAAATTTCAAGAGTAACGCGAAAAAGGCCCGAGAGCCCAAGAGTACAA
ACGATATCCTCGTCGCAGGCCAGAAACTCTTTGGCAGCTCCTTTGAATTCAGGGACTTGC
ATCAGTTGCGCTTATGTCATGAAATATATGGCAGACACACCCTCTGTGGCAGTACAGGCC
CCACCGGGCTATGGTAAGACGGAGTTATTTCATCTCCCTTGATAGCACTGGCGTCTAAGG
GCGACGTGAAATATGTGTCGTTTCTGTTTGTACAGTACACAGTGTTGCTTGCTAATTGCA
TGATCAGGTTGGGCCGATGCGGTTGCTTGAATGTGGCCCCTGTAAGAAACTTTATTGAAG
AAGGTTGCGATGGCGTTACTGATTTATACGTGGGGATCTACGATGATCTTGCTAGCACTA
ATTTCACAGACAGGATAGCTGCGTGGAGAATATTGTTGAGTGCACCTTTAGGACCAACAA
CGTAAAATTGGGTTACCCTCATTGTAGATGAGTTTCACAACTTTGAAACGGAGGTCTACC
GGCAGTCGCAATTTGGGGGCACACTAACCTTGATTTTGACGCTTTTGAGAAAGCAATCTT
TTTGAGCGGCACAGCCCCTGAGGCTGTTGCTGATGCTGCGTTGCAGCGTATTGGGCTTAC
GGACTGGCCAAGAAATCGATGGACATCAACGAGCTCAAACGGTCGGAAGATCTCAGCAGA
GGTCTACCCAGCTATCCAACACGGATGTTTAATCTAATCAAGGAGAAATCAACGTGCCTT
TAGGGCATGTTCATAAAATTTGAAGAAAGTGGAATCCCACAGCCCGAAGAAGCACTGAAG
CTTCTTTTTTAGCCCCTCTTGAAAATGAACCAGAGTCGAAGGCCATTGTAGTTGCAAGCA
CAACCAACGAAGTGGAAGAATTGGCCTGCTCTTGGAGAAAGTATTTTAGGGTGGTATGGA
TACACGGGAAGCTGGGTGCTGCAGAAAAGGTGTCTCGCACAAAGGAGTTTGTCACTGACT
TGTAGCATGTTCTCATCGGAACGAAATTAGTGACTGAAGGAATTGACATTAAGCAATTGA
TGATGGTGATCATGCTTGATAATAGACTTAATATTATTGAGCTCATTCAAGGTGTAGGGA
GACTAAGAGATGGGGGGCTCTGTTATCTATTATCTAGAAAAAAAAACAGTTGGGCGGCAA
GGAATCGTAAGGGTGAATTACCACACCAATTAAGGAAGGCTGTATAACCGAACAGTTACG
CGAGTTCTATGGACTTGAATCAAAGAAAGGAAAAAGGGCCAAAGAAGTTGATGCTGTGTC
TCCAGGACACAGTGGAACTGATAGAAAGAATGGACAGATTATTGAAAAACAGGCGACAGC
TTCCATGTCGATCGTTGCGTTACCGTCTAGCTTCCAGGAGAGCAATAGCAGTGACAGGCA
GAAAGTATTGCAGCAGTGATGAGGACAGCGACACGTGCATTCATGGTAGTGCTAATGCCA
GTACTAACGCCAGTACTAATGCGATTACCACTGCTAGTACCAACGTCAGGACCAATGCGA
CTACCAATGCTAGTACTAATGCGACTACCAATGCCAGTACCAATGCCAGTACCAATGCGA
CTACCAATGCCAGTACCAATGCGACTACCAACTCCAGCACTAATGCTACTATCAACTGCC
AGCACCAACGTCAGGACTAGGTGCTACTACCACCGCCAGCATCAACGTCAGGACTAGTGC
TACTACCACTGAAAGTACCAACCCAGCACTAATGCGACTACCACTGCCAGCATCAACGTC
AGGACTAGTGCGACTACCACTGCCAGCATCAACGTCAGGACTAATGCGCTACTACCACTG
CCAGCACCAACGTCAGGACTAGTGCGACTACCACTGCCAGCATTAACGTCAGGACTAATG
CTACTACCACTGAAAGTACCAACTCCAGCACAAATGCTACTACCACTGAAAGTACCAACT
CCAACACTAGTGCTACTACCACCGAAAAAGTACCAACGCTAGTGCCAAGGAGGACGCCAA
TTAAAGATGGCAATGCTGAGGATAATAGATTCCATCCAGTCACCGACATTAACAAAGAGT
CGTATAAGCGGAAAGGAGTCAAATGGTTTTGCTAGAGAGAAAAAGAAACTGAAAGCAAAT
TTCCCAATACTTCCGAGAATATGAATGTCTTACAGTTTCTTGATTTTCGGTCTGACGAAA
TTAAACATCTTTTTTCCTCTATGGTATTGACATATACTTCTGCCCAGAGGGAGTGTTCAC
ACAATACGGATTATGCAAGGGCTGTCAAAAAAGATGTTCGAGCTCTGTGTCTGTTGGGCT
GGCCAGAAAGTATCGTATCGGAGGATAGCTAAGGCTACTAGCTGTGGAGAGAATGCTGCG
AAATGATGAGGAATACAAAGAATACTTGGAAGACATCGAGCCATATCCTGGGGACCCTGT
AGGATATTTGAAATATTTTTAGCGTAAAAAAGGAGAGAGATCTACTCTCAGATACAGAGA
AATTATGCTTGGTACCTGGCCATTACTAGAAGAAGAGAAACAATTAGTGTATTGATTCGA
CAAGAGGCAAGCAAGGAGCCAAGTTTTCCGCATGTCTGGAAGGCAGATCAAAGAGTTGTA
TTATAAAAGTATGGAGCAACTTGCGTGAATCGAAGACAAGAGGTGCTGCAGTACTTTTTG
AACTGGGACGAGAAAAGTGCCAGGAAGAATGGGAGGCAAAAGACGATACGGTCTTTGTGG
AAGCGCTCCGAGAAAGTTGGAGTTTTTCAGCGTTTGCGTTCCACGACGAGCGCTGACTGC
AGGGTCCGCAGTACGTCAAGCTGCAGTTTAGCAGGCATCATCGACAGTTGAGGAGCAGAT
ATGAATTAAGTCTAGGGAATGCACTTGCGAGATCAGATTGCGCTGGGAGTTACCCCATCT
AAAGTGCCGGATTGGACGGCATTCCTCTCGATGCTGATAGGCTGTTCTACAATAAAACAT
TTCGGCAGAAATGGAGCATTTTTGGAGCAGATTTCGGAGGTGTGGTTGTTACCACATTGG
CTTGATTTGGCAAACGTTGAAGTTCTCGCTGCAGATGACACGAGGGTACCACTGTACATG
CTGATGGTAGCGGTTCACAAAGAGCTGGATAGCGATGATGTTCCAGACGGTAGATTTGAT
ATATTATTATGTAGGGATTCGAGCAGAGAAGTTGGAGAGTGAAGGAAATTGTTGTTACGA
AAGTCAGTGATTATGTATTGTGTAGTATAGTATATTGTAAGAAATTTTTTTTCTAGGAAT
ATGCGTTTGATGTAGTAGTATTTCACTGTTTTGATTTAGTGTTTGTTGCACGGCAGTAGC
GAGAGACAAGTGGAAAAAGAGTAGGATAAAAAAAGACAATCTATAAAAAGTAAACATAAA
ATAAAGGTAGTAAGTAGCTTTTGGTTGAACATCCGGGTAAGAGACAACAGGCTTGGAGGA
GACGTACATGAGGGCTATTTAGGGCTATTTAGGGCTATGTAGAAGTGCTGTAGGGCTAAA
GAACAGGGTTTCCATTTTCATTTTTTTAATTTCCGGTCAGAAAGCGGGTGAGGTATGACA
GAGAGTAGGAGGTAGA
>APG_chrIV:315-5908
ATATATATGTCACTGTATTGCATGCTGGATGGTGTTAGACAAGGCCGTAGGGACATATAG
CATCTAGGAAGTAACCTTGTACGAAAATAGGCAATATTTCCTGTTTAGGCGATTGTGACG
CAGATTTTAGTCCAACGATCTAGCGTCAAGGAATTTTTTTATAGTGGGACATTGCACCAA
GGAAGTAACTTGATACGTCGTGGGTGAATGGGTCTGTTTTCTTATTCGGCGGGGTAATAC
ATTTTTGGGGGAAGTTTGTCTGTCTGACGCGCCATATGTAGGTACGCCAAAAAGGGCTCC
TCTACTTCGAAGCGCGAGGTCGTATACCTAATAAGGAAATGTAATTTATAACTTTCTATT
ATATTGGTCTTTTCGAGAGCGGAAGAAGTTGTAGGCTAAGCGCAGGCTAAGCGTAGGTCC
ATATTTAAAGTATCCAAGAGAATATCCACGAAGCGGCTGAGCAACGAACAGAATCCTGGT
TCTCCTCGACTAAGCAGATAGTTAAGATACTGTGCACCATGGAAATTGAAAACGAAAGTA
CGTACCGACTACTTTATTTTTGCAGGCCGGAAATCAAGCGATGAATGAGACATCCTTCTG
TTTTCTATGTTGGGACAGACAGTCGCTTATCTTAGTGAGATTTCTTATTAACTGAATTTT
CTTTGCTGCTGCTGGAGATTTGCACCTGCATAGCGCAGATTCTGCTTCTTCTCAATAGAG
TAGCTTAATTATTACATTCTTAGATGATGATAAGACGGAAACTGGACAATCTTTTGTTTA
TATTGATGGATTTCTTGTCAAAAAGCATAACAATCAACATACTATTGTTAATTTCGAAAC
TTACAAAAATAAAATGAAAGTTTCCGATAGGCGTAAGTTTGAAAAAGCAAACTTTGACGA
GTTTGAGTCGGCTCTAAATAACAAAAACGACTTGGTACATTGTCCCTCAATAACTTTATT
TGAATCGATCCCCACGGAAGTGCGGTCATTCTACGAAGACGAAAAGTCTGGTCTAATCAA
AGTGGTAAAATTCAGAACTGGTGCAATGGATAGGAAAAGGTCTTTTGAAAAAATTGTCGT
TTCCGTCATGGTCGGGAAAAATGTACAAAAGTTCCTGACGTTTGTTGAAGACGAACCAGA
TTTCCAGGGCGGACCAATCCCTTCAAAGTATCTTATTCCCAAGAAAATCAACTTGATGGT
CTACACGTTGTTTCAAGTGCATACTTTGAAATTCAATAGAAAGGATTACGATACCCTTTC
TCTTTTTTACCTCAACAGAGGATACTATAATGAGTTGAGTTTCCGTGTCCTGGAACGTTG
TCACGAAATAGCGAGTGCCAGGCCGAACGACAGCTCTACGATGCGTACTTTCACTGACTT
TGTTTCTGGCACACCTATTGTAAGGAGTCTTCAGAAAAGCACCATAAGGAAATATGGATA
CAATTTGGCACCCTACATGTTTTTGTTACTACACGTAGATGAGCTATCGATTTTTTCTGC
ATACCAAGCAAGTTTACCTGGCGAAAAGAAAGTCGACACAGAGCGGCTGAAGCGTGATCT
ATGCCCACGTAAACCCATTGAGATAAAGTACTTTTCACAGATATGTAACGATATGATGAA
CAAAAAGGACCGATTGGGTGATGTTTTGCATGTGTGCTGCCCAAGTTGAGAAGAGATACT
AACAAAATGACCGCGGCTCTCAAAAATAATTGACGAGCTTACGGTGATACGCTTACCGTT
ATCCAGAGCTACAGCGCAACGTATACGTCGACGATACAACAAGAACGGTTCATCGGAGCC
TCGACTAAAGACGCTTGACGGACTCACTTCCGAGCGCTGGATTCAATGGTTAGGCCTTGA
AAGCGACTACCATTGTTCATTCTCTAGTACTCGGAATGCGGAAGACGTAGTGGCAGGTGA
GGCGGCGAGTTCAGATCATCATCAAAAAATTTCAAGAGTAACGCGAAAAAGGCCCCGAGA
GCCCAAGAGTACAAACGATATCCTCGTCGCAGGCCAGAAACTCTTTGGCAGCTCCTTTGA
ATTCAGGGACTTGCATCAGTTGCGCTTATGTCATGAAATATACATGGCAGACACACCCTC
TGTGGCAGTACAGGCCCCACCGGGCTATGGTAAGACGGAGTTATTTCATCTCCCCTTGAT
AGCACTGGCGTCTAAGGGCGACGTGAAATATGTGTCGTTTCTGTTTGTACCGTACACAGT
GTTGCTTGCTAATTGCATGATCAGGTTGGGCCGATGCGGTTGCTTGAATGTGGCCCCTGT
AAGAAACTTTATTGAAGAAGGTTGCGATGGCGTTACTGATTTATACGTGGGGATCTACGA
TGATCTTGCTAGCACTAATTTCACAGACAGGATAGCTGCGTGGGAGAATATTGTTGAGTG
CACCTTTAGGACCAACAACGTAAAATTGGGTTACCTCATTGTAGATGAGTTTCACAACTT
TGAAACGGAGGTCTACCGGCAGTCGCAATTTGGGGGCATAACTAACCTTGATTTTGACGC
TTTTGAGAAAGCAATCTTTTTGAGCGGCACAGCACCTGAGGCTGTAGCTGATGCTGCGTT
GCAGCGTATTGGGCTTACGGGACTGGCCAAGAAGTCGATGGACATCAACGAGCTCAAACG
GTCGGAAGATCTCAGCAGAGGTCTATCCAGCTATCCAACACGGATGTTTAATCTAATCAA
GGAGAAATCCGAGGTGCCTTTAGGGCATGTTCATAAAATTTGGAAGAAAGTGGAATCACA
GCCCGAAGAAGCACTGAAGCTTCTTTTAGCCCTCTTTGAAATTGAACCAGAGTCGAAGGC
CATTGTAGTTGCAAGCACAACCAACGAAGTGGAAGAATTGGCCTGCTCTTGGAGAAAGTA
TTTTAGGGTGGTATGGATACACGGGAAGCTGGGTGCTGCAGAAAAGGTGTCTCGCACAAA
GGAGTTTGTCACTGACGGTAGCATGCGAGTTCTCATCGGAACGAAATTAGTGACTGAAGG
AATTGACATTAAGCAATTGATGATGGTGATCATGCTTGATAATAGACTTAATATTATTGA
GCTCATTCAAGGCGTAGGGAGACTAAGAGATGGGGGCCTCTGTTATCTATTATCTAGAAA
AAAACAGTTGGGCGGCAAGGAATCGTAAGGGTGAATTACCACCGATTAAGGAAGGCTGTA
TAACCGAACAGGTACGCGAGTTCTATGGACTTGAATCAAAGAAAGGAAAAAAGGGCCAGC
ATGTTGGATGCTGTGGCTCCAGGACAGACCTGTCTGCTGACACAGTGGAACTGATAGAAA
GAATGGACAGATTGGCTGAAAAACAGGCGACAGCTTCCATGTCGATCGTTGCGTTACCGT
CTAGCTTCCAGGAGAGCAATAGCAGTGACAGGTGCAGAAAGTATTGCAGCAGTGATGAGG
ACAGCGACACGTGCATTCATGGTAGTGCTAATGCCAGTACCAATGCGACTACCAACTCCA
GCACTAATGCTACTACCACTGCCAGCACCAACGTCAGGACTAGTGCTACTACCACTGCCA
GCATCAACGTCAGGACTAGTGCGACTACCACTGAAAGTACCAACTCCAGCACTAATGCTA
CTACCACTGCCAGCACCAACGTCAGGACTAGTGCTACTACCACTGCCAGCATCAACGTCA
GGACTAGTGCGACTACCACTGAAAGTACCAACTCCAACACTAGTGCTACTACCACCGAAA
GTACCGACTCCAACACTAGTGCTACTACCACTGAAAGTACCAACTCCAGCACTAATGCTA
CTACCACTGCCAGCATCAACGTCAGGACTAGTGCGACTACCACTGAAAGTACCAACTCCA
ACACTAATGCTACTACCACTGAAAGTACCAACTCCAGCACTAATGCTACTACCACTGAAG
GTACCAACTCCAACACTAGTGCTACTACCACTGCTAGCACCAACTCCAGCACTAATGCTA
CTACCACTGAAAGTACCAACGCTAGTGCCAAGGAGGACGCCAATAAAGATGGCAATGCTG
AGGATAATAGATTCCATCCAGTCACCGACATTAACAAAGAGTCGTATAAGCGGAAAGGGA
GTCAAATGGTTTTGCTAGAGAGAAAGAAACTGAAAGCACAATTTCCCAATACTTCCGAGA
ATATGAATGTCTTACAGTTTCTTGGATTTCGGTCTGACGAAATTAAACATCTTTTCCTCT
ATGGTATTGACGTATACTTCTGCCCAGAGGGAGTATTCACACAATACGGATTATGCAAGG
GCTGTCAAAAGATGTTCGAGCTCTGTGTCTGTTGGGCTGGCCAGAAAGTATCGTATCGGA
GGATGGCTTGGGAAGCACTAGCTGTGGAGAGAATGCTGCGAAATGACGAGGAATACAAAG
AATACTTGGAAGACATCGAGCCATATCATGGGGACCCTGTAGGGTATTTGAAATTTTTTA
GCGTAAAAAGGAGAGAGATCTACTCTCAGATACAGAGAAATTATGCTTGGTACCTGGCCA
TTACTAGAAGAAGAGAAACAATTAGTGTATTGGATTCGACAAGAGGCAAGCAAGGGAGCC
AAGTTTTCCGCATGTCTGGAAGGCAGATCAAAGAGTTGTATTATAAAGTATGGAGCAACT
TGCGTGAATCGAAGACAGAGGTGCTGCAGTACTTTTTGAACTGGGACGAAAAAAAGTGCC
GGGAAGAATGGGAGGCAAAAGACGATACGGTCTTTGTGGAAGCGCTCGAGAAAGTTGGAG
TTTTTCAGCGTTTGCGTTCCATGACGAGCGCTGGACTGCAGGGTCCGCAGTACGTCAAGC
TGCAGTTTAGCAGGCATCATCGACAGTTGAGGAGCAGATATGAATTAAGTCTAGGAATGC
ACTTGCGAGATCAGCTTGCGCTGGGAGTTACCCCATCTAAAGTGCCGCATTGGACGGCAT
TCCTGTCGATGCTGATAGGGCTGTTCTGCAATAAAACATTTCGGCAGAAACTGGAATATC
TTTTGGAGCAGATTTCGGAGGTGTGGTTGTTACCACATTGGCTTGATTTGGCAAACGTTG
AAGTTCTCGCTGCAGATAACACGAGGGTACCGCTGTACATGCTGATGGTAGCGGTTCACA
AAGAGCTGGATAGCGATGATGTTCCAGACGGTAGATTTGATATAATATTACTATGTAGAG
ATTCGAGCAGAGAAGTTGGAGAGTGAAGGAAATTGTTGTTACGAAAGTCAGTGATTATGT
ATTGTGTAGTATAGTATATTGTAAGAAATTTTTTTTTCTAGGGAATATGCGTTTTGATGT
AGTAGTATTTCACTGTTTTGATTTAGTGTTTGTTGCACGGCAGTAGCGAGAGACAAGTGG
GAAAGAGTAGGATAAAAAGACAATCTATAAAAAGTAAACATAAAATAAAGGTAGTAAGTA
GCTTTTGGTTGAACATCCGGGTAAGAGACAACAGGGCTTGGAGGAGACGTACATGAGGGC
TATTTAGGGCTATTTAGGGCTATGTAGAAGTGTTGTAGGGCTAAAGAACAGGGTTTCATT
TTCATTTTTTTTTTTTAATTTCGGTCAGAAAGCCGGGTAAGGTATGACAGCGAGAGTAAA
GATAGATGTGAAAA
>APG_chrIV:1512819-1518233
ATATATATGTCACTGTATTGCATGCTGGATGGTGTTAGACAAGGCCGTAGGGACATATAG
CATCTAGGAAGTAACCTTGTACGAAAATAGGCAATATTTCCTGTTTAGGCGATTGTGACG
CAGATTTTAGTCCAACGATCTAGCGTCAAGGAATTTTTTTATAGTGGGACATTGCACCAA
GGAAGTAACTTGATACGTCGTGGGTGAATGGGTCTGTTTTCTTATTCGGCGGGGTAATAC
ATTTTTGGGGGAAGTTTGTCTGTCTGACGCGCCATATGTAGGTACGCCAAAAAGGGCTCC
TCTACTTCGAAGCGCGAGGTCGTATACCTAATAAGGAAATGTAATTTATAACTTTCTATT
ATATTGGTCTTTTCGAGAGCGGAAGAAGTTGTAGGCTAAGCGCAGGCTAAGCGTAGGTCC
ATATTTAAAGTATCCAAGAGAATATCCACGAAGCGGCTGAGCAACGAACAGAATCCTGGT
TCTCCTCGACTAAGCAGATAGTTAAGATACTGTGCACCATGGAAATTGAAAACGAACGTA
CGTACCGACTACTTTATTTTTGCAGGCCGGAAATCAAGCGATGAATGAGACATCCTTCTG
CTTTCTATGTTGTGCTTGAAGGGGACAGACAGTCGCTTATCTTAGTGAGATTTCTTACTA
ACTGAATTTACTTTGCTGCTGCTAGAGATTTGCACCTGCATAGCGCAGATTCTGCTTCTT
CTCAATAGAGTAGCTTAATTATTACATTCTTAGATGATGATAAGACGGAAACTGGACAAT
CTTTTGTTTATATTGATGGATTTCTTGTCAAAAAGCATAACAATCAACATACTATTGTTA
ATTTCGAAACTTACAAAAATAAAATGAAAGTTTCCGATAGGCGTAAGTTTGAAAAAAGCA
AACTTTGACGAGTTTGAGTCGGCTCTAAATAACAAAAACGACTTGGTACATTGTCCCTCA
ATAACTTTATTTGAATCGATCCCCACGGAAGTGCGGTCATTCTACGAAGACGAAAAGTCT
GGTCTAATCAAAGTGGTAAAATTCAGAACTGGTGCAATGGATAGGAAAAGGTCTTTTGAA
AAAATAGTCATTTCCGTCATGGTCGGGAAAAATGTACAAAAGTTCCTGACGTTTGTTGAA
GACGAACCAGATTTCCAGGGCGGACCAATCCCTTCAAAGTATCTTATTCCCAAGAAAATC
AACTTGATGGTCTACACGTTGTTTCAAGTGCATACTTTGAAATTCAATAGAAAGGATTAC
GATACCCTTTCTCTTTTTTACCTCAACAGAGGATACTATAATGAGTTGAGTTTTCCGTGT
CCTGGAACGTTGTTACGAAATAGCGAGTGCCAGGCCGAACGACAGCTCTACGATGCGTAC
TTTCACTGACTTTGTTTCTGGCACACCTATTGTAAGGAGTCTTCAGAAAAGCACCATAAG
GAAATATGGATACAATTTGGCACCCTACATGTTTTTGTTACTACACGTAGATGAGCTATC
GATTTTTTCTGCATACCAAGCAAGTTTACCGGGCGAAAAGAAAGTCGACACAGAGCGGCT
GAAGCGTGATCTATGCCCACGTAAACCCATTGAGATAAAGTACTTTTCACAGATATGTAA
CGATATGATGAACAAAAAGGACCGATTGGGTGATGTTTTGCATGTGTGCTGCCCAAGTTG
AGAAGAGATACTAACAAAATGACCGCGGCTCTCAAAAATAATTGACGAGCTTACGGTGAT
ACGCTTACCGTTATCCAGAGCTACAGCGCAACGTATACGTCGACGATACAACAAGAACGG
TTCATCGGAGCCTCGACTAAAGACGCTTGACGGACTCACTTCCGAGCGCTGGATTCAATG
GTTAGGCCTTGAAAGCGACTACCATTGTTCATTCTCTAGTACTCGGAATGCGGAAGACGT
AGTGGCAGGTGAGGCGGCGAGTTCAGATCATCATCAAAAAAATTTCAAGAGTAACGCGAA
AAAAGGCCCCGAGAGCCCAAGAGTACAAACGATATCCTCGTCGCAGGCCGGAAACTCTTT
GGCAGCTCCTTTGAATTCAGGGACTTGCATCAGTTGCGCTTATGTCATGAAATATACATG
GCAGACACACCCTCTGTGGCAGTACAGGCCCCACCGGGCTATGGTAAGACGGAGTTATTT
CATCTCCCTTGATAGCACTGGCGTCTAAGGGCGACATGAAATATGTGTCGTTTCTGTTTG
TACCGTACACAGTGTTGCTTGCTAATTGCATGATCAGGTTGAGCCGATGCGGTTGCTTGA
ATGTGGCCCCTGTAAGAAACTTTATTGAAGAAGGTTGCGATGGCGTTACTGATTTATACG
TGGGGATCTACGATGATCTTGCTAGCACTAATTTCACAGACAGGATAGCTGCGTGGGAGA
ATATTGTTGAGTGCACCTTTAGGACCAACAACGTAAAATTGGGTTACCTCATTGTAGATG
AGTTTCACAACTTTGAAACGGAGGTCTACCGGCAGTCGCAATTTGGGGGCATAACTAACC
TTGATTTTGACGCTTTTGAGAAAGCAATCTTTTTGAGCGGCACAGCACCTGAGGCTGTAG
CTGATGCTGCGTTGCAGCGTATTGGGCTTACGGACTGGCCAAGAAGTCGATGGACATCAA
CGAGCTCAAACGGTCGGAAGATCTCAGCAGAGGTCTATCCAGCTATCCAACACGGATGTT
TAATCTAATCAAGGAGAAATCCGAGGTGCCTTTAGGGCATGTTCATAAAATTTGGAAGAA
AGTGGAATCACAGCCCGAAGAAGCACTGAAGCTTCTTTTAGCCCTCTTTGAAATTGAACC
AGAGTCGAAGGCCATTGTAGTTGCAAGCACAACCAACGAAGTGGAAGAATTGGCCTGCTC
TTGGAGAAAGTATTTTAGGGTGGTATGGATACACGGGAAGCTGGGTGCTGCAGAAAAGGT
GTCTCGCACAAAGGAGTTTGTCACTGACGGTAGCATGCGAGTTCTCATCGGAACGAAATT
AGTGACTGAAGGAATTGACATTAAGCAATTGATGATGGTGATCATGCTTGATAATAGACT
TAATATTATTGAGCTCATTCAAGGCGTAGGGAGACTAAGAGATGGGGGCCTCTGTTATCT
ATTATCTAGAAAAAACAGTTGGGCGGCAAGGAATCGTAAGGGTGAATTACCACCGATTAA
GGAAGGCTGTATAACCGAACAGGTACGCGAGTTCTATGGACTTGAATCAAAGAAAGGAAA
AAAGGGCCAGCATGTTGGATGCTGTGGCTCCAGGACAGACCTGTCTGCTGACACAGTGGA
ACTGATAGAAAGAATGGACAGATTGGCTGAAAATCAGGCGACAGCTTCCATGTCGATCGT
TGCGTTACCGTCTAGCTTCCAGGAGAGCAATAGCAGTGACAGGTACAGAAAGTATTGCAG
CAGTGATGAGGACAGCAACACGTGCATTCATGGTAGTGCTAATGCCAGTACTAACGCCAG
TACTAATGCGACTACCACTGCTAGTACCAACGTCAGGACTAATGCGACTACCAATGCTAG
TACTAATGCGACTACCAATGCCAGTACCAATGCGACTACCAACTCCAGCACTAATGCTAC
TACCACTGCCAGCACCAACGTCAGGACTAGTGCTACTACCACCGAAAGTACCGACTCCAA
CACTAGTGCTACTACCACCGAAAGTACCGACTCCAACACTAGTGCTACTACCACTGCTAG
CACCAACTCCAGCACTAATGCCACTACCACTGCTAGCACCAACTCCAGCACTAATGCCAC
TACCACTGAAAGTACCAACGCTAGTGCCAAGGAGGACGCCAATAAAGATGGCAATGCTGA
GGATAATAGATTCCATCCAGTCACCGACATTAACAAAGAGCCGTATAAGCGGAAAGGGAG
TCAAATGGTTTTGCTAGAGAGAAAGAAACTGAAAGCACATTTTCCCAATACTTCCGAGAA
TATGAATGTCTTACAGTTTCTTGGATTTCGGTCTGACGAAATTAAACATCTTTTCCTCTA
TGGTATTGACGTATACTTCTGCCCAGAGGGAGTATTCACACAATACGGATTATGCAAGGG
CTGTCAAAAGATGTTCGAGCTCTGTGTCTGTTGGGCTGGCCAGAAAGTATCGTATCGGAG
GATGGCTTGGGAAGCACTAGCTGTGGAGAGAATGCTGCGAAATGACGAGGAATACAAAGA
ATACTTGGAAGACATCGAGCCATATCATGGGGACCCTGTAGGATATTTGAAATATTTTAG
CGTAAAAAGGGAGAGATCTACTCTCAGATACAGAGAAATTATGCTTGGTACCTGGCCATT
ACTAGAAGAAGAGAAACAATTAGTGTATTGGATTCGACAAGAGGCAAGCAAAGGGAGCCA
AGTTTTCCGCATGTCTGGAAGGCAGATCAAAGAGTTGTATTATAAAGTATGGAGCAACTT
GCGTGAATCGAAGACAGAGGTGCTGCAGTACTTTTTGAACTGGGACGAGAAAAAGTGCCG
GGAAGAATGGGAGGCAAAAGACGATACGGTCTTTGTGGAAGCGCTCGAGAAAGTTGGAGT
TTTTCAGCGTTTGCGTTCCATGACGAGCGCTGGACTGCAGGGTCCGCAGTACGTCAAGCT
GCAGTTTAGCAGGCATCATCGACAGTTGAGGAGCAGATATGAATTAAGTCTAGGAATGCA
CTTGCGAGATCAGCTTGCGCTGGGAGTTACCCCATCTAAAGTGCCGCATTGGACGGCATT
CCTGTCGATGCTGATAGGGCTGTTCTACAATAAAACATTTCGGCAGAAACTGGAATATCT
TTTGGAGCAGATTTCGGAGGTGTGGTTGTTACCACATTGGCTTGATTTGGCAAACGTTGA
AGTTCTCGCTGCAGATAACACGAGGGTACCGCTGTACATGCTGATGGTAGCGGTTCACAA
AGAGCTGGATAGCGATGATGTTCCAGACGGTAGATTTGATATAATATTACTATGTAGAGA
TTCGAGCAGAGAAGTTGGAGAGTGAAGGAAATTGTTGTTACGAAAGTCAGTGATTATGTA
TTGTGTAGTATAGTATATTGTAAGAAATTTTTTTTTCTAGGGAATATGCGTTTTGATGTA
GTAGTATTTCACTGTTTTGATTTAGTGTTTGTTGCACGGCAGTAGCGAGAGACAAGTGGG
AAAGAGTAGGATAAAAAAGACAACCTATAAAAAGTAAACATAAAATAAAGGTAGTAAGTA
GGTTTTGGTTGAACATCCGGGTAAGAGACAACAGGGCTTGGAGGAGACGTACATGAGGGC
TATTTAGGGCTATTTAGGGCTATGTAGAAGTGCTGTAGGGCTAAAGAACAGGGTTTCATT
TTCATTTTTTTTTTAATTTCGGTCAGAAAGCCGGGTAAGGTATGACAGAGAGAGTAGAGG
TAGATGTAAGAGAGA
>APG_chrIX:414036-419820
TATATATATGTCACTGTATTGCATGCTGGATGGTGTTAGACAAGGCCGTAGGGACATATA
GCATCTAGGAAGTAACCTTGTACGAAAATAGGCAATATTTCCTGTTTAGGCGATTGTGAC
GCAGATTTTAGTCCAACGATCTAGCGTCAAGGAATTTTTTTATAGTGGGACATTGCACCA
AGGAAGTAACTTGATACGTCGTGGGTGAATGGGTCTGTTTTCTTATTCGGCGGGGTAATA
CATTTTTGGGGGAAGTTTGTCTGTCTGACGCGCCATATGTAGGTACGTCAAAAAGGGCTC
CTCTACTTCGAAGCGCGAGGTCGTATACCTAATAAGGAAATGTAATTTATAACTTTCTAT
TATATTGGTCTTTTCGAGAGCGGAAGAAGTTGTAGGCTAAGCGCAGGCTAAGCGTAGGTC
CATATTTAAAGTATCCAAGAGAATATCCACGAAGCGGCTGAGCAACGAACAGAATCCTGG
TTCTCCTCGACTAAGCAGATAGTTAAGATACTGTGCACCATGGAAATTGAAAACGAAAGT
ACGTACCGACTACTTTATTTTTTGCAGGCCGGAAATCAAGCGATGAATGAGACATCCTTC
TGTTTTCTATGTTGGGACAGACAGTCGCTTATCTTAGTGAGATTTCTTATTAACTGAATT
TTCTTTGCTGCTGCTGGAGATTTGCACCTGCATAGCGCAGATTCTGCTTCTTCCTCAATA
GAGTAGCTTAATTATTACATTCTTAGATGATGATAAGACGGAAACTGGACAATCTTTTTG
TTTATATTGATGGATTTCTTGTCAAAAAGCATAACAATCAACATACTATTGTTAATTTCG
AAACTTACAAAAAATAAAAATGAAAGTTTCCGATAGGCGTAAGTTTGAAAAAGCAAACTT
TGACGAGTTTGAGTCGGCTCTAAATAACAAAAACGACTTGGTACATTGTCCCTCAATAAC
TTTATTTGAATCGATCCCCACGGAAGTGCGGTCATTCTACGAAGACGAAAAGTCTGGTCT
AATCAAAGTGGTAAAATTCAGAACTGGTGCAATGGATAGGAAAAGGTCTTTTGAAAAATT
GTCGTTTTCCGTCATGGTCGGAGAAAAATGTACAAAAGTTCCTGACGTTTGTTGAAGACG
AACCAGATTTCCAGGGCGGACCAATCCCTTCAAAGTATCTTATTCCCAAGAAAAATCAAC
TTGATGGTCTACACGTTGTTTCAAGTGCATACTTTGAAATTCAATAGAAAGGATTACGAT
ACCCTTTCTCTTTTTTACCTCAACAGAGGATACTATAATGAGTTGAGTTTCCGTGTCCTG
GAACGTTGTTACGAAATAGCGAGTGCCAGGCCGAACGACAGCTCTACGATGCGTACTTTC
ACTGACTTTGTTTCTGGCACACCTATTGTAAGGGGTCTTCAGAAAAGCACCATAAGGAAA
TATGGATACAATTTGGCACCCTACATGTTTTTGTTACTACACGTAGATGAGCTATCGATT
TTTTCTGCATACCAAGCAAGTTTACCTGGCGAAAAGAAAGTCGACACAGAGCGGCTGAAG
CGTGATCTATGCCCACGTAAACCCACTGAGATAAAGTACTTTTCACAGATATGTAACGAT
ATGATGAACAAAAAAAGGACCGATTGGGTGATGTTTTGCATTGTGCTGCCCAAGTTGAGA
AGAGATACTAACAAAATGACCGCGGCTCTCAAAAAATAATTGACGAGCTTACGGTGATAC
GCTTACCGTTATCCAGAGCTACAGCGCAACGTATACGTCGACGATACAACAAGAACGGTT
CATCGGAGCCTCGACTAAAGACGCTTGACGGACTCACTTCCGAGCGCTGGATTCAATGGT
TAGGCCTTGAAAGCGACTACCATTGTTCATTCTCTAGTACTCGGAATGCGGAAGACGTAG
TGGCAGGTGAGGCGGCGAGTTCAGATCATGATCAAAAAATTTCAAGAGTAACGCGAAAAA
AAGGCCCCGAGAGCCCAAGAGTACAAACGATATCCTCGTCGCAGGCCAGAAACTCTTTGG
CAGCTCCTTTGAATTCAGGGACTTGCATCAGTTGCGCTTATGTCATGAAATATACATGGC
AGACACACCCTCTGTGGCAGTACAGGCCCCACGGGCTATGGTAAGACGGAGTTATTTCAT
CTCCCCTTGATAGCACTGGCGTCTAAGGGCGACGTGAAATATGTGTCGTTTCTGTTTGTA
CCGTACACAGTGTTGCTTGCTAATTGCATGATCAGGTTGAGCCGATGCGGTTGCTTGAAT
GTGGCCCCTGTAAGAAACTTTATTGAAGAAGGTTGCGATGGCGTTACTGATTTATACGTG
GGGATCTACGATGATCTTGCTAGCACTAATTTCACAGACAGGATAGCTGCGTGGGAGAAT
ATTGTTGAGTGCACCTTTAGGACCAACAACGTAAAATTGGGTTACCTCATTGTAGATGAG
TTTCACAACTTTGAAACGGAGGTCTACCGGCAGTCGCAATTTGGGGGGCATAACTAACCT
TGATTTTGACGCTTTTGAGAAAGCAATCTTTTTTGAGCGGCACAGCACCTGAGGTTGTAG
CTGATGCTGCGTTGCAGCGTATTGGGCTTACGGACTGGCCAAGAAGTCGATGGACATCAA
CGAGCTCAAACGGTCGGAAGATCTCAGCAGAGGTCTATCCAGCTATCCAACACGGATGTT
TAATCTAATCAAGGAGAAATCCGAGGTGCCTTTAGGGCATGTTCATAAAATTTGGAAGAA
AGTGGAATCACAGCCCGAAGAAGCACTGAAGCTTCTTTTTAGCCCTCTTTGAAATTGAAC
CAGAGTCGAAGGCCATTGTAGTTGCAAGCACAACCAACGAAGTGGAAGAATTGGCCTGCT
CTTGGAGAAAGTATTTTAGGGTGGTATGGATACACGGGAAGCTGGGTGCTGCAGAAAAGG
TGTCTCGCACAAAGGAGTTTGTCACTGACGGTAGCATGCGAGTTCTCATCGGAACGAAAT
TAGTGACTGAAGGAATTGACATTAAGCAATTGATGATGGTGATCATGCTTGATAATAGAC
TTAATATTATTGAGCTCATTCAAGGCGTAGGGAGACTAAGAGATGGGGGCCTCTGTTATC
TATTATCTAGAAAAACAGTTGGGCGGCAAGGAATCGTAAGGGTGAATTACCACCAATTAA
GGAAGGCTGTATAACCGAACAGGTACGCGAGTTCTATGGACTTGAATCAAAGAAAGGAAA
AAAAGGGCCAGCATGTTGGATGCTGTGGCTCCAGGACAGACCTGTCTGCTGACACAGTGG
AACTGATAGAAAGAATGGACAGATTGGCTGAAAAACAGGCGACAGCTTCCATGTCGATCG
TTGCGTTACCGTCTAGCTTCCAGGAGAGCAATAGCAGTGACAGGTGCAGAAAGTATTGCA
GCAGTGATGAGGACAGCGACACGTGCATTCATGGTAGTGCTAATGCCAGTACCAATGCGA
CTACCAACTCCAGCACTAATGCTACTACCACTGCCAGCACCAACGTCAGGACTAGTGCTA
CTACCACTGCCAGCATCAACGTCAGGACTAGTGCGACTACCACTGAAAGTACCAACTCCA
GCACTAATGCTACTACCACTGAAAGTACCAACTCCAGCACTAATGCTACTACCACTGCCA
GCATCAACGTCAGGACTAGTGCGACTACCACTGAAAGTACCAACTCCAGCACTAATGCTA
CTACCACTGCCAGCATCAACGTCAGGACTAGTGCGACTACCACTGAAAGTACCAACTCCA
GCACTAATGCGACTACCACTGCCAGCATCAACGTCAGGACTAGTGCGACTACCACTGAAA
GTACCAACTCCAACACTAATGCTACTACCACTGAAAGTACCAACTCCAGCACTAATGCTA
CTACCACTGCCAGCATCAACGTCAGGACTAGTGCGACTACCACTGAAAGTACCAACTCCA
ACACTAATGCTACTACCACTGAAAGTACCAACTCCAGCACTAATGCTACTACCACTGAAG
GTACCAACTCCAACACTAATGCTACTACCACTGAAAGTACCAACTCCAACACTAGTGCGA
CTACCACTGAAAGTACCAACTCCAACACTAGTGCTACTACCACTGCTAGCACCAACTCCA
GCACTAATGCTACTACCACTGAAAGTACCAACGCTAGTGCCAAGGAGGACGCCAATAAAG
ATGGCAATGCTGAGGATAATAGATTCCATCCAGTCACCGACATTAACAAAGAGCCGTATA
AGCGGAAAGGGAGTCAAATGGTTTTGCTAGAGAGAAAGAAACTGAAAGCACATTTTCCCA
ATACTTCCGAGAATATGAATGTCTTACAGTTTCTTGGATTTCGGTCTGACGAAATTAAAC
ATCTTTTCCTCTATGGTATTGACATATACTTCTGCCCAGAGGGCGTATTCACACAATACG
GATTATGCAAGGGCTGTCAAAAGATGTTCGAGCTCTGTGTCTGTTGGGCTGGCCAGAAAG
TATCGTATCGGAGGATGGCTTGGGAAGCACTAGCTGTGGAGAGAATGCTGCGAAATGACG
AGGAATACAAAGAATACTTGGAAGACATCGAGCCATATCATGGGGACCCTGTAGGGTATT
TGAAATTTTTTAGCGTAAAAAAGGAGAGAGATCTACTCTCAGATACAGAGAAATTATGCT
TGGTACCTGGCCATTACTAGAAGAAGAGAAACAATTAGTGTATTGGATTCGACAAGAGGC
AAGCAAGGAGCCAAGTTTTCCGCATGTCTGGAAGGCAGATCAAAGAGTTGTATTATAAAG
TATGGAGCAACTTGCGTGAATCGAAGACAGAGGTGCTGCAGTACTTTTTGAACTGGGACG
AGAAAAGTGCCGGGAAGAATGGGAGGCAAAAGACGATACGGTCTTTGTGGAAGCGCTCGA
GAAAGTTGGAGTTTTTCAGCGTTTGCGTTCCATGACGAGCGCTGGACTGCAGGGGTCCGC
AGTACGTCAAGCTGCAGTTTAGCAGGCATCATCGACAGTTGAGGAGCAGATATGAATTAA
GTCTAGGAATGCACTTGCGAGATCAGCTTGCGCTGGGAGTTACCCCATCTAAAGTGCCGC
ATTGGACGGCATTCCTGTCGATGCTGATAGGGCTGTTCTACAATAAAACATTTCGGCAGA
AACTGGAATATCTTTTGGAGCAGATTTCGGAGGTGTGGTTGTTACCACATTGGCTTGATT
TGGCAAACGTTGAAGTTCTCGCTGCAGATAACACGAGGGTACCGCTGTACATGCTGATGG
TAGCGGTTCACAAAGAGCTGGATAGCGATGATGTTCCAGACGGTAGATTTGATATAATAT
TACTATGTAGAGATTCGAGCAGAGAAGTTGGAGAGTGAAGGAAATTGTTGTTACGAAAGT
CAGTGATTATGTATTGTGTAGTATAGTATATTGTAAGAAATTTTTTTTTCTAGGGAATAT
GCGTTTTGATGTAGTAGTATTTCACTGTTTTGATTTAGTGTTTGTTGCACGGCAGTAGCG
AGAGACAAGTGGGAAAGAGTAGGATAAAAAGACAACCTATAAAAAGTAAACATAAAATAA
AGGTAGTAAGTAGGTTTTGGTTGAACATCCGGGTAAGAGACAACAGGGCTTGGAGGAGAC
GTACATGAGGGCTATTTAGGGCTATTTAGGGCTATGTAGAAGTGCTGTAGGGCTAAAGAA
CAGGGTTTCATTTTCATTTTTTTTTTTATTTCGGTCAGAAAGCCGGGTAAGGAGTGACAG
CGAGAGTAAAGATAGATGTGAAAAG
>APG_chrIX:420019-425798
TATATATATGTCACTGTATTGCATGCTGGATGGTGTTAGACAAGGCCGTAGGGACATATA
GCATCTAGGAAGTAACCTTGTACGAAAATAGGCAATATTTCCTGTTTAGGCGATTGTGAC
GCAGATTTTAGTCCAACGATCTAGCGTCAAGGAATTTTTTTATAGTGGGACATTGCACCA
AGGAAGTAACTTGATACGTCGTGGGTGAATGGGTCTGTTTTCTTATTCGGCGGGGTAATA
CATTTTTGGGGGAAGTTTGTCTGTCTGACGCGCCATATGTAGGTACGCCAAAAAGGGCTC
CTCTACTTCGAAGCGCGAGGTCGTATACCTAATAAGGAAATGTAATTTATAACTTTCTAT
TATATTGGTCTTTTCGAGAGCGGAAGAAGTTGTAGGCTAAGCGCAGGCTAAGCGTAGGTC
CATATTTAAAGTATCCAAGAGAATATCCACGAAGCGGCTGAGCAACGAACAGAATCCTGG
TTCTCCTCGACTAAGCAGATAGTTAAGATACTGTGCACCATGGAAATTGAAAACGAAAGT
ACGTACCGACTACTTTATTTTTGCAGGCCGGAAATCAAGCGATGAATGAGACATCCTTCT
GTTTTCTATGTTGGGACAGACAGTCGCTTATCTTAGTGAGATTTCTTATTAACTGAATTT
TCTTTGCTGCTGCTGGAGATTTGCACCTGCATAGCGCAGATTCTGCTTCTTCTCAATAGA
GTAGCTTAATTATTACATTCTTAGATGATGATAAGACGGAAACTGGACAATCTTTTGTTT
ATATTGATGGATTTCTTGTCAAAAAGCATAACAATCAACATACTATTGTTAATTTCGAAA
CTTACAAAAATAAAATGAAAGTTTCCGATAGGCGTAAGTTTGAAAAAGCAAACTTTGACG
AGTTTGAGTCGGCTCTAAATAACAAAAACGACTTGGTACATTGTCCCTCAATAACTTTAT
TTGAATCGATCCCCACGGAAGTGCGGTCATTCTACGAAGACGAAAAGTCTGGTCTAATCA
AAGTGGTAAAATTCAGAACTGGTGCAATGGATAGGAAAAGGTCTTTTTGAAAAAAATTGT
CGTTTCCGTCATGGTCGGGAAAAATGTACAAAAGTTCCTGACGTTTGTTGAAGACGAACC
AGATTTCCAGGGCGGACCAATCCCTTCAAAGTATCTTATTCCCAAGAAAATCAACTTGAT
GGTCTACACGTTGTTTCAAGTGCATACTTTGAAATTCAATAGAAAGGATTACGATACCCT
TTCTCTTTTTTACCTCAACAGAGGATACTATAATGAGTTGAGTTTCCGTGTCCTGGAACG
TTGTTACGAAATAGCGAGTGCCAGGCCGAACGACAGCTCTACGATGCGTACTTTCACTGA
CTTTGTTTCTGGCACACCTATTGTAAGGGGTCTTCAGAAAAGCACCATAAGGAAATATGG
ATACAATTTGGCACCCTACATGTTTTTGTTACTACACGTAGATGAGCTATCGATTTTTTC
TGCATACCAAGCAAGTTTACCTGGCGAAAAGAAAGTCGACACAGAGCGGCTGAAGCGTGA
TCTATGCCCACGTAAACCCACTGAGATAAAGTACTTTTCACAGATATGTAACGATATGAT
GAACAAAAAGGACCGATTGGGTGATGTTTTGCATGTGTGCTGCCCAAGTTGAGAAGAGAT
ACTAAAAAAAATGACCGCGGCTCTCAAAAATAATTGACGAGCTTACGGTGATACGCTTAC
CGTTATCCAGAGCTACAGCGCAACGTATACGTCGACGATACAACAAGAACGGTTCATCGG
AGCCTCGACTAAAGACGCTTGACGGACTCACTTCCGAGCGCTGGATTCAATGGTTAGGCC
TTGAAAGCGACTACCATTGTTCATTCTCTAGTACTCGGAATGCGGAAGACGTAGTGGCAG
GTGAGGCGGCGAGTTCAGATCATGATCAAAAAATTTCAAGAGTAACGCGAAAAAAGGCCC
CGAGAGCCCAAGAGTACAAACGATATCCTCGTCGCAGGCCAGAAACTCTTTGGCAGCTCC
TTTGAATTCAGGGACTTGCATCAGTTGCGCTTATGTCATGAAATATACATGGCAGACACA
CCCTCTGTGGCAGTACAGGCCCCACCGGGCTATGGTAAGACGGAGTTATTTCATCTCCCT
TGATAGCACTGGCGTCTAAGGGCGACGTGAAATATGTGTCGTTTCTGTTTGTACCGTACA
CAGTGTTGCTTGCTAATTGCACGATCAGGTTGAGCCGATGCGGGTTGCTTGAATGTGGCC
CCTGTAAGAAACTTTATTGAAGAAGGTTGCGATGGCGTTACTGATTTATACGTGGGGATC
TACGATGATCTTGCTAGCACTAATTTCACAGACAGGATAGCTGCGTGGGAGAATATTGTT
GAGTGCACCTTTAGGACCAACAACGTAAAAATTGGGTTACCTCATTGTAGATGAGTTTCA
CAACTTTGAAACGGAGGTCTACCGGCAGTCGCAATTTGGGGGGCATAACTAACCTTGATT
TTGACGCTTTTGAGAAAGCAATCTTTTTTGAGCGGCACAGCACCTGAGGCTGTAGCTGAT
GCTGCGTTGCAGCGTATTGGGCTTACGGGACTGGCCAAGAAGTCGATGGACATCAACGAG
CTCAAACGGTCGGAAGATCTCAGCAGAGGTCTATCCAGCTATCCAACACGGATGTTTAAT
CTAATCAAGGAGAAATCCGAGGTGCCTTTAGGGCATGTTCATAAAATTTGGAAGAAAGTG
GAATCACAGCCCGAAGAAGCACTGAAGCTTTTTTTAGCCCTCTTTGAAATTGAACCAGAG
TCGAAGGCCATTGAAGTTGCAAGCACAACCAACGAAGTGGAAGAATTGGCCTGCTCTTGG
AGAAAGTATTTTAGGGTGGTATGGATACACGGGAAGCTGGGTGCTGCAGAAAAGGTGTCT
CGCACAAAGGAGTTTGTCACTGACGGTAGCATGCGAGTTCTCATCGGAACGAAATTAGTG
ACTGAAGGAATTGACATTAAGCAATTGATGATGGTGATCATGCTTGATAATAGACTTAAT
ATTATTGAGCTCATTCAAGGCGTAGGGAGACTAAGAGATGGGGGCCTCTGTTATCTATTA
TCTAGAAAAAAAACAGTTGGGCGGCAAGGAATCGTAAGGGTGAATTACCACCAATTAAGG
AAGGCTGTATAACCGAACAGGTACGCGAGTTCTATGGACTTGAATCAAAGAAAGGAAAAA
AGGGCCAGCATGTTGGATGCTGTGGCTCCAGGACAGACCTGTCTGCTGACACAGTGGAAC
TGATAGAAAGAATGGACAGATTGGCTGAAAAACAGGCGACAGCTTCCATGTCGATCGTTG
CGTTACCGTCTAGCTTCCAGGAGAGCAATAGCAGTGACAGGTGCAGAAAGTATTGCAGCA
GTGATGAGGACAGCGACACGTGCATTCATGGTAGTGCTAATGCCAGTACCAATGCGACTA
CCAACCCAGCACTAATGCTACTACCACTGCCAGCACCAACGTCAGGACTAGTGCTACTAC
CACTGCCAGCATCAACGTCAGGACTAGTGCGACTACCACTGAAAGTACCAACTCCAGCAC
TAATGCTACTACCACTGAAAGTACCAACTCCAGCACTAATGCTACTACCACTGCCAGCAT
CAACGTCAGGACTAGTGCGACTACCACTGAAAGTACCAACTCCAGCACTAATGCTACTAC
CACTGCCAGCATCAACGTCAGGACTAGTGCGACTACCACTGAAAGTACCAACTCCAGCAC
TAATGCGACTACCACTGCCAGCATCAACGTCAGGACTAGTGCGACTACCACTGAAAGTAC
CAACTCCAACACTAATGCTACTACCACTGAAAGTACCAACTCCAGCACTAATGCTACTAC
CACTGCCAGCATCAACGTCAGGACTAGTGCGACTACCACTGAAAGTACCAACTCCAACAC
TAATGCTACTACCACTGAAAGTACCAACTCCAGCACTAATGCTACTACCACTGAAGGTAC
CAACTCCAACACTAATGCTACTACCACTGAAAGTACCAACTCCAACACTAGTGCGACTAC
CACTGAAAGTACCAACTCCAACACTAGTGCTACTACCACTGCTAGCACCAACTCCAGCAC
TAATGCTACTACCACTGAAAGTACCAACGCTAGTGCCAAGGAGGACGCCAATAAAGATGG
CAATGCTGAGGATAATAGATTCCATCCAGTCACCGACATTAACAAAGAGCCGTATAAGCG
GAAAGGGAGTCAAATGGTTTTGCTAGAGAGAAAGAAACTGAAAGCACATTTTCCCAATAC
TTCCGAGAATATGAATGTCTTACAGTTTCTTGGATTTCGGTCTGACGAAATTAAACATCT
TTTCCTCTATGGTATTGACATATACTTCTGCCCAGAGAGGGCGTATTCACACAATACGGA
TTATGCAAGGGCTGTCAAAAGATGTTCGAGCTCTGTGTCTGTTGGGCTGGCCAGAAAGTA
TCGTATCGGAGGATGGCTTGGGAAGCACTAGCTGTGGAGAGAATGCTGCGAAATGACGAG
GAATACAAAGAATACTTGGAAGACATCGGAGCCATATCATGGGGACCCTGTAGGGTATTT
GAAATTTTTAGCGCAAAAGGAGAGAGATCTACCTCAGATACAGAGAAATTATGCTTGGTA
CCTGGCCATTACTAGAAGAAGAGAAACAATTAGTGTATTGGATCCGACAAGAGGCAAGCA
AGGAGCCAAGTTTTCCGCATGTCTGGAAGGCAGATCAAAGAGTTGTATTATAAAGTATGG
AGCAACTTGCGTGAATCGAAGACAGAGGTGCTGCAGTACTTTTTGAACTGGGACGAGAAA
AAAGTGCCGGGAAGAATGGGAGGCAAAAGACGATACGGTCTTTGTGGAAGCGCTCGAGAA
AGTTGGAGTTTTTCAGCGTTTGCGTTCCATGACGAGCGCTGGACTGCAGGGTCCGCAGTA
CGTCAAGCTGCAGTTTAGCAGGCATCATCGACAGTTGAGGAGCAGATATGAATTAAGTCT
AGGAATGCACTTGCGAGATCAGCTTGCGCTGGGAGTTACCCCATCTAAAGTGCCGCATTG
ACGGCATTCCTGTCGATGCTGATAGGGCTGTTCTACAATAAAACATTTCGGCAGAAACTG
GAATATCTTTTGGAGCAGATTTCGGAGGTGTGGTTGTTACCACATTGGCTTGATTTGGCA
AACGTTGAAGTTCTCGCTGCAGATAACACGAGGGTACCGCTGTACATGCTGATGGTAGCG
GTTCACAAAGAGCTGGATAGCGATGATGTTCCAGACGGTAGATTTGATATAATATTACTA
TGTAGAGATTCGAGCAGAGAAGTTGGAGAGTGAAGGAAATTGTTGTTACGAAAGTCAGTG
ATTATGTATTGTGTAGTATAGTATATTGTAAGAAATTTTTTTTTCTAGGGAATATGCGTT
TTGATGTAGTAGTATTTCACTGTTTTGATTTAGTGTTTGTTGCACGGCAGTAGCGAGAGA
CAAGTGGGAAAGAGTAGGATAAAAAGACAACCTATAAAAAGTAAACATAAAATAAAGGTA
GTAAGTAGGTTTTGGTTGAACATCCGGGTAAGAGACAACAGGGCTTGGAGGAGACGTACA
TGAGGGCTATTTAGGGCTATTTAGGGCTATGTAGAAGTGCTGTAGGGCTAAAGAACAGGG
TTTCATTTTCATTTTTTTTTTTAATTTCGGTCAGAAAGCCGGGTAAGGAGTGACAGCGAG
AGTAAAGATAGATGTGAAAA
>APG_chrIX:426000-431448
ATATATATGTCACTGTATTGCATGCTGGATGGTGTTAGACAAGGCCGTAGGGACATATAG
CATCTAGGAAGTAACCTTGTACGAAAATAGGCAATATTTCCTGTTTAGGCGATTGTGACG
CAGATTTTAGTCCAACGATCTAGCGTCAAGGAATTTTTTTATAGTGGGACATTGCACCAA
GGAAGTAACTTGATACGTCGTGGGTGAATGGGTCTGTTTTCTTATTCGGCGGGGTAATAC
ATTTTTGGGGGAAGTTTGTCTGTCTGACGCGCCATATGTAGGTACGCCAAAAAGGGCTCC
TCTACTTCGAAGCGCGAGGTCGTATACCTAATAAGGAAATGTAATTTATAACTTTCTATT
ATATTGGTCTTTTCGAGAGCGGAAGAAGTTGTAGGCTAAGCGCAGGCTAAGCGTAGGTCC
ATATTTAAAGTATCCAAGAGAATATCCACGAAGCGGCTGAGCAAACGAACAGAATCCTGG
TTCTCCTCGACTAAGCAGATAGTTAAGATACTGTGCACCATGGAAATTGAAAACGAAAGT
ACGTACCGACTACTTTATTTTTGCAGGCCGGAAATCAAGCGATGAATGAGACATCCTTCT
GTTTTCTATGTTGGGACAGACAGTCGCTTATCTTAGTGAGATTTCTTATTAACTGAATTT
TCTTTGCTGCTGCTGGAGATTTGCACCTGCATAGCGCAGATTCTGCTTCTTCTCAATAGA
GTAGCTTAATTATTACATTCTTAGATGATGATAAGACGGAAACTGGACAATCTTTGTTTA
TATTGATGGATTTCTTGTCAAAAAGCATAACAATCAACATACTATTGTTAATTTCGAAAC
TTACAAAAATAAAAATGAAAGTTTCCGATAGGCGTAAGTTTGAAAAAGCAAACTTTGACG
AGTTTGAGTCGGCTCTAAATAACAAAAAACGACTTGGCACATTGTCCCTCAATAACTTTA
TTTGAATCGATCCCCACGGAAGTGCGGTCATTCTACGAAGACGAAAAGTCTGGTCTAATC
AAAGTGGTAAAATTCAGAACTGGTGCAATGGATAGGAAAAGGTCTTTTGAAAAAATTGTC
GTTTCCGTCATGGTCGGGAAAAATGTACAAAAGTTCCTGACGTTTGTTGAAGACGAACCA
GATTTCCAGGGCGGACCAATCCCTTCAAAGTATCTTATTCCCAAGAAAATCAACTTGATG
GTCTACACGTTGTTTCAAGTGCATACTTTGAAATTCAATAGAAAGGATTACGATACCCTT
TCTCTTTTTTACCTCAACAGAGGATACTATAATGAGTTGAGTTTCCGTGTCCTGGAACGT
TGTTACGAAATAGCGAGTGCCAGGCCGAACGACAGCTCTACGATGCGTACTTTCACTGAC
TTTGTTTCTGGCACACCTATTGTAAGGGGTCTTCAGAAAAGCACCATAAGGAAATATGGA
TACAATTTGGCACCCTACATGTTTTTGTTACTACACGTAGATGAGCTATCGATTTTTTCT
GCATACCAAGCAAGTTTACCTGGCGAAAAGAAAGTCGACACAGAGCGGCTGAAGCGTGAT
CTATGCCCACGTAAACCCACTGAGATAAAGTACTTTTCACAGATATGTAACGATATGATG
AACAAAAAGGACCGATTGGGTGATGTTTTGCATGTGTGCTGCCCAAGTTGAGAAGAGATA
CTAACAAAATGACCGCGGCTCTCAAAAATAATTGACGAGCTTACGGTGATACGCTTACCG
TTATCCAGAGCTACAGCGCAACGTATACGTCGACGATACAACAAGAACGGTTCATCGGAG
CCTCGACTAAAGACGCTTGACGGACTCACTTCCGAGCGCTGGATTCAATGGTTAGGCCTT
GAAAGCGACTACCATTGTTCATTCTCTAGTACTCGGAATGCGGAAGACGTAGTGGCAGGT
GAGGCGGCGAGTTCAGATCATGATCAAAAAAATTTCAAGAGTAACGCGAAAAAAGGCCCC
GGAGAGCCCAAGAGTACAAACGATATCCTCGTCGCAGGCCAGAAACTCTTTGGCAGCTCC
TTTGAATTCAGGGACTTGCATCAGTTGCGCTTATGTCGTGAAATATACATGGCAGACACA
CCCTCTGTGGCAGTACAGGCCCCACTGGCTATGGTAAGACGGAGTTATTTCATCTCCCCT
TGATAGCACTGGCGTCTAAGGGCGACGTGAAATATGTGTCGTTTCTGTTTGTACCGTACA
CAGTGTTGCTTGCTAATTGCATGATCAGGTTGAGCCGATGCGGTTGCTTGAATGTGGCCC
CTGTAAGAAACTTTATTGAAGAAGGTTGCGATGGCGTTACTGATTTATACGTGGGGATCT
ACGATGATCTTGCTAGCACTAATTTCACAGACAGGATAGCTGTGTGGGAGAATATTGTTG
AGTGCACCTTTAGGACCAACAACGTAAAATTGGGTTACCTCATTGTAGATGAGTTTCACA
ACTTTGAAACGGAGGTCTACCGGCAGTCGCAATTTGGGGGCATAACTAACCTTGATTTTG
ACGCTTTTGAGAAAGCAATCTTTTTGAGCGGCACAGCACCTGAGGCTGTAGCTGATGCTG
CGTTGCAGCGTATTGGGCTTACGGGACTGGCCAAGAAGTCGATGGACATCAACGAGCTCA
AACGGTCGGAAGATCTCAGCAGAGGGTCTATCCAGCTATCCAACACGGATGTTTAATCTA
ATCAAGGAGAAATCCGAGGTGCCTTTAGGGCATGTTCATAAAATTTGGAAGAAAGTGGAA
TCACAGCCCGAAGAAGCACTGAAGCTTCTTTTAGCCCTCTTTGAAATTGAACCAGAGTCG
AAGGCCATTGTAGTTGCAAGCACAACCAACGAAGTGGAAGAATTGGCCTGCTCTTGGAGA
AAGTATTTTAGGGTGGTATGGATACACGGGAAGCTGGGTGCTGCAGAAAGGTGTGTCTCG
CACAAAGGAGTTTGTCACTGACGGTAGCATGCGAGTTCTCATCGGAACGAAATTAGTGAC
TGAAGGAATTGACATTAAGCAATTGATGATGGTGATCATGCTTGATAATAGACTTAATAT
TATTGAGCTCATTCAAGGCGTAGGGAGACTAAGAGATGGGGGGGCTCTGTTATCTATTAT
CTAGAAAAAACAGTTGGGCGGCAAGGAATCGTAAGGGTGAATTACCACCAATTAAGGAAG
GCTGTATAACCGAACAGGTACGCGAGTTCTATGGACTTGAATCAAAGAAAGGAAAAAGGG
CCAGCATGTTGGATGCTGTGGCTCCAGGACAGACCTGTTCGCTGACACAGTGGAACTGAT
AGAAAGAATGGACAGATTGGCTGAAAAACAGGCGACAGCTTCCATGTCGATCGTTGCGTT
ACCGTCTAGCTTCCAGGAGAGCAATAGCAGTGACAGGTGCAGAAAGTATTGCAGCAGTGA
TGAGGACAGCGACACGTGCATTCATGGTAGTGCTAATGCCAGTACCAATGCGACTACCAA
CTCCAGCACTAATGCTACTACCACTGCCAGCACCAACGTCAGGACTAGTGCTACTACCAC
TGCCAGCATCAACGTCAGGACTAGTGCGACTACCACTGAAAGTACCAACTCCAGCACTAA
TGCTACTACCACTGCCAGCACCAACGTCAGGACTAGTGCTACTACCACTGCCAGCATCAA
CGTCAGGACTAGTGCGACTACCACTGAAAGTACCAACTCCAACACTAGTGCTACTACCAC
CGAAAGTACCGACTCCAACACTAGTGCTACCGAAAGTACCGACTCCAACACTAGTGCTAC
TACCACTGCTAGCACCAACTCCAGCACTAATGCCACTACCACTGCTAGCACCAACGCTAG
TGCCAAGGAGGACGCCAATAAAGATGGCAATGCTGAGGATAATAGATTCCATCCAGTCAC
CGACATTAACAAAGAGCCGTATAAGCGGAAAGGGAGTCAAATGGTTTTGCTAGAGAGAAA
GAAACTGAAAGCACAATTTCCCAATACTTCCGAGAATATGAATGTCTTACAGTTTCTTGG
ATTTCGGTCTGACGAAATTAAACATCTTTTCCTCTATGGTATTGACGTATACTTCTGCCC
AGAGGGAGTATTCACACAATACGGATTATGCAAGGGCTGTCAAAAGATGTTCGAGCTCTG
TGTCTGTTGGGCTGGCCAGAAAGTATCGTATCGGAGGATGGCTTGGGAAGCACTAGCTGT
GGAGAGAATGCTGCAGAAATGACGAGGAATACAAAGAATACTTGGAAGACATCGAGCCAT
ATCATGGGGACCCTGTAGGGTATTTGAAATTTTTTAGCGTAAAAAGGGGAGAGATCTACT
CTCAGATACAGAGAAATTATGCTTGGTACCTGGCCATTACTAGAAGAAGAGAAACAATTA
GTGTATTGGATTCGACAAGAGGCAAGCAAAGGAGCCAAGTTTCCGCATGTCTGGAAGGCA
GATCAAAGAGTTGTATTATAAAGTATGGAGCAACTTGCGTGAATCGAAGACAGAGGTGCT
GCAGTACTTTTTGAACTGGGACGAGAAAAAGTGCCGGGAAGAATGGGGAGGCAAAAAAGA
CGATACGGTCTTTGTGGAAGCGCTCGAGAAAGTTGGAGTTTTTCAGCGTTTGCGTTCCAT
GACGAGCGCTGGACTGCAGGGTCCGCAGTACGTCAAGCTGCAGTTTAGCAGGCATCATCG
ACAGTTGAGGAGCAGATATGAATTAAGTCTAGGAATGCACTTGCGAGATCAGCTTGCGCT
GGGGTTACCCCCATCTAAAGTGCCGCATTGGACGGCATTCCTGTCGATGCTGATAGGGCT
GTTCTACAATAAAACATTTCGGCAGAAACTGGAATATCTTTTGGAGCAGATTTCGGAGGT
GTGGTTGTTACCACATTGGCTTGATTTGGCAAACGTTGAAGTTCTCGCTGCAGATAACAC
GAGGGTACCGCTGTACATGCTGATGGTAGCGGTTCACAAAGAGCTGGATAGCGATGATGT
TCCAGACGGTAGATTTGATATAATATTACTATGTAGAGATTCGAGCAGAGAAGTTGGAGA
GTGAAGGAAATTGTTGTTACGAAAGTCAGTGATTATGTATTGTGTAGTATAGTATATTGT
AAGAAATTTTTTTTCTAGGGAATATGCGTTTTGATGTAGTAGTATTTCACTGTTTTGATT
TAGTGTTTGTTGCACGGCAGTAGCGAGAGACAAGTGGGAAAAAGAGGATAAAAAGACAAC
ATATAAAAAGTAAACATAAAATAAAAGGTAGTAAGTAGGTTTTGGTTGAACATCCGGGCA
AGAGACAACAGGGCTTGAGGAGACGTACATGAGGGGCTATTTAGGGCTATTTAGGGCTAT
GTAGAAGTGCTGTAGGGCTAAAGAACAGGGTTTTCATTTCATTTTTTTTTTAATTTCGGT
CAGAAAGCCGGGTAAGGAGTGACAGCGAGAGTAAAGATAGACGTGAAAA
>APG_chrIX:431644-437067
ATATATATGTCACTGTATTGCATGCTGGATGGTGTTAGACAAGGCCGTAGGGACATATAG
CATCTAGGAAGTAACCTTGTACGAAAATAGGCAATATTTCCTGTTTAGGGATTGCGACGC
AGATTTTAGTCCAACGATCTAAGCGTCAAGGAATTTTTTATAGTGGGACATTGCACCAAG
GAAGTAACTTGATACGTCGTGGGTGAATGGGTCTGTTTTCTTATTCGGCGGGGTAATACA
TTTTTGGGGAAGTTTGTCTGTCTGACGCGCCATATGTAGGTACGCCAAAAAGGGCTCCTC
TACTTCGAAGCGCGAGGTCGTATACCTAATAAGGAAATGTAATTTATAACTTTCTATTAT
ATTGGTCTTTTCGAGAGCGGAAGAAGTTGTAGGTGCTAAGCGCAGGCTAAGCGTAGGTCC
ATATTTAAAGTATCCAAGAGAATATCCACGAAGCGGCTGAGCAACGAACAGAATCCTGGT
TCTCCTCGACTAAGCAGATAGTTAAGATACTGTGCACCATGGAAATTGAAAACGAAAGTA
CGTACCGACTACTTTATTTTTGCAGGCCGGAAATCAAGCGATGAATGAGACATCCTTCTG
TTTTCTATGTTGGGACAGACAGTCGCTTATCTTAGTGAGATTTCTTATTAACTGAATTTT
CTTTTTGCTGCTGGAGATTTGCACCTGCATAGCGCAGATTCTGCTTCTTCTCAATAGAGT
AGCTTAATTATTACATTCTTAGATGATGATAAGACGGAAACTGGACAATCTTTTGTTTAT
ATTGATGGATTTCTTGTCAAAAAGCATAACAATCAACATACTATTGTTAATTTCGAAACT
TACAAAAATAAAATGAAAGTTTCCGATAGGCGTAAGTTTGAAAAAAGCAAACTTTGACGA
GTTTGAGTCGGCTCTAAATAACAAAAACGACTTGGTACATTGTCCCTCAATAACTTTATT
TGAATCGATCCCCACGGAAGTGCGGTCATTCTACGAAGACGAAAAAGTCTGGTCTAATCA
AAGTGGTAAAATTCAGAACTGGTGCAATGGATAGGAAAAGGTCTTTTGAAAAAATTGTCG
TTTCCGTCATGGTCGGGAAAAATGTACAAAAAAGTTCCTGACGTTTGTTGAAGACGAACC
AGATTTCCAGGGCGGACCAATCCCTTCAAAGTATCTTATTCCCAAGAAAATCAACTTGAT
GGTCTACACGTTGTTTCAAGTGCATACTTTGAAATTCAATAGAAAGGATTACGATACCCT
TTTCTTTTTACCTCAACAGAGGATACTATAATGAGTTGAGTTTCCGTGTCCTGGAACGTT
GTTACGAAATAGCGAGTGCCAGGCCGAACGACAGCTCTACGATGCGTACTTTCACTGACT
TTGTTTCTGGCACACCTATTGTAAGGGTCTTCAGAAAAAGCACCATAAGGAAATATGGAT
ACAATTTGGCACCCCACATGTTTTTTGTTACTACACGTAGATGAGCTATCGATTTTTTCT
GCATACCAAGCAAGTTTACCTGGCGAAAAGAAAGTCGACACAGAGCGGCTAAGCGTGATC
TATGCCCACGTAAACCCACTGAGATAAAGTACTTTTCACAGATATGTAACGATATGATGA
ACAAAAAAGGACCGATTGGGTGATGTTTTGCATGTGTGCTGCCCAAGTTGAGAAGAGATA
CTAACAAAATGACCGCGGCTCTCAAAAATAATTGACGAGCTTACGGTGATACGCTTACCG
TTATCCAGAGCTACAGCGCAACGTATACGTCGACGATACAACAAGAACGGTTCATCGGAG
CCTCGACTAAAGACGCTTGACGGACTCACTTCGAGCGCTGGATTCAATGGTTAGGCCTTG
AAAGCGACTACCATTGTTCATTCTCTAGTACTCGGAATGCGGAAGACGTAGTGGCAGGTG
AGGCGGCGAGTTCAGATCATGATCAAAAAATTTCAAGAGTAACGCGAAAAAAGGCCCCGA
GAGCCCAAGAGTACAAACGATATCCTCGTCGCAGGCCAGAAACTCTTTGGCAGCTCCTTT
GAATTCAGGGACTTCCATCAGTTGCGCTTATGTCATGAAATATACATGGCAGACACACCC
TCTGTGGCAGTACAGGCCCCACCCGGGCTATGGTAAGACGGAGTTATTTCATCTCCCCTT
GATAGCACTGGCGTCTAAGGGCGACGTGAAATATGTGTCGTTTCTGTTTGTACCGTACAC
AGTGTTGCTTGCTAATTGCATGATCAGGTTGAGCCGATGCGGTTGCTTGAATGTGGCCCC
TGTAAGAAACTTTATTGAAGAAGGTTGCGATGGCGTTACTGATTTATACGTGGGGATCTA
CGATGATCTTGCTAGCACTAATTTGCCAGACAGGATAGCTGCGTGGGAGAATATTGTTGA
GTGCACCTTTAGGGACCAACAACGTAAAATTGGGTTACCTCATTGTAGATGAGTTTCACA
ACTTTGAAACGGAGGTCTACCGGCAGTCGCAATTTGGGGGCATAACTAACCTTGATTTTG
ACGCTTTTGGAGAAAGCAATCTTTTTGAGCGGCACAGCACCTGAGGTTGTAGCTGATGCT
GCGTTGCAGCGTATTGGGCTTACGGGACTGGCCAAGAAGTCGATGGACATCAACGAGCTC
AAACGGTCGGAAGATCTCAGCAGAGGTCTATCCAGCTATCCAACACGGATGTTTAATCTA
ATCAAGGAGAAACTGAGGTGCCTTTAGGGCATGTTCATAAAATTTGGAAGAAAGTGGAAT
CACAGCCCGAAGAAGCACTGAAGCTTCTTTTTAGCCCTCTTGAAATTGAACCAGAGTCGA
AGGTTATTGTAGTTGCAAGCACAACCAACGAAGTGGAAGAATTGGCCTGCTCTTGGAGAA
AGTATTTTAGGGTGGTATGGATACACGGGAAGCTGGGTGCTGCAGAAAAAGGTGTCTCGC
ACAAAGGAGTTTGTCACTGACGGTAGCATGCGAGTTCTCATCGGAACGAAATTAGTGACT
GAAGGAATTGACATTTACAATTGATGATGGTGATCATGCTTGATAATAGACTTAATATTA
TTGAGCTCATTCAAGGCGTAGGGAGACTGAGAGATGGGGGGCCTCTGTTATCTATTATCT
AGAAAAAACAGTTGGGCGGCAAGGAATCGTAAGGTGAATTACCACCAATTAAGGAAGGCT
GTATAACCGAACAGGTACGCGAGTTCTATGGACTTGAATCAAAGAAAGGAAAAAAAGGCC
AGCATGTTGGATGCTGTGGCTCCAGGACAGACCTGTTTGCTGACACAGTGGAACTGATAG
AAAGAATGGACAGATTGGCTGAAAAACAGGCGACAGCTTCCATGTCGATCGTTGCGTTAC
CGTCTAGCTTCCAGGAGAGCAATAGCAGTGACAGGTGCAGAAAGTATTGCAGCAGTGATG
AGGACAGCGACACGTGCATTCATGGTAGTGCTAATGCCAGTACCAATGCGACTACCAACT
CCAGCACTAATGCTACTACCACTGCCAGCACCAACGTCAGGACTAGTGCTACTACCACTG
CCAGCATCAACGTCAGGACTAATTGCGACTACCACTGAAAGTACCAACTCCAGCACTAAT
GCTACTACCCCAGCACCAACGTCAGGACTGGTGCTACTACCTGCCAGCATCAACGTCAGG
ACTAATTGCGACTACCACTGATACCAACTCCAACTAGTGCTACTACTGAAAGTACCGGCT
CCAACACTAAGTGCTACTACCACCGCAGTACCGACTCCACTAGTGCTACTACCACTGCTA
GCACCAACTCCAGCACTAATGCCACTACCACTGCTAGCACCAACGCTAGTGCCAAGGAGG
ACGCCAATAAAGATGGCAATGCTGAGGATAATAGATTCCATCCAGTCACCGACATTAACA
AAGAGCCGTATAAGCGGAAAGGGAGTCAAATGGTTTTGCTAGAGAGAAAGAAACTGAAAG
CACAATTTCAATACTTCCGAGAATATGAATGTCTTACAGTTTCTTGATTTCGGTCTGACG
AAATTAAACATCTTTTCCTCTATGGTATTGACGTATACTTCTGCCCAGAGGGAGTATTCA
CACAATACGGATTATGCAAGGGCTGTCAAAAGATGTTCGAGCTCTGTGTCTGTTGGGCTG
GCCAGAAAGTATCGTATCGGAGGATGGCTTGGGAAGCACTAGCTGTGGAGAGAATGCTGC
GAAATGACGAGGAATACAAAGAATACTTGGAAGACATCGAGCCATATCACTTGGGGACCC
TAGGTATTTGAAATTTTTAGCGTAAAAAGGGAGATCTACTCTCAGATACAGAGAAATTAT
GCTTGGTACCTGGCCATTACTAGAAGAAGAGAAACAATTAGTGTATTGGATTCGACAAGA
AACGAAGGAGCCAAGTTTTCCGCATGTCTGGAAGGCAGATCAAAGAGTTGTATTATAAAG
TATGGAGCAACTTGCGTGAATCGAAGACAGAGGTGCTGCAGTACTTTTGAACTGGGACGA
GAAAAGTGCCGGAAGAATGGGAGGCAAAAAGACGATACGGTCTTTGTGGAAGCGCTCGAG
AAAGTTGGAGTTTTTCAGCGTTTGCGTTCCATGATGAGCGCTGGACTGCAGGGTCCGCAG
TACGTCAAGCTGCAGTTTAGCAGGCATCATCGACAGTTGAGGAGCAGATATGAATTAAGT
CTAGGAATGCACTTTGGAGATCAGCTTGCGCTGGGAGTTACCCCATCTAAAAAGTGCCGC
ATTGGACGGCATTCCTGTCGATGCTGATAGGGCTGTTCTACAATAAAATATTTCGGCAGA
AACTGGAGCATCTTTTGAGCAGATTTCCGAGGTGTGGTTGTTACCACATTGGGTTGATTT
GGCAAACGTTGAAGTTCTCGCTGCAGATAACACGAGGGTACCGCTGTACATGCTGATGGT
AGCGGTTCACAAAGAGCTGGATAGCGATGATGTTCCAGACGGTAGATTTGATATAATATT
ACTATGTAGAGATTCGAGCAGAGAAGTTGAGAGTGAAGGAAATTGTTATTATGAAAGTCA
GTGATTATGTATTGTGTAGTATAGTATATTGTAAGAAATTTTTTTTTTTCTAGGGAATAT
GCGTTTTGATGTAGTAGTATTTCCACTGTTTGATTTAGTGTTTGTTGCACGGCAGTACGA
GAGACAAGTGGGAAAGAGTAGGATAAAAGACAATCTATAAAAAGTAAACATAAAATAAAG
GTAGTAAGTAGCTTTTGGTTGAACATCCGGGTAAGAGACAACAGGGCTTGGAGGAGACGT
ACATGAGGGCTATTTAGGGCTATTTAGGGCTATGTAGAAGTGCTGTAGGGCTAAAGAACA
GGGTTTCATTTTCATTTTTTTTTTTTAATTTCGGTCAGAAAGCCGGGTAAGGAGTGACAG
CGAGAGTAGAGGTAGATGTGAAAA
>APG_chrIX:437258-442709
ATATATATGTCACTGTATTGCATGCTGGATGGTGTTAGACAAGGCCGTAGGGACATATAG
CATCTAGGAAGTAACCTTGTACGAAAATAAATATTTCCTGTTTTAGGCGATTGTGACGCA
GATTTTAGTCCAACGATCTAGCGTCAAGGAATTTTTTATAGTGGGACATTGCCCAAGGAA
GTAACTTGATACGTCGTGGGTGAATGGGTCTGTTTTCTTATTCGGCGGGGTAATACATTT
TGGGGAAGTTTGTCTGTCTGACGCGCCATATGTAGGTACGCCAAAAAAGGGCTCCTCTAC
TTCGAAGCGCGAGGTCGTATACCTAATAAGGAAATGTAATTTATAACTTTCTATTATATT
GGTCTTTTTCGAGAGCGGAAGAAGTTGTAGGCTAAGCGCAGGCTAAGCGTAGGTCCATAT
TTAAAGTATCCAAGAGAATATCCACGAAGCGGTTGGAGCAACGAACAGAATCCTGGTTCT
CCTCGACTAAGCAGATAGTTAAGATACTGTGCACCATGGAAATTGAAAACGAAAGTACGT
ACCGACTACTTTATTTTTTGCAGGCCGGAAATCAAGCGATGAATGAGACATCCTTCTGTT
TTCTATGTTGGGACAGACAGTCGCTTATCTTAGTGAGATTTCTTATTAACTGAATTTTTT
CTTTGCTGCTGCTGGAGATTTGCACCTGCATAGCGCAGATTCTGCTTCTTCTCAATAGAG
TAGCTTAATTATTACATTCTTAGATGATGATAAGACGGAAACTGGACAATCTTTTGTTTA
TATTGATGGATTTCTTGTCAAAAAGCATAACAATCAACATACTATTGTTAATTTCCTGAA
ACTTACAAAAATAAAATGAAAAGTTTCCGATAGGCGTAAGTTTGAAAAAAGCAAACTTTG
ACGAGTTTGAGTCGGCTCTAAATAACAAAAAACGACTTGGTACATTGTCCCTCAATAACT
TTATTTGAATCGATCCCACGGAAGTGCGGTCATTCTACGAAGACGAAAAGTCTGGTCTAA
TCAAAGTGGTAAAATTCAGAACTGGTGCAATGGATAGGAAAAGGTCTTTTGAAAAAATTG
TCGTTTCCGTCATGGTCGGGAAAAAATGTACAAAAAGTTCCTGACGTTTGTTGAAGACGA
ACCAGATTTCCAGGGCGGACCAATCCCTTCAAAGTATCTTATTCCCAAGAAAATCAACTT
GATGGTCTAGCACGTTGTTTCAAGTGCATACTTTGAAATTCAATAGAAAGGATTACGATA
CCCTTTCTTTTACCTCAACAGAGGATACTATAATGAGTTGAGTTTCCGTGTCCTGGAACG
TTGTTACGAAATAGCGAGTGCCAGGCCGAACGACAGCTCTACGATGCGTACTTTCACTGA
CTTTGTTTCTGGCACACCTATTGTAAGGGGTCTTCAGAAAAGCACCATAAGGAAATATGG
ATACAATTTGGCACCCTACATGTTTTTTGTTACTACACGTAGATGAGCTATCGATTTTTT
CTGCATACCAAGCAAGTTTACCTGGCGAAAAGAAAGTCGACACAGAGCGGCTGAAGCGTG
ATCTATGCCCACGTAAACCCCACTGAGATAAAGTACTTTTCACAGATATGTAACGATATG
ATGAACAAAAAAGGACCGATTAGGTGATGTTTTGCATGTGTGCTGCCCAAGTTGAGAAGA
GATACTAACAAAATGACCGCGGCTCTCAAAAATAATTGACGAGCTGGGTGATACGCTTAC
CGTTATCCAGAGCTACAGCGCAACGTATACGTCGACGATACAACAAGAACGGTTCATCGG
AGCCTCGACTAAAGACGCTTTGACGGACTTACCTGAGCGCTGGATTCAATGGTTAGGCCT
TGAAAGCGACTACCATTGTTCATTCTCTAGTACTCCGGAATGCGGAAGACGTAGTGGCAG
GTGAGGCGGCGAGTTCAGATCATGATCAAAAAATTTCAAGAGTAACGCGAAAAAAGGCCC
CGAGAGCCCAAGAGTACAAACGATATCCTCGTCGCAGGCCAGAAACTCTTTGGCAGCTCC
TTTGAATTCAAGGACTTGCATCAGTTGCGCTTATGTCATGAAATAGCATGGCTGACACAC
CCTCTGTGGCAGTACAGGCCCCACCGGGCTATGGTAAGACGGAGTTATTTCATCTCCCCT
TGATAGCACTGGCGTCTAAGGGCGACGTGAAATATGTGTCGTTTCTGTTTGTACCGTGCC
CAGTGTTGCTTGCTAATTGCATGATCAGGTTGACCGATGCGTTTTCTTGAATGTGGCCCC
TGTAAGAAACTTTATTGAAGAAGGTTGCGATGGCGTTACTGATTTATACGTGGGGTCTAC
GATGATCTTGCTAGCACTAATTTCACAGACAGGATAGCTGCGTGGGAGAATATTGTTGAG
TGCACCCTTTAGGACCAACAACGTAAAATTGGGTTACCTCATTGTAGATGAGTTCCACAA
CTTTGAAACGGAGGTCTACCGGCAGTCGCAATTTGGGGGGCATAACTAACCTTGATTTTG
ACGCTTTTGAGAAAGCAATCTTTTTTTGAGCGGCACAGCACCTGAGGCTGTAGCTGATGC
TGCGTTGCAGCGTATTGGGCTTACGGACTGGCCAAGAAGTCGATGGACATCAACGAGCTC
AACGGTCGGAAGATCTCAGCAGAGGTCTATCCAGCTATCCAACACGGATGTTTAATCTAA
TCAAGGAGAAATCCGAGGTGCCTTTAGGGCATGTTCATAAAATTTGGAAGAAAGTGGAAT
CACAGCCCGAAGAAGCACCGGAGCTTCTTTTTAGCCCCTCCTTTGAAATTGAACCAGAGT
CGAAGGCCATTAGAAGTTGCAAGCACAACCAACGAAGTGAAGAATTGGCCTGCTCTTGGA
GAAAGTATTTTAGGGTGGTATGGATACACGGGAAGCTGGGGGTGCTGCAGAAAAGGTGTT
CTCGCACAAAGGAGTTTGTCACTGACGGTAGCATGCGAGTTCTCATCGGAACGAAATTAG
TGACTGAAGGAAATTGACATTAAGCAATTGATGATGGTGATCATGCTTGATAATAGACTT
AATATTATTGAGCTCATTCAAAGCGTAGGAGACTAAGAGATGGGGGCCTCTAGTTATCTA
TTATCTAGAAAAAAACAGTTGGGCGGCAAGAATCGCAAGGGTGAATTACCACCAATTAAG
GAAGGCTGTATAACCGAACAGGTACGCGAGTTCTATGGACTTGAATCAAAGAAAGGAAAA
AGGGCCAGCATGTTGGATGCTGTGGCTCCAGGACAGACCTGTCTGCTGACACAGTGGAAC
TGATAGAAAGAATGGACCGATTGGTTGAAAAACAGGCGACAGCTTCCATGTCGATCGTTG
CGTTACCGTCTAGCTTCCAGGAGAGCAATAGCAGTGACAGGTGCAGAAAGTATTGCAGCA
GTGATGAGGACAGCGACACGTGCATTCATGGTAGTGCTAATGCCAGTACCAATGCGACTA
CCAACTCCAGCACTAATGCTACTACCACTGCCAGCACCAACGTCAGGACTAGTGCTACTA
CCACTGCCAGCATCAACGTCAGGACTAGTGCGACTACCACTGAAAGTACCAACTCCAGCA
CTAATGCTACTACCACTGCCAGCACCAACGTCAGGACTAGTGCTACTACCACTGCCAGCA
TCAACGTCAGGACTAGTGCGACTACCACTGAAAGTACCAACTCCAACACTAGTGCTACTA
CCACCGAAAGTACCGACTCCAACACTAGTGCTACTACCACCGAAAGTACCGACTCCAACA
CTAGTGCTACTACCACTGCTAGCACCAACTCCAGCACTAATGCCACTACCACTGCTAGCA
CCAACGCTAGTGCCAAGGAGGACGCCAATAAAGATGGCAATGCTGAGGATAATAGATTCC
ATCCAGTCACCGACATTAACAAAGAGCCGAAAGCGGGAAAGGGAGTCAAATGGTTTTGCT
AGAGAGAAAGAAACTGAAAGCACAATTTCCCAATACTTCCGAGAATATGAATGTCTTACA
GTTTCTTGGATTTCGGTCTGACGAAATTAAACATCTTTTCCTCTATGGTATTGACGTATA
CTTCTGCCCAGAGGGAGTATTCACACAATACGGATTATGCAAGGGCTGTCAAAAGATGTT
CGAGCTCTGTGTCTGTTGGGCTGGCCAGAAAGTATCGTATCGGAGGATGGCTTGGGAAGC
ACTAGCTGTGGAGAGAATGCTGCGAAATGACGAGGAATACAAAGAATACTTGAAGACATC
GAGCCATCATCTTAGGGACCCTGTAGGTATTTGAAAATTTTAGCGTAAAAAGGGAGAGAT
CTACTCTCAGATACAGAGAAATTATGCTTGGTACCTGGCCATTACTAGAAGAAGAGAAAC
AATTAGTGTATTGATTCGACAAGAGGCAAGCAAAGGGAGCCAAGTTTTCCGCATGTCTGG
AAGGCAGATCAAAGAGTTGTATTATAAAGTATGGAGCAACTTGCGTGAATCGAAGACAGA
GGTGCTGCAGTACTTTTTGAACTGGGACGAGAAAAAGTGCCGGGAAGAATGGGAGGCAAA
AGACGATACGGTCTTTGTGGAAGCGCTCGAGAAAGTTGGAGTTTTTCAGCGTTTGCGTTC
CATGACGAGCGCTGGACTGCAGGGTCCGCAGTACGTCAAGCTGCAGTTTAGCAGGCATCA
TCGACAGTTGAGGAGCAGATATGAATTAAGTCTAGGAATGCACTTGCGAGATCAGCTTGC
GCTGGGAGTTACCCCATCTAAAGTGCCGCATTGGACGGCATTCCTGTCGATGCTGATAGG
GCTGTTCTACAATAAAATATTTCGGCAGAAACTGGAGTATCTTTTGGAGCAGATTTCGGA
GGTGTGGTTGTTACCACATTGGGTTGATTTGGCAAACGTTGAAGTTCTCGCTGCAGATAA
CACGAGGGTACCGCTGTACATGCTGATGGTAGCGGTTCACAAAGAGCTGGATAGCGATGA
TGTTCCAGACGGTAGATTTGATATAATATTACTATGTAGAGATTCGAGCAGAGAAGTTGG
AGAGTGAAGGAAATTGTTGTTACGAAAGTCAGTGATTATGTATTGTGTAGTATAGTATAT
TGTAAGAAATTTTTTTCTAGGAATATGCAATTTGATGTAGTAGTATTTCACTGTTTTGAT
TTAGTGTTTGTTGCACGGCAGTAGCGAGAGACAAGTGGGAAAGAGTAGGATAAAAAGACA
ATCTATAAAAAGTAAACATAAAATAAAGGTAGTAAGTAGCTTTTGGTTGAACATCCGGGT
AAGAGACAACAGGGCTTGGAGGAGACGTACATGAGGGCTATTTAGGGCTATTTAGGGCTA
TGTAGAAGTGCTGTAGGGCTAAAGAACAGGGTTTCATTTTCATTTTTTTTTTTTAATTTC
GGTCAGAAAGCCGGGTAAGGAGTGACAGCGAGAGTAGAGGTAGATGTGAAAA
>APG_chrV:332-6998
ATATATATGTCACTGTATTGCATGCTGGATGGTGTTAGACAAGGCCGTAGGGACATATAG
CATCTAGGAAGTAACCTTGTACGAAAATAGGCAATATTTCCTGTTTAGGCGATTGTGACG
CAGATTTTAGTCCAACGATCTAGCGTCAAGGAATTTTTTTATAGTGGGACATTGCACCAA
GGAAGTAACTTGATACGTCGTTGGTGAATGGGTCTGTTTTCTTATTCGGCGGGGTAATAC
ATTTTTGTGGGAAGTTTGTCTGTCTGACGCGCCATATGTAGGTACGCCAAAAAGGGCTCC
TCTACTTCGAAGCGCGAGGTCGTATACCTAATAAGGAAATGTAATTTATAACTTTCTATT
ATATTGGTCTTTTCGAGAGCGGAAGAAGTTGTAGGCTAAGCGCAGGCTAAGCGTAGGTCC
ATATTTAAAGTATCCAAGAGAATATCCACGAAGCGGCTGAGCAACGAACAGAATCCTGGT
TCTCCTCGACTAAGCAGATAGTTAAGATACTGTGCACCATGGAAATTGAAAACGAACGTA
CGTACCGACTACTTTATTTTTGCAGGCCGGAAATCAAGCGATGAATGAGACATCCTTCTG
CTTTCTATGTTGTGCTTGAAGGGGACAGACAGTCGCTTATCTTAGTGAGATTTCTTACTA
ACTGAATTTACTTTGCTGCTGCTAGAGATTTGCACCTGCATAGCGCAGATTCTGCATCTT
CTCAATAGCTTAATTATTACATTCTTAGATGATGATAAGACGGAAACTGGACAATCTTTT
GTTTATATTGATGGATTTCTTGTCAAAAAGCATAACAATCAACATACTATTGTTAATTTC
GAAACTTACAAAAATAAAATGAAAGTTTCCGATAGGCGTAAGTTTGAAAAAGCAAACTTT
GACGAGTTTGAGTCGGCTCTAAATAACAAAAACGACTTGGTACATTGTCCCTCAATAACT
TTATTTGAATCGATCCCCACGGAAGTGCGGTCATTCTACGAAGACGAAAAGTCTGGCCTA
ATCAAAGTGGTAAAATTCAGAACTGGTGCAATGGATAGGAAAAGGTCTTTTGAAAAAATT
GTCGTTTCCGTCATGGTCGGGAAAAATGTACAAAAGTTCCTGACATTTGTTGAAGACGAA
CCAGATTTCCAGGGCGGACCAATCCCTTCAAAGTATCTTATTCCCAAGAAAATCAACTTG
ATGGTCTACACGTTGTTTCAAGTGCATACTTTGAAATTCAATAGAAAGGATTACGATACC
CTTTCTCTTTTTTACCTCAACAGAGGATACTATAATGAGTTGAGTTTCCGTGTCCTGGAA
CGTTGTCACGAAATAGCGAGTGCCAGGCCGAACGACAGCTCTACGATGCGTACTTTCACT
GACTTTGTTTCTGGCACACCTATTGTAAGGAGTCTTCAGAAAAGCACCATAAGGAAATAT
GGGTACAATTTGGCACCCTACATGTTCTTGTTACTACACGTAGATGAGCTATCGATTTTT
TCTGCATACCAAGCAAGTTTACCTGGCGAAAAGAAAGTCGACACAGAGCGGCTGAAGCGT
GATCTATGCCCACGTAAACCCATTGAGATAAAGTACTTTTCACAGATATGTAACGATATG
ATGAACAAAAAAGACCGATTGGGTGATATTTTGCATATTATCTTGCGAGCATGTGCGCTC
AATTTCGGGGCGGGTCCCCGTGGTGGCGCTGGTGACGAAGAGGATCGATCTATTACGAAT
GAAGAACCCATTATTCCCTCTGTGGACGAGCATGGCTTGAAAGTATGTAAGTTGCGTAGT
CCTAACACTCCACGAAGACTCAGAAAAACACTAGATGCCGTGAAAGCTTTATTGGTGTCG
TCTTGTGCTTGTACTGCAAGGGATTTAGATATATTTGATGACAACAACGGCGTTGCAATG
TGGAAATGGATCAAAATTCTGTACCACGAAGTAGCGCAGGAAACCACGCTGAAGGACTCT
TATAGAATAACTTTGGTACCTTCTTCTGATGGTATATCAGTATGTGGAAAACTTTTTAAT
CGCGAGTATGTCCGCGGCTTTTACTTTGCATGCAAGGCTCAGTTCGATAACCTTTGGGGA
GAGTTGAACAACTGCTTTTATATGCCTACAGTGGTTGATATTGCCAGCCTCATTTTGCGT
AATCGAGAAGTTTTGTTCAGAGAGCCAAAGCGAGGAATTGACGAGTATCTGGAAAACGAT
TCTTTTCTTCAAATGATACCTGTTAAATATCGTGAAATTGTGCTGCCCAAGTTGAGAAGA
GATACTAACAAAATGACCGCGGCTCTTAAAAATAAAGTCACTGTTGCAATTGACGAGCTT
ACGGTGCCACTTATGTGGATGGTCCATTTTGCCGTAGGATACCCTTACCGTTATCCAGAG
CTTCAGCTACTCGCTTTTGCCGGTCCTCAGCGCAACGTATACGTCGATGATACAACAAGA
CGCATCCAACTGTACACTGATTACAACAAGAACGGTTCATCTGAGCCTCGACTTAAGACG
CTTGACGGACTCACTTCAGATTACGTGTTTTATTTTGTCACTGTGCTAAGGCAAATGCAA
ATATGTGCGCTTGGTAACAGTTATGACGCTTTTAATCATGATCCTTGGATGGATGTGGTG
GGATTTGAGGATCCAGATCAAGTAACAAATCGAGACATTTCGAGGATAGTTTTGTATTCC
TACATGTTTCTGAATACCGCGAAGGGCTGTCTGGTTGAATACGCAACTTTTCGGCACTAC
ATGAGGGAACTTCCGAAGAATGCACCTCAGAAGCTGAATTTTCGGGAGATGCGTCAGGGG
TTGATTGCCCTAGGACGGCACTGCGTAGGTAGCAGATTTGAAACAGATTTGTACGAGTCG
GCGACGAGTGAACTCATGGCCAATCATTCCGTTCAAACAGGGCGAAATATTTACGGTGTG
GATTCCTTTTCGTTAACTAGTGTCAGTGGGACGACCGCCACTTTATTGCAGGAACGAGCT
TCCGAGCGCTGGATTCAATGGTTAGGCCTTGAAAGCGACTACCATTGTTCATTCTCTAGT
ACTCGGAATGCGGAAGACGTAGTGGCAGGTGAGGCGGCGAGTTCAGATCATCATCAAAAA
ATTTCAAGAGTAACGCGAAAAAGGCCCCGAGAGCCCAAGAGTACAAACGATATCCTCGTC
GCAGGCCAGAAACTCTTTGGCAGCTCCTTTGAATTCAGGGACTTGCATCAGTTGCGCTTA
TGTCATGAAATATACATGGCAGACACACCCTCTGTGGCAGTACAGGCCCCACCGGGCTAT
GGTAAGACGGAGTTATTTCATCTCCCCTTGATAGCACTGGCGTCTAAGGGCGACGTGAAA
TATGTGTCGTTTCTGTTTGTACCGTACACAGTGTTGCTTGCTAATTGCATGATCAGGTTG
GGCCGATGCGGTTGCTTGAATGTGGCCCCTGTAAGAAACTTTATTGAAGAAGGTTGCGAT
GGCGTTACTGATTTATACGTGGGGATCTACGATGATCTTGCTAGCACTAATTTCACAGAC
AGGATAGCTGCGTGGGAGAATATTGTTGAGTGCACCTTTAGGACCAACAACGTAAAATTG
GGTTACCTCATTGTAGATGAGTTTCACAACTTTGAAACGGAGGTCTACCGGCAGTCGCAA
TTTGGGGGGCATAACTAACCTTGATTTTGACGCTTTTGAGAAAGCAATCTTTTTTGAGCG
GCACAGCACCTGAGGCTGTTGCTGATGCTGCGTTGCAGCGTATTGGGCTTACGGACTGGC
CAAGAAGTCGATGGACATCAACGAGCTCAAACGGTCGGAAGATCTCAGCAGAGGTCTATC
CAGCTATCCAACACGGATGTTTAATCTAATCAAGGAGAAATCCGAGGTGCCTTTAGGGCA
TGTTCATAAAATTTGGAAGAAAGTGGAATCACAGCCCGAAGAAGCACTGAAGCTTCTTTT
TAGCCCTCTTTGAAAGTGAACCAGAGTCGAAGGCCATTGTAGTTGCAAGCACAACCAACC
AAGTGGAAGAATTGGCCTGCTCTTGGAGAAAGTATTTTAGGGTGGTATGGATACACGGGA
AGCTGGGTGCTGCAGAAAAGGTGTCTCGCACAAAGGAGTTTGTCACTGACGGTAGCATGC
GAGTTCTCATCGGAACGAAATTAGTGACTGAAGGAATTGACATTAAGCAATTGATGATGG
TGATCATGCTTGATAATAGACTTAATATTATTGAGCTCATTCAAGGCGTAGGGAGACTAA
GAGATGGGGGGCCTCTGTTATCTATTATCTAGAAAAAAACAGTTGGGCGGCAAGGAATCG
TAAGGGTGAATTACCACCAATTAAGGAAGGCTGTATAACCGAACAGGTACGCGAGTTCTA
TGGACTTGAATCAAAGAAAGGAAAAAAGGGCCAGCATGTTGGATGCTGTGGCTCCAGGAC
AGACCTGTCTGCTGACACAGTGGAACTGATAGAAAGAATGGACAGATTGGCTGAAAAACA
GGCGACAGCTTCCATGTCGATCGTTGCGTTACCGTCTAGCTTCCAGGAGAGCAATAGCAG
TGACAGGTGCAGAAAGTATTGCAGCAGTGATGAGGACAGCGACACGTGCATTCATGGTAG
TGCTAATGCCAGTACCAATGCGACTACCAACTCCAGCACTAATGCTACTACCACTGCCAG
CACCAACGTCAGGACTAGTGCTACTACCACTGCCAGCATCAACGTCAGGACTAGTGCGAC
TACCACTGAAAGTACCAACTCCAGCACTAATGCTACTACCACTGCCAGCACCAACGTCAG
GACTAGTGCTACTACCACTGCCAGCATCAACGTCAGGACTAGTGCGACTACCACTGAAAG
TACCAACTCCAACACTAGTGCTACTACCACCGAAAGTACCGACTCCAACACTAGTGCTAC
TACCACCGAAAGTACCGACTCCAACACTAGTGCTACTACCACTGCTAGCACCAACTCCAG
CACTAATGCCACTACCACTGCTAGCACCAACTCCAGCACTAATGCCACTACCACTGAAAG
TACCAACGCTAGTGCCAAGGAGGACGCCAATAAAGATGGCAATGCTGAGGATAATAGATT
CCATCCAGTCACCGACATTAACAAAGAGTCGTATAAGCGGAAAGGGAGTCAAATGGTTTT
GCTAGAGAGAAAGAAACTGAAAGCACAATTTCCCAATACTTCCGAGAATATGAATGTCTT
ACAGTTTCTTGGATTTCGGTCTGACGAAATTAAACATCTTTTTCCTCTATGGTATTGACG
TATACTTCTGCCCAGAGGGAGTATTCACACAATACGGATTATGCAAGGGCTGTCAAAAGA
TGTTCGAGCTCTGTGTCTGTTGGGCTGGCCAGAAAGTATCGTATCGGAGGATGGCTTGGG
AAGCACTAGCTGTGGAGAGAATGCTGCGAAATGACGAGGAATACAAAGAATACTTGGAAG
ACATCGAGCCATATCATGGGGGACCCTGTAGGATATTTGAAATATTTTAGCGTAAAAAGG
GGAGAGATCTACTCTCAGATACAGAGAAATTATGCTTGGTACCTGGCCATTACTAGAAGA
AGAGAAACAATTAGTGTATTGGATTCGACAAGAGGCAAGCAAGGGAGCCAAGTTTTCCGC
ATGTCTGGAAGGCAGATCAAAGAGTTGTATTATAAAGTATGGAGCAACTTGCGTGAATCG
AAGACAGAGGTGCTGCAGTACTTTTTGAACTGGGACGAAAAAAAAGTGCCGGGAAGAATG
GGAGGCAAAAGACGATACGGTCTTTGTGGAAGCGCTCGAGAAAGTTGGAGTTTTTCAGCG
TTTGCGTTCCATGACGAGCGCTGGACTGCAGGGTCCGCAGTACGTCAAGCTGCAGTTTAG
CAGGCATCATCGACAGTTGAGGAGCAGATATGAATTAAGTCTAGGAATGCACTTGCGAGA
TCAGCTTGCGCTGGGAGTTACCCCATCTAAAGTGCCGCATTGGACGGCATTCCTGTCGAT
GCTGATAGGGCTGTTCTACAATAAAACATTTCGGCAGAAACTGGAATATCTTTTGGAGCA
GATTTCGGAGGTGTGGTTGTTACCACATTGGCTTGATTTGGCAAACGTTGAAGTTCTCGC
TGCAGATAACACGAGGGTACCGCTGTACATGCTGATGGTAGCGGTTCACAAAGAGCTGGA
TAGCGATGATGTTCCAGACGGTAGATTTGATATAATATTACTATGTAGAGATTCGAGCAG
AGAAGTTGGAGAGTGAAGGAAATTGTTGTTACGAAAGTCAGTGATTATGTATTGTGTAGT
ATAGTATATTGTAAGAAATTTTTTTTTTTCTAGGGAATATGCGTTTTGATGTAGTAGTAT
TTCACTGTTTTGATTTAGTGTTTGTTGCACGGCAGTAGCGAGAGACAAGTGGGAAAGAGT
AGGATAAAAAGACAATCTATAAAAAGTAAACATAAAATAAAGGTAGTAAGTAGCTTTTGG
TTGAACATCCGGGTAAGAGACAACAGGGCTTGGAGGAGACGTACATGAGGGCTATTTAGG
GCTATTTAGGGCTATGTAGAAGTGCTGTAGGGCTAAAGAACAGGGTTTCATTTTCATTTT
TTTTTTTTAATTTCGGTCAGAAAGCCGGGTAAGGTATGACAGCGAGAGTAGAGGTAGATG
TGAGAGA
>APG_chrV:7247-13726
AGTAACTTGATACGTCGTTGGTGAATGGGTCTGCTTTCTTATTCGGCGGGGTAATACATT
TTGGGAGAAGTTTGTCTTTCTGACGCGCCATATGTAGGTACGCCAAAAAGGGCTCCTTTA
CTTCGAAGCGCGAGGTCGTATACCTAATAAGGAAATGTAATTTATAACTTTTTATTATAT
TGGTCTTTTCGAGAGCGGAACGTAGGTCCATGTTTAAAGTATCCAACAGAATATCCACGA
AGCGGCTGAGCAACGAACAGAATCCTGGTTCTCCTCGACTAAGCAGATAGTTAAGATACT
GTGCACCATGGAAATTGAAAACGAACGTACGTACCGACTACTTTATTTTTGCAGGCCGGA
AATCAAGCGATGAATGAGACATCCTTCTGTTTTCTATGTTGTGCTTGAAGGGGACAGACA
GTCGCTTATCTTAGTGAGATTTTGTTTGCTTTTGCTGCACCTGCATAGCGCAGATTCTGC
ATCTTCTCAATAGCTTAATTATTACATTCTTAGATGATGATAAGACGGAAACTGGACAAT
CTTTTGTTTATATTGATGGATTTCTTGTCAAAAAGCATAACAATCAACATACTATTGTTA
ATTTCGAAACTTACAAAAATAAAATGAAAGTTTCCGATAGGCGTAAGTTTGAAAAAGCAA
ACTTTGACGAGTTTGAGTCGGCTCTAAATAACAAAAACGACTTGGTACATTGTCCCTCAA
TAACTTTATTTGAATCGATCCCCACGGAAGTGCGGTCATTCTACGAAGACGAAAAGTCTG
GCCTAATCAAAGTGGTAAAATTCAGAACTGGTGCAATGGATAGGAAAAGGTCTTTTGAAA
AAGTTGTCATTTCCGTCATGGTCGGGAAAAATGTAAAAAAGTTCCTGACGTTTGTTGAAG
ACGAACCAGATTTCCAGGGCGGACCAATCCCTTCAAACAAACCACGTGATGGTCTACACG
TTGTTTCAAGTGCATACTTTGAAATTCAATAGAAAGGATTACGATACCCTTTCTCTTTTT
TACCTCAACAGAGGATACTATAATGAGTTGAGTTTCCGTGTCCTGGAACGTTGTCACGAA
ATAGCGAGTGCTAGGCCGAACGACAGCTCTACGATGCGTACTTTCACTGACTTTGTTTCC
GGCGCACCTATTGTAAGGAGTCTTCAGAAAAGCACCATAAGGAAATATGGGTACAATTTG
GCAGCCTACACGTAGATGAGCTATGCAAGCAAGTTTACCTGGCGAAAAGAAAGTCGACAC
AGAGCGGCTGAAGCGTGATCTATGCCCACGTAAACCCATTGAGATAAAGTACTTTTCACA
GATATGTAACGATATGATGAACAAAAAGGACCGATTGGGTGATATTTTGCATATTATCTT
GCGAGCATGTGCACTCAATTTCGGGGCGGGTCCCCGTGGTGGCGCTGGTGACGAAGAGGA
TCGATCTATTACGAATGAAGAACCCATTATTCCCTCTGTGGACGAGCATGGCCTGAAAGT
ATGTAAGTTGCGCAGTCCTAACACTCCACGAAGACTCAGAAAAACACTAGATGCCGTGAA
AGCTTTATTGGTGTCGTCTTGTGCTTGTACCGCAAGGGATTTAGATATATTTGATGACAA
CAACGGCGTTGCAATGTGGAAATGGATCAAAATTCTGTACCACGAAGTAGCGCAGGAAAC
CACGCTGAAGGACTCTTATAGAATAACTTTGGTACCTTCTTCTGATGGTATATCAGTATG
TGGAAAACTTTGGGGAGAGTTGAACAACTGCTTCCATATGCCAGCCTCATTTTGCGTAAT
CGAGAAGTTTTGTTCAGAGAACCGAAGCGAGGAATTGACGAGTATCTGGAAAACGATTCT
TTTCTTCAAATGATACCTGTTAAATATCGTGAAATTGTGCTGCCCAAGTTGAGAAGAGAT
ACTAACAAAATGACCGCGGCTCTTAAAAATAAAGTCGCTGTTGCAATTGACGAGCTTACG
GTGCCACTTATGTGGATGATCCATTTTGCCGTAGGATACCCTTACCGTTATCCAGAGCTT
CAGCTACTCGCTTTTGCCGGTCCTCAGCGCAACGTATACGTCGATGATACAACAAGACGC
ATCCAACTGTACACTGATTACAACAAGAACGGTTCATCGGAGCCTCGACTAAAGACGCTT
GACGGACTCACTTCAGATTACGTGTTTTATTTTGTCACTGTGCTAAGGCAAATGCAAATA
TGTGCGCTTGGTAACAGTTATGACGCTTGGTAACAGTTATGACGCTTTTAATCATGATCC
TTGGATGGATGTGGTGGGATTTGAGGATCCAAATCAAGTAACAAATCGAGACATTTCGAG
GATAGTTTTGTATTCCTACATGTTTCTGAATACCGCGAAGGGCTGTCTGGTTGAATACGC
AACTTTTCGGCAGTACATGAGGGAACTTCCGAAGAATGCACCTCAGAAGCTGAATTTTCG
GGAGATGCGTCAGGGGTTGATTGCCCTAGGACGGCACTGCGTAGGTAGCAGATTTGAAAC
AGATTTGTACGAGTCGGCGACGAGTGAACTCATGGCCAATCATTCCGTTCAAACAGGGCG
AAATATTTACGGTGTGGATTCCTTTTCGTTAACTAGTGTCAGTGGGACGACCGCCACTTT
ATTGCAGGAACGAGCTTCCGAGCGCTGGATTCAATGGTTAGGCCTTGAAAGCGACTACCA
TTGTTCATTCTCTAGTACTCGGAATGCGGAAGACGTAGTGGCAGGTGAGGCGGCGAGTTC
AGATCATCACCAAAAAATCTCAAGAGTAACGCGAAAAAGGCCCCGAGAGCCCAAGAGTAC
AAACGATATCCTCGTTGCAGGCCAGAAACTCTTTGGCAGCTCCTTTGAATTCAGGGACTT
GCATCAGTTGCGCTTATGTTATGAAATATACATGGCAGACACACCCTCTGTGGCAGTACA
GGCCCCACCGGGCTATGGTAAGACGGAGTTATTTCATCTCCCCTTGATAGCACTGGCGTC
TAAGGGCGACGTGAAATATGTGTCGTTTCTGTTTGTACCGTACACAGTGTTGCTTGCTAA
TTGCATGATCAGGTTGGGCCGATGCGGTTGCTTGAATGTGGCCCCTGTAAGAAACTTTAT
TGAAGAAGGTTACGATGGCGTTACTGATTTATACGTGGGGATCTACGATGATCTTGCTAG
CACTAATTTCACAGACAGGATAGCTGCGTGGGAGAATATTGTTGAGTGCACCTTTAGGAC
CAACAACGTAAAATTGGGTTACCTCATTGTAGATGAGTTTCACAACTTTGAAACGGAGGT
CTACCGGCAGTCGCAATTTGGGGGGCATAACTAACCTTGATTTTGACGCTTTTGAGAAAG
CAATCTTTTTTGAGCGGCACAGCCCCTGAGGCTGTAGCTGATGCTGCGTTGCAGCGTATT
GGGCTTACGGGACTGGCCAAGAAATCGATGGACATCAACGAGCTCAAACGGTCGGAAGAT
CTCAGCAGAGGTCTATCCAGCTATCCAACACGGATGTTTAATCTAATCAAGGAGAAATCC
GAGGTGCCTTTTAGGGCATGTTCATAAAATTCGGAAGAAAGTGGAATCACAGCCCGAAGA
AGCACTGAAGCTTCTTTTTAGCCCTCTTTGAAAGTGAACCAGAGTCGAAGGCCATTGTAG
TTGCAAGCACAACCAACGAAGTGGAAGAATTGGCCTGCTCTTGGAGAAAGTATTTTAGGG
TGGTATGGATACACGGGAAGCTGGGTGCTGCAGAAAAGGTGTCTCGCACAAAGGAGTTTG
TCACTGACGGTAGCATGCAAGTTCTCATCGGAACGAAATTAGTGACTGAAGGAATTGACA
TTAAGCAATTGATGATGGTGATCATGCTTGATAATAGACTTAATATTATTGAGCTCATTC
AAGGTGTAGGGAGACTAAGAGATGGGGGCCTCTGTTATCTATTATCTAGAAAAAACAGTT
GGGCGGCAAGGAATCGTAAGGGTGAATTACCACCAATTAAGGAAGGCTGTATAACCGAAC
AGGTACGCGAGTTCTATGGACTTGAATCAAAGAAAGGAAAAAAGGGCCAGCATGTTGGAT
GCTGTGGCTCCAGGACAGACCTGTCTGCTGACACAGTGGAACTGATAGAAAGAATGGACA
GATTGGCTGAAAAACAGGCGACAGCTTCCATGTCGATCGTTGCGTTACCGTCTAGCTTCC
AGGAGAGCAATAGCAGTGACAGGTGCAGAAAGTATTGCAGCAGTGATGAGGACAGCAACA
CGTGCATTCATGGTAGTGCTAATGCCAGTACTAACGCCAGTACTAATGCGATTACCACTG
CTAGTACCAACGTCAGGACTAATGCGACTACCAATGCTAGTACTAATGCGACTACCAATG
CCAGTACCAATGCGACTACCAACTCCAGCACTAATGCTACTACCACTGCCAGCACCAACG
TCAGGACTAGTGCTACTACCACTGCCAGCATCAACGTCAGGACTAGTGCTACTACCACTG
AAAGTACCAACTCCAGCACTAATGCGACTACCACTGCCAGCATCAACGTCAGGACTAGTG
CTACTACCACTAAAAGTATCAACTCCAGCACTAATGCTACTATCACTGAAAGTACCAACT
CCAACACTAATGCTACTACCACTGAAAGTACCAACTCCAAAACTAGTGCTACTACCACTG
CTAGCACCAACTCCAACACTAGTGCTACTACCACCGAAAGTACCAACTCCAAAACTAGTG
CTACTACCACTGCTAGCACCAACTCCAACACTAGTGCTACTACCACCGAAAGTACCAACT
CCAACACTAGTGCTACTACCACTGCTAGCACCAACTCCAGCACTAATGCTACTACCACTG
AAAGTACCAACGCTAGTGCCAAGGAGGACGCCAATAAAGATGGCAATGCTGAGGATAATA
GATTCCATCCAGTCACCGACATTAACAAAGAGTCGTATAAGCGGAAAGGGAGTCAAATGG
TTTTGCTAGAGAGAAAGAAACTGAAAGCACAATTTCCCAATACTTCCGAGAATATGAATG
TCTTACAGTTTCTTGGATTTCGGTCTGACGAAATTAAACATCTTTTCCTCTATGGTATTG
ACATATACTTCTGCCCAGAGGGCGTATTCACACAATACGGATTATGCAAGGGCTGTCAAA
AGATGTTCGAGCTCTGTGTCTGTTGGGCTGGCCAGAAAGTATCGTATAGGAGGATGGCTT
GGGAAGCACTAGCTGTGGAGAGAATGCTGCGAAATGACGAGGAATACAAAGAATACTTGG
AAGACATCGAGCCATATCATGGGGACCCTGTAGGATATTTGAAATATTTTAGCGTAAAAA
GGAGAGAGATCTACTCTCAGATACAGAGAAATTATGCTTGGTACCTGGCCATTACTAGAA
GAAGAGAAACAATTAGTGTATTGGATTCGACAAGAGGCAAGCAAGGGAGCCAAGTTTTCC
GCATGTCTGGAAGGCAGATCAAAGAGTTGTATTATAAAGTATGGAGCAACTTGCGTGAAT
CGAAGACAGAGGTGCTGCAGTACTTTTTGAACTGGGACGAAAAAAAGTGCCAGGAAGAAT
GGGAGGCAAAAGACGATACGGTCTTTGTGGAAGCGCTCGAGAAAGTTGGAGTTTTTCAGC
GTTTGCGTTCCATGACGAGCGCTGGACTGCAGGGTCCGCAGTACGTCAAGCTGCAGTTTA
GCAGGCATCATCGACAGTTGAGGAGCAGATATGAATTAAGCCTAGGAATGCACTTGCGAG
ATCAGATTGCGCTGGGAGTTACCCCATCTAAAGTGCCGCATTGGACGGCATTCCTCTCGA
TGCTGATAGGGCTGTTCTACAATAAAACATTTCGGCAGAAACTGGAGTATCTTTTGGAGC
AGATTTCGGAGGTGTGGTTGTTACCACATTGGCTTGATTTGGCAAACGTTGAAGTTCTCG
CTGCAGATAACACGAAGGTACCACTGTACATGCTGATGGTAGCGGTTCACAAAGAGCTGG
ATAGCGATGATGTTCCAGACGGTAGATTTGATATAATATTACTATGTAGAGATTCGAGCA
GAGAAGTTGGAGAGTGAAGGAAATTGTTGTTACGAAAGTCAGTGATTATGTATTGTGTAG
TATAGTATATTGTAAGAAATTTTTTTTTCTAGGGAATATGCGTTTTGATGTAGTATTTTA
CTGTTTTGATTTAGTGTTTGTTGCACGCGGTAGCGAGAGACAAGTGCGAAGGAGTAGGAT
GAAAAGACAGTCTATAAAAAGTAAACATAAAATAAAGGTAGTAAGTATAGCTTTTGGCTG
AAAATCCGGGTAAGAGTCAATAGGGCTTGGAGGAGACGTAAATGAGGGCTATTTAGGGCT
ATTTAGGGCTATGTAAAAGTGTTGTAGGGCTAAAGAACAGGATTTCATTTTCATTTTTTT
TAATTTCGGTCAGAAAGCCGGGTAAGGTGTGACAGCGCGAGTAAAGGTAGATGAGAGAGA
>APG_chrV:573954-579476
ATATCTATGTCACCTTATTGCATGCTGGATGGTGTTAGACAAGGCCGTAGGGACATATAG
CATCTAGGAAGTAACTTGATACGTCGTTGGTGAATGGGTCTGTTTTCTTATTCGGCGGGG
TAATACATTTTGAGGGAAGGTTGTCTGTCTGACGCGCCATATGTAGGTACGCCAAAAAGG
GCTCCTTTACTTCGAAGCGCGAGGTCGTATACCTAATAAGGAAATGTAATTTATAACTTT
TTATTATATTGGTCTTTTCGAGAGCGGAAGAAGTTGTAGGCTAAGCGCAGGCTAAGCGTA
GGTCCATGTTTAAAGTATCCAAGAGAATATCCACGAATCCTGGTTCTCCTCGACTAAGCA
GATAGTTAAGATACTGTGCACCATGGAAATTGAAAACGAAAGTGCGTACCGACTACTTTA
TTTTTGCAGGCCGGAAATCAAGCGATGAAGGGGACGGTGGCTTATCTTAGTGAGATTTTG
TTTGCTGCTGCACCTGCATAGCGCAGATTCTGCATCTTCTCAATAGCTTAATTATTACAT
TCTTAGATGATGATAAGACGGAAACTGGACAATCTTTTGTTTATATTGATGGATTTCTTG
TCAAAAAGCATAACAATCAACATACTATTGTTAATTTCGAAACTTACAAAAATAAAATGA
AAGTTTCCGATAGGCGTAAGTTTGAAAAAGCAAACTTTGACGAGTTTGAGTCGGCTCTAA
ATAACAAAAACGACTTGGTACATTGTCCCTCAATAACTTTATTTGAATCGATCCCCACGG
AAGTGCGGTCATTCTACGAAGACGAACCAGATTTCCAGGGCGGACCAATCCCTTCAAAGT
ATCTTATTCCCAAGAAAATCAACTTGATGGTCTACACGTTGTTTCAAGTGCATACTTTGA
AATTCAATAGAAAGGATTACGATACCCTTTCTCTTTTTTACCTCAACAGAGGATACTATA
ATGAGTTGAGTTTGCGTGTCCTGGAACGTTGTCACGAAATAGCGAGTGCCAGGCCGAACG
ACAGCTCTACGATGCGTACTTTCACTGACTTTGTTTCCGGCGCACCTATTGTAAGGAGTC
TTCAGAAAAGCACCATAAGGAAATATGGGTACAATTTGGCACCCTACACGTAGATGAGCT
ATCGATTTTTTCTGCATACCAAGCAAGCTTACCTGGCGAAAAGAAAGTCGACACAGAGCG
GCTGAAGCGTGATCTATGCCCACGTAAACCCACTGAGATAAAGTACTTTTCACAGATATG
TAACGATATGATGAACAAAAAGGACCGATTGGGTGATGTTTTGCATGTGTGCTGCCCAAG
TTGAGAAGAGATACTAACAAAATGACCGCGGCTCTCAAAAATAATTGACGAGCTTACGGT
GATACGCTTACCGTTATCCAGAGCTACAGCGCAACGTATACGTCGACGATACAACAAGAA
CGGTTCATCGGAGCCTCGACTAAAGACGCTTGACGGACTCACTTCAGATTACGTGTTTTA
TTTTGTCACTGTGCTAAGGCAAATGCAAATATGTGCGCTTGGTAACATGATCCTTGGATG
GATGTGGTGGGATTTGAGGATCCAGATCAAGTAACAAATCGAGACATTTCGAGGATAGTT
TTGTATTCCCACATGTTTCTGAATACCGCGAAGGGCTGTCTGGTTGAATACGCAACTTTT
CGGCAGTACATGAGGGAACTTCCGAAGAATGCACCTCAGAAGCTGAATTTTCGGGAGATG
CGTCAGGGGATGATTGCCCTAGGACGGCACTGCGTAGGTAGCAGATTTGAAACAGATTTG
TACGAGTCGGCGACGAGTGAACTCATGGCCAATCATTCCGTTCAAACAGGGCGAAATATT
TACGGTGTGGATTCCTTTTCGTTAACTAGTGTCAGTGGGACGACCGCTGGATTCAGTGGT
TAGGCCTTGAAAGCGACTACCATTGTTCATTCTCCAGTACTCGGAATGCGGAAGACGTAG
TGGCAGGTGAGGCGGCGAGTTCAGATCATCATCAAAAAATTTCAAGAGTAACGCGAAAAA
GGCCCCGAGAGCCCAAGAGTACAAACGATATCCTCGTCGCAGGCCAGAAACTCTTTGGCA
GCTCCTTTGAATTCAGGGACTTGCATCAGTTGCGCTTATGTCATGAAATATACATGGCAG
ACACACCCTCTGTGGCAGTACAGGCCCCACCGGGCTATGGTAAGACGGAGTTATTTCATC
TCCCCTTGATAGCACTGGCGTCTAAGGGCGACGTGAAATATGTGTCGTTTCTGTTTGTAC
CGTACACAGTGTTGCTTGCTAATTGCATGATCAGGTTGGGCCGATGCGGTTGCTTGAATG
TGGCCCCTGTAAGAAACTTTATTGAAGAAGGTTGCGATGGCGTTACTGATTTATACGTGG
GGATCTACGATGATCTTGCTAGCACTAATTTCACAGACAGGATAGCTGCGTGGGAGAATA
TTGTTGAGTGCACCTTTAGGACCAACAACGTAAAATTGGGTTACCTCATTGTAGATGAGT
TTCACAACTTTGAAACGGAGGTCTACCGGCAGTCGCAATTTGGGGGCATAACTAACCTTG
ATTTTGACGCTTTTGAGAAAGCAATCTTTTTGAGCGGCACAGCCCCTGAGGCTGTAGCTG
ATGCTGCGTTGCAGCGTATTGGGCTTACGGGACTGGCCAAGAAGTCGATGGACATCAACG
AGCTCAAAAGGTCGGAAGATCTCAGCAGAGGTCTATCCAGCTATCCAACACGGATGTTTA
ATCTAATCAAGGAGAAATCCGAGGTGCCTTTAGGGCATGTTCATAAAATTTGGAAGAAAG
TGGAATCACAGCCCGAAGAAGCACTGAAGCTTCTTTTAGCCCTCTTTGAAATTGAACCAG
AGTCGAAGGCCATTGTAGTTGCAAGCACAACCAACGAAGTGGAAGAATTGGCCTGCTCTT
GGAGAAAGTATTTTAGGGTGGTATGGATACACGGGAAGCTGGGTGCTGCAGAAAAGGTGT
CTCGCACAAAGGAGTTTGTCACTGACGGTAGCATGCGAGTTCTCATCGGAACGAAATTAG
TGACTGAAGGAATTGACATTAAGCAATTGATGATGGTGATCATGCTTGATAATAGACTTA
ATATTATTGAGCTCATTCAAGGCGTAGGGAGACTAAGAGATGGGGGCCTCTGTTATCTAT
TATCTAGAAAAAACAGTTGGGCGGCAAGGAATCGTAAGGGTGAATTACCACCGATTAAGG
AAGGCTGTATAACCGAACAGGTACGCGAGTTCTATGGACTTGAATCAAAGAAAGGAAAAA
AGGGCCAGCATGTTGGATGCTGTGGCTCCAGGACAGACCTGTCTGCTGACACAGTGGAAC
TGATAGAAAGAATGGACAGATTGGCTGAAAAACAGGCGACAGCTTCCATGTCGATCGTTG
CGTTACCGTCTAGCTTCCAGGAGAGCAATAGCAGTGACAGGTGCAGAAAGTATTGCAGCA
GTGATGAGGACAGCGACACGTGCATTCATGGTAGTGCTAATGCCAGTACCAATGCGACTA
CCAACTCCAGCACTAATGCTACTACCACTGCCAGCACCAACGTCAGGACTAGTGCGATTA
CCACTGAAAGTACCAACTCCAGCACTAATGCTACTACCACTGCCAGCACCAACGTCAGGA
CTAGTGCTACTACCACTGCCAGCATCAACGTCAGGACTAGTGCGACTACCACTGAAAGTA
CCAACTCCAACACTAGTGCTACTACCACCGAAAGTACCGACTCCAACACTAGTGCTACTA
CCACCGAAAGTACCGACTCCAACACTAGTGCTACTACCACTGCTAGCACCAACTCCAGCA
CTAATGCCACTACCACTGCTAGCACCAACTCCAGCACTAATGCCACTACCACTGAAAGTA
CCAACGCTAGTGCCAAGGAGGACGCCAATAAAGATGGCAATGCTGAGGATAATAGATTCC
ATCCAGTCACCGACATTAACAAAGAGTCGTATAAGCGGAAAGGGAGTCAAATGGTTTTGC
TAGAGAGAAAGAAACTGAAAGCACAATTTCCCAATACTTCCGAGAATATGAATGTCTTAC
AGTTTCTTGGATTTCGGTCTGACGAAATTAAACATCTTTTCCTCTATGGTATTGACATAT
ACTTCTGCCCAGAGGGCGTATTCACACAATACGGATTATGCAAGGGCTGTCAAAAGATGT
TCGAGCTCTGTGTCTGTTGGGCTGGCCAGAAAGTATCGTATCGGAGGATGGCTTGGGAAG
CACTAGCTGTGGAGAGAATGCTGCGAAATGACGAGGAATACAAAGAATACTTGGAAGACA
TCGAGCCATATCATGGGGACCCTGTAGGGTATTTGAAATTTTTTAGCGTAAAAAGGAGAG
AGATCTACTCTCAGATACAGAGAAATTATGCTTGGTACCTGGCCATTACTAGAAGAAGAG
AAACAATTAGTGTATTGGATTCGACAAGAGGCAAGCAAGGGAGCCAAGTTTTCCGCATGT
CTGGAAGGCAGATCAAAGAGTTGTATTATAAAGTATGGAGCAACTTGCGTGAATCGAAGA
CAGAGGTGCTGCAGTACTTTTTGAACTGGGACGAGAAAAAGTGCCGGGAAGAATGGGAGG
CAAAAGACGATACGGTCTTTGTGGAAGCGCTCGAGAAAGTTGGAGTTTTTCAGCGTTTGC
GTTCCATGACGAGCGCTGGACTGCAGGGTCCGCAGTACGTCAAGCTGCAGTTTAGCAGGC
ATCATCGACAGTTGAGGAGCAGATATGAATTAAGTCTAGGAATGCACTTGCGAGATCAGC
TTGCGCTGGGAGTTACCCCATCTAAAGTGCCGCATTGGACGGCATTCCTGTCGATGCTGA
TAGGGCTGTTCTACAATAAAACATTTCGGCAGAAACTGGAATATCTTTTGGAGCAGATTT
CGGAGGTGTGGTTGTTACCACATTGGCTTGATTTGGCAAACGTTGAAGTTCTCGCTGCAG
ATAACACGAGGGTACCGCTGTACATGCTGATGGTAGCGGTTCACAAAGAGCTGGATAGCG
ATGATGTTCCAGACGGTAGATTTGATATAATATTACTATGTAGAGATTCGAGCAGAGAAG
TTGGAGAGTGAAGGAAATTGTTGTTACGAAAGTCAGTGATTATGTATTGTGTAGTATAGT
ATATTGTAAGAAATTTTTTTTTTCTAGGGAATATGCGTTTTGATGTAGTAGTATTTCACT
GTTTTGATTTAGTGTTTGTTGCACGGCAGTAGCGAGAGACAAGTGGGAAAGAGTAGGATA
AAAAAGACAATCTATAAAAAAGTAAACATAAAATAAAGGTAGTAAGTAGCTTTTGGTTGA
ACATCCGGGTAAGAGACAACAGGGCTTGGAGGAGACGTACATGAGGGCTATTTAGGGCTA
TTTAGGGCTATGTAGAAGTGCTGTAGGGCTAAAGAACAGGGTTTCATTTTCATTTTTTTT
TTTTAATTTCGGTCAGAAAGCCGGGTAAGGTATGACAGCGAGAGTAGAGGTAGATGTGAG
AGA
>APG_chrVI:271-5684
ATATATATGTCACTGTATTGCATGCTGGATGGTGTTAGACAAGGCCGTAGGGACATATAG
CATCTAGGAAGTAACCTTGTACGAAAATAGGCAATATTTCCTGTTTAGGCGATTGTGACG
CAGATTTTAGTCCAACGATCTAGCGTCAAGGAATTTTTTTATAGTGGGACATTGCACCAA
GGAAGTAACTTGATACGTCGTGGGTGAATGGGTCTGTTTTCTTATTCGGCGGGGTAATAC
ATTTTTGGGGGAAGTTTGTCTGTCTGACGCGCCATATGTAGGTACGCCAAAAAGGGCTCC
TCTACTTCGAAGCGCGAGGTCGTATACCTAATAAGGAAATGTAATTTATAACTTTCTATT
ATATTGGTCTTTTCGAGAGCGGAAGAAGTTGTAGGCTAAGCGCAGGCTAAGCGTAGGTCC
ATATTTAAAGTATCCAAGAGAATATCCACGAAGCGGCTGAGCAACGAACAGAATCCTGGT
TCTCCTCGACTAAGCAGATAGTTAAGATACTGTGCACCATGGAAATTGAAAACGAACGTA
CGTACCGACTACTTTATTTTTGCAGGCCGGAAATCAAGCGATGAATGAGACATCCTTCTG
CTTTCTATGTTGTGCTTGAAGGGGACAGACAGTCGCTTATCTTAGTGAGATTTCTTACTA
ACTGAATTTACTTTGCTGCTGCTAGAGATTTGCACCTGCATAGCGCAGATTCTGCTTCTT
CTCAATAGAGTAGCTTAATTATTACATTCTTAGATGATGATAAGACGGAAACTGGACAAT
CTTTTGTTTATATTGATGGATTTCTTGTCAAAAAGCATAACAATCAACATACTATTGTTA
ATTTCGAAACTTACAAAAATAAAATGAAAGTTTCCGATAGGCGTAAGTTTGAAAAAGCAA
ACTTTGACGAGTTTGAGTCGGCTCTAAATAACAAAAACGACTTGGTACATTGTCCCTCAA
TAACTTTATTTGAATCGATCCCCACGGAAGTGCGGTCATTCTACGAAGACGAAAAGTCTG
GTCTAATCAAAGTGGTAAAATTCAGAACTGGTGCAATGGATAGGAAAAGGTCTTTTGAAA
AAATAGTCATTTCCGTCATGGTCGGGAAAAATGTACAAAAGTTCCTGACGTTTGTTGAAG
ACGAACCAGATTTCCAGGGCGGACCAATCCCTTCAAAGTATCTTATTCCCAAGAAAATCA
ACTTGATGGTCTACACGTTGTTTCAAGTGCATACTTTGAAATTCAATAGAAAGGATTACG
ATACCCTTTCTCTTTTTTACCTCAACAGAGGATACTATAATGAGTTGAGTTTTCCGTGTC
CTGGAACGTTGTTACGAAATAGCGAGTGCCAGGCCGAACGACAGCTCTACGATGCGTACT
TTCACTGACTTTGTTTCTGGCACACCTATTGTAAGGAGTCTTCAGAAAAGCACCATAAGG
AAATATGGATACAATTTGGCACCCTACATGTTTTTGTTACTACACGTAGATGAGCTATCG
ATTTTTTTCTGCATACCAAGCAAGTTTACCGGGCGAAAAGAAAGTCGACACAGAGCGGCT
GAAGCGTGATCTATGCCCACGTAAACCCATTGAGATAAAGTACTTTTCACAGATATGTAA
CGATATGATGAACAAAAAAGGACCGATTGGGTGATGTTTTGCATGTGTGCTGCCCAAGTT
GAGAAGAGATACTAACAAAATGACCGCGGCTCTCAAAAATAATTGACGAGCTTACGGTGA
TACGCTTACCGTTATCCAGAGCTACAGCGCAACGTATACGTCGACGATACAACAAGAACG
GTTCATCGGAGCCTCGACTAAAGACGCTTGACGGACTCACTTCCGAGCGCTGGATTCAAT
GGTTAGGCCTTGAAAGCGACTACCATTGTTCATTCTCTAGTACTCGGAATGCGGAAGACG
TAGTGGCAGGTGAGGCGGCGAGTTCAGATCATCATCAAAAAATTTCAAGAGTAACGCGAA
AAAGGCCCCGAGAGCCCAAGAGTACAAACGATATCCTCGTCGCAGGCCGGAAACTCTTTG
GCAGCTCCTTTGAATTCAGGGACTTGCATCAGTTGCGCTTATGTCATGAAATATACATGG
CAGACACACCCTCTGTGGCAGTACAGGCCCCACCGGGCTATGGTAAGACGGAGTTATTTC
ATCTCCCTTGATAGCACTGGCGTCTAAGGGCGACATGAAATATGTGTCGTTTCTGTTTGT
ACCGTACACAGTGTTGCTTGCTAATTGCATGATCAGGTTGAGCCGATGCGGTTGCTTGAA
TGTGGCCCCTGTAAGAAACTTTATTGAAGAAGGTTGCGATGGCGTTACTGATTTATACGT
GGGGATCTACGATGATCTTGCTAGCACTAATTTCACAGACAGGATAGCTGCGTGGGAGAA
TATTGTTGAGTGCACCTTTAGGACCAACAACGTAAAATTGGGTTACCTCATTGTAGATGA
GTTTCACAACTTTGAAACGGAGGTCTACCGGCAGTCGCAATTTGGGGGCATAACTAACCT
TGATTTTGACGCTTTTGAGAAAGCAATCTTTTTTGAGCGGCACAGCACCTGAGGCTGTAG
CTGATGCTGCGTTGCAGCGTATTGGGCTTACGGACTGGCCAAGAAGTCGATGGACATCAA
CGAGCTCAAACGGTCGGAAGATCTCAGCAGAGGTCTATCCAGCTATCCAACACGGATGTT
TAATCTAATCAAGGAGAAATCCGAGGTGCCTTTAGGGCATGTTCATAAAATTTGGAAGAA
AGTGGAATCACAGCCCGAAGAAGCACTGAAGCTTCTTTTAGCCCTCTTTGAAATTGAACC
AGAGTCGAAGGCCATTGTAGTTGCAAGCACAACCAACGAAGTGGAAGAATTGGCCTGCTC
TTGGAGAAAGTATTTTAGGGTGGTATGGATACACGGGAAGCTGGGTGCTGCAGAAAAGGT
GTCTCGCACAAAGGAGTTTGTCACTGACGGTAGCATGCGAGTTCTCATCGGAACGAAATT
AGTGACTGAAGGAATTGACATTAAGCAATTGATGATGGTGATCATGCTTGATAATAGACT
TAATATTATTGAGCTCATTCAAGGCGTAGGGAGACTAAGAGATGGGGGCCTCTGTTATCT
ATTATCTAGAAAAAACAGTTGGGCGGCAAGGAATCGTAAGGGTGAATTACCACCGATTAA
GGAAGGCTGTATAACCGAACAGGTACGCGAGTTCTATGGACTTGAATCAAAGAAAGGAAA
AAAGGGCCAGCATGTTGGATGCTGTGGCTCCAGGACAGACCTGTCTGCTGACACAGTGGA
ACTGATAGAAAGAATGGACAGATTGGCTGAAAATCAGGCGACAGCTTCCATGTCGATCGT
TGCGTTACCGTCTAGCTTCCAGGAGAGCAATAGCAGTGACAGGTACAGAAAGTATTGCAG
CAGTGATGAGGACAGCAACACGTGCATTCATGGTAGTGCTAATGCCAGTACTAACGCCAG
TACTAATGCGACTACCACTGCTAGTACCAACGTCAGGACTAATGCGACTACCAATGCTAG
TACTAATGCGACTACCAATGCCAGTACCAATGCGACTACCAACTCCAGCACTAATGCTAC
TACCACTGCCAGCACCAACGTCAGGACTAGTGCTACTACCACCGAAAGTACCGACTCCAA
CACTAGTGCTACTACCACCGAAAGTACCGACTCCAACACTAGTGCTACTACCACTGCTAG
CACCAACTCCAGCACTAATGCCACTACCACTGCTAGCACCAACTCCAGCACTAATGCCAC
TACCACTGAAAGTACCAACGCTAGTGCCAAGGAGGACGCCAATAAAGATGGCAATGCTGA
GGATAATAGATTCCATCCAGTCACCGACATTAACAAAGAGCCGTATAAGCGGAAAGGGAG
TCAAATGGTTTTGCTAGAGAGAAAGAAACTGAAAGCACATTTTCCCAATACTTCCGAGAA
TATGAATGTCTTACAGTTTCTTGGATTTCGGTCTGACGAAATTAAACATCTTTTCCTCTA
TGGTATTGACGTATACTTCTGCCCAGAGGGAGTATTCACACAATACGGATTATGCAAGGG
CTGTCAAAAGATGTTCGAGCTCTGTGTCTGTTGGGCTGGCCAGAAAGTATCGTATCGGAG
GATGGCTTGGGAAGCACTAGCTGTGGAGAGAATGCTGCGAAATGACGAGGAATACAAAGA
ATACTTGGAAGACATCGAGCCATATCATGGGGACCCTGTAGGATATTTGAAATATTTTAG
CGTAAAAAGGGGAGAGATCTACTCTCAGATACAGAGAAATTATGCTTGGTACCTGGCCAT
TACTAGAAGAAGAGAAACAATTAGTGTATTGGATTCGACAAGAGGCAAGCAAGGGAGCCA
AGTTTTCCGCATGTCTGGAAGGCAGATCAAAGAGTTGTATTATAAAGTATGGAGCAACTT
GCGTGAATCGAAGACAGAGGTGCTGCAGTACTTTTTGAACTGGGACGAGAAAAAGTGCCG
GGAAGAATGGGAGGCAAAAAGACGATACGGTCTTTGTGGAAGCGCTCGAGAAAGTTGGAG
TTTTTCAGCGTTTGCGTTCCATGACGAGCGCTGGACTGCAGGGTCCGCAGTACGTCAAGC
TGCAGTTTAGCAGGCATCATCGACAGTTGAGGAGCAGATATGAATTAAGTCTAGGAATGC
ACTTGCGAGATCAGCTTGCGCTGGGAGTTACCCCATCTAAAGTGCCGCATTGGACGGCAT
TCCTGTCGATGCTGATAGGGCTGTTCTACAATAAAACATTTCGGCAGAAACTGGAATATC
TTTTGGAGCAGATTTCGGAGGTGTGGTTGTTACCACATTGGCTTGATTTGGCAAACGTTG
AAGTTCTCGCTGCAGATAACACGAGGGTACCGCTGTACATGCTGATGGTAGCGGTTCACA
AAGAGCTGGATAGCGATGATGTTCCAGACGGTAGATTTGATATAATATTACTATGTAGAG
ATTCGAGCAGAGAAGTTGGAGAGTGAAGGAAATTGTTGTTACGAAAGTCAGTGATTATGT
ATTGTGTAGTATAGTATATTGTAAGAAATTTTTTTTTCTAGGGAATATGCGTTTTGATGT
AGTAGTATTTCACTGTTTTGATTTAGTGTTTGTTGCACGGCAGTAGCGAGAGACAAGTGC
GAAAGAGTAGGATAAAAAGACAATCTATAAAAAGTAAACATAAAATAAAGGTAGTAAGTA
GCTTTTGGTTGAACATCCGGGTAAGAGACAACAGGGCTTGGAGGAGACGTACATGAGGGC
TATTTAGGGCTATTTAGGGCTATGTAGAAGTGCTGTAGGGCTAAAGAACAGGGTTTCATT
TTCATTTTTTTTTTTTAATTTCGGTCAGAAAGCCGGGTAAGGAGTGACAGCGAGAGTAAA
GATAGATGTGAAAA
>APG_chrVI:298617-304241
ATATATATGTCACTGTATTGCATGCTGGATGGTGTTAGACAAGGCCGTAGGGACATATAG
CATCTAGGAAGTAACCTTGTACGAAAATAGGCAATATTTCCTGTTTAGGCGATTGTGACG
CAGATTTTAGTCCAACGATCTAGCGTCAAGGAATTTTTTTATAGTGGGACATTGCACCAA
GGAAGTAACTTGATACGTCGTTGGTGAATGGGTCTGTTTTCTTATTCGGCGGGGTAATAC
ATTTTTGTGGGAAGTTTGTCTGTCTGACGCGCCATATGTAGGTACGCCAAAAAGGGCTCC
TCTACTTCGAAGCGCGAGGTCGTATACCTAATAAGGAAATGTAATTTATAACTTTCTATT
ATATTGGTCTTTTCGAGAGCGGAAGAAGTTGTAGGCTAAGCGCAGGCTAAGCGTAGGTCC
ATATTTAAAGTATCCAAGAGAATATCCACGAAGCGGCTGAGCAACGAACAGAATCCTGGT
TCTCCTCGACTAAGCAGATAGTTAAGATACTGTGCACCATGGAAATTGAAAACGAACGTA
CGTACCGACTACTTTATTTTTGCAGGCCGGAAATCAAGCGATGAATGAGACATCCTTCTG
CTTTCTATGTTGTGCTTGAAGGGGACAGACAGTCGCTTATCTTAGTGAGATTTCTTACTA
ACTGAATTTACTTTGCTGCTGCTAGAGATTTGCACCTGCATAGCGCAGATTCTGCATCTT
CTCAATAGCTTAATTATTACATTCTTAGATGATGATAAGACGGAAACTGGACAATCTTTT
GTTTATATTGATGGATTTCTTGTCAAAAAAGCATAACAATCAACATACTATTGTTAATTT
CGAAACTTACAAAAATAAAATGAAAGTTTCCGATAGGCGTAAGTTTGAAAAAGCAAACTT
TGACGAGTTTGAGTCGGCTCTAAATAACAAAAAACGACTTGGTACATTGTCCCTCAATAA
CTTTATTTGAATCGATCCCCACGGAAGTGCGGTCATTCTACGAAGACGAAAAGTCTGGCC
TAATCAAAGTGGTAAAATTCAGAACTGGTGCAATGGATAGGAAAAGGTCTTTTGAAAAAA
TTGTCATTTCCGTCATGGTCGGGAAAAATGTACAAAAGTTCCTGACATTTGTTGAAGACG
AACCAGATTTCCAGGGCGGACCAATCCCTTCAAAAGTATCTTATTCCCAAGAAAATCAAC
TTGATGGTCTACACGTTGTTTCAAGTGCATACTTTGAAATTCAATAGAAAGGATTACGAT
ACCCTTTCTTTTTTACCTCAACAGAGGATACTATAATGAGTTGAGTTTCCGTGTCCTGGA
ACGTTGTCACGAAATAGCGAGTGCCAGGCCGAACGACAGCTCTACGATGCGTACTTTCAC
TGACTTTGTTTCTGGCGCACCTATTGTAAGGAGTCTTCAGAAAAGCACCATAAGGAAATA
TGGGTACAATTTGGCACCCTACATGTTCTTGTTACTACACGTAGATGAGCTATCGATTTT
TTCTGCATACCAAGCAAGTTTACCTGGCGAAAAGAAAGTCGACACAGAGCGGCTGAAGCG
TGATCTATGCCCACGTAAACCCATTGAGATAAAGTACTTTTCACAGATATGTAACGATAT
GATGAACAAAAAGGACCGATTGGGTGATGTTTTGCATGTGTGCTGCCCAAGTTGAGAAGA
GATACTAACAAAATGACCGCGGCTCTCAAAAATAATTGACGAGCTTACGGTGATACGCTT
ACCGTTATCCAGAGCTACAGCGCAACGTATACGTCGACGATACAACAAGAACGGTTCATC
GGAGCCTCGACTAAAGACGCTTGACGGACTCACTTCCGAGCGCTGGATTCAATGGTTAGG
CCTTGAAAGCGACTACCATTGTTCATTCTCTAGTACTCGGAATGCGGAAGACGTAGTGGC
AGGTGAGGCGGCGAGTTCAGATCATGATCAAAAAAATTTCAAGAGTAACGCGAAAAAAGG
CCCCGAGAGCCCAAGAGTACAAACGATATCCTCGTCGCAGGCCAGAAACTCTTTGGCAGC
TCCTTTGAATTCAGGGACTTGCATCAGTTGCGCTTATGTCATGAAATATACATGGCAGAC
ACACCCTCTGTGGCAGTACAGGCCCCACCGGGCTATGGTAAGACGGAGTTATTTCATCTC
CCCTTGATAGCACTGGCGTCTAAGGGCGACGTGAAATATGTGTCGTTTCTGTTTGTACCG
TACACAGTGTTGCTTGCTAATTGCATGATCAGGTTGAGCCGATGCGGTTGCTTGAATGTG
GCCCCTGTAAGAAACTTTATTGAAGAAGGTTGCGATGGCGTTACTGATTTATACGTGGGG
ATCTACGATGATCTTGCTAGCACTAATTTCACAGACAGGATAGCTGCGTGGGAGAATATT
GTTGAGTGCACCTTTAGGACCAACAACGTAAAATTGGGTTACCTCATTGTAGATGAGTTT
CACAACTTTGAAACGGAGGTCTACCGGCAGTCGCAATTTGGGGGCATAACTAACCTTGAT
TTTGACGCTTTTGAGAAAGCAATCTTTTTGAGCGGCACAGCCCCTGAGGCTGTTGCTGAT
GCTGCGTTGCAGCGTATTGGGCTTACGGGACTGGCCAAGAAGTCGATGGACATCAACGAG
CTCAAACGGTCGGAAGATCTCAGCAGAGGTCTATCCAGCTATCCAACACGGATGTTTAAT
CTAATCAAGGAGAAATCCGAGGTGCCTTTAGGGCATGTTCATAAAATTTGGAAGAAAGTG
GAATCACAGCCCGAAGAAGCACTGAAGCTTCTTTTAGCCCTCTTTGAAAGTGAACCAGAG
TCGAAGGCCATTGTAGTTGCAAGCACAACCAACCAAGTGGAAGAATTGGCCTGCTCTTGG
AGAAAGTATTTTAGGGTGGTGGTATGGATACACGGGAAGCTGGGTGCTGCAGAAAAGGTG
TCTCGCACAAAGGAGTTTGTCACTGACGGTAGCATGCGAGTTCTCATCGGAACAAAATTA
GTGACTGAAGGAATTGACATTAAGCAATTGATGATGGTGATCATGCTTGATAATAGACTT
AATATTATTGAGCTCATTCAAGGCGTAGGGAGACTAAGAGATGGGGGCCTCTGTTATCTA
TTATCTAGAAAAAACAGTTGGGCGGCAAGGAATCGTAAGGGTGAATTACCACCAATTAAG
GAAGGCTGTATAACCGAACAGGTACGCGAGTTCTATGGACTTGAATCAAAGAAAGGAAAA
AAGGGCCAGCATGTTGGATGCTGTGGCTCCAGGACAGACCTGTCTGCTGACACAGTGGAA
CTGATAGAAAGAATGGACAGATTGGCTGAAAATCAGGCGACAGCTTCCATGTCGATCGTT
GCGTTACCGTCTAGCTTCCAGGAGAGCAATAGCAGTGACAGGTGCAGAAAGTATTGCAGC
AGTGATGAGGACAGCAACACGTGCATTCATGGTAGTGCTAATGCCAGTACTAACGCCAGT
AGTAATGCGACTACCACTGCTAGTACCAACGTCAGGACTAATGCGACTACCAATGCTAGT
ACTAATGCGACTACCAATGCCAGTACCAATGCGACTACCAACTCCAGCACTAATGCTACT
ACCACTGAAAGTACCAACTCCAGCACTAATGCTACTACCACTGCCAGCATCAACGTCAGG
ACTAGTACGACTACCTCTGAAAGTACCAACTCCAGCACTAATGCTACTACCACTGCCAGC
ACCAACGTCAGGACTAGTGCTACTACCACTGCCAGCATCAACGTCAGGACTAGTGCGACT
ACCACTGCCAGCATCAACGTCAGGACTAGTGCGACTACCACTGAAAGTACCAACTCCAAC
ACTAGTGCTACTACCACCGAAAGTACCGACTCCAACACTAGTGCTACTACCACCGAAAGT
ACCGACTCCAACACTAGTGCCACTACCACTGCTAGCACCAACTCCAGCACTAATGCCACT
ACCACTGCTAGCACCAACTCCAGCACTAATGCCACTACCACTGAAAGTACCAACGCTAGT
GCCAAGGAGGACGCCAATAAAGATGGCAATGCTGAGGATAATAGATTCCATCCAGTCACC
GACATTAACAAAGAGTCGTATAAGCGGAAAGGGAGTCAAATGGTTTTGCTAGAGAGAAAG
AAACTGAAAGCACAATTTCCCAATACTTCCGAGAATATGAATGTCTTACAGTTTCTTGGA
TTTCGGTCTGACGAAATTAAACATCTTTTCCTCTATGGTATTGACGTATACTTCTGCCCA
GAGGGAGTATTCACACAATACGGATTATGCAAGGGCTGTCAAAAGATGTTCGAGCTCTGT
GTCTGTTGGGCTGGCCAGAAAGTATCGTATCGGAGGATGGCTTGGGAAGCACTAGCTGTG
GAGAGAATGCTGCGAAATGACGAGGAATACAAAGAATACTTGGAAGACATCGAGCCATAT
CATGGGGGACCCTGTAGGGTATTTGAAATTTTTTAGCGTAAAAAGGAGAGAGATCTACTC
TCAGATACAGAGAAATTATGCTTGGTACCTGGCCATTACTAGAAGAAGAGAAACAATTAG
TGTATTGGATTCGACAAGAGGCAAGCAAGGGAGCCAAGTTTTCCGCATGTCTGGAAGGCA
GATCAAAGAGTTGTATTATAAAGTATGGAGCAACTTGCGTGAATCGAAGACAGAGGTGCT
GCAGTACTTTTTTGAACTGGGACGAGAAAAAGTGCCGGGAAGAATGGGAGGCAAAAGACG
ATACGGTCTTTGTGGAAGCGCTCGAGAAAGTTGGAGTTTTTCAGCGTTTGCGTTCCATGA
CGAGCGCTGGACTGCAGGGTCCGCAGTACGTCAAGCTGCAGTTTAGCAGGCATCATCGAC
AGTTGAGGAGCAGATATGAATTAAGTCTAGGAATGCACTTGCGAGATCAGCTTGCGCTGG
GAGTTACCCCATCTAAAGTGCCGCATTGGACGGCATTCCTGTCGATGCTGATAGGGCTGT
TCTACAATAAAACATTTCGGCAGAAACTGGAATATCTTTTGGAGCAGATTTCGGAGGTGT
GGTTGTTACCACATTGGGTTGATTTGGCAAACGTTGAAGTTCTCGCTGCAGATAACACGA
GGGTACCGCTGTACATGCTGATGGTAGCGGTTCACAAAGAGCTGGATAGCGATGATGTTC
CAGACGGTAGATTTGATATAATATTACTATGTAGAGATTCGAGCAGAGAAGTTGGAGAGT
GAAGGAAATTGTTGTTACGAAAGTCAGTGATTATGTATTGTGTAGTATAGTATATTGTAA
GAATTTTTTTTTCTAGGGAATATGTGTTTTGATGTAGTATTTCACTGTTTTGATTTAGTG
TTCGTTGCACGGCAGTAGCGAGAGACAAGTGCGAAGAAGTGGGATAAAAAGACAATCTAT
AAAAAGTAAACATAAAATAAAGGTAGTAAGTAGCTTTTGGTTGAACATCCGGGTAAGAGA
CAACAGGGCTTGGAGGAGACGTACATGAGGGCTATTTAGGGCTATTTAGGGCTATGTAGA
AGTGCTGTAGGGCTAAAGAACAGGATTTCATTTTCATTTTTTTTTTTAATTTCGGTCAGA
AAGCCGGGTAAGGAGTGACAGCGAGAGTAAAGATAGATGTGAAAA
>APG_chrVI:304328-309907
ATATATATGTCACTGTATTGCATGCTGGATGGTGTTAGACAAGGCCGTAGGGACATATAG
CATCTAGGAAGTAACCTTGTACGAAAATAGGCAATATTTCCTGTTTAGGCGATTGTGACG
CAGATTTTAGTCCAACGATCTAGCGTCAAGGAATTTTTTTATAGTGGGACATTGCACCAA
GGAAGTAACTTGATACGTCGTGGGTGAATGGGTCTGTTTTCTTATTCGGCGGGGTTAATA
ATTTTTTGGGGGAAGTTTGTCTGTCTGACGCGCCATATGTAGGTACGCCAAAAAGGGCTC
CTCTACTTCGAAGCGCGAGGTCGTATACCTAATAAGGAAATGTAATTTATAACTTTCTAT
TATATTGGTCTTTTCGAGAGCGGAAGAAGTTGTAGGCTAAGCGCAGGCTAAGCGTAGGTC
CATATTTAAAGTATCCAAGAGAATATCCACGAAGCGGCTGAGCAACGAACAGAATCCTGG
TTCTCCTCGACTAAGCAGATAGTTAAGATACTGTGCACCATGGAAATTGAAAACGAACGT
ACGTACCGACTACTTTATTTTTGCAGGCCGGAAATCAAGGATGAATGAGACATCCTTCTG
TTTTCTATGTTGGGACAGACAGTCGCTTATCTTAGTGAGATTTCTTATTAACTGAATTTT
CTTTGCTGCTGCTGGAGATTTGCACCTGCATAGCGCAGATTCTGCTTCTTCTCAATAGAG
TAGCTTAATTATTACATTCTTAGATGATGATAAGACGGAAACTGGACAATCTTTTGTTTA
TATTGATGGATTTCTTTGTCAAAAAGCATAACAATCAACATACTATTGTTAATTTCGAAA
CTTACAAAAAATAAAATGAAAGTTTCCGATAGGCGTAAGTTTGAAAAAAGCAAACTTTGA
CGAGTTTGAGTCGGCTCTAAATAACAAAAACGACTTGGTACATTGTCCCTCAATAACTTT
ATTTGAATCGATCCCCACGGAAGTGCGGTCATTCTACGAAGACGAAAAGTCTGGTCTAAT
CAAAGTGGTAAAATTCAGAACTGGTGCAATGGATAGGAAAAGGTCTTTTGAAAAATTGTC
GTTTCCGTCATGGTCGGGAAAAATGTACAAAAGTTCCTGACGTTTGTTGAAGACGAACCA
GATTTCCAGGGCGGACCAATCCCTTCAAAGTATCTTATTCCCAAGAAAATCAACTTGATG
GTCTACACGTTGTTTCAAGTGCATACTTTGAAATTCAATAGAAAGGATTACGATACCCTT
TCTTTTTTTACCTCAACAGAGGATACTATAATGAGTTGAGTTTCCGTGTCCTGGAACGTT
GTTACGAAATAGCGAGTGCCAGGCCGAACGACAGCTCTACGATGCGTACTTTCACTGACT
TTGTTTCTGGCACACCTATTGTAAGGAGTCTTCAGAAAAGCACCATAAGGAAATATGGAT
ACAATTTGGCACCCTACATGTTTTTGTTACTACACGTAGATGAGCTATCGATTTTTTCTG
CATACCAAGCAAGTTTACCTGGCGAAAAGAAAGTCGACACAGAGCGGCTGAAGCGTGATC
TATGCCCACGTAAACCCATTGAGATAAAGTACTTTTCACAGATATGTAACGATATGATGA
ACAAAAAGGACCGATTGGGTGATGTTTTGCATGTGTGCTGCCCAAGTTGAGAAGAGATAC
TAACAAAATGACCGCGGCTCTCAAAAATAATTGACGAGCTTACGGTGATACGCTTACCGT
TATCCAGAGCTACAGCGCAACGTATACGTCGACGATACAACAAGAACGGTTCATCGGAGC
CTCGACTAAAGACGCTTGACGGACTCACTTCCGAGCGCTGGATTCAATGGTTAGGCCTTG
AAAGCGACTACCATTGTTCATTCTCTAGTACTCGGAATGCGGAAGACGTAGTGGCAGGTG
AGGCGGCGAGTTCAGATCATCATCAAAAAATTTCAAGAGTAACGCGAAAAAAGGCCCCGA
GAGCCCAAGAGTACAAACGATATCCTCGTCGCAGGCCAGAAACTCTTTGGCAGCTCCTTT
GAATTCAGGGACTTGCATCAGTTGCGCTTATGTCATGAAATATACATGGCAGACACACCC
TCTGTGGCAGTACAGGCCCCACCGGGATATGGTAAGACGGAGTTATTTCATCTCCCCTGA
TAGCACTGGCGTCTAAGGGCGACGTGAAATATGTGTCGTTTCTGTTTGTACCGTACACAG
TGTTGCTTGCTAATTGCATGATCAGGTTGGGCCGATGCGGTTGCTTGAATGTGGCCCCTG
TAAGAAACTTTATTGAAGAAGGTTGCGATGGCGTTACTGATTTATACGTGGGGATCTACG
ATGATCTTGCTAGCACTAATTTCACAGACAGGATAGCTGCGTGGGAGAATATTGTTGAGT
GCACCTTTAGGACCAACAACGTAAAATTGGGTTACCTCATTGTAGATGAGTTTCACAACT
TTGAAACGGAGGTCTACCGGCAGTCGCAATTTGGGGGGCATAACTAACCTTGATTTTGAC
GCTTTTGAGAAAGCAATCTTTTTGAGCGGCACAGCACCTGAGGCTGTAGCTGATGCTGCG
TTGCAGCGTATTGGGCTTACGGGACTGGCCAAGAAGTCGATGGACATCAACGAGCTCAAA
CGGTCGGAAGATCTCAGCAGAGGTCTATCCAGCTATCCAACACGGATGTTTAATCTAATC
AAGGAGAAACCGAGGTGCCTTTAGGGCATGTTCATAAAATTTGGAAGAAAGTGGAATCAC
AGCCCGAAGAAGCACTGGAAGCTTCTTTTTTAGCCCTCTTTGAAATTGAACCAGAGTCGA
AGGCCATTGTAGTTGCAAGCACAACCAACGAAGTGGAAGAATTGGCCTGCTCTTGGAGAA
AGTATTTTAGGGTGGTATGGATACACGGGAAGCTGGGTGCTGCAGAAAAGGTGTCTCGCA
CAAAGGAGTTTGTCACTGACGGTAGCATGCGAGTTCTCATCGGAACGAAATTAGTGACTG
AAGGAATTGACATTAAGCAATTGATGATGGTGATCATGCTTGATAATAGACTTAATATTA
TTGAGCTCATTCAAGGCGTAGGGAGACTAAGAGATGGGGGCCTCTGTTATCTATTATCTA
GAAAAAACAGTTGGGCGGCAAGGAATCGTAAGGGTGAATTACCACCAATTAAGGAAGGCT
GTATAACCGAACAGGTACGCGAGTTCTATGGACTTGAATCAAAGAAAGGAAAAAAGGGCC
AGCATGTTGGATGCTGTGGCTCCAGGACAGACCTGTCTGCTGACACAGTGGAACTGATAG
AAAGAATGGACAGATTGGCTGAAAAACAGGCGACAGCTTCCATGTCGATCGTTGCGTTAC
CGTCTAGCTTCCAGGAGAGCAATAGCAGTGACAGGTACAGAAAGTATTGCAGCAGTGATG
AGGACAGCGACACGTGCATTCATGGTAGTGCTAATGCCAGTACCAATGCGACTACCAACG
TCAGGACTAGTGCTACTACCACTGCGAGCATCAACGTCAGGACTAGTGCGACTACCTCTG
AAAGTACCAACTCCAGCACTAATGCTACTACCACTGCCAGCACCAACGTCAGGACTAATG
CTACTACCACTGCCAGCACCAACGTCAGGACTAGTGCTACTACCACTGCCAGCATCAACG
TCAGGACTAGTGCGACTACCACTGAAAGTACCAACTCCAACACTAGTGCTACTACCACCG
AAAGTACCGACTCCAACACTAGTGCTACTACCACTGCTAGCACCAACTCCAGCACTAATG
CCACTACCACTGAAAGTACCAACGCTAGTGCCAATGCGACTACCAACTCCAGCACTAATG
CTACTACCACTGCCAGCACCAACGTCAGGACTAGTGCTACTACCACTGCCAGCATCAACG
TCAGGACTAATGCTACTACCACCGAAAGTACCAACTCCAGCACTAGTGCTACTACTACCG
AAAGTACCAACGCTAGTGCCAAGGAGGACGCCAATAAAGATGGCAATGCTGAGGATAATA
GATTCCATCCAGTCACCGACATTAACAAAGAGTCGTATAAGCGGAAAGGGAGTCAAATGG
TTTTGCTAGAGAGAAAGAAACTGAAAGCACAATTTCCCAATACTTCCGAGAATATGAATG
TCTTACAGTTTCTTGGATTTCGGTCTGACGAAATTAAACATCTTTTCCTCTATGGTATTG
ACATATACTTCTGCCCAGAGGGAGTGTTCACACAATGCGGATTATGCAAGGGCTGTCAAA
AGATGTTCGAGCTCTGTGTCTGTTGGGCTGGCCAGAAAGTATCGTATCGGAGGATAGCTT
GGGAAGCACTAGCTGTGGAGAGAATGCTGCGAAATGATGAGGAATACAAAGAATACTTGG
AAGACATCGAGCCATATCATGGGGACCCTGTAGGATATTTGAAATATTTTAGCGTAAAAA
GGAGAGAGATCTACTCTCAGATACAGAGAAATTATGCTTGGTACCTGGCCATTACTAGAA
GAAGAGAAACAATTAGTGTATTGGATTCGACAAGAGGCAAGCAAGGGAGCCAAGTTTTCC
GCATGTCTGGAAGGCAGATCAAAGAGTTGTATTTTAAAGTATGGAGCAACTTGCGTGAAT
CGAAGACAGAGGTGCTGCAGTACTTTTTGAACTGGGACGAAAAAAAGTGCCAGGAAGAAT
GGGAGGCAAAAGACAATACGGTTGTTGTGGAAGCGCTCGAGAAAGGTGGAGTTTTTCAGC
GTTTGCGTTCCATGACGAGCGCTGGACTGCAGGGTCCGCAGTACGTCAAGCTGCAGTTTA
GCAGGCATCATCGACAGTTGAGGAGCAGATATGAATTAAGTCTAGGAATGCACTTGCGAG
ATCAGATTGCGCTGGGAGTTACCCCATCTAAAGTGCCGCATTGGACGGCATTCCTCTCGA
TGCTGATAGGGCTGTTCTACAATAAAACATTTCGGCAGAAACTGGAGTATCTTTTGGAGC
AGATTTCGGAGGTGTGGTTGTTACCACATTGGCTTGATTTGGCAAACGTTGAAGTTCTCG
CTGCAGATAACACGAAGGTACCACTGTACATGCTGATGGTAGCGGTTCACAAAGAGCTGG
ATAGCGATGATGTTCCAGACGGTAGATTTGATATATTATTATGTAGGGATTCGAGCAGAG
AAGTTGGAGAGTGATGGAAATTGTTGTTACGAAAGTCAGTGATTATGTATTGTGTAGTAT
AGTATATTGTAAGAAAATTTTTTTTCTAGGGAAAATGCGTTTTGATGTAGTAGTATTTCA
CTGTTTTGATTTAGTGTTTGTTGCAGGGCAGTAGCGAGAGACAAGTGGGAAAGAGTAGGA
TAAAAAGACAATCTATAAAAAGTAAACATAAAATAAAGGTAGTGGAGTAGGTTTTGGTTG
AACATCCGGGTAAGAGACAACAGGGCTTGGAGGAGACGTACATGAGGGCTATTTAGGGCT
ATTTAGGGCTATGTAGAAGTGCTGTAGGGCTAAAGAACAGGGTTTCATTTTCATTTTTTT
TTAATTTCGGTTAGAAAGCCGGGTAAGGTATGACAGCGAGAGTAGAGGTAGATGTGAAAA
>APG_chrVIII:282-5804
ATATATATGTCACTGTATTGCATGCTGGATGGTGTTAGACAAGGCCGTAGGGACATATAG
CATCTAGGAAGTAACCTTGTACGAAAATAGGCAATATTTCCTGTTTAGGCGATTGTGACG
CAGATTTTAGTCCAACGATCTAGCGTCAAGGAATTTTTTTATAGTGGGACATTGCACCAA
GGAAGTAACTTGATACGTCGTGGGTGAATGGGTCTGTTTTCTTATTCGGCAGGGTAATAC
ATTTTTGGGGGAAGTTTGTCTGTCTGACGCGCCATATGTAGGTACGCCAAAAAGGGCTCC
TCTACTTCGAAGCGCGAGGTCGTATACCTAATAAGGAAATGTAATTTATAACTTTCTATT
ATATTGGTCTTTTCGAGAGCGGAAGAAGTTGTAGGCTAAGCGCAGGCTAAGCGTAGGTCC
ATATTTAAAGTATCCAAGAGAATATCCACGAAGCGGCTGAGCAACGAACAGAATCCTGGT
TCTCCTCGACTAAGCAGATAGTTAAGATACTGTGCACCATGGAAATTGAAAACGAACGTA
CGTACCGACTACTTTATTTTTGCAGGCCGGAAATCAAGGATGAATGAGACATCCTTCTGT
TTTCTATGTTGGGACAGACAGTCGCTTATCTTAGTGAGATTTCTTATTAACTGAATTTTT
CTTTGCTGCTGCTGGAGATTTGCACCTGCATAGCGCAGATTCTGCTTCTTCTCAATAGAG
TAGCTTAATTATTACATTCTTAGATGATGATAAGACGGAAACTGGACAATCTTTTGTTTA
TATTGATGGATTTCTTGTCAAAAAGCATAACAATCAACATACTATTGTTAATTTCGAAAC
TTACAAAAATAAAATGAAAGTTTCCGATAGGCGTAAGTTTGAAAAAGCAAACTTTGACGA
GTTTGAGTCGGCTCTAAATAACAAAAACGACTTGGTACATTGTCCCTCAATAACTTTATT
TGAATCGATCCCCACGGAAGTGCGGTCATTCTACGAAGACGAAAAGTCTGGCCTAATCAA
AGTGGTAAAATTCAGAACTGGTGCAATGGATAGGAAAAGGTCTTTTGAAAAAATTGTCAT
TTCCGTCATGGTCGGGAAAAATGTACAAAAGTTCCTGACGTTTGTTGAAGACGAACCAGA
TTTCCAGGGCGGACCAATCCCTTCAAAGTATCTTATTCCCAAGAAAATCAACTTGATGGT
CTACACGTTGTTTCAAGTGCATACTTTGAAATTCAATAGAAAGGATTACGATACCCTTTC
TCTTTTTTACCTCAACAGAGGATACTATAATGAGTTGAGTTTCCGTGTCCTGGAACGTTG
TCACGAAATAGCGAGTGCCAGGCCGAACGACAGCTCTCCGATGCGTACTTTCACTGACTT
TGTTTCTGGCGCACCTATTGTAAGGAGTCTTCAGAAAAGCACCATAAGGAAATATGGGTA
CAATTTGGCACCCTACATGTTTTTGTTACTACACGTAGATGAGCTATCGATTTTTTCTGC
ATACCAAGCAAGTTTACCTGGCGAAAAGAAAGTCGACACAGAGCGGCTGAAGCGTGATCT
ATGCCCACGTAAACCCACTGAGATAAAGTACTTTTCACAGATATGTAACGATATGATGAA
CAAAAAGGACCGATTGGGTGATGTTTTGCATGTGTGCTGCCCAAGTTGAGAAGAGATACT
AACAAAATGACCGCGGCTCTCAAAAATAATTGACGAGCTTACGGTGATACGCTTACCGTT
ATCCAGAGCTACAGCGCAACGTATACGTCGACGATACAACAAGAACGGTTCATCGGAGCC
TCGACTAAAGACGCTTGACGGACTCACTTCCGAGCGCTGGATTCAATGGTTAGGCCTTGA
AAGCGACTACCATTGTTCATTCTCTAGTACTCGGAATGCGGAAGACGTAGTGGCAGGTGA
GGCGGCGAGTTCAGATCATCATCAAAAAATTTCAAGAGTAACGCGAAAAAGGCCCCGAGA
GCCCAAGAGTACAAACGATATCCTCGTCGCAGGCCGGAAACTCTTTGGCAGCTCCTTTGA
ATTCAGGGACTTGCATCAGTTGCGCTTATGTCATGAAATATACATGGCAGACACACCCTC
TGTGGCAGTACAGGCCCCACCGGGCTATGGTAAGACGGAGTTATTTCATCTCCCCTTGAT
AGCACTGGCGTCTAAGGGCGACGTGAAATATGTGTCGTTTCTGTTTGTACCGTACACAGT
GTTGCTTGCTAATTGCATGATCAGGTTGAGCCGATGCGGTTGCTTGAATGTGGCCCCTGT
AAGAAACTTTATTGAAGAAGGTTGCGATGGCGTTACTGATTTATACGTGGGGATCTACGA
TGATCTTGCTAGCACTAATTTCACAGACAGGATAGCTGCGTGGGAGAATATTGTTGAGTG
CACCTTTAGGACCAACAACGTAAAATTGGGTTACCTCATTGTAGATGAGTTTCACAACTT
TGAAACGGAGGTCTACCGGCAGTCGCAATTTGGGGGGCATAACTAACCTTGATTTTGACG
CTTTTGAGAAAGCAATCTTTTTGAGCGGCACAGCCCCTGAGGCTGTAGCTGATGCTGCGT
TGCAGCGTATTGGGCTTACGGGACTGGCCAAGAAGTCGATGGACATCAACGAGCTCAAAC
GGTCGGAAGATCTCAGCAGAGGTCTATCCAGCTATCCAACACGGATGTTTAATCTAATCA
AGGAGAAATCCGAGGTGCCTTTAGGGCATGTTCATAAAATTTGGAAGAAAGTGGAATCAC
AGCCCGAAGAAGCACTGAAGCTTCTTTTAGCCCTCTTTGAAAGTGAACCAGAGTCGAAGG
CCATTGTAGTTGCAAGCACAACCAACGAAGTGGAAGAATTGGCCTGCTCTTGGAGAAAGT
ATTTTAGGGTGGTATGGATACACGGGAAGCTGGGTGCTGCAGAAAAGGTGTCTCGCACAA
AGGAGTTTGTCACTGACGGTAGCATGCGAGTTCTCATCGGAACGAAATTAGTGACTGAAG
GAATTGACATTAAGCAATTGATGATGGTGATCATGCTTGATAATAGACTTAATATTATTG
AGCTCATTCAAGGCGTAGGGAGACTAAGAGATGGGGGCCTCTGTTATCTATTATCTAGAA
AAAACAGTTGGGCGGCAAGGAATCGTAAGGGTGAATTACCACCGATTAAGGAAGGCTGTA
TAACCGAACAGGTACGCGAGTTCTATGGACTTGAATCAAAGAAAGGAAAAAAGGGCCAGC
ATGTTGGATGCTGTGGCTCCAGGACAGACCTGTCTGCTGACACAGTGGAACTGATAGAAA
GAATGGACAGATTGGCTGAAAAACAGGCGACAGCTTCCATGTCGATCGTTGCGTTACCGT
CTAGCTTCCAGGAGAGCAATAGCAGTGACAGGTGCAGAAAGTATTGCAGCAGTGATGAGG
ACAGCGACACGTGCATTCATGGTAGTGCTAATGCCAGTACCAATGCGACTACCAACTCCA
GCACTAATGCTACTACCACTGCCAGCACCAACGTCAGGACTAGTGCTACTACCACTGCCA
GCATCAACGTCAGGACTAGTGCGACTACCACTGAAAGTACCAACTCCAGCACTAATGCTA
CTACCACTGCCAGCACCAACGTCAGGACTAGTGCTACTACCACTGCCAGCATCAACGTCA
GGACTAGTGCGACTACCACTGAAAGTACCAACTCCAACACTAGTGCTACTACCACCGAAA
GTACCGACTCCAACACTAGTGCTACTACCACCGAAAGTACCGACTCCAACACTAGTGCTA
CTACCACCGAAAGTACCGACTCCAACACTAGTGCTACTACCACTGCTAGCACCAACTCCA
GCACTAATGCCACTACCACTGCTAGCACCAACTCCAGCACTAATGCCACTACCACTGAAA
GTACCAACGCTAGTGCCAAGGAGGACGCCAATAAAGATGGCAATGCTGAGGATAATAGAT
TCCATCCAGTCACCGACATTAACAAAGAGCCGTATAAGCGGAAAGGGAGTCAAATGGTTT
TGCTAGAGAGAAAGAAACTGAAAGCACAATTTCCCAATACTTCCGAGAATATGAATGTCT
TACAGTTTCTTGGATTTCGGTCTGACGAAATTAAACATCTTTTCCTCTATGGTATTGACG
TATACTTCTGCCCAGAGGGAGTATTCACACAATACGGATTATGCAAGGGCTGTCAAAAGA
TGTTCGAGCTCTGTGTCTGTTGGGCTGGCCAGAAAGTATCGTATCGGAGGATGGCTTGGG
AAGCACTAGCTGTGGAGAGAATGCTGCGAAATGACGAGGAATACAAAGAATACTTGGAAG
ACATCGAGCCATATCATGGGGGACCCTGTAGGATATTTGAAATATTTTAGCGTAAAAAGG
GGAGAGATCTACTCTCAGATACAGAGAAATTATGCTTGGTACCTGGCCATTACTAGAAGA
AGAGAAACAATTAGTGTATTGGATTCGACAAGAGGCAAGCAAGGGAGCCAAGTTTTCCGC
ATGTCTGGAAGGCAGATCAAAGAGTTGTATTATAAAGTATGGAGCAACTTGCGTGAATCG
AAGACAGAGGTACTGCAGTACTTTTTGAACTGGGACGAGAAAAAGTGCCGGGAAGAATGG
GAGGCAAAAGACGATACGGTCTTTGTGGAAGCGCTCGAGAAAGTTGGAGTTTTTCAGCGT
TTGCGTTCCATGACGAGCGCTGGACTGCAGGGTCCGCAGTACGTCAAGCTGCAGTTTAGC
AGGCATCATCGACAGTTGAGGAGCAGATATGAATTAAGTCTAGGAATGCACTTGCGAGAT
CAGCTTGCGCTGGGAGTTACCCCATCTAAAGTGCCGCATTGGACGGCATTCCTGTCGATG
CTGATAGGGCTGTTCTACAATAAAACATTTCGGCAGAAACTGGAATATCTTTTGGAGCAG
ATTTCGGAGGTGTGGTTGTTACCACATTGGCTTGATTTGGCAAACGTTGAAGTTCTCGCT
GCAGATAACACGAGGGTACCGCTGTACATGCTGATGGTAGCGGTTCACAAAGAGCTGGAT
AGCGATGATGTTCCAGACGGTAGATTTGATATAATATTACTATGTAGAGATTCGAGCAGA
GAAGTTGGAGAGTGAAGGAAATTGTTGTTACGAAAGTCAGTGATTATGTATTGTGTAGTA
TAGTATATTGTAAGAAATTTTTTTTTCTAGGGAATATGCGTTTTGATGTAGTAGTATTTC
ACTGTTTTGATTTAGTGTTTGTTGCACGGCAGTAGCGAGAGACAAGTGGGAAAGAGTAGG
ATAAAAAGACAATCTATAAAAAGTAAACATAAAATAAAGGTAGTAAGTAGCTTTTGGTTG
AACATCCGGGTAAGAGACAACAGGGCTTGGAGGAGACGTACATGAGGGCTATTTAGGGCT
ATTTAGGGCTATGTAGAAGTGCTGTAGGGCTAAAGAACAGGGTTTCATTTTCATTTTTTT
TTTTTAATTTCGGTCAGAAAGCCGGGTAAGGTATGACAGCGAGAGTAAAGGTAGATGTGA
AAA
>APG_chrVIII:548122-554305
ATATATATGTCACTGTATTGCATGCTGGATGGTGCTAGACAAGGCCGTAGGGACATATAG
CATCCAGGAAGTAACCTTGTACGAAATCTGGCATTATTTCCTGTTTAGGCACTTTTGACC
CAAACTGTAGCCCAACGATCTAGCGTCAAGGTATTTTTTTTATAGTGGGATATAGCACCA
AGGAAGTAACTTTATACGTGGTTGGTGGATGGGTGAGTTTTCCTAATAGGCGGGGTAATA
CGTCGGACAGGCGAAGGCGAAGGTTTTCCCGTCTGAGGCGCTATATATAGACAGGTACGC
CAAAAAGGTCTTCCTTACTTCGAAGCGTGAGGTCATATACCTAATAAGGAAAGGTAATTC
ATAAATCGTTATTATATTGGTCTTCTCGAGAGCGGAAGAAGGTGCAGGCTGAGCGCGTAA
TTTCTTGGAGTGACCAACAGGTCCATGTTTAAAGTATTTTAAAGTATCCAAGACAATATC
CACGAAGCGGCTTGAGCAACGAACAGAATCCTGGTTCTCCTCGATTAAGCGGACGGTTGA
GATACTGCGCACCGACTACTTTATTTTTGCAGGCCGGAAATCAAGCGATGAATGACAATC
CTCAGGGAGAAACAGACTTCGCTCCGTTTCCTATGTTGTACTTGTAGGAGTCAGCGGCTA
ATCTTGGTGGGATTTCTTACTAACTGAATTTTCTTTGTTGCTGCTAGAGATTTGCACTTG
CGTAGCGAAGGCTTTCTTTGGTGCTCGCTGCATAATTCTACATCTCCTTGATAGAGTAGC
TTTATTATTACATTCTTAGATCATGGTAAGGTGGAAACCTTGTCAAAAAGTATAACAATC
AACATACTATTGTTAATTTCGAAACTTACAAAACTAAAATGAGAGTTTCCGATAAGCGTA
AGTTTGAAAAAGCAAACTTCGAGGAGTTTGAGTTGGCTGTAACTAACAAAAACGATTTGG
TACATTGTCACTCAATAACTTTATTTGAATCGATCCGCACGGAAGTGCGATCATTCTACA
AAGATGAAAAGTCTGGTCTAATCAAAGTGGTAAAATTCAGAACTGGCGCAATGAATAGCA
AAAGATCTTTTGAAAAAAATTGTCATTGCCGTCATGGTCAAAAGAAAAATGTACAAAAGT
TTCTGACGTTCGTTGAAGACGAACCAGATTTCCAAGTGGACCAATCCTTCAAAGTATCTT
ATTCCCAAGAAAATCAACTTGATGGTCTACACGTTGTTTCAAGTGCATACTTTGAAATTC
AGTAGGACGGATTACGATATCCTTTCTCTTTTTACCTCAACAGAGGATACTATAGTGAGT
TGAGTTTTCGGCTCCTGGAACGTTGTTACGAAACTGCGAGTTCCAGGCCGAACGACAGCT
CTACGATGCGTACTTTCACCCACTTTGTTTCTGGGGCGCCTATTGTAAGGAATCTTCAGA
AAAGCACTATAAGGAAATATGGATACAATTTGGCACCTTACATGTTTTTGTTACTACACG
TAGATGAGCTCTCGATTTTTTCCTCATATCAAGCAAGTTTACCTGGCGAAAAGAAAGTCG
ACACAGAGCGGCTGAAGCGTGATCTATGCCCGCGTAAACCCACTGAGATAAAATACTTTT
CACAGATATGTAACGATATGATGAACAAAAAAAGACCGATTGGGTGATATTTTGCATATT
ATCTTGCGAGCATGTGCACTTAATTTCGGGGCGGGTCCCCGTGGTGGCGCTGGTGACGAA
GAGGATCGATCTATTGCGAATGAACAATCCGTTATTCCCTCTGTGGACGAGCATGGCTTA
AAAAGTATGTAAGTTGCGCAGTCCTAACACTCCACGAAGACTCAGAAAAACACTAGACGC
TGTGAAAGCTTTATTGGTGTCCTCTTGTGCTTGCACCGCAAAGGATTTAGATATATTTGA
TGACAACAACGGCGTTGCGATGTGGAAATGGATCAAAATTCTGTACCACGAAGTAGCACA
GGAAACCGCACTGAAGGACTCTTATAGAATAACTTTGGTACCTTCTTCTGATGGTATATC
AGTATGTGGAAAACTGTTCAATCGCGAGTATGTCCGCGGCTTTTACTTTGCATGCAAGGC
TCAGTTTGATAACCTTTGGGAAGAATTGAACGACTGCTTTTATATGCCTACAGTGGTTGA
TATTGCCGGTCTCATTTTGCGTAATCGGGACGTTTTGTTCAGAGAGCCAAAGCGAGGAAT
TGACGAGTATCTGGAAAACGATTCTTTTCTTCAAATGATACCTGTTAAATATCGTGAAAT
TGTGCTGCCAAAGTTGAGAAGAGATGCCAACAAAATGATCGCGGCTCTTAAAAACAAAGT
GGCTGTTGCAATTGACGAGCTTACGGTGCCACTTATGTGGATGATCCATTTTGCCGTAGG
ATACCCTTACCGTTATCCAGAGCTTCAGCTACTCGCTTTTGCCGGTCCTCAGCGCAACGT
ATACGTCGACGATACAACAAGACGCATCCAACTGTACACTGATTACAACAAGAACGGTTC
ATCGGAGCCTCGACTTAAGACGCTTGACGGACTCACTTCAGATTACGTGTTTTATTTTGT
CACTGTGCTAAGGCAAATGCAAATATGTGCGCTTGGTAACAGTTATGACGCCTTTAAAGA
TGATCCTTGGATGGATGTGGTGGGATTTGAGGATCCAGATCAAGTAACAAACCGAGACAC
TTCGAGGATAGTTTTGTATTCGTACTTGTTTCTGAATACCGCGAAGGGCTGTCTGGTTGA
ATACGCAACTTTTCGGCAGTACATGAGGGAACTTCCGAAGAATGCACCTCAGAAGCTGAA
TTTTCGGGAGATGCGTCAGGGGCTGATTGCTCTAGGTCGGCACTGCGTAGATAGCAGATT
TGAAACAGATTTGTACGAGTCTGCGACGAGTGAACTCATGGCCAATCATTCCGTTCAAAC
GGGGCGAAACATTTATGGTGTGGATTCGTTTTCGTTAACCAGTGTCAGTGGAACGACTGC
CACTTTATTGCAGGAACGAGCTTCTGAGCGCTGGATCCAATGGTTAGGCCTTGAAAGCGA
CTACCATTGTTCCTCCTCCAGTACTCGGAATGCGGGAGACGTAGTAGCGGATGAGGCGAG
TTTAGATCATCATCAAAAAAATTTGAGAGTACTGCGAAAAAAAAGGTCCCGAGAGCCCAA
GAGTACAAACGATATCCTCGTCGCAGGCCAGAAACTCTTTGGCAGCTCCTTTGAATTCAG
GGACTTGCATCAGTTGCGCTTATGTTATGAAATATACATGGCAGACACACCCTCTGTGGC
AGTGCAGGCCTCACCGGGCTATGGTAAGACGGAGTTATTTCATCTCCCCTTAATAGCACT
GGCGTCTAAGAGCGACGTGAAATATGTGTCGTTTCTGTTTGTACCGTACACAGTGTTGCT
TGCTAATTGCATGATCAGGTTGGGCCGAGGTGGTTGTTTGAATGTGGCCCCTGTAAGAAA
CTTTATTGAAGAAGGTTACGATGGCGTTACTGATTTATACGTGGGTATCTACGATGACCT
TGCTAGCGATAATTTCACAGACAGGATAGCTGCGTGGGATGATATTGTTGGGTGCACCTT
TAGGACCAACAATGTAAAGTTGGGTTACCTCATTGTAGATGAGTTTCACAACTTGGAGAC
GGAGGTCTACCGGCAGTCGCAATTTGGGGGCATAACTAACCTTGATTTTGACGCTTTTGA
GAAAGCAATCTTTTTGAGCGGCGCAGCACCAGAGGCTGTAGCCGATGCTGCGTTGCAGCG
CATTGGGCTTACGGGACTGACCAAGAAGTCGATGGACATCAACGAGCTCAAACGGTCGGA
AGATCTCAGCAGAGGTCTATCCAGCTATCCCACACGGATGTTTAATCTAATCAAGGAGAA
ATCCGAGGTGCCTTTAGGGCATGTTCATAAAATTCGGAAGAAAGTGGAATCACAGCCCGA
AGAAGCACTGAAGGAATTGACATTAAGCAATTGATGATGGTGATCATGCTTGATAATAGA
CTTAATATTGTTGAGCTCATTCAAGGCGTAGGGAGACTAAAAGATGGGGGCCTCTGTTAT
CTATTATCTAGAAAAAACAGTTGGGCGGCAAGGAATCGTAAGGGTGAATTACCACCAATT
AAGGAAGGCTGTATAACCGAACAGGTACGCGAGTTCTATGGACTTGAATCAAAGAAAGGA
AAAAAGGGCCAGCATGTTGGATGCTGTGGCTCCAGGACAGACCTGTCTGCTGACACAGTG
GAACTGATAGAAAGAATGGACAGATTGGCTGAAAATCAGGCGACAGCTTCCATGTCGATC
GTTGCGTTACCGTCTAGCTTCCAGGAGAGCAATAGCAGTGACAGGTACAGAGAGTATTGC
GGCCGCGATGAGGACAGCAGCGCGGGCATTTATGATGGTACTAATGCTAGAACGAATGCT
CGGACTAGCGCTACTACCACTGCCAGTACTAACGCCAGCACCAACGCCAGCACCAATGCT
ACTACCACTAATAGTGTTGACGTCAGGACTAGTGCTACTACCACTGCCAGCACCAACGCC
AGCACCAATGCTACTACCACTGCTAGTACTAACGCCAGCACCAACGCCAGCACTAACGCC
AGCACTAACGCCAGCACTAACGCCAGCACTAACGCCATCACCAATGAGGACGCCAATAAA
GATGGCAATGCTGAGGATAATAGATTCCATCCAGTCACCGACATTAACAAAGAGCCGTAT
AAGCGGAAAGGAGTCAAATGGTTTTGCTAGAGAGAAAGAAACTGAAAGCACAATTTCCCA
ATACTTCCGAGAATATGAATGTCTTACAGTTTCTTGGATTTCGGTCTGACGAAATTAAAC
ATCTTTTCCTCTATGGTATTGACATATACTTCTGCCCAGAGGGCGTATTCACACAATACG
GATTATGCAAGGGCTGTCAAAAGATGTTCGAGCTCTGTGTCTGTTGGGCTGGCCAGAAAG
TATCGTATCGGAGGATGGCTTGGGAAGCACTAGCTGTGGAGAGAATGCTGCGAAATGACG
AGGAATACAAAGAATACTTGGAAGACATCGAGCCATATCATGGGGACCCTGTAGGGTATT
TGAAATTTTTTAGCGTAAAAAGGGAGAGATCTACTCTCAGATACAGAGAAATTATGCTTG
GTACCTGGCCATTACTAGAAGAAGAGAAACAATTAGTGTATTGGATTCGACAAGAGGCAA
GCAAGGGAGCCAAGTTTTCCGCATGTCTGGAAGGCAGATCAAAGAGTTGTATTATAAAGT
ATGGAGCAACTTGCGTGAATCGAAGACAGAGGTGCTGCAGTACTTTTTGAACTGGGACGA
GAAAAAGTGCCGGGAAGAATGGGAGGCAAAAGACGATACGGTCTTTGTGGAAGCGCTCGA
GAAAGTTGGAGTTTTTCAGCGTTTGCGTTCCATGACGAGCGCTGGACTGCAGGGTCCGCA
GTACGTCAAGCTGCAGTTTAGCAGGCATCATCGAGAGTTGAGGAGCAGATATGAATTAAG
TCTAGGAATGCACTTGCGAGATCAGCTTGCGCTGGGAGTTACCCCATCTAAAGTGCCGCA
TTGGACGGCATTCCTGTCGATGCTGATAGGGCTGTTCTGCAATAAAACATTTCGGCAGAA
ACTGGAATATCTTTTGGAGCAGATTTCGGAGGTGTGGTTGTTACCACATTGGGTTGATTT
GGCAAACGTTGAAGTTCTCGCTGCAGATAACACGAGGGTACCGCTGTACATGCTGATGGT
AGCGGTTCACAAAGAGGTGGATAGCGATGATGTTCCAGACGGTAGATTTGATATATTATT
GTGTAGTATATTGTAAGAAAATTTTTTTTCTAGGGAAAATGCGTTTTGATGTAGTAGTAT
TTCATTGTTTTGATTTAGTGTTTGTTGCAGGGCAGTAGCGAGAGACAAGTGGGAAAGAGT
AGGATAAAAAGACAATCTATAAAAAGTAAACATAAAATAAAGGTAGTGGAGTAGGTTTTG
GTTGAACATCCGGGTAAGAGACAACAGGGCTTGGAGGAGACGTACATGAGGGCTATTTAG
GGCTATTTAGGGCTATGTAGAAGTGCTGTAGGGCTAAAGAACAGGGTTTCATTTTCATTT
TTTTTAATTTCGGTCAGAAAGCCGGGTAAGGTATGACAGCGAGAGTAGAGGTAGATGTAA
GAGA
>APG_chrVIII:554620-560804
ATATATATGTCACTGTATTGCATGCTGGATGGTGCTAGACAAGGCCGTAGGGACATATAG
CATCCAGGAAGTAACCTTGTACGAAATCTGGCATTATTTCCTGTTTAGGCACTTTTGACC
CAAACTGTAGCCCAACGATCTAGCGTCAAGGTATTTTTTTTATAGTGGGATATAGCACCA
AGGAAGTAACTTTATACGTGGTTGGTGGATGGGTGAGTTTTCCTAATAGGCGGGGTAATA
CGTCGGACAGGCGAAGGCGAAGGTTTTCCCGTCTGAGGCGCTATATATAGACAGGTACGC
CAAAAAGGTCTTCCCTTACTTCGAAGCGTGAGGTCATATACCCTAATAAGGAAAGGTAAT
TCATAAATCGTTATTATATTGGTCTTCTCGAGAGCGGAAGAAGGTGCAGGCTGAGCGCGT
AATTTCTTGGGTGACCAACAGGTCCATGTTTAAAGTATTTTAAAGTATCCAAGACAATAT
CCACGAAGCGGCTTGAGCAACGAACAGAATCCTGGTTCTCCTCGATTAAGCGGACGGTTG
AGATACTGCGCACCGACTACTTTATTTTTGCAGGCCGGAAATCAAGCGATGAATGACAAT
CCTCAGGGAGAAACAGACTTCGCTCCGTTTCCTATGTTGTACTTGTAGGAGTCAGCGGCT
AATCTTGGTGGGATTTCTTACTAACTGAATTTTCTTTGTTGCTGCTAGAGATTTGCACTT
GCGTAGCGAAGGCTTTCTTTGGTGCTCGCTGCATAATTCTACATCTCCTTGATAGAGTAG
CTTTATTATTACATTCTTAGATCATGGTAAGGTGGAAACCTTGTCAAAAAGTATAACAAT
CAACATACTATTGTTAATTTCGAAACTTACAAAACTAAAATGAGAGTTTCCGATAAGCGT
AAGTTTGAAAAAGCAAACTTCGAGGAGTTTGAGTTGGCTGTAACTAACAAAAACGATTTG
GTACATTGTCACTCAATAACTTTATTTGAATCGATCCGCACGGAAGTGCGATCATTCTAC
AAAGATGAAAAGTCTGGTCTAATCAAAGTGGTAAAATTCAGAACTGGCGCAATGAATAGC
AAAAGATCTTTTGAAAAAATTGTCATTGCCGTCATGGTCAAGAAAAATGTACAAAAGTTT
CTGACGTTCGTTGAAGACGAACCAGATTTCCAGAGTGGACCAATCCCTTCAAAGTATCTT
ATTCCCAAGAAAATCAACTTGATGGTCTACACGTTGTTTCAAGTGCATACTTTGAAATTC
AGTAGGACGGATTACGATATCCTTTCTCTTTTTTACCTCAACAGAGGATACTATAGTGAG
TTGAGTTTTCGGCTCCTGGAACGTTGTTACGAAACTGCGAGTTCCAGGCCGAACGACAGC
TCTACGATGCGTACTTTCACCCACTTTGTTTCTGGGGCGCCTATTGTAAGGAATCTTCAG
AAAAGCACTATAAGGAAATATGGATACAATTTGGCACCTTACATGTTTTTGTTACTACAC
GTAGATGAGCTCTCGATTTTTTCCTCATATCAAGCAAGTTTACCTGGCGAAAAGAAAGTC
GACACAGAGCGGCTGAAGCGTGATCTATGCCCGCGTAAACCCACTGAGATAAAATACTTT
TCACAGATATGTAACGATATGATGAACAAAAAAGACCGATTGGGTGATATTTTGCATATT
ATCTTGCGAGCATGTGCACTTAATTTCGGGGCGGGTCCCCGTGGTGGCGCTGGTGACGAA
GAGGATCGATCTATTGCGAATGAACAATCCGTTATTCCCTCTGTGGACGAGCATGGCTTA
AAAGTATGTAAGTTGCGCAGTCCTAACACTCCACGAAGACTCAGAAAAACACTAGACGCT
GTGAAAGCTTTATTGGTGTCCTCTTGTGCTTGCACCGCAAAGGATTTAGATATATTTGAT
GACAACAACGGCGTTGCGATGTGGAAATGGATCAAAATTCTGTACCACGAAGTAGCACAG
GAAACCGCACTGAAGGACTCTTATAGAATAACTTTGGTACCTTCTTCTGATGGTATATCA
GTATGTGGAAAACTGTTCAATCGCGAGTATGTCCGCGGCTTTTACTTTGCATGCAAGGCT
CAGTTTGATAACCTTTGGGAAGAATTGAACGACTGCTTTTATATGCCTACAGTGGTTGAT
ATTGCCGGTCTCATTTTGCGTAATCGGGACGTTTTGTTCAGAGAGCCAAAGCGAGGAATT
GACGAGTATCTGGAAAACGATTCTTTTCTTCAAATGATACCTGTTAAATATCGTGAAATT
GTGCTGCCAAAGTTGAGAAGAGATGCCAACAAAATGATCGCGGCTCTTAAAAACAAAGTG
GCTGTTGCAATTGACGAGCTTACGGTGCCACTTATGTGGATGATCCATTTTGCCGTAGGA
TACCCTTACCGTTATCCAGAGCTTCAGCTACTCGCTTTTGCCGGTCCTCAGCGCAACGTA
TACGTCGACGATACAACAAGACGCATCCAACTGTACACTGATTACAACAAGAACGGTTCA
TCGGAGCCTCGACTTAAGACGCTTGACGGACTCACTTCAGATTACGTGTTTTATTTTGTC
ACTGTGCTAAGGCAAATGCAAATATGTGCGCTTGGTAACAGTTATGACGCCTTTAAAGAT
GATCCTTGGATGGATGTGGTGGGATTTGAGGATCCAGATCAAGTAACAAACCGAGACACT
TCGAGGATAGTTTTGTATTCGTACTTGTTTCTGAATACCGCGAAGGGCTGTCTGGTTGAA
TACGCAACTTTTCGGCAGTACATGAGGGAACTTCCGAAGAATGCACCTCAGAAGCTGAAT
TTTCGGGAGATGCGTCAGGGGCTGATTGCTCTAGGTCGGCACTGCGTAGATAGCAGATTT
GAAACAGATTTGTACGAGTCTGCGACGAGTGAACTCATGGCCAATCATTCCGTTCAAACG
GGGCGAAACATTTATGGTGTGGATTCGTTTTCGTTAACCAGTGTCAGTGGAACGACTGCC
ACTTTATTGCAGGAACGAGCTTCTGAGCGCTGGATCCAATGGTTAGGCCTTGAAAGCGAC
TACCATTGTTCCTCCTCCAGTACTCGGAATGCGGGAGACGTAGTAGCGGATGAGGCGAGT
TTAGATCATCATCAAAAAATTTGAGAGTACTGCGAAAAAAAAGGTCCCGAGAGCCCAAGA
GTACAAACGATATCCTCGTCGCAGGCCAGAAACTCTTTGGCAGCTCCTTTGAATTCAGGG
ACTTGCATCAGTTGCGCTTATGTTATGAAATATACATGGCAGACACACCCTCTGTGGCAG
TGCAGGCCTCACCGGGCTATGGTAAGACGGAGTTATTTCATCTCCCTTAATAGCACTGGC
GTCTAAGAGCGACGTGAAATATGTGTCGTTTCTGTTTGTACCGTACACAGTGTTGCTTGC
TAATTGCATGATCAGGTTGGGCCGAGGTGGTTGTTTGAATGTGGCCCCTGTAAGAAACTT
TATTGAAGAAGGTTACGATGGCGTTACTGATTTATACGTGGGTATCTACGATGACCTTGC
TAGCGATAATTTCACAGACAGGATAGCTGCGTGGGATGATATTGTTGGGTGCACCTTTAG
GACCAACAATGTAAAGTTGGGTTACCTCATTGTAGATGAGTTTCACAACTTGGAGACGGA
GGTCTACCGGCAGTCGCAATTTGGGGGCATAACTAACCTTGATTTTGACGCTTTTGAGAA
AGCAATCTTTTTGAGCGGCGCAGCACCAGAGGCTGTAGCCGATGCTGCGTTGCAGCGCAT
TGGGCTTACGGGACTGACCAAGAAGTCGATGGACATCAACGAGCTCAAACGGTCGGAAGA
TCTCAGCAGAGGTCTATCCAGCTATCCCACACGGATGTTTAATCTAATCAAGGAGAAATC
CGAGGTGCCTTTAGGGCATGTTCATAAAATTCGGAAGAAAGTGGAATCACAGCCCGAAGA
AGCACTGAAGGAATTGACATTAAGCAATTGATGATGGTGATCATGCTTGATAATAGACTT
AATATTGTTGAGCTCATTCAAGGCGTAGGGAGACTAAAAGATGGGGGCCTCTGTTATCTA
TTATCTAGAAAAAACAGTTGGGCGGCAAGGAATCGTAAGGGTGAATTACCACCAATTAAG
GAAGGCTGTATAACCGAACAGGTACGCGAGTTCTATGGACTTGAATCAAAGAAAGGAAAA
AAGGGCCAGCATGTTGGATGCTGTGGCTCCAGGACAGACCTGTCTGCTGACACAGTGGAA
CTGATAGAAAGAATGGACAGATTGGCTGAAAATCAGGCGACAGCTTCCATGTCGATCGTT
GCGTTACCGTCTAGCTTCCAGGAGAGCAATAGCAGTGACAGGTACAGAGAGTATTGCGGC
CGCGATGAGGACAGCAGCGCGGGCATTTATGATGGTACTAATGCTAGAACGAATGCTCGG
ACTAGCGCTACTACCACTGCCAGTACTAACGCCAGCACCAACGCCAGCACCAATGCTACT
ACCACTAATAGTGTTGACGTCAGGACTAGTGCTACTACCACTGCCAGCACCAACGCCAGC
ACCAATGCTACTACCACTGCTAGTACTAACGCCAGCACCAACGCCAGCACTAACGCCAGC
ACTAACGCCAGCACTAACGCCAGCACTAACGCCATCACCAATGAGGACGCCAATAAAGAT
GGCAATGCTGAGGATAATAGATTCCATCCAGTCACCGACATTAACAAAGAGCCGTATAAG
CGGAAAGGGAGTCAAATGGTTTTGCTAGAGAGAAAGAAACTGAAAGCACAATTTCCCAAT
ACTTCCGAGAATATGAATGTCTTACAGTTTCTTGGATTTCGGTCTGACGAAATTAAACAT
CTTTTCCTCTATGGTATTGACATATACTTCTGCCCAGAGGGCGTATTCACACAATACGGA
TTATGCAAGGGCTGTCAAAAGATGTTCGAGCTCTGTGTCTGTTGGGCTGGCCAGAAAGTA
TCGTATCGGAGGATGGCTTGGGAAGCACTAGCTGTGGAGAGAATGCTGCGAAATGACGAG
GAATACAAAGAATACTTGGAAGACATCGAGCCATATCATGGGGACCCTGTAGGGTATTTG
AAATTTTTTAGCGTAAAAAAGGAGAGATCTACTCTCAGATACAGAGAAATTATGCTTGGT
ACCTGGCCATTACTAGAAGAAGAGAAACAATTAGTGTATTGGATTCGACAAGAGGCAAGC
AAGGGAGCCAAGTTTTCCGCATGTCTGGAAGGCAGATCAAAGAGTTGTATTATAAAGTAT
GGAGCAACTTGCGTGAATCGAAGACAGAGGTGCTGCAGTACTTTTGAACTGGGACGAGAA
AAAGTGCCGGGAAGAATGGGAGGCAAAAGACGATACGGTCTTTGTGGAAGCGCTCGAGAA
AGTTGGAGTTTTTCAGCGTTTGCGTTCCATGACGAGCGCTGGACTGCAGGGTCCGCAGTA
CGTCAAGCTGCAGTTTAGCAGGCATCATCGAGAGTTGAGGAGCAGATATGAATTAAGTCT
AGGAATGCACTTGCGAGATCAGCTTGCGCTGGGAGTTACCCCATCTAAAGTGCCGCATTG
GACGGCATTCCTGTCGATGCTGATAGGGCTGTTCTGCAATAAAACATTTCGGCAGAAACT
GGAATATCTTTTTGGAGCAGATTTCGGAGGTGTGGTTGTTACCACATTGGGTTGATTTGG
CAAACGTTGAAGTTCTCGCTGCAGATAACACGAGGGTACCGCTGTACATGCTGATGGTAG
CGGTTCACAAAGAGGTGGATAGCGATGATGTTCCAGACGGTAGATTTGATATATTATTGT
GTAGTATATTGTAAGAAAATTTTTTTTCTAGGGAAAATGCGTTTTGATGTAGTAGTATTT
CATTGTTTTGATTTAGTGTTTGTTGCAGGGCAGTAGCGAGAGACAAGTGGGAAAGAGTAG
GATAAAAAAGACAATCTATAAAAAAGTAAACATAAAATAAAAGGTAGTGGAGTAGGTTTT
GGTTGAACATCCGGGTAAGAGACAACAGGGCTTGGAGGAGACGTACATGAGGGCTATTTA
GGGCTATTTAGGGCTATGTAGAAGTGCTGTAGGGCTAAAGAACAGGGTTTCATTTTCATT
TTTTTTAATTTCGGTCAGAAAGCCGGGTAAGGTATGACAGCGAGAGTAGAGGTAGATGTA
AGAGA
>APG_chrXI:315-5886
ATATATATGTCACTGTATTGCATGCTGGATGGTGTTAGACAAGGCCGTAGGGACATATAG
CATCTAGGAAGTAACCTTGTACGAAAATAGGCAATATTTCCTGTTTAGGCGATTGTGACG
CAGATTTTAGTCCAACGATCTAGCGTCAAGGAATTTTTTTATAGTGGGACATTGCACCAA
GGAAGTAACTTGATACGTCGTTGGTGAATGGGTCTGTTTTCTTATTCGGCGGGGTAATAC
ATTTTTGTGGGAAGTTTGTCTGTCTGACGCGCCATATGTAGGTACGCCAAAAAGGGCTCC
TCTACTTCGAAGCGCGAGGTCGTATACCTAATAAGGAAATGTAATTTATAACTTTCTATT
ATATTGGTCTTTTTCGAGAGCGGAAGAAGTTGTAGGCTAAGCGCAGGCTAAGCGTAGGTC
CATATTTAAAGTATCCAAGAGAATATCCACGAAGCGGCTGAGCAACGAACAGAATCCTGG
TTCTCCTCGACTAAGCAGATAGTTAAGATACTGTGCACCATGGAAATTGAAAACGAACGT
ACGTACCGACTACTTTATTTTTGCAGGCCGGAAATCAAGCGATGAATGAGACATCCTTCT
GCTTTCTATGTTGTGCTTGAAGGGACAGACAGTCGCTTATCTTAGTGAGATTTCTTACTA
ACTGAATTTACTTTGCTGCTGCTAGAGATTTGCACCTGCATAGCGCAGATTCTGCATCTT
CTCAATAGCTTAATTATTACATTCTTAGATGATGATAAGACGGAAACTGGACAATCTTTT
GTTTATATTGATGGATTTCTTGTCAAAAAGCATAACAATCAACATACTATTGTTAATTTC
GAAACTTACAAAAAATAAAATGAAAGTTTCCGATAGGCGTAAGTTTGAAAAAGCAAACTT
TGACGAGTTTGAGTCGGCTCTAAATAACAAAAACGACTTGGTACATTGTCCCTCAATAAC
TTTATTTGAATCGATCCCCACGGAAGTGCGGTCATTCTACGAAGACGAAAAGTCTGGCCT
AATCAAAGTGGTAAAATTCAGAACTGGTGCAATGGATAGGAAAAGGTCTTTTGAAAAAAT
TGTCATTTCCGTCATGGTCGGGAAAAATGTACAAAAGTTCCTGACATTTGTTGAAGACGA
ACCAGATTTCCAGGGCGGACCAATCCCTTCAAAGTATCTTATTCCCAAGAAAATCAACTT
GATGGTCTACACGTTGTTTCAAGTGCATACTTTGAAATTCAATAGAAAGGATTACGATAC
CCTTTCTCTTTTTTACCTCAACAGAGGATACTATAATGAGTTGAGTTTCCGTGTCCTGGA
ACGTTGTCACGAAATAGCGAGTGCCAGGCCGAACGACAGCTCTACGATGCGTACTTTCAC
TGACTTTGTTTCTGGCGCACCTATTGTAAGGAGTCTTCAGAAAAGCACCATAAGGAAATA
TGGGTACAATTTGGCACCCTACATGTTCTTGTTACTACACGTAGATGAGCTATCGATTTT
TTCTGCATACCAAGCAAGTTTACCTGGCGAAAAGAAAGTCGACACAGAGCGGCTGAAGCG
TGATCTATGCCCACGTAAACCCACTGAGATAAAGTACTTTTCACAGATATGTAACGATAT
GATGAACAAAAAGGACCGATTGGGTGATGTTTTGCATGTGTGCTGCCCAAGTTGAGAAGA
GATACTAACAAAATGACCGCGGCTCTCAAAAATAATTGACGAGCTTACGGTGATACGCTT
ACCGTTATCCAGAGCTACAGCGCAACGTATACGTCGACGATACAACAAGAACGGTTCATC
GGAGCCTCGACTAAAGACGCTTGACGGACTCACTTCCGAGCGCTGGATTCAATGGTTAGG
CCTTGAAAGCGACTACCATTGTTCATTCTCTAGTACTCGGAATGCGGAAGACGTAGTGGC
AGGTGAGGCGGCGAGTTCAGATCATGATCAAAAAATTTCAAGAGTAACGCGAAAAAGGCC
CCGAGAGCCCAAGAGTACAAACGATATCCTCGTCGCAGGCCAGAAACTCTTTGGCAGCTC
CTTTGAATTCAGGGACTTGCATCAGTTGCGCTTATGTCATGAAATATACATGGCAGACAC
ACCCTCTGTGGCAGTACAGGCCCCACCGGGCTATGGTAAGACGGAGTTATTTCATCTCCC
CTTGATAGCACTGGCGTCTAAGGGCGACGTGAAATATGTGTCGTTTCTGTTTGTACCGTA
CACAGTGTTGCTTGCTAATTGCATGATCAGGTTGAGCCGATGCGGTTGCTTGAATGTGGC
CCCTGTAAGAAACTTTATTGAAGAAGGTTGCGATGGCGTTACTGATTTATACGTGGGGAT
CTACGATGATCTTGCTAGCACTAATTTCACAGACAGGATAGCTGCGTGGGAGAATATTGT
TGAGTGCACCTTTAGGACCAACAACGTAAAATTGGGTTACCTCATTGTAGATGAGTTTCA
CAACTTTGAAACGGAGGTCTACCGGCAGTCGCAATTTGGGGGGGCATAACTAACCTTGAT
TTTGACGCTTTTGAGAAAGCAATCTTTTTTGAGCGGCACAGCACCTGGAGGCTGTTGCTG
ATGCTGCGTTGCAGCGTATTGGGCTTACGGGACTGGCCAAGAAGTCGATGGACATCAACG
AGCTCAAACGGTCGGAAGATCTCAGCAGAGGTCTATCCAGCTATCCAACACGGATGTTTA
ATCTAATCAAGGAGAAATCCGAGGTGCCTTTAGGGCATGTTCATAAAATTTGGAAGAAAG
TGGAATCACAGCCCGAAGAAGCACTGAAGCTTCTTTTTAGCCCTCTTTGAAATTGAACCA
GAGTCGAAGGCCATTGTAGTTGCAAAGCACAACCAACGAAGTGGAAGAATTGGCCTGCTC
TTGGAGAAAGTATTTTAGGGTGGTATGGATACACGGGAAGCTGGGTGCTGCAGAAAAGGT
GTCTCGCACAAAGGAGTTTGTCACTGACGGTAGCATGCGAGTTCTCATCGGAACGAAATT
AGTGACTGAAGGAATTGACATTAAGCAATTGATGATGGTGATCATGCTTGATAATAGACT
TAATATTATTGAGCTCATTCAAGGCGTAGGGAGACTAAGAGATGGGGGCCTCTGTTATCT
ATTATCTAGAAAAAACAGTTGGGCGGCAAGGAATCGTAAGGGTGAATTACCACCAATTAA
GGAAGGCTGTATAACCGAACAGGTACGCGAGTTCTATGGACTTGAATCAAAGAAAGGAAA
AAAGGGCCAGCATGTTGGATGCTGTGTCTGCTGACACAGTGGAACTGATAGAAAGAATGG
ACAGATTGGCTGAAAAACAGGCGACAGCTTCCATGTCGATCGTTGCGTTACCGTCTAGCT
TCCAGGAGAGCAATAGCAGTGACAGGTGCAGAAAGTATTGCAGCAGTGATGAGGACAGCG
ACACGTGCATTCATGGTAGTGCTAATGCCAGTACTAACGCCAGTACTAATGCGATTACCA
CTGCTAGTACCAACGTCAGGACTAATGCGACTACCAATGCTAGTACTAATGCGACTACCA
ATGCCAGTACCAATGCCAGTACCAATGCGACTACCAATGCCAGTACCAATGCGACTACCA
ACTCCAGCACTAATGCTACTACCACTGCCAGCACCAACGTCAGGACTAGTGCTACTACCA
CTGCCAGCATCAACGTCAGGACTAGTGCTACTACCACTGAAAGTACCAACTCCAGCACTA
ATGCGACTACCACTGCCAGCATCAACGTCAGGACTAGTGCGACTACCACTGCCAGCATCA
ACGTCAGGACTAATGCTACTACCACTGCCAGCACCAACGTCAGGACTAGTGCGACTACCA
CTGCCAGCATTAACGTCAGGACTAATGCTACTACCACTGAAAGTACCAACTCCAGCACAA
ATGCTACTACCACTGAAAGTACCAACTCCAACACTAGTGCTACTACCACCGAAAGTACCA
ACGCTAGTGCCAAGGAGGACGCCAATAAAGATGGCAATGCTGAGGATAATAGATTCCATC
CAGTCACCGACATTAACAAAGAGTCGTATAAGCGGAAAGGGAGTCAAATGGTTTTGCTAG
AGAGAAAGAAACTGAAAGCACAATTTCCCAATACTTCCGAGAATATGAATGTCTTACAGT
TTCTTGGATTTCGGTCTGACGAAATTAAACATCTTTTCCTCTATGGTATTGACATATACT
TCTGCCCAGAGGGAGTGTTCACACAATACGGATTATGCAAGGGCTGTCAAAAGATGTTCG
AGCTCTGTGTCTGTTGGGCTGGCCAGAAAGTATCGTATCGGAGGATAGCTTGGGAAGCAC
TAGCTGTGGAGAGAATGCTGCGAAATGATGAGGAATACAAAGAATACTTGGAAGACATCG
AGCCATATCATGGGGACCCTGTAGGATATTTGAAATATTTTAGCGTAAAAAAGGAGAGAG
ATCTACTCTCAGATACAGAGAAATTATGCTTGGTACCTGGCCATTACTAGAAGAAGAGAA
ACAATTAGTGTATTGGATTCGACAAGAGGCAAGCAAAGGAGCCAAGTTTTCCGCATGTCT
GGAAGGCAGATCAAAGAGTTGTATTATAAAGTATGGAGCAACTTGCGTGAATCGAAGACA
GAGGTGCTGCAGTACTTTTTGAACTGGGACGAGAAAAAGTGCCAGGAAGAATGGGAGGCA
AAAGACGATACGGTCTTTGTGGAAGCGCTCGAGAAAGTTGGAGTTTTTCAGCGTTTGCGT
TCCATGACGAGCGCTGGACTGCAGGGTCCGCAGTACGTCAAGCTGCAGTTTAGCAGGCAT
CATCGACAGTTGAGGAGCAGATATGAATTAAGTCTAGGAATGCACTTGCGAGATCAGATT
GCGCTGGGAGTTACCCCATCTAAAGTGCCGGATTGGACGGCATTCCTCTCGATGCTGATA
GGGCTGTTCTACAATAAAACATTTCGGCAGAAACTGGAGTATCTTTTGGAGCAGATTTCG
GAGGTGTGGTTGTTACCACATTGGCTTGATTTGGCAAACGTTGAAGTTCTCGCTGCAGAT
GACACGAGGGTACCACTGTACATGCTGATGGTAGCGGTTCACAAAGAGCTGGATAGCGAT
GATGTTCCAGACGGTAGATTTGATATATTATTATGTAGGGATTCGAGCAGAGAAGTTGGA
GAGTGAAGGAAATTGTTGTTACGAAAGTCAGTGATTATGTATTGTGTAGTATAGTATATT
GTAAGAAATTTTTTTTTCTAGGGAATATGCGTTTTGATGTAGTAGTATTTCACTGTTTTG
ATTTAGTGTTTGTTGCACGGCAGTAGCGAGAGACAAGTGGGAAAGAGTAGGATAAAAGAC
AATCTATAAAAAGTAAACATAAAATAAAGGTAGTAAGTAGCTTTTGGTTGAACATCCGGG
TAAGAGACAACAGGGCTTGGAGGAGACGTACATGAGGGCTATTTAGGGCTATTTAGGGCT
ATGTAGAAGTGCTGTAGGGCTAAAGAACAGGGTTTCATTTTCATTTTTTTTTTTAATTTC
GGTCAGAAAGCTGGGTAAGGTATGACAGCGAGAGTAAAGATAGATGTGAAAA
>APG_chrXI:6102-11677
ATATATATGTCACTGTATTGCATGCTGGATGGTGTTAGACAAGGCCGTAGGGACATATAG
CATCTAGGAAGTAACCTTGTACGAAAATAGGCAATATTTCCTGTTTAGGCGATTGTGACG
CAGATTTTAGTCCAACGATCTAGCGTCAAGGAATTTTTTTATAGTGGGACATTGCACCAA
GGAAGTAACTTGATACGTCGTTGGTGAATGGGTCTGTTTTCTTATTCGGCGGGGTAATAC
ATTTTTGTGGGAAGTTTGTCTGTCTGACGCGCCATATGTAGGTACGCCAAAAAGGGCTCC
TCTACTTCGAAGCGCGAGGTCGTATACCTAATAAGGAAATGTAATTTATAACTTTCTATT
ATATTGGTCTTTTCGAGAGCGGAAGAAGTTGTAGGCTAAGCGCAGGCTAAGCGTAGGTCC
ATATTTAAAGTATCCAAGAGAATATCCACGAAGCGGCTGAGCAACGAACAGAATCCTGGT
TCTCCTCGACTAAGCAGATAGTTAAGATACTGTGCACCATGGAAATTGAAAACGAACGTA
CGTACCGACTACTTTATTTTTTGCAGGCCGGAAATCAAGCGATGAATGAGACATCCTTCT
GCTTTCTATGTTGTGCTTGAAGGGGACAGACAGTCGCTTATCTTAGTGAGATTTCTTACT
AACTGAATTTACTTTGCTGCTGCTAGAGATTTGCACCTGCATAGCGCAGATTCTGCATCT
TCTCAATAGCTTAATTATTACATTCTTAGATGATGATAAGACGAAAACTGGACAATCTTT
TGTTTATATTGATGGATTTCTTGTCAAAAAGCATAACAATCAACATACTATTGTTAATTT
CGAAACTTACAAAAATAAAATGAAAGTTTCCGATAGGCGTAAGTTTGAAAAAGCAAACTT
TGACGAGTTTGAGTCGGCTCTAAATAACAAAAAACGACTTGGTACATTGTCCCTCAATAA
CTTTATTTGAATCGATCCCCACGGAAGTGCGGTCATTCTACGAAGACGAAAAGTCTGGCC
TAATCAAAGTGGTAAAATTCAGAACTGGTGCAATGGATAGGAAAAGGTCTTTTGAAAAAA
TTGTCATTTCCGTCATGGTCGGGAAAAATGTACAAAAAGTTCCTGACATTTGTTGAAGAC
GAACCAGATTTCCAGGGCGGACCAATCCCTTCAAAGTATCTTATTCCCAAGAAAATCAAC
TTGATGGTCTACACGTTGTTTCAAGTGCATACTTTGAAATTCAATAGAAAGGATTACGAT
ACCCTTTCTCTTTTTTACCTCAACAGAGGATACTATAATGAGTTGAGTTTTCCGTGTCCT
GGAACGTTGTCACGAAATAGCGAGTGCCAGGCCGAACGACAGCTCTACGATGCGTACTTT
CACTGACTTTGTTTCTGGCGCACCTATTGTAAGGAGTCTTCAGAAAAGCACCATAAGGAA
ATATGGGTACAATTTGGCACCCTACATGTTTTTGTTACTACACGTAGATGAGCTATCGAT
TTTTTCTGCATACCAAGCAAGTTTACCTGGCGAAAAGAAAGTCGACACAGAGCGGCTGAA
GCGTGATCTATGCCCACGTAAACCCACTGAGATAAAAGTACTTTTCACAGATATGTAACG
ATATGATGAACAAAAAAGGACCGATTGGGTGATGTTTTGCATGTGTGCTGCCCAAGTTGA
GAAGAGATACTAACAAAATGACCGCGGCTCTCAAAAATAATTGACGAGCTTACGGTGATA
CGCTTACCGTTATCCAGAGCTACAGCGCAACGTATACGTCGACGATACAACAAGAACGGT
TCATCGGAGCCTCGACTAAAGACGCTTGACGGACTCACTTCCGAGCGCTGGATTCAATGG
TTAGGCCTTGAAAGCGACTACCATTGTTCATTCTCTAGTACTCGGAATGCGGAAGACGTA
GTGGCAGGTGAGGCGGCGAGTTCAGATCATGATCAAAAAAATTTCAAGAGTAACGCGAAA
AAAGGCCCCGAGAGCCCAAGAGTACAAACGATATCCTCGTCGCAGGCCAGAAACTCTTTG
GCAGCTCCTTTGAATTCAGGGACTTGCATCAGTTGCGCTTATGTCATGAAATATACATGG
CAGACACACCCTCTGTGGCAGTACAGGCCCCACCGGGCTATGGTAAGACGGAGTTATTTC
ATCTCCCCTTGATAGCACTGGCGTCTAAGGGCGACGTGAAATATGTGTCGTTTCTGTTTG
TACCGTACACAGTGTTGCTTGCTAATTGCATGATCAGGTTGAGCCGATGCGGTTGCTTGA
ATGTGGCCCCTGTAAGAAACTTTATTGAAGAAGGTTGCGATGGCGTTACTGATTTATACG
TGGGGATCTACGATGATCTTGCTAGCACTAATTTCACAGACAGGATAGCTGCGTGGGAGA
ATATTGTTGAGTGCACCTTTAGGACCAACAACGTAAAATTGGGTTACCTCATTGTAGATG
AGTTTCACAACTTTGAAACGGAGGTCTACCGGCAGTCGCAATTTGGGGGCATAACTAACC
TTGATTTTGACGCTTTTGAGAAAGCAATCTTTTTGAGCGGCACAGCACCTGAGGCTGTTG
CTGATGCTGCGTTGCAGCGTATTGGGCTTACGGGACTGGCCAAGAAGTCGATGGACATCA
ACGAGCTCAAACGGTCGGAAGATCTCAGCAGAGGTCTATCCAGCTATCCAACACGGATGT
TTAATCTAATCAAGGAGAAATCCGAGGTGCCTTTAGGGCATGTTCATAAAATTTGGAAGA
AAGTGGAATCACAGCCCGAAGAAGCACTGGAAGCTTCTTTTTAGCCCTCTTTGAAATTGA
ACCAGAGTCGAAGGCCATTGTAGTTGCAAGCACAACCAACGAAGTGGAAGAATTGGCCTG
CTCTTGGAGAAAGTATTTTAGGGTGGTATGGATACACGGGAAGCTGGGTGCTGCAGAAAA
GGTGTCTCGCACAAAGGAGTTTGTCACTGACGGTAGCATGCGAGTTCTCATCGGAACGAA
ATTAGTGACTGAAGGAATTGACATTAAGCAATTGATGATGGTGATCATGCTTGATAATAG
ACTTAATATTATTGAGCTCATTCAAGGCGTAGGGAGACTAAGAGATGGGGGCCTCTGTTA
TCTATTATCTAGAAAAAACAGTTGGGCGGCAAGGAATCGTAAGGGTGAATTACCACCAAT
TAAGGAAGGCTGTATAACCGAACAGGTACGCGAGTTCTATGGACTTGAATCAAAGAAAGG
AAAAAGGGCCAGCATGTTGGATGCTGTGTCTGCTGACACAGTGGAACTGATAGAAAGAAT
GGACAGATTGGCTGAAAAACAGGCGACAGCTTCCATGTCGATCGTTGCGTTACCGTCTAG
CTTCCAGGAGAGCAATAGCAGTGACAGGTGCAGAAAGTATTGCAGCAGTGATGAGGACAG
CGACACGTGCATTCATGGTAGTGCTAATGCCAGTACTAACGCCAGTACTAATGCGATTAC
CACTGCTAGTACCAACGTCAGGACTAATGCGACTACCAATGCTAGTACTAATGCGACTAC
CAATGCCAGTACCAATGCCAGTACCAATGCGACTACCAATGCCAGTACCAATGCGACTAC
CAACTCCAGCACTAATGCTACTACCACTGCCAGCACCAACGTCAGGACTAGTGCTACTAC
CACTGCCAGCATCAACGTCAGGACTAGTGCTACTACCACCGAAAGTACCAACTCCAGCAC
TAATGCGACTACCACTGCCAGCATCAACGTCAGGACTAGTGCGACTACCACTGCCAGCAT
CAACGTCAGGACTAATGCTACTACCACTGCCAGCACCAACGTCAGGACTAGTGCGACTAC
CACTGCCAGCATTAACGTCAGGACTAATGCTACTACCACTGAAAGTACCAACTCCAGCAC
AAATGCTACTACCACTGAAAGTACCAACTCCAACACTAGTGCTACTACCACCGAAAGTAC
CAACGCTAGTGCCAAGGAGGACGCCAATAAAGATGGCAATGCTGAGGATAATAGATTCCA
TCCAGTCACCGACATTAACAAAGAGTCGTATAAGCGGAAAGGGAGTCAAATGGTTTTGCT
AGAGAGAAAGAAACTGAAAGCACAATTTCCCAATACTTCCGAGAATATGAATGTCTTACA
GTTTCTTGGATTTCGGTCTGACGAAATTAAACATCTTTTCCTCTATGGTATTGACATATA
CTTCTGCCCAGAGGGAGTGTTCACACAATACGGATTATGCAAGGGCTGTCAAAAGATGTT
CGAGCTCTGTGTCTGTTGGGCTGGCCAGAAAGTATCGTATCGGAGGATAGCTTGGGAAGC
ACTAGCTGTGGAGAGAATGCTGCGAAATGATGAGGAATACAAAGAATACTTGGAAGACAT
CGAGCCATATCATGGGGGACCCTGTAGGATATTTGAAATATTTTAGCGTAAAAAGGAGAG
AGATCTACTCTCAGATACAGAGAAATTATGCTTGGTACCTGGCCATTACTAGAAGAAGAG
AAACAATTAGTGTATTGGATTCGACAAGAGGCAAGCAAGGGAGCCAAGTTTTCCGCATGT
CTGGAAGGCAGATCAAAGAGTTGTATTATAAAGTATGGAGCAACTTGCGTGAATCGAAGA
CAGAGGTGCTGCAGTACTTTTTGAACTGGGACGAGAAAAAGTGCCAGGAAGAATGGGAGG
CAAAAGACGATACGGTCTTTGTGGAAGCGCTCGAGAAAGTTGGAGTTTTTCAGCGTTTGC
GTTCCATGACGAGCGCTGGACTGCAGGGTCCGCAGTACGTCAAGCTGCAGTTTAGCAGGC
ATCATCGACAGTTGAGGAGCAGATATGAATTAAGTCTAGGAATGCACTTGCGAGATCAGA
TTGCGCTGGGAGTTACCCCATCTAAAGTGCCGGATTGGACGGCATTCCTCTCGATGCTGA
TAGGGCTGTTCTACAATAAAACATTTCGGCAGAAACTGGAGTATCTTTTGGAGCAGATTT
CGGAGGTGTGGTTGTTACCACATTGGCTTGATTTGGCAAACGTTGAAGTTCTCGCTGCAG
ATGACACGAGGGTACCACTGTACATGCTGATGGTAGCGGTTCACAAAGAGCTGGATAGCG
ATGATGTTCCAGACGGTAGATTTGATATATTATTATGTAGGGATTCGAGCAGAGAAGTTG
GAGAGTGAAGGAAATTGTTGTTACGAAAGTCAGTGATTATGTATTGTGTAGTATAGTATA
TTGTAAGAAATTTTTTTTTCTAGGGAATATGCGTTTTGATGTAGTAGTATTTCACTGTTT
TGATTTAGTGTTTGTTGCACGGCAGTAGCGAGAGACAAGTGGGAAAGAGTAGGATAAAAA
GACAATCTATAAAAAGTAAACATAAAATAAAGGTAGTAAGTAGCTTTTGGTTGAACATCC
GGGTAAGAGACAACAGGGCTTGGAGGAGACGTACATGAGGGCTATTTAGGGCTATTTAGG
GCTATGTAGAAGTGCTGTAGGGCTAAAGAACAGGGTTTCATTTTCATTTTTTTTTTTTAA
TTTCGGTCAGAAAGCCGGGTAAGGTATGACAGCGAGAGTAAAGATAGATGTGAAAA
>APG_chrXI:681438-686783
ATATATATGTCACTGTATTGCATGCTGGATGGTGTTAGACAAGGCCGTAGGGACATATAG
CATCTAGGAAGTAACCTTGTACGAAAATAGGCAATATTTCCTGTTTAGGCGATTGTGACG
CAGATTTTAGTCCAACGATCTAGCGTCAAGGAATTTTTTTATAGTGGGACATTGCACCAA
GGAAGTAACTTGATACGTCGTGGGTGAATGGGTCTGTTTTTCTTATTCGGCGGGGTAATA
CATTTTTGGGGAAGTTTGTCTGTCTGACGCGCCATATGTAGGTACGCCAAAAAGGGCTCC
TCTACTTCGAAGCGCGAGGTCGTATACCTAATAAGGAAATGTAATTTATAACTTTCTATT
ATATTGGTCTTTTCGAGAGCGGAAGAAGTTGTAGGCTAAGCGCAGGCTAAGCGTAGGTCC
ATATTTAAAGTATCCAAGAGAATATCCACGAAGCGGCTGAGCAACGAACAGAATCCTGGT
TCTCCTCGACTAAGCAGATAGTTAAGATACTGTGCACCATGGAAATTGAAAACGAACGTA
CGTACCGACTACTTTATTTTTGCAGGCCGGAAATCAAGCGATGAATGAGACATCCTTCTG
CTTTCTATATTGTTGGCTTGAAGGGGACAGACAGTCGCTTATCTTAGTGAGATTTCTTAC
TAACTGAATTTACTTTGCTGCTGCTAGAGATTTGCACCTGCATAGCGCAGATTCTGCATC
TTCTCAATAGCTTAATTATTACATTCTTAGATGATGATAAGACGGAAACTGGACAATCTT
TTGTTTATATTGATGGATTTCTTGTCAAAAAGCATAACAATCAACATACTATTGTTAATT
TCGAAACTTACAAAAATAAAATGAAAGTTTCCGATAGGCGTAAGTTTGAAAAAGCAAACT
TTGACGAGTTTGAGTCGGCTCTAAATAACAAAAACGACTTGGTACATTGTCCCTCAATAA
CTTTATTTGAATCGATCCCCACGGAAGTGCGGTCATTCTACGAAGACGAAAAGTCTGGTC
TAATCAAAGTGGTAAAATTCAGAACTGGTGCAATGGATAGGAAAAGGTCTTTTGAAAAAT
TGTCGTTTCCGTCATGGTCGGGAAAAATGTACAAAAGTTCCTGACGTTTGTTGAAGACGA
ACCAGATTTCCAGGGCGGACCAATCCCTTCAAAGTATCTTATTCCCAAGAAAATCAACTT
GATGGTCTACACGTTGTTTCAAGTGCATACTTTGAAATTCAATAGAAAGGATTACGATAC
CCTTTCTCTTTTTTACCTCAACAGAGGATACTATAATGAGTTGAGTTTCCGTGTCCTGGA
ACGTTGTCACGAAATAGCGAGTGCCAGGCCGAACGACAGCTCTACGATGCGTACTTTCAC
TGACTTTGTTTCTGGCGCACCTATTGTAAGGAGTCTTCAGAAAAGCACCATAAGGAGATA
TGGGTACAATTTGGCACCCCACATGTTTTTGTTACTACACGTAGATGAGCTATCGATTTT
TTCTGCATACCAAGCAAGTTTACCTGGCGAAAAGAAAGTCGACACAGAGCGGCTGAAGCG
TGATCTATGCCCACGTAAACCCATTGAGATAAAGTACTTTTCACAGATATGTAACGATAT
GATGAACAAAAGGACCGATTGGGTGATGTTTTGCATGTGTGCTGCCCAAGTTGAGAAGAG
ATACTAACAAAATGACCGCGGCTCTCAAAAATAATTGACGAGCTTACGGTGATACGCTTA
CCGTTATCCAGAGCTACAGCGCAACGTATACGTCGACGATACAACAAGAACAGTTCATCG
GAGCCTCGACTAAAGACGCTTGACGGACTCACTTCCGAGCGCTGGATTCAATGGTTAGGC
CTTGAAAGCGACTACCATTGTTCATTCTCTAGTACTCGGAATGCGGAAGACGTAGTGGCA
GGTGAGGCGGCGAGTTCAGATCATGATCAAAAAATTTCAAGAGTAACGCGAAAAAAGGCC
CCGAGAGCCCAAGAGTACAAACGATATCCCTCGTCGCAGGCCAGAAACTCTTTGGCAGCT
CCTTTGAATTCAGGGACTTGCATCAGTTGCGCTTATGTCATGAAATATACATGGCAGACA
CACCCTCTGTGGCAGTACAGGCCCCACCGGGCTATGGTAAGACGGAGTTATTTCATCTCC
CCTTGATAGCACTGGCGTCTAAGGGCGACGTGAAATATGTGTCGTTTCTGTTTGTACCGT
ACACAGTGTTGCTTGCTAATTGCATGATCAGGTTGGGCCGATGCGGTTGCTTGAATGTGG
CCCCTGTAAGAAACTTTATTGAAGAAGGTTGCGATGGCGTTACTGATTTATACGTGGGGA
TCTACGATGATCTTGCTAGCACTAATTTCACGGACAGGATAGCTGCGTGGGAGAATATTG
TTGAGTGCACCTTTAGGACCAACAACGTAAAATTGGGTTACCTCATTGTAGATGAGTTTC
ACAACTTTGAAACGGAGGTCTACCGGCAGTCGCAATTTGGGGCATAACTAACCTTGATTT
TGACGCTTTTGAGAAAGCAATCTTTTTGAGCGGCACAGCACCTGAGGCTGTAGCTGATGC
TGCGTTGCAGCGTATTGGGCTTACGGGACTGGCCAAGAAGTCGATGGACATCAACGAGCT
CAAACGGTCGGAAGATCTCAGCAGAGGTCTATCCAGCTATCCAACACGGATGTTTAATCT
AATCAAGGAGAAATCCGAGGTGCCTTTAGGGCATGTTCATAAAATTTGGAAGAAAGTGGA
ATCACAGCCCGAAGAAGCACTGAAGCTTCTTTTAGCCCTCTTTGAAATTGAACCAGAGTC
GAAGGCCATTGTAGTTGCAAGCACAACCAACGAAGTGGAAGAATTGGCCTGCTCTTGGAG
AAAGTATTTTAGGGTGGTATGGATACACGGGAAGCTGGGTGCTGCAGAAAAGGTGTCTCG
CACAAAGGAGTTTGTCACTGACGGTAGCATGCGAGTTCTCATCGGAACGAAATTAGTGAC
TGAAGGAATTGACATTAAGCAATTGATGATGGTTATCATGCTTGATAATAGACTTAATAT
TATTGAGCTCATTCAAGGCGTAGGGAGACTAAGAGATGGGGGCCTCTGTTATCTATTATC
TAGAAAAAAACAGTTGGGCGGCAAGGAATCGTAAGGGTGAATTACCACCAATTAAGGAAG
GCTGTATAACCGAACAGGTACGCGAGTTCTATGGACTTGAATCAAAGAAAGGAAAAAGGG
CCAGCATGTTGGATGCTGTGGCACCAGGACAGACCTGTTGCTGACACAGTGGAACTGATA
GAAAAGAATGGACAGATTGGCTGAAAAACAGGCGACAGCTTCCATGTCGATCGTTGCGTT
ACCGTCTAGCTTCCAGGAGAGCAATAGCAGTGACAGGTGCAGAAAAGTATTGCAGCAGTG
ATGAGGACAGCGACACGTGCATTCATGGTAGTGCTAATGCCAGTACCAATGCGACTACCA
ACTCCAGCACTAATGCTACTACCACTGCCAGCACCAACGTCAGGACTAGTGCTACTACCA
CTGCCAGCATCAACGTCAGGACTAGTGCGACTACCACTGAAAGTACCAACTCCAACACTA
GTGCTACTACCACCGAAAGTACCGACTCCAACACTAGTGCTACTACCACCGAAAGTACCG
ACTCCAACACTAATGCCACTACCACTGCTAGCACCAACTCCAGCACTAATGCCACTACCA
CTGAAAGTACCAACGCTAGTGCCAAGGAGGACGCCAATAAAGATGGCAATGCTGAGGATA
ATAGATTCCATCCAGTCACCGACATTAACAAAGAGTCGTATAAGCGGAAAGGGAGTCAAA
TGGTTTTGCTAGAGAGAAAGAAACTGAAAGCACAATTTCCCAATACTTCCGAGAATATGA
ATGTCTTACAGTTTCTTGGATTTCGGTCTGACGAAATTAAACATCTTTTCCTCTATGGTA
TTGACGTATACTTCTGCCCAGAGGGAGTATTCACACAATACGGATTATGCAAGGGCTGTC
AAAAGATGTTCGAGCTCTGTGTCTGTTGGGCTGGCCAGAAAGTATCGTATCGGAGGATAA
CTTGGAAGCACTAGCTGTGGAGAGAATGCTGCGAAATGATGAGGAATACAAAGAATACTT
GGAAGACATCGAGCCATATCATGGGGACCCTGTAGGATATTTGAAATATTTTAGCGTAAA
AAGGAGAGAGATCTACTCTCAGATACAGAGAAATTATGCTTGGTACCTGGCCATTACTAG
AAGAAGAGAAACAATTAGTGTATTGGATTCGACAAGAGGCAAGCAAGGGAGCCAAGTTTT
CCGCATGTCTGGAAGGCAGATCAAAGAGTTTGTATTATAAAGTATGGAGCAACTTGCGTG
AATCGAAGACAGAGGTGCTGCAGTACTTTTTTGAACCGGGACGAGAAAAAGTGCCGGGAA
GAATGGGAGGCAAAAGACGATACGGTCTTTGTGGAAGCGCTCGAGAAAGTTGGAGTTTTT
CAGCGTTTGCGTTCCATGACGAGCGCTGGACTGCAGGGTCCGCAGTACGTCAAGCTGCAG
TTTAGCAGGCATCATCGACAGTTGAGGAGCAGATATGAATTAAGTCTAGGAATGCACTTG
CGAGATCAGCTTGCGCTGGGAGTTACCCCATCTAAAGTGCCGCATTGGACGGCATTCCTG
TCGATGCTGATAGGGCTGTTCTACAATAAAACATTTCGGCAGAAACTGGAATATCTTTTG
GAGCAGATTTCGGAGGTGTGGTTGTTACCACATTGGCTTGATTTGGCAAACGTTGAAGTT
CTCGCTGCAGATAACACGAGGGTACCGCTGTACATGCTGATGGTAGCGGTTCACAAAGAG
CTGGATAGCGATGATGTTCCAGACGGTAGATTTGATATAATATTACTATGTAGAGATTCG
AGCAGAGAAGTTGGAGAGTGAAGGAAATTGTTGTTACGAAAGTCAGTGATTATGTATTGT
GTAGTATAGTATATTGTAAGAAATTTTTTTTTTCTAGGAATATGCGTTTTGATGTAGTAG
TATTTCACTGTTTTGATTTAGTGTTTGTTGCACGGCAGTAAGAGAGACAAGTGGGAAAGA
GTAGGATAAAAAAGACAATCTATAAAAAAGTAAACATAAAAATAAAGGTAGTAAGTAGCT
TTTGTTGAACATCCGGGTAAGAGACAACAGGGCTTGGAGGAGACGTACATGAGGGCTATT
TAGGGCTATTTAGGGCTATGTAGAAGTGCTGTAGGGCTAAAGAACAGGATTTCATTTTCC
ATTTTTTTTAATTTCGGTCAGAAAGCCGGGTAAGGAGGACAGCGAGAGTAAAGATAGATG
TGAAAA
>APG_chrXI:686902-692235
ATACATATGTCACTGTATTGCATGCTGGATGGTGTTAGACAAGGCCGTAGGGACATATAG
CATCTAGGAAGTAACCTTGTACGAAAATAGGCAATATTTCCTGTTTAGGCGATTGTGACG
CAGATTTTAGTCCAACGATCTAGCGTCAAGGAATTTTTTATAGTGGGACATTGCACCAAG
GAAGTAACTTGATACGTCGTTGGTGAATGGGTCTGTTTTCTTATTCGGCGGGGTAATACA
TTTTGTGGGAAGTTTGTCTGTCTGACGCGCCATATGTAGGTACGCCAAAAAGGCTCCCTC
TACTTCGAAGCGCGAGGTCGTATACCTAATAAGGAAATGTAATTTATAACTTTCTATTAT
ATTGGTCTTTTCGAGAGCGGAAGAAGTTGTAGGCTAAGCGCAGGCTAAGCGTAGGTCCAT
ATTTAAAGTATCCAAGAGAATATCCACGAAGCGGCTGAGCAACGAACAGAATCCTGGTTC
TCCTCGACTAAGCAGATAGTTAAGATACTGTGCACCATGGAAATTGAAAACGAACGTACG
TACCGACTACTTTTATTTTTGCAGGCCGGAAATCAAGCGATGAATGAGACATCCTTCTGC
TTTCTATGTTGTGCTTGAAGGGGACAGACAGTCGCTTATCTTAGTGAGATTTCTTACTAA
CTGAATTTACTTTGCTGCTGCTAGAGATTTGCACCTGCATAGCGCAGATTCTGCATCTTC
TCAATAGCTTAATTATTACATTCTTAGATGATGATAAGACGGAAACTGGACAATCTTTTG
TTTATATTGATGGATTTCTTGTCAAAAAAGCATAACAATCAACATACTATTGTTAATTTC
GAAACTTACAAAAAAAATAAAATGAAAGTTTCCGATAGGCGTAAGTTTGAAAAAAGCAAA
CTTTGACGAGTTTGAGTCGGCTCTAAATAACAAAAAATAACGACTTGGTACATTGTCCTC
AATAACTTTATTTGAATCGATCCCCACGGAAGTGCGGTCATTCTACGAAGACGAAAAGTC
TGGCCTAATCAAAGTGGTAAAATTCAGAACTGGCAATGGATAGAAAAGGTCTTTTGAAAA
AAATTGTCATTTCCGTCATGGTCGGGAAAAAAATGTACAAAAAGTTCCTGACATTTGTTG
AAGACGAACCAGATTTCCAGGGCGGACCAATCCCTTCAAAGTATCTTATTCCCAAGAAAA
TCAACTTGATGGTCTACACGTTGTTTCAAGTGCATACTTTGAAATTCAATAGAAAGGATT
ACGATACCTTTCTCTTTTTTACCTCAACAGAGGATACTATAATGAGTTGAGTTTCCGTGT
CCTGAACGTTGTCACGAAATAGCGAGTGCCAGGCCGAACGACAGCTCTACGATGCGTACT
TTTCACTCGACTTTGTTTCTGGCGCACCTATTGTAAGGAGTCTTCAGAAAAGCACCATAA
GGAAATATGGGTACAATTTGGCACCCTACATGTTCTTGTTACTACACGTAGATGAGCTAT
CGATTTTTTTCTGCATACCAAGCAAGTTTACCTGGCGAAAAGAAAGTCGACACAGAGCGG
CTGGAAGCGTGATCTATGCCCACGTAAACCCATTGAGATAAAGTACTTTTCACAGATATG
TAACGATATGATGAACAAAAAGGACCGATTGCGGATGTTTTGCATGTGTGCTGCCCAAGT
TGAGAAGAGATACTAACAAAATGACCGCGGCTCTCAAAAAATAATTGACGAGCTTACGGT
GATACGCCGTTACCGTTATCCAGAGCTACAGCGCAACGTATACGTCGACGATACAACAAG
AACAGTTCATCGGAGCCTCGACTAAAGACGCTTGACGGACTACTACCGAGCGCTGGATTC
AATGGTTAGGCCTTGAAAGCGACTACCATTGTTCATTCTCTAGTACTCGGAATGCGGAAG
ACGTAGTGGCAGGTGAGGCGGCGAGTTCAGATCATGATCAAAAAATTTCAAGAGTAACGC
GAAAAAGGCCCTGAGAGCCAAAGTACAAACGATATCCTCGTCGCAGGCCAGAAACTCTTT
GGCAGCTCCTTTGAATTCAGGGACTTGCATCAGTTGCGCTTATGTCGTGAAAATATACAT
GGCAGACACACCCTCTGTGGCAGTACAGGCCCCACCGGGCTATGGTAAGACGGGAGTTAT
TTCATCTCCCCTTGATAGCACTGGCGTCTAAGGGCGACGTGAAATATGTGTCGTTTCTGT
TTGTACCGTACACAGTGTTGCTTGACAATTGCATGATCAGGTTAAACCGATGCTGTTGCT
TGAATGTGGCCCCTGTAAGAAACTTTATTGAAGAAGGTTGCGATGGCGTTACTGGTTTAC
ACGTGGGGATCTACGATGATCTTGCTAGCACTAATTTCACAGACAGGATAGCTGCGGAGA
ATATTGTTGAGTGCACCTTTAGGACCAACAACGTAAAATTGGGTTACCTCATTGTAGATG
AGTTTCACAACTTTGAAACGGAGGTCTACCTAAGGCAGTCGCAATTTGGGGGGGCATAAC
TAACCTTGATTTTGACGCTTTGAGAAAGCAATCTTTTTGAGCGGCACAGCACCTGAGGCT
GTAGCTGATGCTGCGTTGCAGCGTATTGGGCTTACGGACTGGCCAAGAAGTCGATGGACA
TCAACGAGCTCAAACGGTCGGAAGATCTCAGCAGAGGGTCATCCAGCTATCCAACACGGA
TGTTTAATCTAATCAAGGAGAAACTGAGGTGCCTTTAGGGCATGTTCATAAAATTTGGAA
GAAAGTGGAATCACAGCCAGAAGAAGCACTGAAGCTTCTTTTTAGCCCTCTTTGAAATTG
AACCAGAGTCGAAGGCCATTGTAGTTGCAAGCACAACCAACGAAGTGGAAGAATTGGCCT
GCTCTTGGAGAAAGTATTTTAGGGTGGTATGGATACACGGGAAGCTGGGTGCTGCAGAAA
AGGTGTCTCGCACAAAGGAGTTTGTCACTGACGGTAGCATGCGAGTTCTCATCGGAACGA
AATTAGTGACTGAAGGAATTGACATTAAGCAATTGATGATGGTTATCATGCTTGATAATA
GACTTAATATTATTGAGCTCATTCAAGGCGTAGGGAGACTAAGAGATGGGGGCCTCTGTT
ATCTATTATCTAGAAAAAACAGTTGGGCGGCAAGGGAATCGTAAGGGTGAATTACCACCA
ATTAAGGAAGGCTGTAACCGAACAGGTACGCGAGTTCTATGGACTTGAATCAAAGAAAGG
AAAAAGGGCCAGCATGTTGGATGCTGTGGCTCCAGGACAGACCTGTCTGCTGACACAGTG
GAACTGATAGAAAGAATGACAGATTGGCTGAAAAACAGGCGACAGCTTCCATGTCGATCG
TTGCGTTACCGTCTAGCTTCCAGGAGAGCAATAGCAGTGACAGGTGCAGAAAGTATTGCA
GCAGTGATGAGGACATGACACGTGCATTCATGGTAGTGCTAATGCCAGTACCATTGCGAC
TACCAACTCCAGCACTAATGCTACTACCACTGCCAGCACCAACGTCAGGACTAGTGCTAC
TACCACTGCCAGCATCAACGTCAGGACTAGTGCGACTACCACTGAAAGTACCAACTCCAA
CACTAGTGCTACTACCACCGAAGTACCGACTCCAACACTAGTGCTACTACCAACCGAAAG
TACCGACTCCAACACTAATGCCACTACCACTGCTAGCACCAACTCCAGCACTAATGCCAC
TACCACTGAAAGTACCAACGCTAAAAGCAAGGAGACGCCAATAAAGATGGCAATGCTGAG
GATAATAGATTCCATCCAGTCACCGACATTAACAAAGAGTCGTATAAGCGGAAAGGGAGT
CAAATGGTTTTGCTAGAGAAAGAAACTGAAAGCACAATTTCCCAATACTTCCGAGAATAT
GAATGTCTTACAGTTTCTGGATTTCGGTCTGACGAAATTAAACATCTTTTTCCTCTATGG
TATTGCGTATACTTCTGCCCAGAGGGAGTATTCACACAATACGGATTATGCAAGGGCTGT
CAAAAGATGTTCGAGCTCTGTGTCTGTTGGGCTGGCCAAGAAGTATCGTATCGGAGGATA
GCTTGGGAAGCACTAGCTGTGGAGAGAATGCTGCGAAATGATGAGGAATAAAGAATACTT
GGAAGACATCGAGCCATATCATGGGGGACCCTGTAGGATATTTGAAATATTTTTAGCGTA
AAAAGGAGAGATCTACTCAGATACAGAGAAATTGTGTTGGTACCTGGCCATTACTAGAAG
AAGAGAAACAATTAGTGTATTGATTCGACAAGAGGCAAGCAAGGGAGCCAAGTTTTCCGC
ATGTCTGGAAGGCAGATCAAAGAGTTGTATTATAAAGTATGGAGCAACTTGCGTGAATCG
AAGACAGAGGTGCTGCAGTACTTTTTTGAACTGGGACGAGAAAAAGTGCCGGGAAGAATG
GGAGGCAAAAGACGATACGGTCTTTGTGGAAGCGCTCGAGAAAGTTGGAGTTTTTCAGCG
TTTGCGTTCCATGACGAGCGCTGGACTGCAGGGGTCCGCAGTACGTCAAGCTGCAGTTTA
GCAGGCATCATCGACAGTTGAGGAGCAGATATGAATTAAGTTCAGGAATGCACTTGCGAG
ATCAGCTTGCTGGGAGTTACCCCATCTAAAGTGCCGCATTGACGGCATCCTGTCGATGCT
GATAGGGCTGTTCTACAATAAAACATTTTCGGCAGAAACTGGAATATCTTTAGAGCAGAT
TTCGGAGGTGTGGTTGTTACCACATTGGCTTGATTTGGCAAACGTTGAAGTTCTCGCTGC
AGATAACACGAGGGCACCGCTGTACATGCTGATGGTGCGGTTCAGCAAAGAGCTGGATAG
CGATGATGTTCCAGACGGTAGATTTGATATAATATTACTATGTAGAGATTCGAGCAGAGA
AGTTGGAGAGTGAAGGAAATGTTGTTACGAAAGTCAGTGATTATGTATTGTGTAGTATAG
TATATTGTAAGAAATTTTTTTTTTCTAGGAATATGCGTTTGATGTAGTAGTATTTCACTG
TTTTGATTTAGTGTTTGTTGCACGGCAGTAGAGGAGAGACAAGTAAAAGAGTAGGATAAA
AAGACAATCTATAAAAAGTAAACATAAAATAAAGGTAGTAAGTAGCTTTTGGTTGAACAT
CCGGGTAAGAGACAACAGGGCTTGGAGGAGACGTACATGAGGGCTATTTAGGGCTATTTA
GGGCTATGTAGAAGTGCTGTAGGGCTAAAGAACAGGATTTCATTTTCATTTTTTTTAATT
TCGGTCAGAAAGCCGGGTAAGGAGTGACAGCGAGAGTAAAGATAGATGTGAAAA
>APG_chrXIV:782533-789657
ATATATATGTCACTGTATTGCATGCTGGATGGTGTTAGACAAGGCCGTAGGGACATATAG
CATCTAGGAAGTAACCTTGTACGAAAATAGGCAATATTTCCTGTTTAGGCGATTGTGACG
CAGATTTTAGTCCAACGATCTAGCGTCAAGGAATTTTTTTATAGTGGGACATTGCACCAA
GGAAGTAACTTGATACGTCGTGGGTGAATGGGTCTGTTTTCTTATTCGGCAGGGTAATAC
ATTTTTGGGGGAAGTTTGTCTGTCTGACGCGCCATATGTAGGTACGCCAAAAAGGGCTCC
TCTACTTCGAAGCGCGAGGTCGTATACCTAATAAGGAAATGTAATTTATAACTTTCTATT
ATATTGGTCTTTTCGAGAGCGGAAGAAGTTGTAGGCTAAGCGCAGGCTAAGCGTAGGTCC
ATATTTAAAGTATCCAAGAGAATATCCACGAAGCGGCTGAGCAACGAACAGAATCCTGGT
TCTCCTCGACTAAGCAGATAGTTAAGATACTGTGCACCATGGAAATTGAAAACGAACGTA
CGTACCGACTACTTTATTTTTGCAGGCCGGAAATCAAGGATGAATGAGACATCCTTCTGT
TTTCTATGTTGGGACAGACAGTCGCTTATCTTAGTGAGATTTCTTATTAACTGAATTTTC
TTTGCTGCTGCTGGAGATTTGCACCTGCATAGCGCAGATTCTGCTTCTTCTCAATAGAGT
AGCTTAATTATTACATTCTTAGATGATGATAAGACGGAAACTGGACAATCTTTTGTTTAT
ATTGATGGATTTCTTGTCAAAAAGCATAACAATCAACATACTATTGTTAATTTCGAAACT
TACAAAAATAAAATGAAAGTTTCCGATAGGCGTAAGTTTGAAAAAGCAAACTTTGACGAG
TTTGAGTCGGCTCTAAATAACAAAAACGACTTGGTACATTGTCCCTCAATAACTTTATTT
GAATCGATCCCCACGGAAGTGCGGTCATTCTACGAAGACGAAAAGTCTGGCCTAATCAAA
GTGGTAAAATTCAGAACTGGTGCAATGGATAGGAAAAGGTCTTTTGAAAAAGTTGTCATT
TCCGTCATGGTCGGGAAAAATGTAAAAAAGTTCCTGACGTTTGTTGAAGACGAACCAGAT
TTCCAGGGCGGACCAATCCCTTCAAAGTATCTTATTCCCAAGAAAATCAACTTGATGGTC
TACACGTTGTTTCAAATGCATACTTTGAAATTCAATAGAAAGGATTACGATACCCTTTCT
CTTTTTTACCTCAACAGAGGATACTATAATGAGTTGAGTTTCCGTGTCCTGGAACGTTGT
CACGAAATAGCGAGTGCTAGGCCGAACGACAGCTCTACGATGCGTACTTTCACTGACTTT
GTTTCCGGCGCACCTATTGTAAGGAGTCTTCAGAAAAGCACCATAAGGAAATATGGGTAC
AATTTGGCACCCTACATGTTTTTGTTACTACACGTAGATGAGCTATCGATTTTTTCTGCA
TACCAAGCAAGTTTACCTGGCGAAAAGAAAGTCGACACAGAGCGGCTGAAGCGTGATCTA
TGCCCACGTAAACCCATTGAGATAAAGTACTTTTCACAGATATGTAACGATATGATGAAC
AAAAAAGACCGATTGGGTGATATTTTGCATATTATCTTGCGAGCATGTGCGCTCAATTTC
GGGGCGGGTCCCCGTGGTGGCGCTGGTGACGAAGAGGATCGATCTATTACGAATGAAGAA
CCCATTATTCCCTCTGTGGACGAGCATGGCCTGAAAGTATGTAAGTTGCGCAGTCCTAAC
ACTCCACGAAGACTCAGAAAAACACTAGATGCCGTGAAAGCTTTATTGGTGTCGTCTTGT
GCTTGTACCGCAAGGGATTTAGATATATTTGATGACAACAACGGCGTTGCAATGTGGAAA
TGGATCAAAATTCTGTACCACGAAGTAGCGCAGGAAACCACGCTGAAGGACTCTTATAGA
ATAACTTTGGTACCTTCTTCTGATGGTATATCAGTATGTGGAAAACTTTTTAATCGCGAG
TATGTCCGCGGCTTTTACTTTGCATGCAAGGCTCAGTTTGATAACCTTTGGGGAGAGTTG
AACAACTGCTTTTATATGCCTACAGTGGTTGATATTGCCAACCTCATTTTGCGTAATCGA
GAAGTTTTGTTCAGAGAACCGAAGCGAGGAATTGACGAGTATCTGGAAAACGATTCTTTT
CTTCAAATGATACCTGTTAAATATCGTGAAATTGTGCTGCCCAAGTTGAGAAGAGATACT
AACAAAATGACCGCGGCTCTTAAAAATAAAGTCGCTGTTGCAATTGACGAGCTTACGGTG
CCACTTATGTGGATGATCCATTTTGCCGTAGGATACCCTTACCGTTATCCAGAGCTTCAG
CTACTCGCTTTTGCCGGTCCTCAGCGCAACGTATACGTCGATGATACAACAAGACGCATC
CAACTGTACACTGATTACAACAAGAACGGTTCATCGGAGCCTCGACTAAAGACGCTTGAC
GGACTCACCTCAGATTACGTGTTTTATTTTGTCACTGTGCTAAGGCAAATGCAAATATGT
GCGCTTGGTAACAGTTATGACGCTTTTAATCATGATCCTTGGATGGATGTGGTGGGATTT
GAGGATCCAAATCAAGTAACAAATCGAGACATTTCGAGGATAGTTTTGTATTCCTACATG
TTTCTGAATACCGCGAAGGGCTGTCTGGTTGAATACGCAACTTTTCGGCAGTACATGAGG
GAACTTCCGAAGAATGCACCTCAGAAGCTGAATTTTCGGGAGATGCGTCAGGGGTTGAAT
GCCCTAGGACGGCACTGCGTAGGTAGCAGATTTGAAACAGATTTGTACGAGTCGGCGACG
AGTGAACTCATGGCCAATCATTCCGTTCAAACAGGGCGAAATATTTACGGTGTGGATTCC
TTTTCGTTAACTAGTGTCAGTGGGACGACCGCCACTTTATTGCAGGAACGAGCTTCCGAG
CGCTGGATTCAGTGGTTAGGCCTTGAAAGCGACTACCATTGTTCATTCTCCAGTACTCGG
AATGCGGAAGACGTAGTGGCAGGTGAGGCGGCGAGTTCAAATCATCATCAAAAAATTTCA
AGAGTAACGCGAAAAAGGCCCCGAGAGCCCAAGAGTACAAACGATATCCTCGTCGCAGGC
CAGAAACTCTTTGGCAGCTCCTTTGAATTCAGGGACTTGCATCAGTTGCGCTTATGTCAT
GAAATATACATGGCAGACACACCCTCTGTGGCAGTACAGGCCCCACCGGGCTATGGTAAG
ACGGAGTTATTTCATCTCCCCTTGATAGCACTGGCGTCTAAGGGCGACGTGAAATATGTG
TCGTTTCTGTTTGTACCGTACACAGTGTTGCTTGCTAATTGCATGATCAGGTTGGGCCGA
CGCGGTTGCTTGAATGTGGCCCCTGTAAGAAACTTTATTGAAGAAGGTTACGATGGCGTT
ACTGATTTATACGTGGGGATCTACGATGATCTTGCTAGCACTAATTTCACAGACAGGATA
GCTGCGTGGGAGAATATTGTTGAGTGCACCTTTAGGACCAACAACGTAAAATTGGGTTAC
CTCATTGTAGATGAGTTTCACAACTTTGAAACGGAGGTCTACCGGCAGTCGCAATTTGGG
GGCATAACTAACCTTGATTTTGACGCTTTTGAGAAAGCAATCTTTTTGAGCGGCACAGCC
CCTGAGGCTGTAGCTGATGCTGCGTTGCAGCGTATTGGGCTTACGGGACTGGCCAAGAAA
TCGATGGACATCAACGAGCTCAAACGGTCGGAAGATCTCAGCAGAGGTCTATCCAGCTAT
CCAACACGGATGTTTAATCTAATCAAGGAGAAATCCGAGGTGCCTTTAGGGCATGTTCAT
AAAATTCGGAAGAAAGTGGAATCACAGCCCGAAGAAGCACTGAAGCTTCTTTTAGCCCTC
TTTGAAAGTGAACCAGAGTCGAAGGCCATTGTAGTTGCAAGCACAACCAACGAAGTGGAA
GAATTGGCCTGCTCTTGGAGAAAGTATTTTAGGGTGGTATGGATACACGGGAAGCTGGGT
GCTGCAGAAAAGGTGTCTCGCACAAAGGAGTTTGTCACTGACGGTAGCATGCAAGTTCTC
ATCGGAACGAAATTAGTGACTGAAGGAATTGACATTAAGCAATTGATGATGGTGATCATG
CTTGATAATAGACTTAATATTATTGAGCTCATTCAAGGTGTAGGGAGACTAAGAGATGGG
GGCCTCTGTTATCTATTATCTAGAAAAAACAGTTGGGCGGCAAGGAATCGTAAGGGTGAA
TTACCACCAATTAAGGAAGGCTGTATAACCGAACAGGTACGCGAGTTCTATGGACTTGAA
TCAAAGAAAGGAAAAAAGGGCCAGCATGTTGGATGCTGTGTCTGCTGACACAGTGGAACT
GATAGAAAGAATGGACAGATTGGCTGAAAAACAGGCGACAGCTTCCATGTCGATCGTTGC
GTTACCGTCTAGCTTCCAGGAGAGCAATAGCAGTGACAGGTGCAGAAAGTATTGCAGCAG
TGATGAGGACAGCGACACGTGCATTCATGGTAGTGCTAATGCCAGTACCAATGCGACTAC
CAACTCCAGCACTAATGCTACTACCACTGCCAGCACCAACGTCAGGACTAGTGCTACTAC
CACTGCCAGCATCAACGTCAGGACTAGTGCGACTACCACTGAAAGTACCAACTCCAGCAC
TAATGCTACTACCACTGCCAGCACCAACGTCAGGACTAGTGCTACTACCACTGCCAGCAT
CAACGTCAGGACTAGTGCTACTACCACTGAAAGTACCAACTCCAGCACTAATGCGACTAC
CACTGCCAGCATCAACGTCAGGACTAGTGCGACTACCACTGCCAGCATCAACGTCAGGAC
TAATGCTACTACCACTGCCAGCACCAACGTCAGGACTAGTGCGACTACCACTGCCAGCAT
TAACGTCAGGACTAATGCTACTACCACTGAAAGTACCAACTCCAGCACAAATGCTACTAC
CACTGAAAGTACCAACTCCAACACTAGTGCTACTACCACCGAAAGTACCAACGCTAGTGC
CAAGGAGGACGCCAATAAAGATGGCAATGCTGAGGATAATAGATTCCATCCAGTCACCGA
CATTAACAAAGAGTCGTATAAGCGGAAAGGGAGTCAAATGGTTTTGCTAGAGAGAAAGAA
ACTGAAAGCACAATTTCCCAATACTTCCGAGAATATGAATGTCTTACAGTTTCTTGGATT
TCGGTCTGACGAAATTAAACATCTTTTCCTCTATGGTATTGACATATACTTCTGCCCAGA
GGGAGTGTTCACACAATACGGATTATGCAAGGGCTGTCAAAAGATGTTCGAGCTCTGTGT
CTGTTGGGCTGGCCAGAAAGTATCGTATCGGAGGATAGCTTGGGAAGCACTAGCTGTGGA
GAGAATGCTGCGAAATGATGAGGAATACAAAGAATACTTGGAAGACATCGAGCCATATCA
TGGGGACCCTGTAGGATATTTGAAATATTTTAGCGTAAAAAGGAGAGAGATCTACTCTCA
GATACAGAGAAATTATGCTTGGTACCTGGCCATTACTAGAAGAAGAGAAACAATTAGTGT
ATTGGATTCGACAAGAGGCAAGCAAGGGAGCCAAGTTTTCCGCATGTCTGGAAGGCAGAT
CAAAGAGTTGTATTATAAAGTATGGAGCAACTTGCGTGAATCGAAGACAGAGGTGCTGCA
GTACTTTTTGAACTGGGACGAGAAAAAGTGCCGGGAAGAATGGGAGGCAAAAGACGATAC
GGTCTTTGTGGAAGCGCTCGAGAAAGTTGGAGTTTTTCAGCGTTTGCGTTCCATGACGAG
CGCTGGACTGCAGGGTCCGCAGTACGTCAAGCTGCAGTTTAGCAGGCATCATCGACAGTT
GAGGAGCAGATATGAATTAAGTCTAGGAATGCACTTGCGAGATCAGATTGCGCTGGGAGT
TACCCCATCTAAAGTGCCGCATTGGACGGCATTCCTGTCGATGGTGATAGGGCTGTTCTA
CAATAAAATATTTCGGCAGAAACTGGAATATCTTTTGGAGCAGATTTCGGAGGTGTGGTT
GTTACCATATTGGGTTGATTTGGCAAACGTTGAAGTTCTCGCTGCAGATAACACGAGGGT
ACCGCTGTACATGGTGATGGGCGTTGTTACGACAGTAGCTGATTATGTATTGTGTAGTAT
ATGTTTTGTTCTAAATTTGAGTGTTTTGATTTAATGTTCGCTGCACAGTAGTAGCGAGAG
ACAACTCCGAAGGGGAAGGTTAGCATGACAACCAAGAAAGAGTAAACAAAAAATAAAGGT
AAATGAGTGAATAAGAATTTGGCAAGAGTTTTGCAAGAGTTTTGCAAGAGTTTCGCAAGA
AAATTTAAGGTTTGTAGTCTTGGCTGAAGGGTATCTGGAGTGGTTTAGGTTGAGGAAGCG
GAAACAGGAACATGTAGAGAGAAGCGGCAGGAGGTAGAAAAAAGATACGTGATGGTTCGA
TGTGGTGAAAAAGTATGCCAAAAAGTATGGGAGTGAAGGAAGAGAACCGCGTGAGTAAAG
GCAAGATTATGGGAAAAAAAAAAAAAAAAAAAAAAAAAATAGTGAAGATGGAGTTATTTT
AGATGAGTTTGTGAGATAATAGTGATGGTTGGCAATGGAGGAAGATTGTGGCGAAGAGGC
TAGGTTATTATCAGGGAAGATGATGAGGGGAGAGAGAAGGTAAGCAGGGCAATGGATGTA
TATAAAAAAATAATATCAGTTTTTATCAGAGAGAGGAGGGTACGCTGGAGGACGATTGAT
TGATTGATTGATTGATTGATTGATTGGATTAGACATTTATGTTATTTCGCTTTTGGCTGA
AAAAAAAAAAAAAAAAATTAATAAAGACGGGTAAAGATGATTGAAGGCGGGTAAAGGAGA
TTGAAGGCGGGTAAAAGTTATAATAGGGCTTGGAGGAGAAGCATTTGGGGGCTATTTAGG
GGTATTTAGGGCTATGTAAGAATTTGCTAGGGTTAAGAACAGAACTTCTATTTTAATTTT
GATTTTGATTTTTTTAAATTATGGTTAGAAAGCCGGGTAAAGTGT
>APG_chrXVI:151-5930
ATATATATGTCACTGTATTGCATGCTGGATGGTGTTAGACAAGGCCGTAGGGACATATAG
CATCTAGGAAGTAACCTTGTACGAAAATAGGCAATATTTCCTGTTTAGGCGATTGTGACG
CAGATTTTAGTCCAACGATCTAGCGTCAAGGAATTTTTTTATAGTGGGACATTGCACCAA
GGAAGTAACTTGATACGTCGTTGGTGAATGGGTCTGTTTTCTTATTCGGCGGGGTAATAC
ATTTTTGTGGGAAGTTTGTCTGTCTGACGCGCCATATGTAGGTACGCCAAAAAGGGCTCC
TCTACTTCGAAGCGCGAGGTCGTATACCTAATAAGGAAATGTAATTTATAACTTTCTATT
ATATTGGTCTTTTCGAGAGCGGAAGAAGTTGTAGGCTAAGCGCAGGCTAAGCGTAGGTCC
ATATTTAAAGTATCCAAGAGAATATCCACGAAGCGGCTGAGCAACGAACAGAATCCTGGT
TCTCCTCGACTAAGCAGATAGTTAAGATACTGTGCACCATGGAAATTGAAAACGAACGTA
CGTACCGACTACTTTATTTTTGCAGGCCGGAAATCAAGCGATGAATGAGACATCCTTCTG
CTTTCTATGTTGTGCTTGAAGGGGACAGACAGTCGCTTATCTTAGTGAGATTTCTTACTA
ACTGAATTTACTTTGTTGCTGCTAGAGATTTGCACCTGCATAGCGCAGATTCTGCATCTT
CTCAATAGCTTAATTATTACATTCTTAGATGATGATAAGACGGAAACTGGACAATCTTTT
GTTTATATTGATGGATTTCTTGTCAAAAAGCATAACAATCAACATACTATTGTTAATTTC
GAAACTTACAAAAATAAAATGAAAGTTTCCGATAGGCGTAAGTTTGAAAAAGCAAACTTT
GACGAGTTTGAGTCGGCTCTAAATAACAAAAAAACGACTTGGTACATTGTCCCTCAATAA
CTTTATTTGAATCGATCCCCACGGAAGTGCGGTCATTCTACGAAGACGAAAAGTCTGGCC
TAATCAAAGTGGTAAAATTCAGAACTGGTGCAATGGATAGGAAAAGGTCTTTTGAAAAAA
TTGTCATTTCCGTCATGGTCGGGAAAAATGTACAAAAGTTCCTGACATTTGTTGAAGACG
AACCAGATTTCCAGGGCGGACCAATCCCTTCAAAAGTATCTTATTCCCAAGAAAATCAAC
TTGATGGTCTACACGTTGTTTCAAGTGCATACTTTGAAATTCAACAGAAAGGATTACGAT
ACCCTTTCTTTTTTTACCTCAACAGAGGATACTATAATGAGTTGAGTTTCCGTGTCCTGG
AACGTTGTCACGAAATAGCGAGTGCCAGGCCGAACGACAGCTCTACGATGCGTACTTTCA
CTGACTTTTGTTTCTGGCGCACCTATTGTAAGGAGTCTTCAGAAAAGCACCATAAGGAAA
TATGGGTACAATTTGGCACCCTACATGTTCTTGTTACTACACGTAGATGAGCTATCGATT
TTTTCTGCATACCAAGCAAGTTTACCTGGCGAAAAGAAAGTCGACACAGAGCGGCTGAAG
CGTGATCTATGCCCACGTAAACCCATTGAGATAAAGTACTTTTCACAGATATGTAACGAT
ATGATGAACAAAAAGGACCGATTGGGTGATGTTTTGCATGTGTGCTGCCCAAGTTGAGAA
GAGATACTAACAAAATGACCGCGGCTCTCAAAAAATAATTGACGAGCTTACGGTGATACG
CTTACCGTTATCCAGAGCTACAGCGCAACGTATACGTCGACGATACAACAAGAACGGTTC
ATCGGAGCCTCGACTAAAGACGCTTGACGGACCCACTTCCGAGCGCTGGATTCAATGGTT
AGGCCTTGAAAGCGACTACCATTGTTCATTCTCTAGTACTCGGAATGCGGAAGACGTAGT
GGCAGGTGAGGCGGCGAGTTCAGATCATCATCAAAAAATTTCAAGAGTAACGCGAAAAAA
GGCCCCGAGAGCCCAAGAGTACAAACGATATCCTCGTCGCAGGCCAGAAACTCTTTGGCA
GCTCCTTTGAATTCAGGGACTTGCATCAGTTGCGCTTATGTCATGAAATATACATGGCAG
ACACACCCTCTGTGGCAGTACAGGCCCCACCGGGCTATGGTAAGACGGAGTTATTTCATC
TCCCCTTGATAGCACTGGCGTCTAAGGGCGACGTGAAATATGTGTCGTTTCTGTTTGTAC
CGTACACAGTGTTGCTTGCTAATTGCATGATCAGGTTGGAGCCGATGCGGTTGCTTGAAT
GTGGCCCCTGTAAGAAACTTTATTGAAGAAGGTTGCGATGGCGTTACTGATTTATACGTG
GGGATCTACGATGATCTTGCTAGCACTAATTTCACAGACAGGATAGCTGCGTGGGAGAAT
ATTGTTGAGTGCACCTTTAGGACCAACAACGTAAAATTGGGTTACCTCATTGTAGATGAG
TTTCACAACTTTGAAACGGAGGTCTACCGGCAGTCGCAATTTGGGGGCATAACTAACCTT
GATTTTGACGCTTTTGAGAAAGCAATCTTTTTGAGCGGCACAGCACCTGAGGCTGTAGCT
GATGCTGCGTTGCAGCGTATTGGGCTTACGGGACTGGCCAAGAAGTCGATGGACATCAAC
GAGCTCAAACGGTCGGAAGATCTCAGCAGAGGTCTATCCAGCTATCCAACACGGATGTTT
AATCTAATCAAGGAGAAATCCGAGGTGCCTTTAGGGCATGTTCATAAAATTTGGAAGAAA
GTGGAATCACAGCCCGAAGAAGCACTGAAGCTTCTTTTAGCCCTCTTTGAAATTGAACCA
GAGTCGAAGGCCATTGTAGTTGCAAGCACAACCAACGAAGTGGAAGAATTGGCCTGCTCT
TGGAGGGAATATTTTAGGGTGGTATGGATACACGGGAAGCTGGGTGCTGCAGAAAAGGTG
TCTCGCACAAAGGAGTTTGTCACTGACGGTAGCATGCGAGTTCTCATCGGAACGAAATTA
GTGACTGAAGGAATTGACATTAAGCAATTGATGATGGTGATCATGCTTGATAATAGACTT
AATATTATTGAGCTCATTCAAGGCGTAGGGAGACTAAGAGATGGGGGCCTCTGTTATCTA
TTATCTAGAAAAAACAGTTGGGCGGCAAGGAATCGTAAGGGTGAATTACCACCAATTAAG
GAAGGCTGTATAACCGAACAGGTACGCGAGTTCTATGGACTTGAATCAAAGAAAGGAAAA
AAGGGCCAGCATGTTGGATGCTGTGGCTCCAGGACAGACCTGTCTGCTGGACACAGTGGA
ACTGATAGAAAGAATGGACAGATTGGCTGAAAACAGGCGACAGCTTCCATGTCGATCGTT
GCGTTACCGTCTAGCTTCCAGGAGAGCAATAGCAGTGACAGGTGCAGAAAGTATTGCAGC
AGTGATGAGGACAGCGACACGTGCATTCATGGTAGTGCTAATGCCAGTACCAATGCGACT
ACCAACTCCAGCACTAATGCTACTACCACTGCCAGCACCAACGTCAGGACTAGTGCTACT
ACCACTGCCAGCATCAACGTCAGGACTAGTGCGACTACCACTGAAAGTACCAACTCCAGC
ACTAATGCTACTACCACCGAAAGTACCAACTCCAGCACTAATGCTACTACCACTGCCAGC
ATCAACGTCAGGACTAGTGCGACTACCACTGAAAGTACCAACTCCAGCACTAATGCTACT
ACCACTGCCAGCATCAACGTCAGGACTAGTGCGACTACCACTGAAAGTACCAACTCCAGC
ACTAATGCGACTACCACTGCCAGCATCAACGTCAGGACTAGTGCGACTACCACTGAAAGT
ACCAACTCCAACACTAATGCTACTACCACTGAAAGTACCAACTCCAGCACTAATGCTACT
ACCACTGCCAGCATCAACGTCAGGACTAGTGCGACTACCACTGAAAGTACCAACTCCAAC
ACTAATGCTACTACCACTGAAAGTACCAACTCCAGCACTAATGCTACTACCACTGAAGGT
ACCAACTCCAACACTAATGCTACTACCACTGAAAGTACCAACTCCAACACTAGTGCGACT
ACCACCGAAAGTACCAACTCCAACACTAGTGCTACTACCACTGCTAGCACCAACTCCAGC
ACTAATGCTACTACCACTGAAAGTACCAACGCTAGTGCCAAGGAGGACGCCAATAAAGAT
GGCAATGCTGAGGATAATAGATTCCATCCAGTCACCGACATTAACAAAGAGCCGTATAAG
CGGAAAGGGAGTCAAATGGTTTTGCTAGAGAGAAAGAAACTGAAAGCACATTTTCCCAAT
ACTTCCGAGAATATGAATGTCTTACAGTTTCTGGATTTCGGTCTGACGAAATTAAACATC
TTTTCCTCTATGGTATTGACATATACTTCTGCCCAGAGGGCGTATTCACACAATACGGAT
TATGCAAGGGCTGTCAAAAGATGTTCGAGCTCTGTGTCTGTTGGGCTGGCCAGAAAGTAT
CGTATCGGAGGATGGCTTGGGAAGCACTAGCTGTGGAGAGAATGCTGCGAAATGACGAGG
AATACAAAGAATACTTGGAAGACATCGAGCCATATCATGGGGGACCCTGTAGGGTATTTG
AAATTTTTTAGCGTAAAAAGGAGAGAGATCTACTCTCAGATACAGAGAAATTATGCTTGG
TACCTGGCCATTACTAGAAGAAGAGAAACAATTAGTGTATTGGATTCGACAAGAGGCAAG
CAAGGGAGCCAAGTTTTCCGCATGTCTGGAAGGCAGATCAAAGAGTTGTATTATAAAGTA
TGGAGCAACTTGCGTGAATCGAAGACAGAGGTGCTGCAGTACTTTTTGAACTGGGACGAG
AAAAAGTGCCGGGAAGAATGGGAGGCAAAAAGACGATACGGTCTTTGTGGAAGCGCTCGA
GAAAGTTGGAGTTTTTCAGCGTTTGCGTTCCATGACGAGCGCTGGACTGCAGGGTCCGCA
GTACGTCAAGCTGCAGTTTAGCAGGCATCATCGACAGTTGAGGAGCAGATATGAATTAAG
TCTAGGAATGCACTTGCGAGATCAGCTTGCGCTGGGAGTTACCCCATCTAAAGTGCCGCA
TTGGACGGCATTCCTGTCGATGCTGATAGGGCTGTTCTACAACAAAACATTTCGGCAGAA
ACTGGAATATCTTTTGGAGCAGATTTCGGAGGTGTGGTTGTTACCACATTGGCTTGATTT
GGCAAACGTTGAAGTTCTCGCTGCAGATAACACGAGGGTACCGCTGTACATGCTGATGGT
AGCGGTTCACAAAGAGCTGGATAGCGATGATGTTCCAGACGGTAGATTTGATATAATATT
ACTATGTAGAGATTCGAGCAGAGAAGTTGAGAGTGAAGGAAATTGTTGTTACGAAAGTCA
GTGATTATGTATTGTGTAGTATAGTATATTGTAAGAAATTTTTTTTTTTTAGGGAATATG
CGTTTTGATGTAGTAGTATTTCACTGTTTTGATTTAGTGTTTGTTGCACGGCAGTAGCGA
GAGACAAGTGGGAAAGAGTAGGATAAAAAGACAATCTATAAAAAGTAAACATAAAATAAA
GGTAGTAAGTAGCTTTTGGTTGAACATCCGGGTAAGAGACAACAGGGCTTGGAGGAGACG
TACATGAGGGCTATTTAGGGCTATTTAGGGCTATGTAGAAGTGCTGTAGGGCTAAAGAAC
AGGGTTTCATTTTCATTTTTTTTTTAATTTCGTCAGAAAGCTGGGTAAGGTAGACAGCGA
GAGTAGAGGTAGATGTGAAA
>APG_chrXVI:6041-11389
ATATATATGTCACTGTATTGCATGCTGGATGGTGTTAGACAAGGCCGTAGGGACATATAG
CATCTAGGAAGTAACCTTGTACGAAAATAGGCAATATTTCCTGTTTAGGCGATTGTGACG
CAGATTTTAGTCCAACGATCTAGCGTCAAGGAATTTTTTTATAGTGGGACATTGCACCAA
GGAAGTAACTTGATACGTCGTGGGTGAATGGGTCTGTTTTCTTATTCGGCGGGGTAATAC
ATTTTTGGGGGAAGTTTGTCTGTCTGACGCGCCATATGTAGGTACGCCAAAAAGGGCTCC
TCTACTTCGAAGCGCGAGGTCGTATACCTAATAAGGAAATGTAATTTATAACTTTCTATT
ATATTGGTCTTTTCGAGAGCGGAAGAAGTTGTAGGCTAAGCGCAGGCTAAGCGTAGGTCC
ATATTTAAAGTATCCAAGAGAATATCCACGAAGCGGCTGAGCAACGAACAGAATCCTGGT
TCTCCTCGACTAAGCAGATAGTTAAGATACTGTGCACCATGGAAATTGAAAACGAACGTA
CGTACCGACTACTTTATTTTTGCAGGCCGGAAATCAAGCGATGAATGAGACATCCTTCTG
CTTTCTATGTTGTGCTTGAAGGGACAGACAGTCGCTTATCTTAGTGAGATTTCTTACTAA
CTGAATTTACTTTTGCTGCTGCTAGAGATTTGCACCTGCATAGCGCAGATTCTGCATCTT
CTCAATAGCTTAATTATTACATTCTTAGATGATGATAAGACGGAAACTGGACAATCTTTT
GTTTATATTGATGGATTTCTTGTCAAAAAGCATAACAATCAACATACTATTGTTAATTTC
GAAACTTACAAAAAATAAAATGAAAGTTTCCGATAGGCGTAAGTTTGAAAAAGCAAACTT
TGACGAGTTTGAGTCGGCTCTAAATAACAAAAACGACTTGGTACATTGTCCCTCAATAAC
TTTATTTGAATCGATCCCCACGGAAGTGCGGTCATTCTACGAAGACGAAAAGTCTGGCCT
AATCAAAGTGGTAAAATTCAGAACTGGTGCAATGGATAGGAAAAGGTCTTTTGAAAAAAT
TGTCGTTTCCGTCATGGTCGGGAAAAATGTACAAAAGTTCCTGACGTTTGTTGAAGACGA
ACCAGATTTCCAGGGCGGACCAATCCCTTCAAAGTATCTTATTCCCAAGAAAATCAACTT
GATGGTCTACACGTTGTTTCAAGTGCATACTTTGAAATTCAATAGAAAGGATTACGATAC
CCCTTTCTTTTTTACCTCAACAGAGGATACTATAATGAGTTGAGTTTCCGTGTCCTGGAA
CGTTGTCACGAAATAGCGAGTGCCAGGCCGAACGACAGCTCTACGATGCGTACTTTCACT
GACTTTGTTTCTGGCGCACCTATTGTAAGGAGTCTTCAGAAAAGCACCATAAGGAGATAT
GGGTACAATTTGGCACCCCACATGTTTTTGTTACTACACGTAGATGAGCTATCGATTTTT
TCTGCATACCAAGCAAGTTTACCTGGCGAAAAGAAAGTCGACACAGAGCGGCTGAAGCGT
GATCTATGCCCACGTAAACCCATTGAGATAAAGTACTTTTCACAGATATGTAACGATATG
ATGAACAAAAAGGACCGATTGGGTGATGTTTTGCATGTGTGCTGCCCAAGTTGAGAAGAG
ATACTAACAAAATGACCGCGGCTCTCAAAAATAATTGACGAGCTTACGGTGATACGCTTA
CCGTTATCCAGAGCTACAGCGCAACGTATACGTCGACGATACAACAAGAACAGTTCATCG
GAGCCTCGACTAAAGACGCTTGACGGACTCACTTCCGAGCGCTGGATTCAATGGTTAGGC
CTTGAAAGCGACTACCATTGTTCATTCTCTAGTACTCGGAATGCGGAAGACGTAGTGGCA
GGTGAGGCGGCGAGTTCAGATCATGATCAAAAAATTTCAAGAGTAACGCGAAAAAGGCCC
CGAGAGCCCAAGAGTACAAACGATATCCTCGTCGCAGGCCAGAAACTCTTTGGCAGCTCC
TTTGAATTCAGGGACTTGCATCAGTTGCGCTTATGTCATGAAATATACATGGCAGACACA
CCCTCTGTGGCAGTACAGGCCCCACCGGGCTATGGTAAGACGGAGTTATTTCATCTCCCC
TTGATAGCACTGGCGTCTAAGGGCGACGTGAAATATGTGTCGTTTCTGTTTGTACCGTAC
ACAGTGTTGCTTGCTAATTGCATGATCAGGTTGGGCCGATGCGGTTGCTTGAATGTGGCC
CCTGTAAGAAACTTTATTGAAGAAGGTTGCGATGGCGTTACTGATTTATACGTGGGGGAT
CTACGATGATCTTGCTAGCACTAATTTCACAGACAGGATAGCTGCGTGGGAGAATATTGT
TGAGTGCACCTTTTTAGGACCAACAACGTAAAATTGGGTTACCTCATTGTAGATGAGTTT
CACAACTTTGAAACGGAGGTCTACCGGCAGTCGCAATTTGGGGGGCATAACTAACCTTGA
TTTTGACGCTTTTGAGAAAGCAATCTTTTTGAGCGGCACAGCACCTGAGGTTGTAGCTGA
TGCTGCGTTGCAGCGTATTGGGCTTACGGACTGGCCAAGAAGTCGATGGACATCAACGAG
CTCAAACGGTCGGAAGATCTCAGCAGAGGTCTATCCAGCTATCCAACACGGATGTTTAAT
CTAATCAAGGAGAAATCCGAGGTGCCTTTAGGGCATGTTCATAAAATTTGGAAGAAAGTG
GAATCACAGCCCGAAGAAGCACTGAAGCTTCTTTTTAGCCCTCTTTGAAATTGAACCAGA
GTCGAAGGCCATTGTAGTTGCAAGCACAACCAACGAAGTGGGAAGAATTGGCCTGCTCTT
TGGAGAAAGTATTTTAGGGTGGTATGGATACACGGGAAGCTGGGTGCTGCAGAAAAGGTG
TCTCGCACAAAGGAGTTTGTCACTGACGGTAGCATGCGAGTTCTCATCGGAACGAAATTA
GTGACTGAAGGAATTGACATTAAGCAATTGATGATGGTTATCATGCTTGATAATAGACTT
AATATTATTGAGCTCATTCAAGGCGTAGGGAGACTAAGAGATGGGGGCCTCTGTTATCTA
TTATCTAGAAAAAACAGTTGGGCGGCAAGGAATCGTAAGGGTGAATTACCACCAATTAAG
GAAGGCTGTATAACCGAACAGGTACGCGAGTTCTATGGACTTGAATCAAAGAAAGGAAAA
AAGGGCCAGCATGTTGGATGCTGTGGCTCCAGGACAGACCTGTCTGCTGACACAGTGGAA
CTGATAGAAAGAATGGACAGATTGGCTGAAAAACAGGCGACAGCTTCCATGTCGATCGTT
GCGTTACCGTCTAGCTTCCAGGAGAGCAATAGCAGTGACAGGTGCAGAAAGTATTGCAGC
AGTGATGAGGACAGCGACACGTGCATTCATGGTAGTGCTAATGCCAGTACCAATGCGACT
ACCAACTCCAGCACTAATGCTACTACCACTGCCAGCACCAACGTCAGGACTAGTGCTACT
ACCACTGCCAGCATCAACGTCAGGACTAGTGCGACTACCACTGAAAGTACCAACTCCAAC
ACTAGTGCTACTACCACCGAAAGTACCGACTCCAACACTAGTGCTACTACCACCGAAAGT
ACCGACTCCAACACTAATGCCACTACCACTGCTAGCACCAACTCCAGCACTAATGCCACT
ACCACTGAAAGTACCAACGCTAGTGCCAAGGAGGACGCCAATAAAGATGGCAATGCTGAG
GATAATAGATTCCATCCAGTCACCGACATTAACAAAGAGTCGTATAAGCGGAAAGGGAGT
CAAATGGTTTTGCTAGAGAGAAAGAAACTGAAAGCACAATTTCCCAATACTTCCGAGAAT
ATGAATGTCTTACAGTTTCTTGGATTTCGGTCTGACGAAATTAAACATCTTTTCCTCTAT
GGTATTGACGTATACTTCTGCCCAGAGGGAGTATTCACACAATACGGATTATGCAAGGGC
TGTCAAAAGATGTTCGAGCTCTGTGTCTGTTGGGCTGGCCAGAAAGTATCGTATCGGAGG
ATAGCTTGGGAAGCACTAGCTGTGGAGAGAATGCTGCGAAATGATGAGGAATACAAAGAA
TACTTGGAAGACATCGAGCCATATCATGGGGACCCTGTAGGATATTTGAAATATTTTAGC
GTAAAAAGGAGAGAGATCTACTCTCAGATACAGAGAAATTATGCTTGGTACCTGGCCATT
ACTAGAAGAAGAGAAACAATTAGTGTATTGGATCTGACAAGAGGCAAGCAAGGAGCCAAG
TTTTCCGCATGTCTGGAAGGCAGATCAAAGAGTTGTATTATAAAGTATGGAGCAACTTGC
GTGAATCGAAGACAGAGGTGCTGCAGTACTTTTTGAACTGGGACGAGAAAAAGTGCCGGG
AAGAATGGGAGGCAAAAAGACGATACGGTCTTTGTGGAAGCGCTCGAGAAAGTTGGAGTT
TTTCAGCGTTTGCGTTCCATGACGAGCGCTGGACTGCAGGGTCCGCAGTACGTCAAGCTG
CAGTTTAGCAGGCATCATCGACAGTTGAGGAGCAGATATGAATTAAGTCTAGGAATGCAC
TTGCGAGATCAGCTTGCGCTGGGAGTTACCCCATCTAAAGTGCCGCATTGGACGGCATTC
CTGTCGATGCTGATAGGGCTGTTCTACAATAAAACATTTCGGCAGAAACTGGAATATCTT
TTTGGAGCAGATTTCGGAGGTGTGGTTGTTACCACATTGGCTTGATTTGGCAAACGTTGA
AGTTCTCGCTGCAGATAACACGAGGGTACCGCTGTACATGCTGATGGTAGCGGTTCACAA
AGAGCTGGATAGCGATGATGTTCCAGACGGTAGATTTGATATAATATTACTATGTAGAGA
TTCGAGCAGAGAAGTTGGAGAGTGAAGGAAATTGTTGTTACGAAAGTCAGTGATTATGTA
TTGTGTAGTATAGTATATTGTAAGAAATTTTTTTTTCTAGGGAATATGCGTTTTGATGTA
GTAGTATTTCACTGTTTTGATTTAGTGTTTGTTGCACGGCAGTAGCGAGAGACAAGTGGG
AAAGAGTAGGATAAAAAGACAATCTATAAAAAGTAAACATAAAATAAAGGTAGTAAGTAG
CTTTTGGTTGAACATCCGGGTAAGAGACAACAGGGCTTGGAGGAGACGTACATGAGGGCT
ATTTAGGGCTATTTAGGGCTATGTAGAAGTGCTGTAGGGCTAAAGAACAGGATTTCATTT
TCATTTTTTTTAATTTCGGTCAGAAAGCCGGGTAAGGAGTGACAGCGAGAGTAAAGATAG
ATGTGAAAA
>APG_chrXVI:934842-941165
AGGCTCCTTTACTTCGAAGGGTGAGGTCGTATACCTAATAAGGAAATGTAATTTATAACT
TTTTATTATATTGGTCTTTTCGAGAGCGGAAGAAGTTGTAGGCTAAGCGCAGGCTAAGCG
TAGGTCCATGTTTAAAGTATCCAAGAGAATATCCACGAAGCGGCTGAGCAACGAACAGAA
TCCTGGTTCTCCTCGACTAAGCAGATAGTTAAGATACTGTGCACCATGGAAATTGAAAAC
GAACGTATGTACCGACTACTTTATTTTTGCAGGCCGGAAATCAAGCGATGAATGAGACAT
CCTTCTGTTTTCTATGTTGTGCTTGAAGGGGACAGACAGTCGCTTATCTTAGTTAGATTG
CTTACTAACTGAATTTACTTTGCTGCTGCTAGAGATTTGCACCTGCATAGCGCAGATTCT
GCATCTTCTCAATAGCTTAATTATTACATTCTCAGATGATGATAAGACGGAAACTGGACA
ATCTTTTGTTTATATTGATGGATTTCTTGTCAAAAAGCATAACAATCAACATACTATTGT
TAATTTCGAAACTTACAAAAATAAAATGAAAGTTTCCGATAGGCGTAAGTTTGAAAAAGC
AAACTTTGACGAGTTTGAGTCGGCTCTAAATAACAAAAACGACTTGGTACATTGTCCCTC
AATAACTTTATTTGAATCGATCCCCACGGAAGTGCGGTCATTCTACGAAGACGAAAAGTC
TGGCCTAATCAAAGTGGTAAAATTCAGAACTGGTGCAATGGATAGGAAAAGGTCTTTTGA
AAAAATTGTCATTTCCGTCATGGTCGGGAAAAATGTACAAAAGTTCCTGACATTTGTTGA
AGACGAACCAGATTTCCAGGGCGGACCAATCCCTTCAAAGTATCTTATTCCCAAGAAAAT
CAACTTGATGGTCTACACGTTGTTTCAAGTGCATACTTTGAAATTCAATAGAAAGGATTA
CGATACCCTTTCTTTTTTACCTCAACAGAGGATACTATAATGAGTTGAGTTTTCCGTGTC
CTGGAACGTTGTCACGAAATAGCGAGTGCCAGGCCGAACGACAGCTCTACGATGCGTACT
TTCACTGACTTTGTTTCTGGCGCACCTATTGTAAGGAGTCTTCAGAAAAGCACCATAAGG
AAATATGGGTACAATTTGGCACCCCACATGTTTTTGTTACTACACGTAGATGAGCTATCG
ATTTTTTCTGCATACCAAGCAAGTTTACCTGGCGAAAAGAAAGTCGACACAGAGCGGCTG
AAGCGTGATCTATGCCCACGTAAACCCATTGAGATAAAGTACTTTTCACAGATATGTAAC
GATATGATGAACAAAAAGGACCGATTGGGTGATATTTTGCATATTATCTTGCGAGCATGT
GCGCTCAATTTCGGGGCGGGTCCCCGTGGTGGCGCTGGTGACGAAGAGGATCGATCTATT
ACGAATGAAGAACCCATTATTCCCTCTGTGGACGAGCATGGCTTGAAAGTATGTAAGTTG
CGCAGTCCTAACACTCCACGAAGACTCAGAAAAACACTAGATGCCGTGAAAGCTTTATTG
GTGTCGTCTTGTGCTTGTACCGCAAGGGATTTAGATATATTTGATGACAACAACGGCGTT
GCGATGTGGAAATGGATCAAAATTCTGTACCACGAAGTAGCGCAGGAAACCGCGCTGAAG
GACTCTTATAGAATAACTTTGGTACCTTCTTCTGATGGTGTATCAGTATGTGGAAAACTG
TTTAATCGCGAGTATGTCCGCGGCTTTTACTTTGCATGCAAGGCTCAGTTTGATAACCTT
TGGGAAGAATTGAACGACTGCTTTTATATGCCTACAGTGGTTGATATTGCCAGCCTCATT
TTGCGTAATCGAGAAGTTTTGTTCAGAGAGCCAAAGCGAGGAATTGACGAGTATCTGGAG
AACGATTCTTTCCTTCAAATGATACCTGTTAAATATCGTGAAATTGTGCTGCCCAAGTTG
AGAAGAGATACTAACAAAATGACCGCGGTTCTTAAAAATAAAGTCACTGTTGCAATTGAC
GAGCTTACGGTGCCACTTATGTGGATGATCCATTTTGCCGTAGGATACCCTTACCGTTAT
CCAGAGCTTCAGCTACTCGCTTTTGCCGGTCCTCAGCGCAACGTATACGTCGATGATACA
ACAAGACGCATCCAACTGTACACTGATTACAACAAGAACGGTTCATCGGAGCCTCGACTT
AAGACGCTTGACGGACTCACTTCAGATTACGTGTTTTATTTTGTCACTGTGCTAAGGCAA
ATGCAAATATGTGCGCTTGGTAACAGTTATGACGCTTTTAATCATGATCCTTGGATGGAT
GTGGTGGGATTTGAGGATCCAGATCAAGTAACAAATCGAGACATTTCGAGGATAGTTTTG
TATTCCTACATGTTTCTGAATACCGCGAAGGGCTGTCTGGTTGAATACGCAACTTTTCGG
CAGTACATGAGGGAACTTCCGAAGAATGCACCTCAGAAGCTGAATTTTCGGGAGATGCGT
CAGGGGTTGATTGCCCTAGGACGGCACTGCGTAGGTAGCAGATTTGAAACAGATTTGTAC
GAGTCGGCGACGAGTGAACTCATGGCCAATCATTCCGTTCAAACAGGGCGAAATATTTAC
GGTGTGGATTCCTTTTCGTTAACTAGTGTCAGTGGGACGACCGCCACTTTATTGCAGGAA
CGAGCTTCCGAGCGCTGGATTCAATGGTTAGGCCTTGAAAGCGACTACCATTGTTCATTC
TCTAGTACTCGGAATGCGGAAGACGTAGTGGCAGGTGAGGCGGCGAGTTCAGATCATCAT
CAAAAAATTTCAAGAGTAACGCGAAAAAGGCCCCGAGAGCCCAAGAGTACAAACGATATC
CTCGTCGCAGGCCAGAAACTCTTTGGCAGCTCCTTTGAATTCAGGGACTTGCATCAGTTG
CGCTTATGTCATGAAATATACATGGCAGACACACCCTCTGTGGCAGTACAGGCCCCACCG
GGCTATGGTAAGACGGAGTTATTTCATCTCCCCTTGATAGCACTGGCGTCTAAGGGCGAC
GTGAAATATGTGTCGTTTCTGTTTGTACCGTACACAGTGTTGCTTGCTAATTGCATGATC
AGGTTGAGCCGATGCGGTTGCTTGAATGTGGCCCCTGTAAGAAACTTTATTGAAGAAGGT
TGCGATGGCGTTACTGATTTATACGTGGGGATCTACGATGATCTTGCTAGCACTAATTTC
ACAGACAGGATAGCTGCGTGGGAGAATATTGTTGAGTGCACCTTTAGGACCAACAACGTA
AAATTGGGTTACCTCATTGTAGATGAGTTTCACAACTTTGAAACGGAGGTCTACCGGCAG
TCGCAATTTGGGGGCATAACTAACCTTGATTTTGACGCTTTTGAGAAAGCAATCTTTTTT
GAGCGGCACAGCACCTGAGGTTGTAGCTGATGCTGCGTTGCAGCGTATTGGGCTTACGGG
ACTGGCCAAGAAGTCGATGGACATCAACGAGCTCAAACGGTCGGAAGATCTCAGCAGAGG
TCTATCCAGCTATCCAACACGGATGTTTAATCTAATCAAGGAGAAATCCGAGGTGCCTTT
AGGGCATGTTCATAAAATTTGGAAGAAAGTGGAATCACAGCCCGAAGAAGCACTGAAGCT
TCTTTTAGCCCTCTTTGAAATTGAACCAGAGTCGAAGGCCATTGTAGTTGCAAGCACAAC
CAACGAAGTGGAAGAATTGGCCTGCTCTTGGAGAAAGTATTTTAGGGTGGTATGGATACA
CGGGAAGCTGGGTGCTGCAGAAAAGGTGTCTCGCACAAAGGAGTTTGTCACTGACGGTAG
CATGCGAGTTCTCATCGGAACGAAATTAGTGACTGAAGGAATTGACATTAAGCAATTGAT
GATGGTGATCATGCTTGATAATAGACTTAATATTATTGAGCTCATTCAAGGCGTAGGGAG
ACTAAGAGATGGGGGCCTCTGTTATCTATTATCTAGAAAAAAAACAGTTGGGCGGCAAGG
AATCGTAAGGGTGAATTACCACCGATTAAGGAAGGCTGTATAACCGAACAGGTACGCGAG
TTCTATGGACTTGAATCAAAGAAAGGAAAAAAGGGCCAGCATGTTGGATGCTGTGGCTCC
AGGACAGACCTGTCTGCTGACACAGTGGAACTGATAGAAAGAATGGACAGATTGGCTGAA
AAACAGGCGACAGCTTCCATGTCGATCGTTGCGTTACCGTCTAGCTTCCAGGAGAGCAAT
AGCAGTGACAGGTGCAGAAAGTATTGCAGCAGTGATGAGGACAGCGACACGTGCATTCAT
GGTAGTGCTAATGCCAGTACCAATGCGACTACCAACTCCAGCACTAATGCTACTACCACT
GCCAGCACCAACGTCAGGACTAGTGCTACTACCACTGCCAGCATCAACGTCAGGACTAGT
GCGACTACCACTGAAAGTACCAACTCCAGCACTAATGCTACTACCACTGCCAGCATCAAC
GTCAGGACTAGTGCGACTACCACTGAAAGTACCAACTCCAACACTAGTGCTACTACCACC
GAAAGTACCGACTCCAACACTAGTGCTACTACCACCGAAAGTACCGACTCCAACACTAGT
GCTACTACCACTGCTAGCACCAACTCCAGCACTAATGCCACTACCACTGCTAGCACCAAC
TCCAGCACTAATGCCACTACCACTGAAAGTACCAACGCTAGTGCCAAGGAGGACGCCAAT
AAAGATGGCAATGCTGAGGATAATAGATTCCATCCAGTCACCGACATTAACAAAGAGTCG
TATAAGCGGAAAGGGAGTCAAATGGTTTTGCTAGAGAGAAAGAAACTGAAAGCACAATTT
CCCAATACTTCCGAGAATATGAATGTCTTACAGTTTCTTGGATTTCGGTCTGACGAAATT
GAACATCTTTTCCTCTATGGTATTGACGTATACTTCTGCCCAGAGGGAGTATTCACACAA
TACGGATTATGCAAGGGCTGTCAAAAGATGTTCGAGCTCTGTGTCTGTTGGGCTGGCCAG
AAAGTATCGTATCGGAGGATGGCTTGGGAAGCACTAGCTGTGGAGAGAATGCTGCGAAAT
GACGAGGAATACAAAGAATACTTGGAAGACATCGAGCCATATCATGGGGGACCCTGTAGG
ATATTTGAAATATTTTAGCGTAAAAAGGGAGAGATCTACTCTCAGATACAGAGAAATTAT
GCTTGGTACCTGGCCATTACTAGAAGAAGAGAAACAATTAGTGTATTGGATTCGACAAGA
GGCAAGCAAGGGAGCCAAGTTTTCCGCATGTCTGGAAGGCAGATCAAAGAGTTGTATTAT
AAAGTATGGAGCAACTTGCGTGAATCGAAGACAGAGGTACTGCAGTACTTTTTGAACTGG
GACGAGAAAAAGTGCCGGGAAGAATGGGAGGCAAAAGACGATACGGTCTTTGTGGAAGCG
CTCGAGAAAGTTGGAGTTTTTCAGCGTTTGCGTTCCATGACGAGCGCTGGACTGCAGGGT
CCGCAGTACGTCAAGCTGCAGTTTAGCAGGCATCATCGACAGTTGAGGAGCAGATATGAA
TTAAGTCTAGGAATGCACTTGCGAGATCAGCTTGCGCTGGGAGTTACCCCATCTAAAGTG
CCGCATTGGACGGCATTCCTGTCGATGCTGATAGGGCTGTTCTACAATAAAACATTTCGG
CAGAAACTGGAATATCTTTTGGAGCAGATTTCGGAGGTGTGGTTGTTACCACATTGGGTT
GATTTGGCAAACGTTGAAGTTCTCGCTGCAGATAACACGAGGGTACCGCTGTACATGCTG
ATGGTAGCGGTTCACAAAGAGCTGGATAGCGATGATGTTCCAGACGGTAGATTTGATATA
ATATTACTATGTAGAGATTCGAGCAGAGAAGTTGGAGAGTGAAGGAAATTGTTGTTACGA
AAGTCAGTGATTATGTATTGTGTAGTATAGTATATTGTAAGAATTTTTTTTTCTAGGGAA
TATGTGTTTTGATGTAGTATTTCACTGTTTTGATTTAGTGTTCGTTGCACGGCAGTAGCG
AGAGACAAGTGCGAAGAAGTGGGATAAAAAGACAATCTATAAAAAGTAAACATAAAATAA
AGGTAGTAAGTAGCTTTTGGTTGAACATCCGGGTAAGAGACAACAGGGCTTGGAGGAGAC
GTACATGAGGGCTATTTAGGGCTATTTAGGGCTATGTAGAAGTGCTGTAGGGCTAAAGAA
CAGGGTTTCATTTTCATTTTTTTTTTAATTTCGGTCAGAAAGCCGGGTAAGGTATGACAG
CGAGAGTAAAGATAGATGTGAAAA
>CEL_chrI:197-5845
ATATCTATGTCACCTTATTGCATGCTGGATGGTGTTAGACAAGGCCGTAGGGACATATAG
CATCTAGGAAGTAACCTTGTACGAAAATAGGCAATATTTCCTGTTTGACGCAGATTTTAG
CCCAAAGATCTAGCGTTAAGGAATTTTTTTATAGTGGGACATTGCAAATCAAGGAAGTAA
CTTGATACGTCGTTGGTGAATGGGTCTGTTTTCTTATTCGGCGGGGTAATACATTTTGAG
GGAAGGTTGTCTGTCTGACGCGCCATATGTAGGTACGCCAAAAAGGGCTCCTTTACTTCG
AAGCGCGAGGTCGTATACCTAATAAGGAAATGTAATTTATAACTTTTTATTATATTGGTC
TTTTCGAGAGCGGAAGAAGTTGTAGGCTAAGCGCAGGCTAAGCGTAGGTCCATGTTTAAA
GTATCCAAGAGAATATCCACGAAGCGGCTGAGCAACGAACAGAATCCTGGTTCTCCTCGA
CTAAGCAGATAGTTAAGATACTGTGCACCATGGAAATTGAAAACGAACGTACGTACCGAC
TACTTTATTTTTGCAGGCCGGAAATCAAGCGATGAATGAGACATCCTTCTGTTTTCTATG
TTGTGCTTGAAGGGGACAGACAGTCGCTTATCTTAGTGAGATTTCTTATTAACTGAATTT
TCTTTGCTGCTGCTAGAGATCTGCACCTGCATAGCGCAGATTCTGCATCTTCTCAATAGC
TTAATTATTACATTCTTAGATGATGATAAGACGGAAACTGGACAATCTTTTGTTTATATT
GATGGATTTCTTGTCAAAAAGCATAACAATCAACATACTATTGTTAATTTCGAAACTTAC
AAAAATAAAATGAAAGTTTCCGATAGGCGTAAGTTTGAAAAAGCAAACTTTGACGAGTTT
GAGTCGGCTCTAAATAACAAAAACGACTTGGTACATTGTCCCTCAATAACTTTATTTGAA
TCGATCCCCACGGAAGTGCGGTCATTCTACGAAGACGAAAAGTCTGGCCTAATCAAAGTG
GTAAAATTCAGAACTGGTGCAATGGATAGGAAAAGGTCTTTTGAAAAGTTGTCATTTCCG
TCATGGTCGGGAAAAATGTAAAAAAGTTCCTGACGTTTGTTGAAGACGAACCAGATTTCT
AGGGCGGACCAATCCCTTCAAAGTATCTTATTCCCAAGAAAATCAACTTGATGGTCTACA
CGTTGTTTCAAGTGCATACTTTGAAATTCAATGGAAAGGATTACGATACCCTTTCTCTTT
TTTACCTCAACAGAGGATACTATAATGAGTTGAGTTTCCGTGTCCTGGAACGTTGTCACG
AAATAGCGAGTGCTAGGCCGAACGACAGCTCTACGATGCGTACTTTCACTGACTTTGTTT
CCGGCGCACCTATTGTAAGGAGTCTTCAGAAAAGTACCATAAGGAAATATGGGTACAATT
TGGCACCCTACATGTTTTTGTTACTACACGTAGATGAGCTATCGATTTTTTCTGCATACC
AAGCAAGTTTACCTGGCGAAAAGAAAGTCGACACAGAGCGGCTGAAGCGTGATCTATGCC
CACGTAAACCCATTGAGATAAAGTACTTTTCACAGATATGTAACGATATGATGAACAAAA
AAGACCGATTGGGTGATATTTTGCATATTATCTTGCGAGCATGTGCGCTCAATTTCGGGG
CGGGTCCCCGTGGTGGCGCTGGTGACGAAGAGGATCGATCTATTACGAATGAAGAACCCA
TTATTCCCTCTGTGGACGAGCATGGCCTGAAAGTATGTAAGTTGCGCAGTCCTAACACTC
CACGAAGACTCAGAAAAACACTAGATGCCGTGAAAGCTTTATTGGTGTCGTCTTGTGCTT
GTACCGCAAGGGATTTAGATATATTTGATGACAACAACGGCGTTGCAATGTGGAAATGGA
TCAAAATTCTGTACCACGAAGTAGCGCAGGAAACCACGCTGAAGGACTCTTATAGAATAA
CTTTGGTACCTTCTTCTGATGGTATATCAGTATGTGGAAAACTTTTTAATCGCGAGTATG
TCCGCGGCTTTTACTTTGCAGGTGAGGCGGGGAGTTCAAATCATCATCAAAAAATTTCAA
GAGTAACGCGAAAAAGGCCCCGAGAGCCCAAGAGTACAAACGATATCCTCGTCGCAGGCC
AGAAACTCTTTGGCAGCTCCTTTGAATTCAGGGACTTGCATCAGTTGCGCTTATGTTATG
AAATATACATGGCAGACACACCCTCTGTGGCAGTACAGGCCCCACCGGGCTATGGTAAGA
CGGAGTTATTTCATCTCCCCTTGATAGCACTGGCATCTAAGGGCGACGTGAAATATGTGT
CGTTTCTGTTTGTACCGTACACAGTGTTGCTTGCTAATTGCATGATCAGGTTGGGCCGAC
GCGGTTGCTTGAATGTGGCCCCCGTAAGAAACTTTATTGAAGAAGGTTACGATGGCGTTA
CTGATTTATACGTGGGGATCTACGATGATCTTGCTAGCACTAATTTCACAGACAGGATAG
CTGCGTGGGAGAATATTGTTGAGTGCACCTTTAGGGACCAACAACGTAAAATTGGGTTAC
CTCATTGTAGATGAGTTTCACAACTTTGAAACGGAGGTCTACCGGCAGTCGCAATTTGGG
GGCATAACTAACCTTGATTTTGACGCTTTTGAGAAAGCAATCTTTTTGAGCGGCACAGCC
CCTGAGGCTGTAGCTGATGCTGCGTTGCAGCGTATTGGGCTTACGGGACTGGCCAAGAAA
TCGATGGACATCAACGAGCTCAAACGGTCGGAAGATCTCAGCAGAGGTCTATCCAGCTAT
CCAACACGGATGTTTAATCTAATCAAGGAGAAATCCGAGGTGCCTTTAGGGCATGTTCAT
AAAATTCGGAAGAAAGTGGAATCACAGCCCGAAGAAGCACTGAAGCTTCTTTTAGCCCTC
TTTGAAAGTGAACCAGAGTCGAAGGCCATTGTAGTTGCAAGCACAACCAACGAAGTGGAA
GAATTGGCCTGCTCTTGGAGAAAGTATTTTAGGGTGGTATGGATACACGGGAAGCTGGGT
GCTGCAGAAAAGGTGTCTCGCACAAAGGAGTTTGTCACTGACGGTAGCATGCAAGTTCTC
ATCGGAACGAAATTAGTGACTGAAGGAATTGACATTAAGCAATTGATGATGGTGATCATG
CTTGATAATAGACTTAATATTATTGAGCTCATTCAAGGTGTAGGGAGACTAAGAGATGGG
GGCCTCTGTTATCTATTATCTAGAAAAAACAGTTGGGCGGCAAGGAATCGTAAGGGTGAA
TTACCACCAATTAAGGAAGGCTGTATAACCGAACAGGTACGCGAGTTCTATGGACTTGAA
TCAAAGAAAGGAAAAAAGGGCCAGCATGTTGGATGCTGTGGCTCCAGGACAGACCTGTCT
GCTGACACAGTGGAACTGATAGAAAGAATGGACAGATTGGCTGAAAATCAGGCGACAGCT
TCCATGTCGATCGTTGCGTTACCGTCTAGCTTCCAGGAGAGCAATAGCAGTGACAGGTAC
AGAAAGTATTGCAGCAGTGATGAGGACAGCAACACGTGCATTCATGGTAGTGCTAATGCC
AGTACTAACGTCAGGACTAATGCTACTACCACTGCCAGCATCAACGTCAGGACTAGTGCT
ACTACCACTGAAAGTACCAACTCCAGCACTAGTGCAACTACCACTGCCAGCATCAACGTC
AGGACTAGTGCGACTACCACTGCCAGCATCAACGTCAGGACTAGTGCTACTACCACTAAA
AGTATCAACTCTAGCACTAATGCTACTACCACTGAAAGTACCAACTCCAACACTAATGCT
ACTACCACTGAAAGTACCAACTCCAGCACTAATGCTACTACCACTGAAAGTACCAACTCC
AACACTAGTGCTACTACCACCGAAAGTACCAACTCCAACACTAGTGCTACTACCACCGAA
AGTACCAACTCCAACACTAGTGCTACTACCACTGCTAGCACCAACTCCAGCACTAATGCT
ACTACCACTGAAAGTACCAACGCTAGTGCCAAGGAGGACGCCAATAAAGATGGCAATGCT
GAGGATAATAGATTCCATCCAGTCACCGACATTAACAAAGAGTCGTATAAGCGGAAAGGG
AGTCAAATGGTTTTGCTAGAGAGAAAGAAACTGAAAGCACAATTTCCCAATACTTCCGAG
AATATGAATGTCTTACAGTTTCTTGGATTTCGGTCTGACGAAATTAAACATCTTTTCCTC
TATGGTATTGACATATACTTCTGCCCAGAGGGAGTGTTCACACAATACGGATTATGCAAG
GGCTGTCAAAAGATGTTCGAGCTCTGTGTCTGTTGGGCTGGCCAGAAAGTATCGTATCGG
AGGATAGCTTGGGAAGCACTAGCTGTGGAGAGAATGCTGCGAAATGATGAGGAATACAAA
GAATACTTGGAAGACATCGAGCCATATCATGGGGACCCTGTAGGATATTTGAAATATTTT
AGCGTAAAAGGAGAGAGATCTACTCTCAGATACAGAGAAATTATGCTTGGTACCTGGCGA
TTACTAGAAGAAGAGAAACAATTAGTGTATTGGATTCGACAAGAGGCAAGCAAGGGAGCC
AAGTTTTCCGCATGTCTGGAAGGCAGATCAAAGAGTTGTATTATAAAGTATGGAGCAACT
TGCGTGAATCGAAGACAGAGGTGCTGCAGTACTTTTTGAACTGGGACGAGAAAAGTGCCA
GGAAGAATGGGAGGCAAAAGACGATACGGTCTTTGTGGAAGCGCTCGAGAAAGTTGGAGT
TTTTCAGCGTTTGCGTTCCATGACGAGCGCTGGACTGCAGGGTCCGCAGTACGTCAAGCT
GCAGTTTAGCAGGCATCATCGACAGTTGAGGAGCAGATATGAATTAAGTCTAGGAATGCA
CTTGCGAGATCAGATTGCGCTGGGAGTTACCCCATCTAAAGTGCCGCATTGGACGGCATT
CCTCTCGATGCTGATAGGGCTGTTCTACAATAAAACATTTCGGCAGAAACTGGAGTATCT
TTTGGAGCAGATTTCGGAGGTGTGGTTGTTACCACATTGGCTTGATTTGGCAAACGTTGA
AGTTCTCGCTGCAGATGACACGAGGGTACCACTGTACATGCTGATGGTAGCGGTTCACAA
AGAGCTGGATAGCGATGATGTTCCAGACGGTAGATTTGATATATTATTATGTAGGGATTC
GAGCAGAGAAGTTGGAGAGTGAAGGAAATTGTTGTTACGAAAGTCACTGATTATGTATTG
TGTAGTATAGTATATTGTAAGAAATTTTTTTCTAGGGAATATGTGTTTTGATGTAGTATT
TCACTGTTTTGATTTAGTGTTTGTTGCACGGCAGTAGCGAGAGACAAGTGCGAAGAAGTG
GGATAAAAAGACAGTCTATAAAAAGTAAACATAAAATAAAGGTAGTAAGTATAGCTTTTA
GCTGAAACTCCGGGTAAGAGTCAATAGGGCTTGGAGGAGACGTAAATGAGGGCTACTTAG
GGCTATTTAGGGCTATGTAAAAGTGTTGTAGGGCTAAAGAAGAGGATTTCATTTTCATTT
TTTTTAATTTCGGTCAGAAAGCCGGGTAAGGTGTGACAGCGCGAGTAAAGGTGGATGAGA
TAGAGAGTA
>CEL_chrIII:194-6838
ATATCTATGTCACCTTATTGCATGCTGGATGGTGTTAGACAAGGCCGTAGGGACATATAG
CATCTAGGAAGTAACCTTGTACGAAAATAGGCAATATTTCCTGTTTGACGCAGATTTTAG
CCCAAAGATCTAGCGTCAAGGAATTTTTTTATAGTGGGACATTGCACCAAGGAAGTAACT
TGATACGTCGTTGGTGAATGGGTCTGTTTTCTTATTCGGCGGGGTAATACATTTTGATGG
AAGTTTGTCTGTCTGACGCGCCATATGTAGGTACGCCAAAAAGGGCTCCTTTACTTCGAA
GCGCGAGGTCGTATACCTAATAAGGAAATGTAATTTATAACTTTTTATTATATTGGTCTT
TTCGAGAGCGGAACGTAGGTCCATGTTTAAAGTATCCAACAGAATATCCACGAAGCGGCT
GAGCAACGAACAGAATCCTGGTTCTCCTCGACTAAGCAGATAGTTAAGATACTGTGCACC
ATGGAAATTGAAAACGAAAGTACGTACCGACTACTTTATTTTTGCAGGCCGGAAATCAAG
CGATGAATGAGACATCCTTCTGTTTTCTATGTTGTGCTTGAAGGGGACAGACAGTCGCTT
ATCTTAGTGAGATTTCTTATTAACTGAATTTTCTTTGCTGCTGCTAGAGATTTGCACCTG
CATAGCGCAGATTCTGCATCTTCTCAATAACTTAATTATTACATTCTTAGATGATGATAA
GACGAAAACTGGACAATCTTTTGTTTATATTGATGGATTTCTTGTCAAAAAGCATAAAAA
TCAACATACTATTGTTAATTTCGAAACTTACAAAAATAAAATGAAAGTTTCCGATAGGCG
TAAGTTTGAAAAAGCAAACTTTGACGAGTTTGAGTCAGCTCTAAATAACAAAAACGACTT
GGTACATTGTCCCTCAATAACTTTATTTGAATCGATCCCCACGGAAGTGCGGTCATTCTA
CGAAGACGAAAAGTCTGGCCTAATCAAAGTGGTAAAATTCAGAACTGGTGCAATGGATAG
GAAAAGGTCTTTTGAAAAAATTGTCATTTCCGTCATGGTCGGGAAAAATGTACAAAAGTT
CCTGACGTTTGTTGAAGACGAACCAGATTTCCAGGGCGGACCAATCCCTTCAAAGTATCT
TATTCCCAAGAAAATCAACTTGATGGTCTACACGTTGTTTCAAGTGCATACTTTGAAATT
CAATAGAAAGGATTACGATACCCTTTCTCTTTTTTACCTCAACAGAGGATACTATAATGA
GTTGTTACGAAATAGCGAGTGCCAGGCCGAACGACAGCTCTACGATGCGTACTTTCACCG
GCACCTATTGTAAGGAGTCTTCAGAAAAGCACCATAAGGAAATATGGATACAATTTGGCA
CCCTACACGTAGATGAGCTATCCAAGCAAGTTTACCTGGCGAAAAGAAAGTCGACACAGA
GCGGCTGAAGCGTGATCTATGCCCACGTAAACCCATTGAGATAAAGTACTTTTCACAGAT
ATGTAACGATATGATGAACAAAAAGGACCGATTGGGTGATATTTTGCATATTATCTTGCG
AGCATGTGCACTCAATTTCGGGGCGGGTCCCCGTGGTGGCGCTGGTGACGAAGAGGATCG
ATCTATTACGAATGAAGAACCCATTATTCCCTCTGTGGACGAGCATGGCCTGAAAGTATG
TAAGTTGCGCAGTCCTAACACTCCACGAAGACTCAGAAAAACACTAGATGCCGTGAAAGC
TTTATTGGTGTCGTCTTGTGCTTGTACCGCAAGGGATTTAGATATATTTGATGACAACAA
CGGCGTTGCAATGTGGAAATGGATCAAAATTCTGTACCACGAAGTAGCGCAGGAAACCAC
GCTGAAGGACTCTTATAGAATAACTTTGGTACCTTCTTCTGATGGTATATCAGTATGTGG
AAAACTTTTTAATCGCGAGTATGTCCGCGGCTTTTACTTTGCATGCAAGGCTCAGTTTGA
TAACCTTTGGGGAGAGTTGAACAACTGCTTTTATATGCCTACAGTGGTTGATATTGCCAA
CCTCATTTTGCGTAATCGAGAAGTTTTGTTCAGAGAACCGAAGCGAGGAATTGACGAGTA
TCTGGAAAACGATTCTTTTCTTCAAATGATACCTGTTAAATATCGTGAAATTGTGCTGCC
CAAGTTGAGAAGAGATACTAACAAAATGACCGCGGCTCTTAAAAAATAAAGTCGCTGTTG
CAATTGACGAGCTTACGGTGCCACTTATGTGGATGATCCATTTTGCCGTAGGATACCCTT
ACCGTTATCCAGAGCTTCAGCTACTCGCTTTTGCCGGTCCTCAGCGCAACGTATACGTCG
ATGATACAACAAGACGCATCCAACTGTACACTGATTACAACAAGAACGGTTCATCGGAGC
CTCGACTAAAGACGCTTGACGGACTCACCTCAGATTACGTGTTTTATTTTGTCACTGTGC
TAAGGCAAATGCAAATATGTGCGCTTGGTAACAGTTATGACGCTTTTAATCATGATCCTT
GGATGGATGTGGTGGGATTTGAGGATCCAGATCAAGTAACAAATCGAGACATTTCGAGGA
TAGTTTTGTATTCCTACATGTTTCTGAATACCGCGAAGGGCTGTCTGGTTGAATACGCAA
CTTTTCGGCAGTACATGAGGGAACTTCCGAAGAATGCACCTCAGAAGCTGAATTTTCGGG
AGATGCGTCAGGGGTTGATTGCCCTAGGACGGCACTGCGTAGGTAGCAGATTTGAAACAG
ATTTGTACGAGTCGGCGACGAGTGAACTCATGGCCAATCATTCCGTTCAAACAGGGCGAA
ATATTTACGGTGTGGATTCCTTTTCGTTAACTAGTGTCAGTGGGACGACCGCCACTTTAT
TGCAGGAACGAGCTTCCGAGCGCTGGATCCAGTGGTTAGGCCTTGAAAGCGACTACCATT
GTTCATTCTCCAGTACTCGGAATGCGGAAGACGTAGTGGCAGGTGAGGCGGCGAGTTCAG
ATCATCATCAAAAAATTTCAAGAGTAACGCGAAAAAGGCCCCGAGAGCCCAAGGAGTACA
AACGATATCCTCGTCGCAGGCCAGAAACTCTTTGGCAGCTCCTTTGAATTCAGGGACTTG
CATCAGTTGCGCTTATGTTATGAAATATACATGGCAGACACACCCTCTGTGGCAGTACAG
GCCCCACCGGGCTATGGTAAGACGGAGTTATTTCATCTCCCTTGATAGCACTGGCATCTA
AGGGCGACGTGAAATATGTGTCGTTTCTGTTTGTACCGTACACAGTGTTGCTTGCTAATT
GCATGATCAGGTTGGGCCGACGCGGTTGCTTGAATGTGGCCCCTGTAAGAAACTTTATTG
AAGAAGGTTACGATGGCGTTACTGATTTATACGTGGGGATCTACGATGATCTTGCTAGCA
CTAATTTCACAGACAGGATAGCTGCGTGGGAGAATATTGTTGAGTGCACCTTTAGGACCA
ACAACGTAAAATTGGGTTACCTCATTGTAGATGAGTTTCACAACTTTGAAACGGAGGTCT
ACCGGCAGTCGCAATTTGGGGGCATAACTAACCTTGATTTTGACGCTTTTGAGAAAGCAA
TCTTTTTTGAGCGGCACAGCCCCTGAGGCTGTAGCTGATGCTGCGTTGCAGCGTATTGGG
CTTACGGGACTGGCCAAGAAATCGATGGACATCAACGAGCTCAAACGGTCGGAAGATCTC
AGCAGAGGTCTATCCAGCTATCCAACACGGATGTTTAATCTAATCAAGGAGAAATCCTGA
GGTGCCTTTAGGGCATGTTCATAAAATTCGGAAGAAAGTGGAATCACAGCCCGAAGAAGC
ACTGAAGCTTCTTTTAGCCCTCTTTGAAAGTGAACCAGAGTCGAAGGCCATTGTAGTTGC
AAGCACAACCAACGAAGTGGAAGAATTGGCCTGCTCTTGGAGAAAGTATTTTAGGGTGGT
ATGGATACACGGGAAGCTGGGTGCTGCAGAAAAGGTGTCTCGCACAAAGGAGTTTGTCAC
TGACGGTAGCATGCAAGTTCTCATCGGAACGAAATTAGTGACTGAAGGAATTGACATTAA
GCAATTGATGATGGTGATCATGCTTGATAATAGACTTAATATTATTGAGCTCATTCAAGG
TGTAGGGAGACTAAGAGATGGGGGCCTCTGTTATCTATTATCTAGAAAAAACAGTTGGGC
GGCAAGGAATCGTAAGGGTGAATTACCACCAATTAAGGAAGGCTGTATAACCGAACAGGT
ACGCGAGTTCTATGGACTTGAATCAAAGAAAGGAAAAAAGGGCCAGCATGTTGGATGCTG
TGGCTCCAGGACAGACCTGTCTGCTGACACAGTGGAACTGATAGAAAGAATGGACAGATT
GGCTGAAAAACAGGCGACAGCTTCCATGTCGATCGTTGCGTTACCGTCTAACTTCCAGGA
GAGCAATAGCAGTGACAGGTACAGAAAGTATTGCAGCAGTGATGAGGACAGCAACACGTG
CATTCATGGTAGTGCTAATGCCAGTACTAACGCCAGTACTAATGCGATTACCACTGCTAG
TACCAACGTCAGGACTAATGCGACTACCAATGCTAGTACTAATGCGACTACCAATGCCAG
TACCAATGCCAGTACTAATGCGACTACCAATGCCAGTACCAATGCGACTACCAACTCCAG
CACTAATGCTACTACCACTGCCAGCACCAACGTCAGGACTAGTGCGACTACCACTGCCAG
CACCAACGTCAGGACTAGTGCTACTACCACTGCCAGCATCAACGTCAGGACTAGTGCTAC
TACCACTGAAAGTATCAACTCCAGCACTAATGCTACTACCACCGAAAGTACCAACTCCAA
CACTAGTGCTACTACCACAGCTAGCACCAACTCCAACACTAGTGCTACTACCACCGAAAG
TACCAACTCCAACACTAGTGCTACTACCACCGAAAGTACCAACTCCAACACTAGTGCTAC
TACCACTGCTAGCACCAACTCCAGCACTAATGCTACTATCACTGAAAGTACCAACGCTAG
TGCCAAGGAGGACGCCAATAAAGATGGCAATGCTGAGGATAATAGATTCCATCCAGTCAC
CGACATTAACAAAGAGTCGTATAAGCGGAAAGGGAGTCAAATGGTTTTGCTAGAGAGAAA
GAAACTGAAAGCACAATTTCCCAATACTTCCGAGAATATGAATGTCTTACAGTTTCTTGG
ATTTCGGTCTGACGAAATTAAACATCTTTTCCTCTATGGTATTGACATATACTTCTGCCC
AGAGGGAGTGTTCACACAATACGGATTATGCAAGGGCTGTCAAAAGATGTTCGAGCTCTG
TGTCTGTTGGGCTGGCCAGAAAGTATCGTATCGGAGGATAGCTTGGGAAGCACTAGCTGT
GGAGAGAATGCTGCGAAATGACGAGGAATACAAAGAATACTTGGAAGACATCGAGCCATA
TCATGGGGACCCTGTAGGATATTTGAAATATTTTAGCGTAAAAAGGAGAGAGATCTACTC
TCAGATACAGAGAAATTATGCTTGGTACCTGGCCATTACTAGAAGAAGAGAAACAATTAG
TGTATTGGATTCGACAAGAGGCAAGCAAGGGAGCCAAGTTTTCCGCATGTCTGGAAGGCA
GATCAAAGAGTTGTATTTTAAAGTATGGAGCAACTTGCGTGAATCGAAGACAGAGGTGCT
GCAGTACTTTTTGAACTGGGACGAAAAAAAGTGCCAGGAAGAATGGGAGGCAAAAGACGA
TACGGTTGTTGTGGAAGCGCTCGAGAAAGGTGGAGTTTTTCAGCGTTTGCGTTCCATGAC
GAGCGCTGGACTGCAGGGTCCGCAGTACGTCAAGCTGCAGTTTAGCAGGCATCATCGACA
GTTGAGGAGCAGATATGAATTAAGTCTAGGAATGCACTTGCGAGATCAGATTGCGCTGGG
AGTTACCCCATCTAAAGTGCCGCATTGGACGGCATTCCTCTCGATGCTGATAGGGCTGTT
CTACAATAAAACATTTCGGCAGAAACTGGAGTATCTTTTGGAGCAGATTTCGGAGGTGTG
GTTGTTACCACATTGGCTTGATTTGGCAAACGTTGAAGTTCTCGCTGCAGATGACACGAG
GGTACCACTGTACATGCTGATGGTAGCGGTTCACAAAGAGCTGGATAGCGATGATGTTCC
AGACGGTAGATTTGATATATTATTATGTAGGGATTCGAGCAGAGAAGTTGGAGAGTGATG
GAAATTGTTGTTACGAAAGTCACTGATTATGTATTGTGTAGTATAGTATATTGTAAGAAA
ATTTTTTTCTAGGGAATATGCGTTTTGATGTAGTATTTTACTGTTTTGATTTAGTGTTTG
TTGCACGCGGTAGCGAGAGACAAGTGCGAAGGAGTAGGATGAAAAGACAGTCTATAAAAA
GTAAACATAAAATAAAGGTAGTAAGTATAGCTTTTAGCTGAAACTCCGGGTAAGAGTCAA
TAGGGCTTGGAGGAGACGTAAATGAGGGCTACTTAGGGCTATTTAGGGCTATGTAAAAGT
GTTGTAGGGCTAAAGAAGAGGATTTCATTTTCATTTTTTTTAATTTCGGTCAGAAAGCCG
GGTAAGGTGTGACAGCGCCAGTAAAGGTGGATGAGATAGAGAGTA
>CEL_chrIII:332583-338233
ATATCTATGTCACCTTATTGCATGCTGGATGGTGTTAGACAAGGCCGTAGGGACATATAG
CATCTAGGAAGTAACCTTGTACGAAAATAGGCAATATTTCCTGTTTGACGCAGATTTTAG
CCCAAAGATCTAGCGTTAAGGAATTTTTTTATAGTGGGACATTGCAAATCAAGGAAGTAA
CTTGATACGTCGTTGGTGAATGGGTCTGTTTTCTTATTCGGCGGGGTAATACATTTTGAG
GGAAGGTTGTCTGTCTGACGCGCCATATGTAGGTACGCCAAAAAGGGCTCCTTTACTTCG
AAGCGCGAGGTCGTATACCTAATAAGGAAATGTAATTTATAACTTTTTATTATATTGGTC
TTTTCGATAGCGGAAGAAGTTGTAGGCTAAGCGCAGGCTAAGCGTAGGTCCATGTTTAAA
GTATCCAAGAGAATATCCACGAAGCGGCTGAGCAACGAACAGAATCCTGGTTCTCCTCGA
CTAAGCAGATAGTTAAGATACTGTGCACCATGGAAATTGAAAACGAACGTACGTACCGAC
TACTTTATTTTTGCAGGCCGGAAATCAAGCGATGAATGAGACATCCTTCTGTTTTCTATG
TTGTGCTTGAAGGGGACAGACAGTCGCTTATCTTAGTGAGATTTCTTATTAACTGAATTT
TCTTTGCTGCTGCTAGAGATTTGCACCTGCATAGCGCAGATTCTGCATCTTCTCAATAGC
TTAATTATTACATTCTTAGATGATGATAAGACGGAAACTGGACAATCTTTTGTTTATATT
GATGGATTTCTTGTCAAAAAGCATAACAATCAACATACTATTGTTAATTTCGAAACTTAC
AAAAATAAAATGAAAGTTTCCGATAGGCGTAAGTTTGAAAAAGCAAACTTTGACGAGTTC
GAGTTGGCTCTAAATAACAAGAACGACTTGGTACATTGTCCCTCAATAACTTTATTTGAA
TCGATCCCCACGGAAGTGCGGTCATTCTACGAAGACGAAAAGTCTGGCCTAATCAAAGTG
GTAAAATTCAGAACTGGTGCAATGGATAGGAAAAGGTCTTTTGAAAAAATTGTCATTTCC
GTCATGGTGGGGAAAAATGTACAAAAGTTCCTGACGTTTGTTGAAGACGAACCAGATTTC
CAGGGCGGACCAATCCCTTCAAAGTATCTTATTCCCAAGAAAATCAACTTGATGGTCTAC
ACGTTGTTTCAAGTGCATACTTTGAAATTCAATAGAAAGGATTACGATACCCTTTCTCTT
TTTTACCTCAACAGAGGATACTATAATGAGTTGAGTTTCCGTGTCCTGGAACGTTGTCAC
GAAATAGCGAGTGCTAGGCCGAACGACAGCTCTACGATGCGTACTTTCACTGACTTTGTT
TCCGGCGCACCTATTGTAAGGAGTCTTCAGAAAAGCACCATAAGGAAATATGGGTACAAT
TTGGCACCCTACATGTTTTTGTTACTACACGTAGATGAGCTATCGATTTTTTCTGCATAC
CAAGCAAGTTTACCTGGCGAAAAGAAAGTCGACACAGAGCGGCTGAAGCGTGATCTATGC
CCACGTAAACCCATTGAGATAAAGTACTTTTCACGGATATGTAACGATATGATGAACAAA
AAGGACCGATTGGGTGATATTTTGCATATTATCTTGCGAGCATGTGCACTCAATTTCGGG
GCGGGTCCCCGTGGTGGCGCTGGTGACGAAGAGGATCGATCTATTACGAATGAAGAACCC
ATTATTCCCTCTGTGGACGAGCATGGCCTGAAAGTATGTAAGTTGCGCAGTCCTAACACT
CCACGAAGACTCAGAAAAACACTAGATGCCGTGAAAGCTTTATTGGTGTCGTCTTGTGCT
TGTACCGCAAGGGATTTAGATATATTTGATGACAACAACGGCGTTGCAATGTGGAAATGG
ATCAAAATTCTGTACCACGAAGTAGCGCAGGAAACCACGCTGAAGGACTCTTATAGAATA
ACTTTGGTACCTTCTTCTGATGGTATATCAGTATGTGGAAAACTTTTTAATCGCGAGTAT
GTCCGCGGCTTTTACTTTGCAGGTGAGGCGGGGAGTTCAAATCATCATCAAAAAATTTCA
AGAGTAACGCGAAAAAGGCCCCGAGAGCCCAAGAGTACAAACGATATCCTCGTCGCAGGC
CAGAAACTCTTTGGCAGCTCCTTTGAATTCAGGGACTTGCATCAGTTGCGCTTATGTTAT
GAAATATACATGGCAGACACACCCTCTGTGGCAGTACAGGCCCCACCGGGCTATGGTAAG
ACGGAGTTATTTCATCTCCCCTTGATAGCACTGGCATCTAAGGGCGACGTGAAATATGTG
TCGTTTCTGTTTGTACCGTACACAGTGTTGCTTGCTAATTGCATGATCAGGTTGGGCCGA
CGCGGTTGCTTGAATGTGGCCCCTGTAAGAAACTTTATTGAAGAAGGTTACGATGGCGTT
ACTGATTTATACGTGGGGATCTACGATGATCTTGCTAGCACTAATTTCACAGACAGGATA
GCTGCGTGGGAGAATATTGTTGAGTGCACCTTTAGGACCAACAACGTAAAATTGGGTTAC
CTCATTGTAGATGAGTTTCACAACTTTGAAACGGAGGTCTACCGGCAGTCGCAATTTGGG
GGCATAACTAACCTTGATTTTGACGCTTTTGAGAAAGCAATCTTTTTGAGCGGCACAGCC
CCTGAGGCTGTAGCTGATGCTGCGTTGCAGCGTATTGGGCTTACGGACTGGCCAAGAAAT
CGATGGACATCAACGAGCTCAAACGGTCGGAAGATCTCAGCAGAGGTCTATCCAGCTATC
CAACACGGATGTTTAATCTAATCAAGGAGAAATCCGAGGTGCCTTTAGGGCATGTTCATA
AAATTCGGAAGAAAGTGGAATCACAGCCCGAAGAAGCACTGAAGCTTCTTTTAGCCCTCT
TTGAAAGTGAACCAGAGTCGAAGGCCATTGTAGTTGCAAGCACAACCAACGAAGTGGAAG
AATTGGCCTGCTCTTGGAGAAAGTATTTTAGGGTGGTATGGATACACGGGAAGCTGGGTG
CTGCAGAAAAGGTGTCTCGCACAAAGGAGTTTGTCACTGACGGTAGCATGCAAGTTCTCA
TCGGAACGAAATTAGTGACTGAAGGAATTGACATTAAGCAATTGATGATGGTGATCATGC
TTGATAATAGACTTAATATTATTGAGCTCATTCAAGGTGTAGGGAGACTAAGAGATGGGG
GCCTCTGTTATCTATTATCTAGAAAAAACAGTTGGGCGGCAAGGAATCGTAAGGGTGAAT
TACCACCAATTAAGGAAGGCTGTATAACCGAACAGGTACGCGAGTTCTATGGACTTGAAT
CAAAGAAAGGAAAAAAGGGCCAGCATGTTGGATGCTGTGGCTCCAGGACAGACCTGTCTG
CTGACACAGTGGAACTGATAGAAAGAATGGACAGATTGGCTGAAAATCAGGCGACAGCTT
CCATGTCGATCGTTGCGTTACCGTCTAGCTTCCAGGAGAGCAATAGCAGTGACAGGTACA
GAAAGTATTGCAGCAGTGATGAGGACAGCAACACGTGCATTCATGGTAGTGCTAATGCCA
GTACTAACGTCAGGACTAATGCTACTACCACTGCCAGCATCAACGTCAGGACTAGTGCTA
CTACCACTGAAAGTACCAACTCCAGCACTAGTGCAACTACCACTGCCAGCATCAACGTCA
GGACTAGTGCGACTACCACTGCCAGCATCAACGTCAGGACTAGTGCTACTACCACTAAAA
GTATCAACTCTAGCACTAATGCTACTACCACTGAAAGTACCAACTCCAACACTAATGCTA
CTACCACTGAAAGTACCAACTCCAGCACTAATGCTACTACCACTGAAAGTACCAACTCCA
ACACTAGTGCTACTACCACCGAAAGTACCAACTCCAACACTAGTGCTACTACCACCGAAA
GTACCAACTCCAACACTAGTGCTACTACCACTGCTAGCACCAACTCCAGCACTAATGCTA
CTACCACTGAAAGTACCAACGCTAGTGCCAAGGAGGACGCCAATAAAGATGGCAATGCTG
AGGATAATAGATTCCATCCAGTCACCGACATTAACAAAGAGTCGTATAAGCGGAAAGGGA
GTCAAATGGTTTTGCTAGAGAGAAAGAAACTGAAAGCACAATTTCCCAATACTTCCGAGA
ATATGAATGTCTTACAGTTTCTTGGATTTCGGTCTGACGAAATTAAACATCTTTTCCTCT
ATGGTATTGACATATACTTCTGCCCAGAGGGAGTGTTCACACAATACGGATTATGCAAGG
GCTGTCAAAAGATGTTCGAGCTCTGTGTCTGTTGGGCTGGCCAGAAAGTATCGTATCGGA
GGATAGCTTGGGAAGCACTAGCTGTGGAGAGAATGCTGCGAAATGATGAGGAATACAAAG
AATACTTGGAAGACATCGAGCCATATCATGGGGACCCTGTAGGATATTTGAAATATTTTA
GCGTAAAAAGGAGAGAGATCTACTCTCAGATACAGAGAAATTATGCTTGGTACCTGGCGA
TTACTAGAAGAAGAGAAACAATTAGTGTATTGGATTCGACAAGAGGCAAGCAAGGGAGCC
AAGTTTTCCGCATGTCTGGAAGGCAGATCAAAGAGTTGTATTATAAAGTATGGAGCAACT
TGCGTGAATCGAAGACAGAGGTGCTGCAGTACTTTTTGAACTGGGACGAGAAAAAGTGCC
AGGAAGAATGGGAGGCAAAAGACGATACGGTCTTTGTGGAAGCGCTCGAGAAAGTTGGAG
TTTTTCAGCGTTTGCGTTCCATGACGAGCGCTGGACTGCAGGGTCCGCAGTACGTCAAGC
TGCAGTTTAGCAGGCATCATCGACAGTTGAGGAGCAGATATGAATTAAGTCTAGGAATGC
ACTTGCGAGATCAGATTGCGCTGGGAGTTACCCCATCTAAAGTGCCGCATTGGACGGCAT
TCCTCTCGATGCTGATAGGGCTGTTCTACAATAAAACATTTCGGCAGAAACTGGAGTATC
TTTTGGAGCAGATTTCGGAGGTGTGGTTGTTACCACATTGGCTTGATTTGGCAAACGTTG
AAGTTCTCGCTGCAGATGACACGAGGGTACCACTGTACATGCTGATGGTAGCGGTTCACA
AAGAGCTGGATAGCGATGATGTTCCAGACGGTAGATTTGATATATTATTATGTAGGGATT
CGAGCAGAGAAGTTGGAGAGTGAAGGAAATTGTTGTTACGAAAGTCACTGATTATGTATT
GTGTAGTATAGTATATTGTAAGAAATTTTTTTTCTAGGGAATATGTGTTTTGATGTAGTA
TTTCACTGTTTTGATTTAGTGTTTGTTGCACGGCAGTAGCGAGAGACAAGTGCGAAGAAG
TGGGATAAAAAGACAGTCTATAAAAAGTAAACATAAAATAAAGGTAGTAAGTATAGCTTT
TAGCTGAAACTCCGGGTAAGAGTCAATAGGGCTTGGAGGAGACGTAAATGAGGGCTACTT
AGGGCTATTTAGGGCTATGTAAAAGTGTTGTAGGGCTAAAGAAGAGGATTTCATTTTCAT
TTTTTTTAATTTCGGTCAGAAAGCCGGGTAAGGTGTGACAGCGCGAGTAAAGGTGGATGA
GATAGAGAGTA
>CEL_chrV:627925-634515
ATATCTATGTCACCTTATTGCATGCTGGATGGTGTTAGACAAGGCCGTAGGGACATATAG
CATCTAGGAAGTAACCTTGTACGAAAATAGGCAATATTTCCTGTTTGACGCAGATTTTAG
CCCAAAGATCTAGCGTTAAGGAATTTTTTTATAGTGGGACATTGCAAACCAAGGAAGTAA
CTTGATACGTCGTTGGTGAATGGGTCTGTTTTCTTATTCGGCGGGGTAATACATTTTGAG
GGAAGGTTGTCTGTCTGACGCGCCATATGTAGGTACGCCAAAAAGGGCTCCTTTACTTCG
AAGCGCGAGGTCGTATACCTAATAAGGAAATGTAATTTATAACTTTTTATTATATTGGTC
TTTTCGAGAGCGGAAGAAGTTGTAGGCTAAGCGCAGGCTAAGCGTAGGTCCATGTTTAAA
GTATCCAAGAGAATATCCACGAAGCGGCTGAGCAACGAACAGAATCCTGGTTCTCCTCGA
CTAAGCAGATAGTTAAGATACTGTGCACCATGGAAATTGAAAACGAACGTACGTACCGAC
TACTTTATTTTTGCAGGCCGGAAATCAAGCGATGAATGAGACATCCTTCTGTTTTCTATG
TTGTGCTTGAAGGGGACAGACAGTCGCTTATCTTAGTGAGGTTTCTTATTAACTGAATTT
TCTTTGCTGCTGCTAGAGATTTGCACCTGCATAGCGCAGATTCTGCATCTTCTCAATAGC
TTAATTATTACATTCTTAGATGATGATAAGACGGAAACTGGACAATCTTTTGTTTATATT
GATGGATTTCTTGTCAAAAAGCATAACAATCAACATACTATTGTTAATTTCGAAACTTAC
AAAAATAAAATGAAAGTTTCCGATAGGCGTAAGTTTGAAAAAGCAAACTTTGACGAGTTT
GAGTCGGCTCTAAATAACAAAAACGACTTGGTACATTGTCCCTCAATAACTTTATTTGAA
TCGATCCCCACGGAAGTGCGGTCATTCTACGAAGACGAAAAGTCTGGCCTAATCAAAGTG
GTAAAATTCAGAACTGGTGCAATGGATAGGAAAAGGTCTTTTGAAAAAGTTGTCATTTCC
GTCATGGTCGGGAAAAATGTAAAAAAGTTCCTGACGTTTGTTGAAGACGAACCAGATTTC
CAGGGCGGACCAATCCCTTCAAAGTATCTTATTCCCAAGAAAATCAACTTGATGGTCTAC
ACGTTGTTTCAAGTGCATACTTTGAAATTCAATAGAAAGGATTACGATACCCTTTCTCTT
TTTTACCTCAACAGAGGATACTATAATGAGTTGTTACGAAATAGCGAGTGCCAGGCCGAA
CGACAGCTCTACGATGCGTACTTTCACCGGCACCTATTGTAAGGAGTCTTCAGAAAAGCA
CCATAAGGAAATATGGATACAATTTGGCACCCTACACGTAGATGAGCTATCCAAGCAAGT
TTACCTGGCGAAAAGAAAGTCGACACAGAGCGGCTGAAGCGTGATCTATGCCCACGTAAA
CCCATTGAGATAAAGTACTTTTCACAGATATGTAACGATATGATGAACAAAAAGGACCGA
TTGGGTGATATTTTGCATATTATCTTGCGAGCATGTGCACTCAATTTCGGGGCGGGTCCC
CGTGGTGGCGCTGGTGACGAAGAGGATCGATCTATTACGAATGAAGAACCCATTATTCCC
TCTGTGGACGAGCATGGCCTGAAAGTATGTAAGTTGCGCAGTCCTAACACTCCACGAAGA
CTCAGAAAACACTAGATGCCGTGAAAGCTTTATTGGTGTCGTCTTGTGCTTGTACCGCAA
GGGATTTAGATATATTTGATGACAACAACGGCGTTGCAATGTGGAAATGGATCAAAATTC
TGTACCACGAAGTAGCGCAGGAAACCACGCTGAAGGACTCTTATAGAATAACTTTGGTAC
CTTCTTCTGATGGTATATCAGTATGTGGAAAACTTTTTAATCGCGAGTATGTCCGCGGCT
TTTACTTTGCATGCAAGGCTCAGTTTGATAACCTTTGGGGAGAGTTGAACAACTGCTTTT
ATATGCCTACAGTGGTTGATATTGCCAACCTCATTTTGCGTAATCGAGAAGTTTTGTTCA
GAGAACCGAAGCGAGGAATTGACGAGTATCTGGAAAACGATTCTTTTCTTCAAATGATAC
CTGTTAAATATCGTGAAATTGTGCTGCCCAAGTTGAGAAGAGATACTAACAAAATGACCG
CGGCTCTTAAAAAATAAAGTCGCTGTTGCAATTGACGAGCTTACGGTGCCACTTATGTGG
ATGATCCATTTTGCCGTAGGATACCCTTACCGTTATCCAGAGCTTCAGCTACTCGCTTTT
GCCGGTCCTCAGCGCAACGTATACGTCGATGATACAACAAGACGCATCCAACTGTACACT
GATTACAACAAGAACGGTTCATCGGAGCCTCGACTAAAGACGCTTGACGGACTCACCTCA
GATTACGTGTTTTATTTTGTCACTGTGCTAAGGCAAATGCAAATATGTGCGCTTGGTAAC
AGTTATGACGCTTTTAATCATGATCCTTGGATGGATGTGGTGGGATTTGAGGATCCAAAT
CAAGTAACAAATCGAGACATTTCGAGGATAGTTTTGTATTCCTACATGTTTCTGAATACC
GCGAAGGGCTGTCTGGTTGAATACGCAACTTTTCGGCAGTACATGAGGGAACTTCCGAAG
AATGCACCTCAGAAGCTGAATTTTCGGGAGATGCGTCAGGGGTTGATTGCCCTAGGACGG
CACTGCGTAGGTAGCAGATTTGAAACAGATTTGTACGAGTCGGCGACGAGTGAACTCATG
GCCAATCATTCCGTTCAAACAGGGCGAAATATTTACGGTGTGGATTCCTTTTCGTTAACT
AGTGTCAGTGGGACGACCGCCACTTTATTGCAGGAACGAGCTTCCGAGCGCTGGATTCAG
TGGTTAGGGCTTGAAAGCGACTACCATTGTTCATTCTCCAGTACTCGGAATGCGGAAGAC
GTAGTGGCAGGTGAGGCGGCGAGTTCAAATCATCATCAAAAAATTTCAAGAGTAACGCGA
AAAAGGCCCCGAGAGCCCAAGAGTACAAACGATATCCTCGTCGCAGGCCAGAAACTCTTT
GGCAGCTCCTTTGAATTCAGGGACTTGCATCAGTTGCGCTTATGTTATGAAATATACATG
GCAGACACACCCTCTGTGGCAGTACAGGCCCCACCGGGCTATGGTAAGACGGAGTTATTT
CATCTCCCCTTGATAGCACTGGCATCTAAGGGCGACGTGGAATATGTGTCGTTTCTGTTT
GTACCGTACACAGTGTTGCTTGCTAATTGCATGATCAGGTTGGGCCGACGCGGTTGCTTG
AATGTGGCCCCTGTAAGAAACTTTATTGAAGAAGGTTACGATGGCGTTACTGATTTATAC
GTGGGGATCTACGATGATCTTGCTAGCACTAATTTCACAGACAGGATAGCTGCGTGGGAG
AATATTGTTGAGTGCACCTTTAGGACCAACAACGTAAAATTGGGTTACCTCATTGTAGAT
GAGTTTCACAACTTTGAAACGGAGGTCTACCGGCAGTCGCAATTTGGGGGCATAACTAAC
CTTGATTTTGACGCTTTTGAGAAAGCAATCTTTTTGAGCGGCACAGCCCCTGAGGCTGTA
GCTGATGCTGCGTTGCAGCGTATTGGGCTTACGGGACTGGCCAAGAAATCGATGGACATC
AACGAGCTCAAACGGTCGGAAGATCTCAGCAGAGGTCTATCCAGCTATCCAACACGGATG
TTTAATCTAATCAAGGAGAAATCCGAGGTGCCTTTAGGGCATGTTCATAAAATTCGGAAG
AAAGTGGAATCACAGCCCGAAGAAGCACTGAAGCTTCTTTTAGCCCTCTTTGAAAGTGAA
CCAGAGTCGAAGGCCATTGTCGTTGCAAGCACAACCAACGAAGTGGAAGAATTGGCCTGC
TCTTGGAGAAAGTATTTTAGGGTGGTATGGATACACGGGAAGCTGGGTGCTGCAGAAAAG
GTGTCTCGCACAAAGGAGTTTGTCACTGACGGTAGCATGCAAGTTCTCATCGGAACGAAA
TTAGTGACTGAAGGAATTGACATTAAGCAATTGATGATGGTGATCATGCTTGATAATAGA
CTTAATATTATTGAGCTCATTCAAGGTGTAGGGAGACTAAGAGATGGGGGCCTCTGTTAT
CTATTATCTAGAAAAAACAGTTGGGCGGCAAGGAATCGTAAGGGTGAATTACCACCAATT
AAGGAAGGCTGTATAACCGAACAGGTACGCGAGTTCTATGGACTTGAATCAAAGAAAGGA
AAAAAGGGCCAGCATGTTGGATGCTGTGGCTCCAGGACAGACCTGTCTGCTGACACAGTG
GAACTGATAGAAAGAATGGACAGATTGGCTGAAAATCAGGCGACAGCTTCCATGTCGATC
GTTGCGTTACCGTCTAGCTTCCAGGAGAGCAATAGCAGTGACAGGTACAGAAAGTATTGC
AGCAGTGATGAGGACAGCAACACGTGCATTCATGGTAGTGCTAATGCCAGTACTAACGTC
AGGACTAATGCTACTACCACTGCCAGCATCAACGTCAGGACTAGTGCTACTACCACTGAA
AGTACCAACTCCAGCACTAGTGCAACTACCACTGCCAGCATCAACGTCAGGACTAGTGCG
ACTACCACTGCCAGCATCAACGTCAGGACTAGTGCTACTACCACTAAAAGTATCAACTCT
AGCACTAATGCTACTACCACTGAAAGTACCAACTCCAACACTAATGCTACTACCACTGAA
AGTACCAACTCCAGCACTAATGCTACTACCACTGAAAGTACCAACTCCAACACTAGTGCT
ACTACCACCGAAAGTACCAACTCCAACACTAGTGCTACTACCACCGAAAGTACCAACTCC
AACACTAGTGCTACTACCACTGCTAGCACCAACTCCAGCACTAATGCTACTACCACTGAA
AGTACCAACGCTAGTGCCAAGGAGGACGCCAATAAAGATGGCAATGCTGAGGATAATAGA
TTCCATCCAGTCACCGACATTAACAAAGAGTCGTATAAGCGGAAAGGGAGTCAAATGGTT
TTGCTAGAGAGAAAGAAACTGAAAGCACAATTTCCCAATACTTCCGAGAATATGAATGTC
TTACAGTTTCTTGGATTTCGGTCTGACGAAATTAAACATCTTTTCCTCTATGGTATTGAC
ATATACTTCTGCCCAGAGGGAGTGTTCACACAATACGGATTATGCAAGGGCTGTCAAAAG
ATGTTCGAGCTCTGTGTCTGTTGGGCTGGCCAGAAAGTATCGTATCGGAGGATAGCTTGG
GAAGCACTAGCTGTGGAGAGAATGCTGCGAAATGATGAGGAATACAAAGAATACTTGGAA
GACATCGAGCCATATCATGGGGACCCTGTAGGATATTTGAAATATTTTAGCGTAAAAAGG
AGAGAGATCTACTCTCAGATACAGAGAAATTATGCTTGGTACCTGGCGATTACTAGAAGA
AGAGAAACAATTAGTGTATTGGATTCGACAAGAGGCAAGCAAGGGAGCCAAGTTTTCCGC
ATGTCTGGAAGGCAGATCAAAGAGTTGTATTATAAAGTATGGAGCAACTTGCGTGAATCG
AAGACAGAGGTGCTGCAGTACTTTTGAACTGGGACGAGAAAAAGTGCCAGGAAGAATGGG
AGGCAAAGACGATACGGTCTTTGTGGAAGCGCTCGAGAAAGTTGGAGTTTTTCAGCGTTT
GCGTTCCATGACGAGCGCTGGACTGCAGGGTCCGCAGTACGTCAAGCTGCAGTTTAGCAG
GCATCATCGACAGTTGAGGAGCAGATATGAATTAAGTCTAGGAATGCACTTGCGAGATCA
GATTGCGCTGGGAGTTACCCCATCTAAAGTGCCGCATTGGACGGCATTCCTCTCGATGCT
GATAGGGCTGTTCTACAATAAAACATTTCGGCAGAAACTGGAGTATCTTTTGGAGCAGAT
TTCGGAGGTGTGGTTGTTACCACATTGGCTTGATTTGGCAAACGTTGAAGTTCTCGCTGC
AGATAACACGAAGGTACCACTGTACATGCTGATGGTAGCGGTTCACAAAGAGCTGGATAG
CGATGATGTTCCAGACGGTAGATTTGATATATTATTATGTAGGGATTCGAGCAGAGAAGT
TGGAGAGTGATGGAAATTGTTGTTACGAAAGTCACTGATTATGTATTGTGTAGTATAGTA
TATTGTAAGAAATTTTTTTTCTAGGGAATATGTGTTTTGATGTAGTATTTCACTGTTTTG
ATTTAGTGTTTGTTGCACGGCAGTAGCGAGAGACAAGTGCGAAGAAGTGGGATAAAAAGA
CAGTCTATAAAAAGTAAACATAAAATAAAGGTAGTAAGTATAGCTTTTAGCTGAAACTCC
GGGTAAGAGTCAATAGGGCTTGGAGGAGACGTAAATGAGGGCTATTTAGGGCTACTTAGG
GCTATGTAAAAGTGTTGTAGGGCTAAAGAAGAGGATTTCATTTTCATTTTTTTTAATTTC
GGTCAGAAAGCCGGGTAAGGTGTGACAGCGCGAGTAAAGGTAAATGTGAAA
>CEL_chrVII:213-5804
ATATCTATGTCACCTTATTGCATGCTGGATGGTGTTAGACAAGGCCGTAGGGACATATAG
CATCTAGGAAGTAACCTTGTACGAAAATAGGCAATATTTCCTGTTTGACGCAGATTTTAG
CCCAAAGATCTAGCGTTAAGGAATTTTTTTATAGTGGGACATTGCAAATCAAGGAAGTAA
CTTGATACGTCGTTGGTGAATGGGTCTGTTTTCTTATTCGGCGGGGTAATACATTTTGAG
GGAAGGTTGTCTGTCTGACGCGCCATATGTAGGTACGCCAAAAAGGGCTCCTTTACTTCG
AAGCGCGAGGTCGTATACCTAATAAGGAAATGTAATTCATAACTTTTTATTATATTGGTC
TTTTCGATAGCGGAAGAAGTTGTAGGCTAAGCGCAGGCTAAGCGTAGGTCCATGTTTAAA
GTATCCAAGAGAATATCCACGAAGCGGCTGAGCAACGAACAGAATCCTGGTTCTCCTCGA
CTAAGCAGATAGTTAAGATACTGTGCACCATGGAAATTGAAAACGAACGTACGTACCGAC
TACTTTATTTTTGCAGGCCAGAAATCAAGCGATGAATGAGACATCCTTCTGTTTTCTATG
TTGTGCTTGAAGGGGACAGACAGTCGCTTATCTTAATGAGATTTCTTATTAACTGAATTT
TCTTTGCTGCTGCTAGAGATTTGCACCTGCATAGCGCAGATTCTGCATCTTCTCAATAGC
TTAATTATTACATTCTTAGATGATGATAAGACGGAAACTGGACAATCTTTTGTTTATATT
GATGGATTTCTTGTCAAAAAGCATAACAATCAACATACTATTGTTAATTTCGAAACTTAC
AAAAATAAAATGAAAGTTTCCGATAGGCGTAAGTTTGAAAGAGCAAACTTTGACGAGTTT
GAGTCGGCTCTAAATAACAAAAACGACTTGGTACATTGTCCCTCAATAACTTTATTTGAA
TCGATCCCCACGGAAGTGCGGTCATTCTACGAAGACGAAAAGTCTGGCCTAATCAAAGTG
GTAAAATTCAGAACTGGTGCAATGGATAGGAAAAGGTCTTTTGAAAAAGTTGTCATTTCC
GTCATGGTCGGGAAAAATGTAAAAAAGTTCCTGACGTTTGTTGAAGACGAACCAGATTTC
TAGGGCGGACCAATCCCTTCAAAGTATCTTATTCCCAAGAAAATCAACTTGATGGTCTAC
ACGTTGTTTCAAGTGCATACTTTGAAATTCAATGGAAAGGATTACGATACCCTTTCTCTT
TTTTACCTCAACAGAGGATACTATAATGAGTTGAGTTTCCGTGTCCTGGAACGTTGTCAC
GAAATAGCGAGTGCTAGGCCGAACGACAGCTCTACGATGCGTACTTTCACCGGCACCTAT
TGTAAGGAGTCTTCAGAAAAGCACCATAAGGAAATATGGATACAATTTGGCACCCTACAC
GTAGATGAGCTATCCAAGCAAGTTTACCTGGCGAAAAGAAAGTCGACACAGAGCGGCTGA
AGCGTGATCTATGCCCACGTAAACCCATTGAGATAAAGTACTTTTCACAGATATGTAACG
ATATGATGAACAAAAAAGACCGATTGGGTGATATTTTGCATATTATCTTGCGAGCATGTG
CGCTCAATTTCGGGGCGGGTCCCCGTGGTGGCGCTGGTGACGAAGAGGATCGATCTATTA
CGAATGAAGAACCCATTATTCCCTCTGTGGACGAGCATGGCCTGAAAGTATGTAAGTTGC
GCAGTCCTAACACTCCACGAAGACTCAGAAAACACTAGATGCCGTGAAAGCTTTATTGGT
GTCGTCTTGTGCTTGTACCGCAAGGGATTTAGATATATTTGATGACAACAACGGCGTTGC
AATGTGGAAATGGATCAAAATTCTGTACCACGAAGTAGCGCAGGAAACCACGCTGAAGGA
CTCTTATAGAATAACTTTGGTACCTTCTTCTGATGGTATATCAGTATGTGGAAAACTTTT
TAATCGCGAGTATGTCCGCGGCTTTTACTTTGCAGGTGAGGCGGGGAGTTCAAATCATCA
TCAAAAAATTTCAAGAGTAACGCGAAAAAGGCCCCGAGAGCCCAAGAGTACAAACGATAT
CCTCGTCGCAGGCCAGAAACTCTTTGGCAGCTCCTTTGAATTCAGGGACTTGCATCAGTT
GCGCTTATGTTATGAAATATACATGGCAGACACACCCTCTGTGGCAGTACAGGCCCCACC
GGGCTATGGTAAGACGGAGTTATTTCATCTCCCCTTGATAGCACTGGCATCTAAGGGCGA
CGTGAAATATGTGTCGTTTCTGTTTGTACCGTACACAGTGTTGCTTGCTAATTGCATGAT
CAGGTTGGGCCGACGCGGTTGCTTGAATGTGGCCCCTGTAAGAAACTTTATTGAAGAAGG
TTACGATGGCGTTACTGATTTATACGTGGGGATCTACGATGATCTTGCTAGCACTAATTT
CACAGACAGGATAGCTGCGTGGGAGAATATTGTTGAGTGCACCTTTAGGACCAACAACGT
AAAATTGGGTTACCTCATTGTAGATGAGTTTCACAACTTTGAAACGGAGGTCTACCGGCA
GTCGCAATTTGGGGGCATAACTAACCTTGATTTTGACGCTTTTGAGAAAGCAATCTTTTT
GAGCGGCACAGCCCCTGAGGCTGTAGCTGATGCTGCGTTGCAGCGTATTGGGCTTACGGG
ACTGGCCAAGAAATCGATGGACATCAACGAGCTCAAACGGTCGGAAGATCTCAGCAGAGG
TCTATCCAGCTATCCAACACGGATGTTTAATCTAATCAAGGAGAAATCCGAGGTGCCTTT
AGGGCATGTTCATAAAATTCGGAAGAAAGTGGAATCACAGCCCGAAGAAGCACTGAAGCT
TCTTTTAGCCCTCTTTGAAAGTGAACCAGAGTCGAAGGCCATTGTAGTTGCAAGCACAAC
CAACGAAGTGGAAGAATTGGCCTGCTCTTGGAGAAAGTATTTTAGGGTGGTATGGATACA
CGGGAAGCTGGGTGCTGCAGAAAAGGTGTCTCGCACAAAGGAGTTTGTCACTGACGGTAG
CATGCAAGTTCTCATCGGAACGAAATTAGTGACTGAAGGAATTGACATTAAGCAATTGAT
GATGGTGATCATGCTTGATAATAGACTTAATATTATTGAGCTCATTCAAGGTGTAGGGAG
ACTAAGAGATGGGGGCCTCTGTTATCTATTATCTAGAAAAAACAGTTGGGCGGCAAGGAA
TCGTAAGGGTGAATTACCACCAATTAAGGAAGGCTGTATAACCGAACAGGTACGCGAGTT
CTATGGACTTGAATCAAAGAAAGGAAAAAAGGGCCAGCATGTTGGATGCTGTGGCTCCAG
GACAGACCTGTCTGCTGACACAGTGGAACTGATAGAAAGAATGGACAGATTGGCTGAAAA
TCAGGCGACAGCTTCCATGTCGATCGTTGCGTTACCGTCTAGCTTCCAGGAGAGCAATAG
CAGTGACAGGTACAGAAAGTATTGCAGCAGTGATGAGGACAGCAACACGTGCATTCATGG
TAGTGCTAATGCCAGTACTAACGTCAGGACTAATGCTACTACCACTGCCAGCATCAACGT
CAGGACTAGTGCTACTACCACTGAAAGTACCAACCCAGCACTAGTGCAACTACCACTGCC
AGCATCAACGTCAGGACTAGTGCGACTACCACTGCCAGCATCAACGTCAGGACTAGTGCT
ACTACCACTAAAAGTATCAACTCTAGCACTAATGCTACTACCACTGAAAGTACCAACTCC
AACACTAATGCTACTACCACTGAAAGTACCAACTCCAGCACTAATGCTACTACCACTGAA
AGTACCAACTCCAACACTAGTGCTACTACCACCGAAAGTACCAACTCCAACACTAGTGCT
ACTACCACCGAAAGTACCAACTCCAACACTAGTGCTACTACCACTGCTAGCACCAACTCC
AGCACTAATGCTACTACCACTGAAAGTACCAACGCTAGTGCCAAGGAGGACGCCAATAAA
GATGGCAATGCTGAGGATAATAGATTCCATCCAGTCACCGACATTAACAAAGAGTCGTAT
AAGCGGAAAGGGAGTCAAATGGTTTTGCTAGAGAGAAAGAAACTGAAAGCACAATTTCCC
AATACTTCCGAGAATATGAATGTCTTACAGTTTCTTGGATTTCGGTCTGACGAAATTAAA
CATCTTTTCCTCTATGGTATTGACATATACTTCTGCCCAGAGGGAGTGTTCACACAATAC
GGATTATGCAAGGGCTGTCAAAAGATGTTCGAGCTCTGTGTCTGTTGGGCTGGCCAGAAA
GTATCGTATCGGAGGATAGCTTGGGAAGCACTAGCTGTGGAGAGAATGCTGCGAAATGAT
GAGGAATACAAAGAATACTTGGAAGACATCGAGCCATATCATGGGGACCCTGTAGGATAT
TTGAAATATTTTAGCGTAAAAGGAGAGAGATCTACTCTCAGATACAGAGAAATTATGCTT
GGTACCTGGCCATTACTAGAAGAAGAGAAACAATTAGTGTATTGGATTCGACAAGAGGCA
AGCAAGGGAGCCAAGTTTTCCGCATGTCTGGAAGGCAGATCAAAGAGTTGTATTTTAAAG
TATGGAGCAACTTGCGTGAATCGAAGACAGAGGTGCTGCAGTACTTTTGAACTGGGACGA
AAAAAAGTGCCAGGAAGAATGGGAGGCAAAAGACGATACGGTTGTTGTGGAAGCGCTCGA
GAAAGGTGGAGTTTTTCAGCGTTTGCGTTCCATGACGAGCGCTGGACTGCAGGGTCCGCA
GTACGTCAAGCTGCAGTTTAGCAGGCATCATCGACAGTTGAGGAGCAGATATGAATTAAG
TCTAGGAATGCACTTGCGAGATCAGATTGCGCTGGGAGTTACCCCATCTAAAGTGCCGCA
TTGGACGGCATTCCTCTCGATGCTGATAGGGCTGTTCTACAATAAAACATTTCGGCAGAA
ACTGGAGTATCTTTTGGAGCAGATTTCGGAGGTGTGGTTGTTACCACATTGGCTTGATTT
GGCAAACGTTGAAGTTCTCGCTGCAGATGACACGAGGGTACCACTGTACATGCTGATGGT
AGCGGTTCACAAAGAGCTGGATAGCGATGATGTTCCAGACGGTAGATTTGATATATTATT
ATGTAGGGATTCGAGCAGAGAAGTTGGAGAGTGATGGAAATTGTTGTTACGAAAGTCACT
GATTATGTATTGTGTAGTATAGTATATTGTAAGAAAATTTTTTTCTAGGGAATATGCGTT
TTGATGTAGTATTTTACTGTTTTGATTTAGTGTTTGTTGCACGCGGTAGCGAGAGACAAG
TGCGAAGGAGTAGGATGAAAAGACAGTCTATAAAAAGTAAACATAAAATAAAGGTAGTAA
GTATAGCTTTTAGCTGAAACTCCGGGTAAGAGTCAATAGGGCTTGGAGGAGACGTAAATG
AGGGCTACTTAGGGCTATTTAGGGCTATGTAAAAGTGTTGTAGGGCTAAAGAAGAGGATT
TCATTTTCATTTTTTTTAATTTCGGTCAGAAAGCCGGGTAAGGTGTGACAGCGCCAGTAA
AGGTGGATGAGA
>CEL_chrXIII:909771-916287
ATATCTATGTCACCTTATTGCATGCTGGATGGTGTTAGACAAGGCCGTAGGGACATATAG
CATCTAGGAAGTAACCTTGTACGAAAATAGGCAATATTTCCTGTTTGACGCAGATTTTAG
CCCAAAGATCTAGCGTTAAGGAATTTTTTTATAGTGGGACATTGCAAATCAAGGAAGTAA
CTTGATACGTCGTTGGTGAATGGGTCTGTTTTCTTATTCGGCGGGGTAATACATTTTGAG
GGAAGGTTGTCTGTCTGACGCGCCATATGTAGGTACGCCAAAAAGGGCTCCTTTACTTCG
AAGCGCGAGGTCGTATACCTAATAAGGAAATGTAATTTATAACTTTTTATTATATTGGTC
TTTTCGAGAGCGGAAGAAGTTGTAGGCTAAGCGCAGGCTAAGCGTAGGTCCATGTTTAAA
GTATCCAAGAGAATATCCACGAAGCGGCTGAGCAACGAACAGAATCCTGGTTCTCCTCGA
CTAAGCAGATAGTTAAGATACTGTGCACCATGGAAATTGAAAACGAACGTACGTACCGAC
TACTTTATTTTTGCAGGCCGGAAATCAAGCGATGAATGAGACATCCTTCTGTTTTCTATG
TTGTGCTTGAAGGGGACAGACAGTCGCTTATCTTAGTGAGATTTCTTATTAACTGAATTT
TCTTTGCTGCTGCTAGAGATCTGCACCTGCATAGCGCAGATTCTGCATCTTCTCAATAGC
TTAATTATTACATTCTTAGATGATGATAAGACGGAAACTGGACAATCTTTTGTTTATATT
GATGGATTTCTTGTCAAAAAGCATAACAATCAACATACTATTGTTAATTTCTGAAACTTA
CAAAAATAAAATGAAAGTTTCCGATAGGCGTAAGTTTGAAAAAGCAAACTTTGACGAGTT
TGAGTCGGCTCTAAATAACAAAAACGACTTGGTACATTGTCCCTCAATAACTTTATTTGA
ATCGATCCCCACGGAAGTGCGGTCATTCTACGAAGACGAAAAGTCTGGCCTAATCAAAGT
GGTAAAATTCAGAACTGGTGCAATGGATAGGAAAAGGTCTTTTGAAAAAGTTGTCATTTC
CGTCATGGTCGGGAAAAATGTAAAAAAGTTCCTGACGTTTGTTGAAGACGAACCAGATTT
CTAGGGCGGACCAATCCCTTCAAAGTATCTTATTCCCAAGAAAATCAACTTGATGGTCTA
CACGTTGTTTCAAGTGCATACTTTGAAATTCAATGGAAAGGATTACGATACCCTTTCTCT
TTTTACCTCAACAGAGGATACTATAATGAGTTGAGTTTCCGTGTCCTGGAACGTTGTCAC
GAAATAGCGAGTGCTAGGCCGAACGACAGCTCTACGATGCGTACTTTCACTGACTTTGTT
TCCGGCGCACCTATTGTAAGGAGTCTTCAGAAAAGCACCATAAGGAAATATGGGTACAAT
TTGGCACCCTACATGTTTTTGTTACTACACGTAGATGAGCTATCGATTTTTTCTGCATAC
CAAGCAAGTTTACCTGGCGAAAAGAAAGTCGACACAGAGCGGCTGAAGCGTGATCTATGC
CCACGTAAACCCATTGAGATAAAGTACTTTTCACAGATATGTAACGATATGATGAACAAA
AAAGACCGATTGGGTGATATTTTGCATATTATCTTGCGAGCATGTGCGCTCAATTTCGGG
GCGGGTCCCCGTGGTGGCGCTGGTGACGAAGAGGATCGATCTATTACGAATGAAGAACCC
ATTATTCCCTCTGTGGACGAGCATGGCCTGAAAGTATGTAAGTTGCGCAGTCCTAACACT
CCACGAAGACTCAGAAAAACACTAGATGCCGTGAAAGCTTTATTGGTGTCGTCTTGTGCT
TGTACCGCAAGGGATTTAGATATATTTGATGACAACAACGGCGTTGCAATGTGGAAATGG
ATCAAAATTCTGTACCACGAAGTAGCGCAGGAAACCACGCTGAAGGACTCTTATAGAATA
ACTTTGGTACCTTCTTCTGATGGTATATCAGTATGTGGAAAACTTTTTAATCGCGAGTAT
GTCCGCGGCTTTTACTTTGCATGCAAGGCTCAGTTTGATAACCTTTGGGGAGAGTTGAAC
AACTGCTTTTATATGCCTACAGTGGTTGATATTGCCAACCTCATTTTGCGTAATCGAGAA
GTTTTGTTCAGAGAACCGAAGCGAGGAATTGACGAGTATCTGGAAAACGATTCTTTTCTT
CAAATGATACCTGTTAAATATCGTGAAATTGTGCTGCCCAAGTTGAGAAGAGATACTAAC
AAAATGACCGCGGCTCTTAAAAATAAAGTCGCTGTTGCAATTGACGAGCTTACGGTGCCA
CTTATGTGGATGATCCATTTTGCCGTAGGATACCCTTACCGTTATCCAGAGCTTCAGCTA
CTCGCTTTTGCCGGTCCTCAGCGCAACGTATACGTCGATGATACAACAAGACGCATCCAA
CTGTACACTGATTACAACAAGAACGGTTCATCAGAGCCTCGACTAAAGACGCTTGACGGA
CTCACCTCAGATTACGTGTTTTATTTTGTCACTGTGCTAAGGCAAATGCAAATATGTGCG
CTTGGTAACAGTTATGACGCTTTTAATCATGATCCTTGGATGGATGTGGTGGGATTTGAG
GATCCAAATCAAGTAACAAATCGAGACATTTCGAGGATAGTTTTGTATTCCTACATGTTT
CTGAATACCGCGAAGGGCTGTCTGGTTGAATACGCAACTTTTCGGCAGTACATGAGGGAA
CTTCCGAAGAATGCACCTCAGAAGCTGAATTTTCGGGAGATGCGTCAGGGGTTGATTGCC
CTAGGACGGCACTGCGTAGGTAGCAGATTTGAAACAGATTTGTACGAGTCGGCGACGAGT
GAACTCATGGCCAATCATTCCGTTCAAACAGGGCGAAATATTTACGGTGTGGATTCCTTT
TCGTTAACTAGTGTCAGTGGGACGACCGCCACTTTATTGCAGGAACGAGCTTCCGAGCGC
TGGATTCAGTGGTTAGGCCTTGAAAGCGACTACCATTGTTCATTCTCCAGTACTCGGAAT
GCGGAAGACGTAGTGGCAGGTGAGGCGGCGAGTTCAAATCATCATCAAAAAATTTCAAGA
GTAACGCGAAAAAGGCCCCGAGAGCCCAAGGAGTACAAACGATATCCTCGTCGCAGGCCA
GAAACTCTTTGGCAGCTCCTTTGAATTCAGGGACTTGCATCAGTTGCGCTTATGTTATGA
AATATACATGGCAGACACACCCTCTGTGGCAGTACAGGCCCCACCGGGCTATGGTAAGAC
GGAGTTATTTCATCTCCCCTTGATAGCACTGGCATCTAAGGGCGACGTGAAATATGTGTC
GTTTCTGTTTGTACCGTACACAGTGTTGCTTGCTAATTGCATGATCAGGTTGGGCCGACG
CGGTTGCTTGAATGTGGCCCCTGTAAGAAACTTTATTGAAGAAGGTTACGATGGCGTTAC
TGATTTATACGTGGGGATCTACGATGATCTTGCTAGCACTAATTTCACAGACAGGATAGC
TGCGTGGGAGAATATTGTTGAGTGCACCTTTAGGACCAACAACGTAAAATTGGGTTACCT
CATTGTAGATGAGTTTCACAACTTTGAAACGGAGGTCTACCGGCAGTCGCAATTTGGGGG
CATAACTAACCTTGATTTTGACGCTTTTGAGAAAGCAATCTTTTTGAGCGGCACAGCCCC
TGAGGCTGTAGCTGATGCTGCGTTGCAGCGTATTGGGCTTACGGGACTGGCCAAGAAATC
GATGGACATCAACGAGCTCAAACGGTCGGAAGATCTCAGCAGAGGTCTATCCAGCTATCC
AACACGGATGTTTAATCTAATCAAGGAGAAATCCGAGGTGCCTTTAGGGCATGTTCATAA
AATTCGGAAGAAAGTGGAATCACAGCCCGAAGAAGCACTGAAGCTTCTTTTAGCCCTCTT
TGAAAGTGAACCAGAGTCGAAGGCCATTGTAGTTGCAAGCACAACCAACGAAGTGGAAGA
ATTGGCCTGCTCTTGGAGAAAGTATTTTAGGGTGGTATGGATACACGGGAAGCTGGGTGC
TGCAGAAAAGGTGTCTCGCACAAAGGAGTTTGTCACTGACGGTAGCATGCAAGTTCTCAT
CGGAACGAAATTAGTGACTGAAGGAATTGACATTAAGCAATTGATGATGGTGATCATGCT
TGATAATAGACTTAATATTATTGAGCTCATTCAAGGTGTAGGGAGACTAAGAGATGGGGG
CCTCTGTTATCTATTATCTAGAAAAAACAGTTGGGCGGCAAGGAATCGTAAGGGTGAATT
ACCACCAATTAAGGAAGGCTGTATAACCGAACAGGTACGCGAGTTCTATGGACTTGAATC
AAAGAAAGGAAAAAGGGCCAGCATGTTGGATGCTGTGGCTCCAGGACAGACCTGTCTGCT
GACACAGTGGAACTGATAGAAAGAATGGACAGATTGGCTGAAAATCAGGCGACAGCTTCC
ATGTCGATCGTTGCGTTACCGTCTAGCTTCCAGGAGAGCAATAGCAGTGACAGGTACAGA
AAGTATTGCAGCAGTGATGAGGACAGCAACACGTGCATTCATGGTAGTGCTAATGCCAGT
ACTAACGTCAGGACTAATGCTACTACCACTGCCAGCATCAACGTCAGGACTAGTGCTACT
ACCACTGAAAGTACCAACTCCAGCACTAGTGCAACTACCACTGCCAGCATCAACGTCAGG
ACTAGTGCGACTACCACTGCCAGCATCAACGTCAGGACTAGTGCTACTACCACTAAAAGT
ATCAACTCTAGCACTAATGCTACTACCACTGAAAGTACCAACTCCAACACTAGTGCTACT
ACCACTGCTAGCACCAACTCCAGCACTAATGCTACTACCACTGAAAGTACCAACGCTAGT
GCCAAGGAGGACGCCAATAAAGATGGCAATGCTGAGGATAATAGATTCCATCCAGTCACC
GACATTAACAAAGAGTCGTATAAGCGGAAAGGGAGTCAAATGGTTTTGCTAGAGAGAAAG
AAACTGAAAGCACAATTTCCCAATACTTCCGAGAATATGAATGTCTTACAGTTTCTTGGA
TTTCGGTCTGACGAAATTAAACATCTTTTCCTCTATGGTATTGACATATACTTCTGCCCA
GAGGGAGTGTTCACACAATACGGATTATGCAAGGGCTGTCAAAAGATGTTCGAGCTCTGT
GTCTGTTGGGCTGGCCAGAAAGTATCGTATCGGAGGATAGCTTGGGAAGCACTAGCTGTG
GAGAGAATGCTGCGAAATGATGAGGAATACAAAGAATACTTGGAAGACATCGAGCCATAT
CATGGGGACCCTGTAGGATATTTGAAATATTTTAGCGTAAAAAGGAGAGAGATCTACTCT
CAGATACAGAGAAATTATGCTTGGTACCTGGCCATTACTAGAAGAAGAGAAACAATTAGT
GTATTGGATTCGACAAGAGGCAAGCAAGGGAGCCAAGTTTTCCGCATGTCTGGAAGGCAG
ATCAAAGAGTTGTATTATAAAGTATGGAGCAACTTGCGTGAATCGAAGACAGAGGTGCTG
CAGTACTTTTGAACTGGGACGAGAAAAAGTGCCAGGAAGAATGGGAGGCAAAAGACGATA
CGGTCTTTGTGGAAGCGCTCGAGAAAGTTGGAGTTTTTCAGCGTTTGCGTTCCATGACGA
GCGCTGGACTGCAGGGTCCGCAGTACGTCAAGCTGCAGTTTAGCAGGCATCATCGACAGT
TGAGGAGCAGATATGAATTAAGTCTAGGAATGCACTTGCGAGATCAGATTGCGCTGGGAG
TTACCCCATCTAAAGTGCCGCATTGGACGGCATTCCTCTCGATGCTGATAGGGCTGTTCT
ACAATAAAACATTTCGGCAGAAACTGGAGTATCTTTTGGAGCAGATTTCGGAGGTGTGGT
TGTTACCACATTGGCTTGATTTGGCAAACGTTGAAGTTCTCGCTGCAGATGACACGAGGG
TACCACTGTACATGCTGATGGTAGCGGTTCACAAAGAGCTGGATAGCGATGATGTTCCAG
ACGGTAGATTTGATATATTATTATGTAGGGATTCGAGCAGAGAAGTTGGAGAGTGAAGGA
AATTGTTGTTACGAAAGTCACTGATTATGTATTGTGTAGTATAGTATATTGTAAGAAATT
TTTTTTCTAGGGAATATGTGTTTTGATGTAGTATTTCACTGTTTTGATTTAGTGTTTGTT
GCACGGCAGTAGCGAGAGACAAGTGCGAAGAAGTGGGATAAAAAGACAGTCTATAAAAAA
GTAAACATAAAATAAAGGTAGTAAGTATAGCTTTTAGCTGAAACCGGGTAAGAGTCAATA
GGGCTTGGAGGAGACGTAAATGAGGGCTACTTAGGGCTATTTAGGGCTATGTAAAAAGTG
TTGTAGGGCTAAAGAAGAGGATTTCATTTTCATTTTTTTTAATTTCGGTCAGAAAGCCGG
GTAAGGTGTGACAGCGCGAGTAAAGGTAAATGTGAAA
>CEL_chrXV:219-6879
ATATCTATGTCACCTTATTGCATGCTGGATGGTGTTAGACAAGGCCGTAGGGACATATAG
CATCTAGGAAGTAACCTTGTACGAAAATAGGCAATATTTCCTGTTTGACGCAGATTTTAG
CCCAAAGATCTAGCGTTAAGGAATTTTTTTATAGTGGGACATTGCAAATCAAGGAAGTAA
CTTGATACGTCGTTGGTGAATGGGTCTGTTTTCTTATTCGGCGGGGTAATACATTTTGAG
GGAAGGTTGTCTGTCTGACGCGCCATATGTAGGTACGCCAAAAAGGGCTCCTTTACTTCG
AAGCGCGAGGTCGTATACCTAATAAGGAAATGTAATTTATAACTTTTTATTATATTGGTC
TTTTCGAGAGCGGAAGAAGTTGTAGGCTAAGCGCAGGCTAAGCGTAGGTCCATGTTTAAA
GTATCCAAGAGAATATCCACGAAGCGGCTGAGCAACGAACAGAATCCTGGTTCTCCTCGA
CTAAGCAGATAGTTAAGATACTGTGCACCATGGAAATTGAAAACGAACGTACGTACCGAC
TACTTTATTTTTGCAGGCCGGAAATCAAGCGATGAATGAGACATCCTTCTGTTTTCTATG
TTGTGCTTGAAGGGGACAGACAGTCGCTTATCTTAGTGAGATTTCTTATTAACTGAATTT
TCTTTGCTGCTGCTAGAGATCTGCACCTGCATAGCGCAGATTCTGCATCTTCTCAATAGC
TTAATTATTACATTCTTAGATGATGATAAGACGGAAACTGGACAATCTTTTGTTTATATT
GATGGATTTCTTGTCAAAAAGCATAACAATCAACATACTATTGTTAATTTCGAAACTTAC
AAAAATAAAATGAAAGTTTCCGATAGGCGTAAGTTTGAAAAAGCAAACTTTGACGAGTTT
GAGTCGGCTCTAAATAACAAAAACGACTTGGTACATTGTCCCTCAATAACTTTATTTGAA
TCGATCCCCACGGAAGTGCGGTCATTCTACGAAGACGAAAAGTCTGGCCTAATCAAAGTG
GTAAAATTCAGAACTGGTGCAATGGATAGGAAAAGGTCTTTTGAAAAAGTTGTCATTTCC
GTCATGGTCGGGAAAAATGTAAAAAAGTTCCTGACGTTTGTTGAAGACGAACCAGATTTC
TAGGGCGGACCAATCCCTTCAAAGTATCTTATTCCCAAGAAAATCAACTTGATGGTCTAC
ACGTTGTTTCAAGTGCATACTTTGAAATTCAATGGAAAGGATTACGATACCCTTTCTCTT
TTTTACCTCAACAGAGGATACTATAATGAGTTGAGTTTCCGTGTCCTGGAACGTTGTCAC
GAAATAGCGAGTGCTAGGCCGAACGACAGCTCTACGATGCGTACTTTCACTGACTTTGTT
TCCGGCGCACCTATTGTAAGGAGTCTTCAGAAAAGCACCATAAGGAAATATGGGTACAAT
TTGGCACCCTACATGTTTTTGTTACTACACGTAGATGAGCTATCGATTTTTTCTGCATAC
CAAGCAAGTTTACCTGGCGAAAAGAAAGTCGACACAGAGCGGCTGAAGCGTGATCTATGC
CCACGTAAACCCATTGAGATAAAGTACTTTTCACAGATATGTAACGATATGATGAACAAA
AAAGACCGATTGGGTGATATTTTGCATATTATCTTGCGAGCATGTGCGCTCAATTTCGGG
GCGGGTCCCCGTGGTGGCGCTGGTGACGAAGAGGATCGATCTATTACGAATGAAGAACCC
ATTATTCCCTCTGTGGACGAGCATGGCCTGAAAGTATGTAAGTTGCGCAGTCCTAACACT
CCACGAAGACTCAGAAAAACACTAGATGCCGTGAAAGCTTTATTGGTGTCGTCTTGTGCT
TGTACCGCAAGGGATTTAGATATATTTGATGACAACAACGGCGTTGCAATGTGGAAATGG
ATCAAAATTCTGTACCACGAAGTAGCGCAGGAAACCACGCTGAAGGACTCTTATAGAATA
ACTTTGGTACCTTCTTCTGATGGTATATCAGTATGTGGAAAACTTTTAATCGCGAGTATG
TCCGCGGCTTTTACTTTGCATGCAAGGCTCAGTTTGATAACCTTTGGGGAGAGTTGAACA
ACTGCTTTTATATGCCTACAGTGGTTGATATTGCCAACCTCATTTTGCGTAATCGAGAAG
TTTTGTTCAGAGAACCGAAGCGAGGAATTGACGAGTATCTGGAAAACGATTCTTTTCTTC
AAATGATACCTGTTAAATATCGTGAAATTGTGCTGCCCAAGTTGAGAAGAGATACTAACA
AAATGACCGCGGCTCTTAAAAAATAAAGTCGCTGTTGCAATTGACGAGCTTACGGTGCCA
CTTATGTGGATGATCCATTTTGCCGTAGGATACCCTTACCGTTATCCAGAGCTTCAGCTA
CTCGCTTTTGCCGGTCCTCAGCGCAACGTATACGTCGATGATACAACAAGACGCATCCAA
CTGTACACTGATTACAACAAGAACGGTTCATCAGAGCCTCGACTAAAGACGCTTGACGGA
CTCACCTCAGATTACGTGTTTTATTTTGTCACTGTGCTAAGGCAAATGCAAATATGTGCG
CTTGGTAACAGTTATGACGCTTTTAATCATGATCCTTGGATGGATGTGGTGGGATTTGAG
GATCCAAATCAAGTAACAAATCGAGACATTTCGAGGATAGTTTTGTATTCCTACATGTTT
CTGAATACCGCGAAGGGCTGTCTGGTTGAATACGCAACTTTTCGGCAGTACATGAGGGAA
CTTCCGAAGAATGCACCTCAGAAGCTGAATTTTCGGGAGATGCGTCAGGGGTTGATTGCC
CTAGGACGGCACTGCGTAGGTAGCAGATTTGAAACAGATTTGTACGAGTCGGCGACGAGT
GAACTCATGGCCAATCATTCCGTTCAAACAGGGCGAAATATTTACGGTGTGGATTCCTTT
TCGTTAACTAGTGTCAGTGGGACGACCGCCACTTTATTGCAGGAACGAGCTTCCGAGCGC
TGGATTCAGTGGTTAGGCCTTGAAAGCGACTACCATTGTTCATTCTCCAGTACTCGGAAT
GCGGAAGACGTAGTGGCAGGTGAGGCGGCGAGTTCAAATCATCATCAAAAAATTTCAAGA
GTAACGCGAAAAAGGCCCCTGAGAGCCCAAGGAGTACAAACGATATCCTCGTCGCAGGCC
AGAAACTCTTTGGCAGCTCCTTTGAATTCAGGGACTTGCATCAGTTGCGCTTATGTTATG
AAATATACATGGCAGACACACCCTCTGTGGCAGTACAGGCCCCACCGGGCTATGGTAAGA
CGGAGTTATTTCATCTCCCCTTGATAGCACTGGCATCTAAGGGCGACGTGAAATATGTGT
CGTTTCTGTTTGTACCGTACACAGTGTTGCTTGCTAATTGCATGATCAGGTTGGGCCGAC
GCGGTTGCTTGAATGTGGCCCCTGTAAGAAACTTTATTGAAGAAGGTTACGATGGCGTTA
CTGATTTATACGTGGGGATCTACGATGATCTTGCTAGCACTAATTTCACAGACAGGATAG
CTGCGTGGGAGAATATTGTTGAGTGCACCTTTAGGACCAACAACGTAAAATTGGGTTACC
TCATTGTAGATGAGTTTCACAACTTTGAAACGGAGGTCTACCGGCAGTCGCAATTTGGGG
GCATAACTAACCTTGATTTTGACGCTTTTGAGAAAGCAATCTTTTTGAGCGGCACAGCCC
CTGAGGCTGTAGCTGATGCTGCGTTGCAGCGTATTGGGCTTACGGGACTGGCCAAGAAAT
CGATGGACATCAACGAGCTCAAACGGTCGGAAGATCTCAGCAGAGGTCTATCCAGCTATC
CAACACGGATGTTTAATCTAATCAAGGAGAAATCCGAGGTGCCTTTAGGGCATGTTCATA
AAATTCGGAAGAAAGTGGAATCACAGCCCGAAGAAGCACTGAAGCTTCTTTTAGCCCTCT
TTGAAAGTGAACCAGAGTCGAAGGCCATTGTAGTTGCAAGCACAACCAACGAAGTGGAAG
AATTGGCCTGCTCTTGGAGAAAGTATTTTAGGGTGGTATGGATACACGGGAAGCTGGGTG
CTGCAGAAAAGGTGTCTCGCACAAAGGAGTTTGTCACTGACGGTAGCATGCAAGTTCTCA
TCGGAACGAAATTAGTGACTGAAGGAATTGACATTAAGCAATTGATGATGGTGATCATGC
TTGATAATAGACTTAATATTATTGAGCTCATTCAAGGTGTAGGGAGACTAAGAGATGGGG
GCCTCTGTTATCTATTATCTAGAAAAAACAGTTGGGCGGCAAGGAATCGTAAGGGTGAAT
TACCACCAATTAAGGAAGGCTGTATAACCGAACAGGTACGCGAGTTCTATGGACTTGAAT
CAAAGAAAGGAAAAAGGGCCAGCATGTTGGATGCTGTGGCTCCAGGACAGACCTGTCTGC
TGACACAGTGGAACTGATAGAAAGAATGGACAGATTGGCTGAAAATCAGGCGACAGCTTC
CATGTCGATCGTTGCGTTACCGTCTAGCTTCCAGGAGAGCAATAGCAGTGACAGGTACAG
AAAGTATTGCAGCAGTGATGAGGACAGCAACACGTGCATTCATGGTAGTGCTAATGCCAG
TACTAACGTCAGGACTAATGCTACTACCACTGCCAGCATCAACGTCAGGACTAGTGCTAC
TACCACTGAAAGTACCAACTCCAGCACTAGTGCAACTACCACTGCCAGCATCAACGTCAG
GACTAGTGCGACTACCACTGCCAGCATCAACGTCAGGACTAGTGCTACTACCACTAAAAG
TATCAACTCTAGCACTAATGCTACTACCACTGAAAGTACCAACCCAACACTAATGCTACT
ACCACTGAAAGTACCAACTCCAGCACTAATGCTACTACCACTGAAAGTACCAACTCCAAC
ACTAGTGCTACTACCACCGAAAGTACCAACTCCAACACTAGTGCTACTACCACCGAAAGT
ACCAACTCCAACACTAGTGCTACTACCACTGCTAGCACCAACTCCAGCACTAATGCTACT
ACCACTGAAAGTACCAACGCTAGTGCCAAGGAGGACGCCAATAAAGATGGCAATGCTGAG
GATAATAGATTCCATCCAGTCACCGACATTAACAAAGAGTCGTATAAGCGGAAAGGGAGT
CAAATGGTTTTGCTAGAGAGAAAGAAACTGAAAGCACAATTTCCCAATACTTCCGAGAAT
ATGAATGTCTTACAGTTTCTTGGATTTCGGTCTGACGAAATTAAACATCTTTTCCTCTAT
GGTATTGACATATACTTCTGCCCAGAGGGAGTGTTCACACAATACGGATTATGCAAGGGC
TGTCAAAAGATGTTCGAGCTCTGTGTCTGTTGGGCTGGCCAGAAAGTATCGTATCGGAGG
ATAGCTTGGGAAGCACTAGCTGTGGAGAGAATGCTGCGAAATGATGAGGAATACAAAGAA
TACTTGGAAGACATCGAGCCATATCATGGGGACCCTGTAGGATATTTGAAATATTTTAGC
GTAAAAAGGAGAGAGATCTACTCTCAGATACAGAGAAATTATGCTTGGTACCTGGCCATT
ACTAGAAGAAGAGAAACAATTAGTGTATTGGATTCGACAAGAGGCAAGCAAGGGAGCCAA
GTTTTCCGCATGTCTGGAAGGCAGATCAAAGAGTTGTATTATAAAGTATGGAGCAACTTG
CGTGAATCGAAGACAGAGGTGCTGCAGTACTTTTGAACTGGGACGAGAAAAAGTGCCAGG
AAGAATGGGAGGCAAAAGACGATACGGTCTTTGTGGAAGCGCTCGAGAAAGTTGGAGTTT
TTCAGCGTTTGCGTTCCATGACGAGCGCTGGACTGCAGGGTCCGCAGTACGTCAAGCTGC
AGTTTAGCAGGCATCATCGACAGTTGAGGAGCAGATATGAATTAAGTCTAGGAATGCACT
TGCGAGATCAGATTGCGCTGGGAGTTACCCCATCTAAAGTGCCGCATTGGACGGCATTCC
TCTCGATGCTGATAGGGCTGTTCTACAATAAAACATTTCGGCAGAAACTGGAGTATCTTT
TGGAGCAGATTTCGGAGGTGTGGTTGTTACCACATTGGCTTGATTTGGCAAACGTTGAAG
TTCTCGCTGCAGATGACACGAGGGTACCACTGTACATGCTGATGGTAGCGGTTCACAAAG
AGCTGGATAGCGATGATGTTCCAGACGGTAGATTTGATATATTATTATGTAGGGATTCGA
GCAGAGAAGTTGGAGAGTGAAGGAAATTGTTGTTACGAAAGTCACTGATTATGTATTGTG
TAGTATAGTATATTGTAAGAAATTTTTTTTCTAGGGAATATGTGTTTTGATGTAGTATTT
CACTGTTTTGATTTAGTGTTTGTTGCACGGCAGTAGCGAGAGACAAGTGCGAAGAAGTGG
GATAAAAAGACAGTCTATAAAAAGTAAACATAAAATAAAGGTAGTAAGTATAGCTTTTAG
CTGAAACTCCGGGTAAGAGTCAATAGGGCTTGGAGGAGACGTAAATGAGGGCTACTTAGG
GCTATTTAGGGCTATGTAAAAGTGTTGTAGGGCTAAAGAAGAGGATTTCATTTTCATTTT
TTTTAATTTCGGTCAGAAAGCCGGGTAAGGTGTGACAGCGCGAGTAAAGGTAAATGTGAA
A
>BAI_chrV:249-7136
AGTAACTTGATACGTCGCTGGTGAATGGGTCTGTTTTCTTATTCGGCGGGGTAATACATT
TTGGGGGAAGTTTGTCTGTCTGACGCGCCATATGTAGGTACGCCAAAAAGGGCTCCTCTA
CTTCGAAGCGCGAGGTCGTATACCTAATAAGGAAATGTAATTTATAACTTTTTATTATAT
TGGTCTTTTCGAGAGCGGAAGAAGTTGTAGGCTAAGCGCAGGCTAAGCGTAGGTCCATGT
TTAAAGTATCCAAGAGAATATCCACGAAGCGGCTTGAGCAACGAACAGAATCCTGGTTCT
CCTCGACTAAGCAGATAGTTAAGATACTGTGCACCATGGAAATTGAAAACGAACGTACGT
ACCGACTACTTTATTTTTGCAGGCCGGAAATCAAGCGATGAATGAGACATCCTTCTGCTT
TCTATGTTGTGCTTAAAGGGGACAGACAGTCGCTTATCTTAGTGAGATTTCTTACTAACT
GAATTTACTTTGCTGCTACTAGAGATTTGCACCTGCATAGCGCAGATTCTGCATCTTCTC
AATAGCTTAATTATTACATTCTTAGATGATGATAAGACGGAAACTGGACAATCTTTTGTT
TATATTGATGGATTTCTTGTCAAAAAGCATAACAATCAACATACTATTGTTAATTTCGAA
ACTTACAAAAATAAAATGAAAGTTTCCGATAGGCGTAAGTTTGAAAAAGCAAACTTTGAC
GAGTTCGAGTTGGCTCTAAATAACAAGAACGACTTGGTACATTGTCCCTCAATAACTTTA
TTTGAATCGATCCCCACGGAAGTGCGGTCATTCTACGAAGACGAAAAGTCTGGCCTAATC
AAAGTGGTAAAATTCAGAACTGGTGCAATGGATAGGAAAAGGTCTTTTGAAAAAATCGTC
ATTTCCGTCATGGTCGGGAAAAATGTACAAAAGTTCCTGACGTTTGTTGAAGACGAACCA
GATTTCCAGGGCGGACCAATCCCTTCAAAGTATCTTATTCCCAAGAAAATCAACTTGATG
GTCTACACGCTGTTTCAAGTGCATACTTTGAAATTCAATAGAAAGGATTACGATACCCTT
TCTCTTTTTTACCTCAACAGAGGATACTATAATGAGTTGAGTTTCCGTGTCCTGGAACGT
TGTCACGAAATAGCGAGTGCCAGGCCGAACGACAGCTCTCCGATGCGTACTTTCACTGAC
TTTGTTTCTGGCGCACCTATTGTAAGGAGTCTTCAGAAAAGCACCATAAGGCAATATGGG
TACAATTTGGCACCCTACATATTTTTGTTACTACACGTAGATGAGCTATCGATTTTTTCT
GCATACCAAGCAAGTTTACCTGGCGAAAAGAAAGTCGACACAGAGCGGCTGAAGCGTGAT
CTATGCCCACGTAAACCCACTGAGATAAAGTACTTTTCACAGATATGTAACGATATGATG
AACAAAAAGGACCGATTGGGTGATATTTTGCATATTATCTTGCGAGCATGTGCGCTCAAT
TTCGGGGCGGGTCCCCGTGGTGGCGCTGGTGACGAAGAGGATCGATCTATTACGAATGAA
GAACCCATTATTCCCTCTGTGGACGAGCATGGCTTGAAAGTATGTAAGTTGCGCAGTCCT
AACACTCCACGAAGACTCAGAAAAACACTAGATGCCGTGAAAGCTTTATTGGTGTCGTCT
TGTGCTTGTACCGCAAGGGATTTAGATATATTTGATGACAACAACGGCGTTGCAATGTGG
AAATGGATCAAAATTCTGTACCACGAAGTAGCGCAGGAAACCACGCTGAAGGGCTCTTAT
AGAATAACTTTGGTACCTTCTTCTGATGGTATATCAGTATGTGGAAAACTTTTTAATCGC
GAGTATGTCCGCGGCTTTTACTTTGCATGCAAGGCTCAGTTTGATAACCTTTGGGGAGAG
TTGAACAACTGCTTTTATATGCCTACAGTGGTTGATATTGCCAACCTCATTTTGCGTAAT
CGAGAAGTTTTGTTCAGAGAACCAAAGCGAGGAATTGACGAGTATCTGGAAAACGATTCT
TTTCTTCAAATGATACCTGTTAAATATCGTGAAATTGTGCTGCCCAAGTTGAGAAGAGAT
ACTAACAAAATGACCGCGGCTCTTAAAAATAAAGTCACTGTTGCAATTGACGAGCTTACG
GTGCCACTTATGTGGATGATCCATTTTGCCGTAGGATACCCTTACCGTTATCCAGAGCTT
CAGCTACTCGCTTTTGCCGGTCCTCAGCGCAACGTATACGTCGATGATACAACAAGACGC
ATCCAACTGTACACTGATTACAACAAGAACGGTTCATCGGAGCCTCGACTAAAGACGCTT
GACGGACTCACTTCAGATTACGTGTTTTATTTTGTCACTGTGCTAAGGCAAATGCAAATA
TGTGCGCTTGGTAACAGTTATGACGCTTTTAATCATGATCCTTGGATGGATGTGGTGGGA
TTTGAGGATCCAGATCAAGTAACAAATCGAGACATTTCGAGGATAGTTTTGTATTCCTAC
ATGTTTCTGAATACCGCGAAGGGCTGTCTGGTTGAATACGCAACTTTTCGGCAGTACATG
AGGGAACTTCCGAAGAATGCACCTCAGAAGCTGAATTTTCGGGAGATGCGTCAGGGGTTG
ATTGCCCTAGGACGGCACTGCGTAGGTAGCAGATTTGAAACAGATTTGTACGAGTCGGCG
ACGAGTGAACTTATGGCCAATCATTCCGTTCAAACAGGGCGAAATATTTACGGTGTGGAT
TCCTTTTCGTTAACTAGTGTCAGTGGGACGACCGCCACTTTATTGCAGGAACGAGCTTCC
GAGCGCTGGATTCAATGATTAGGCCTTGAAAGCGACTACCATTGTTCATTCTCTAGTACT
CGGAATGCGGAAGACGTAGTGGCAGGTGAGGCGGCGAGTTCAGATCATCACCAAAAAATT
TCAAGAGTAACGCGAAAAAGGCCCCGAGAGCCCAAGAGTACAAACGATATCCTCGTTGCA
GGCCAGAAACTCTTTGGCAGCTCCTTTGAATTCAGGGACTTGCATCAGTTGCGCTTATGT
TATGAAATATACATGGCAGACACACCCTCTGTGGCAGTACAGGCCCCACCGGGCTATGGT
AAGACGGAGTTATTTCATCTCCCCTTGATAGCACTGGCGTCTAAGGGCGACGTGAAATAT
GTGTCGTTTCTGTTTGTACCGTACACAGTGTTGCTTGCTAATTGCATGATCAGGTTGGGC
CGATGCGGTTGCTTGAATGTGGCCCCTGTAAGAAACTTTATTGAAGAAGGTTACGATGGC
GTTACTGATTTATACGTGGGGATCTACGATGATCTTGCTAGCACTAATTTCACAGACAGG
ATAGCTGCGTGGGAGAATATTGTTGAGTGCACCTTTAGGACCAACAACGTAAAATTGGGT
TACCTCATTGTAGATGAGTTTCACAACTTTGAAACGGAGGTCTACCGGCAGTCGCAATTT
GGGGGCATAACTAACCTTGATTTTGACGCTTTTGAGAAAGCAATCTTTTTGAGCGGCACA
GCCCCTGAGGCTGTAGCTGATGCTGCGTTGCAGCGTATTGGGCTTACGGGACTGGCCAAG
AAATCGATGAACATCAACGAGCTCAAACGGTCGGAAGATCTCAGCAGAGGTCTATCCAGC
TATCCAACACGGATGTTTAATCTAATCAAGGAGAAATCCGAGGTGCCTTTAGGGCATGTT
CATAAAATTCGGAAGAAAGTGGAATCACAGCCCGAAGAAGCACTGAAGCTTCTTTTAGCC
CTCTTTGAAAGTGAACCAGAGTCGAAGGCCATTGTAGTTGCAAGCACAACCAACGAAGTG
GAAGAATTGGCCTGCTCTTGGAGAAAGTATTTTAGGGTGGTATGGATACACGGGAAGCTG
GATGCTGCAGAAAAGGTGTCTCGCACAAAGGAGTTTGTCACGGACGGTAACATGCGAGTT
CTCATCGGAACGAAATTAGTGACTGAAGGAATTGCCATTAAGCAATTGATGATGGTGATC
ATGCTTGATAATAGACTTAATATTATTGAGCTCATTCAAGGCGTAGGGAGACTAAGAGAT
GGGGGCCTCTGTTATCTATTATCTAGAAAAAACAGTTGGGCGGCAAGGAATCGTAAGGGT
GAATTACCACCAATTAAGGAAGGCTGTATAACCGAACAGGTACGCGAGTTCTATGGACTT
GAATCAAAGAAAGGAAAAAAGGGCCAGCATGTTGGATGCTGTGGCTCCAGGACAGACCTG
TCTGCTGACACAGTGGAACTGATAGAAAGAATGGACAGATTGGCTGAAAATCAGGCGACA
GCTTCCATGTCGATCGTTGCGTTACCGTCTAGCTTCCAGGAGAGCAATAGCAGTGACAGG
TACAGAAAGTATTGCAGCAGTGATGAGGACAGCAACACGTGCATTCATGGTAGTGCTAAT
GCCAGTACTAACGCCAGTACTAATGCGATTACCACTGCTAGTACCAACGTCAGGACCAAT
GCGACTACCAATGCTAGTACTAATGCGACTACCAATGCCAGTACCAATGCCAGTACTAAT
GCGACTACCAATGCCAGTACCAATGCCAGTACTAATGCGACTACCAATGCCAGTACCAAT
GCGACTACCAACTCCAGCACTAATGCTACTACCACTGCCAGCACCAACGTCAGGACTAGT
GCTACTACCACTGCCAGCATCAACGTCAGGACTAGTGCTACTACCACTGAAAGTACCAAC
TCCAGCACTAATGCGACTTCCACTGCCAGCATCAACGTCAGGACTAGTGCGACTACCACT
GCCAGCATCAACGTCAGGACTAATGCTACTACCACTGCCAGCACCAACGTCAGGACTAGT
GCGACTACCACTGCCAGCATTAACGTCAGGACTAGTGCTACTACCACTGCTAGCACCAAC
TCCAACACTAGTGCTACTACCACCGAAAGTACCAACTCCAACACTAGTGCTACTACCACT
GCTAGCACCAACTCCAACACTAGTGCTACTACCACCGAAAGTACCAACTCCAACACTAGT
GCTACTACCACTGCTAGCACCAACTCCAACACTAATGCTACTACCACCGAAAGTACCAAC
TCCAACACTAGTGCTACTACCACCGAAAGTACCAACTCCAACACTAGTGCTACTACCACT
GAAAGTACCAACTCCAACACTAGTGCTACTACCACCGAAAGTACCAACTCCAACACTAGT
GCTACTACCACTGCTAGCACCAACTCCAGCACTAATGCTACTACCACTGAAAGTACCAAC
GCTAGTGCCAAGGAGGACGCCAATAAAGATGGCAATGCTGAGGATAATAGATTCCATCCA
GTCACCGACATTAACAAAGAGTCGTATAAGCGGAAAGGGAGTCAAATGGTTTTGCTAGAG
AGAAAGAAACTGAAAGCACAATTTCCCAATACTTCCGAGAATATGAATGTCTTACAGTTT
CTTGGATTTCGGTCTGACGAAATTAAACATCTTTTCCTCTATGGCATTGACATATACTTC
TGCCCAGAGGGAGTATTCACACAATACGGATTATGCAAGGGCTGTCAAAAGATGTTCGAG
CTCTGTGTCTGTTGGGCTGGCCAGAAAGTATCGTATCGGAGGATAGCTTGGGAAGCACTA
GCTGTGGAGAGAATGCTGCGAAATGACGAGGAATACAAAGAATACTTGGAAGACATCGAG
CCATATCATGGGGACCCTGTAGGATATTTGAAATATTTTAGCGTAAAAAGGAGAGAGATC
TACTCTCAGATACAGAGAAATTATGCTTGGTACCTGGCCATTACTAGAAGAAGAGAAACA
ATTAGTGTATTGGATTCGACAAGAGGCAAGCAAGGGAGCCAAGTTTTCCGCATGTCTGGA
AGGCAGATCAAAGAGTTGTATTTTAAAGTATGGAGCAACTTGCGTGAATCGAAGACAGAG
GTGCTGCAGTACTTTTTGAACTGGGACGAAAAAAAGTGCCAGGAAGAATGGGAGGCAAAA
GACGATACGGTTGTTGTGGAAGCGCTCGAGAAAGTTGGAGTTTTTCAGCGTTTGCGTTCC
ATGACGAGCGCTGGACTGCAGGGTCCGCAGTACGTCAAGCTGCAGTTTAGCAGGCATCAT
CGACAGTTGAGGAGCAGATATGAATTAAGTCTAGGAATGCACTTGCGAGATCAGATTGCG
CTGGGAGTTACCCCATCTAAAGTGCCGCATTGGACGGCGTTCCTCTCGATGTTGATAGGG
CTGTTCTACAATAAAACATTTCGGCAGAGACTGGAGTATCTTTTGGAGCAGATTTCGGAG
GTGTGGTTGTTACCACATTGGCTTGATTTGGCAAACGTTGAAGTTCTCGCTGCAGATAAC
ACGAAGGTACCACTGTACATGCTGATGGTAGCGGTTCACAAAGAGCTGGATAGCGATGAT
GTTCCAGACGGTAGATTTGATATATTATTATGTAGGGATTCGGGCAGAGAAGTTGGAGAG
TGATGGAAATTGTTGTTACGAAAGTCACTGATTATGTATTGTGTAGTATAGTATATTGTA
AGAAAATTTTTTTCTAGGGAATATGCGTTTTGATCTAGTATTTTACTGTTTTGATTTAGT
GTTTGTTGCACGGCGGTAGCGAGAGACAAGTAGCGAGAGACAAGTGCGAAGAAGTGAGAT
AAAAAGACAGTCTATAAAAAGTAAACATAAAATAAAGGTAGTTAAGTAGCTTTTGGTTGA
AGATCCGGGTAAGAGTCAATAGGGCTTGGAGGAGACGTAAATGAGGGCTATTTAGGGCTA
TGTAAAAGTGTTGTAGGGCTAAAGAACAGGATTTCATTTTCATTTTTTTTAATTTCGGTC
AGAAAGCCGGGTAAGGTGTGACAGCAAGAGTAAAGGTAGATGTGAAAA
>W303_chrI:237979-243446
ATATATATGTCACTGTATTGCATGCTGGATGGTGTTAGACAAGGCCGTAGGGACATATAG
CATCTAGGAAGTAACCTTGTACGAAAATAGGCAATATTTCCTGTTTAGGCGATTGGGACG
CAGATTTTAGTCCAACGATCTAGCGTCAAGGAATTTTTTTATAGTGGGACATTGCACCAA
GGAAGTAACTTGATACGTCGTGGGTGAATGGGTCTGTTTTCTTATTCGGCGGGGTAATAC
ATTTTTGGGGGAAGTTTGTCTGTCTGACGCGCCATATGTAGGTACGCCAAAAAGGGCTCC
TCTACTTCGAAGCGCGAGGTCGTATACCTAATAAGGAAATGTAATTTATAACTTTCTATT
ATATTGGTCTTTTCGAGAGCGGAAGAAGTTGTAGGCTAAGCGCAGGCTAAGCGTAGGTCC
ATGTTTGAAGTATCCAAGAGAATATCCACGAATCCTGGTTCTCCTCGACTAAGCAGATAG
TTAAGATACTGTGCACCATGGAAATTGAAAACGAAAGTGCGTACCGACTACTTTATTTTT
GCAGGCCGGAAATCAAGCGATGAATGAGACATCCTTCTGTTTTCTATGTTGTGCTTGAAG
GGGACAGACAGTCGCTTATCTTAGTGAGATTTCTTATTAACTGAATTTTCTTTGCTGCTG
CTGGAGATTTGCACCTGCATAGCGCAGATTCTGCATCTTCTCAATAGCTTAATTATTACA
TTCTTAGATGATGATAAGACGGAAACTGGACAATCTTTTGTTTATATTGATGGATTTCTT
GTCAAAAAGCATAACAATCAACATACTATTGTTAATTTCGAAACTTACAAAAATAAAATG
AAAGTTTCCGATAGGCGTAAGTTTGAAAAAGCAAACTTTGACGAGTTTGAGTCGGCTCTA
AATAACAAAAACGACTTGGTACATTGTCCCTCAATAACTTTATTTGAATCGATCCCCACG
GAAGTGCGGTCATTCTACGAAGACGAAAAGTCTGGCCTAATCAAAGTGGTAAAATTCAGA
ACTGGTGCAATGAATAGGAAAAGGTCTTTTGAAAAAATTGTCATTTCCGTCATGGTCGGG
AAAAATGTACAAAAGTTCCTGACATTTGTTGAAGACGAACCAGATTTCCAGGGCGGACCA
ATCCCTTCAAAGTATCTTATTCCCAAGAAAATCAACTTGATGGTCTACACGTTGTTTCAA
GTGCATACTTTGAAATTCAATAGAAAGGATTACGATACCCTTTCTCTTTTTTACCTCAAC
AGAGGATACTATAATGAGTTGAGTTTTCCGTGTCCTGGAACGTTGTCACGAAATAGCGAG
TGCCAGGCCGAACGACAGCTCTACGATGCGTACTTTCACTGACTTTGTTTCTGGCGCACC
TATTGTAAGGAGTCTTCAGAAAAGCACCATAAGGAAATATGGGTACAATTTGGCACCCCA
CATGTTTTTGTTACTACACGTAGATGAGCTATCGATTTTTTCTGCATACCAAGCAAGTTT
ACCTGGCGAAAAGAAAGTCGACACAGAGCGGCTGAAGCGTGATCTATGCCCACGTAAACC
CATTGAGATAAAGTACTTTTCACAGATATGTAACGATATGATGAACAAAAAGGACCGATT
GGGTGATGTTTTGCGTGTGTGCTGCCCAAGTTGAGAAGAGATACTAACAAAATGACCGCG
GCTCTCAAAAATAATTGACGAGCTTACGGTGATACGCTTACCGTTATCCAGAGCTACAGC
GCAACGTATACGTCGACGATACAACAAGAACGGTTCATCGGAGCCTCGACTAAAGACGCT
TGACGGACTCACTTCCGAGCGCTGGATTCAATGGTTAGGCCTTGAAAGCGACTACCATTG
TTCATTCTCTAGTACTCGGAATGCGGAAGACGTAGTGGCAGGTGAGGCGGCGAGTTCAGA
TCATGATCAAAAAATTTCAAGAGTAACGCGAAAAAGGCCCCGAGAGCCCAAGAGTACAAA
CGATATCCTCGTCGCAGGCCAGAAACTCTTTGGCAGCTCCTTTGAATTCAGGGACTTGCA
TCAGTTGCGCTTATGTCATGAAATATACATGGCAGACACACCCTCTGTGGCAGTACAGGC
CCCACCGGGCTATGGTAAGACGGAGTTATTTCATCTCCCCTTGATAGCACTGGCGTCTAA
GGGCGACGTGAAATATGTGTCGTTTCTGTTTGTACCGTACACAGTGTTGCTTGCTAATTG
CATGATCAGGTTGGGCCGACGCGGTTGCTTGAATGTGGCCCCTGTAAGAAACTTTATTGA
AGAAGGTTACGATGGCGTTACTGATTTATACGTGGGGATCTACGATGATCTTGCTAGCAC
TAATTTCACAGACAGGATAGCTGCGTGGGAGAATATTGTTGAGTGCACCTTTAGGACCAA
CAACGTAAAATTGGGTTACCTCATTGTAGATGAGTTTCACAACTTTGAAACGGAGGTCTA
CCGGCAGTCGCAATTTGGGGGCATAACTAACCTTGATTTTGACGCTTTTGAGAAAGCAAT
CTTTTTGAGCGGCACAGCCCCTGAGGCTGTAGCTGATGCTGCGTTGCAGCGTATTGGGCT
TACGGGACTGGCCAAGAAGTCGATGGACATCAACGAGCTCAAACGGTCGGAAGATCTCAG
CAGAGGTCTATCCAGCTATCCAACACGGATGTTTAATCTAATCAAGGAGAAATCCGAGGT
GCCTTTAGGGCATGTTCATAAAATTTGGAAGAAAGTGGAATCACAGCCCGAAGAAGCACT
GAAGCTTCTTTTAGCCCTCTTTGAAATTGAACCAGAGTCGAAGGCCATTGTAGTTGCAAG
CACAACCAACGAAGTGGAAGAATTGGCCTGCTCTTGGAGAAAGTATTTTAGGGTGGTATG
GATACACGGGAAGCTGGGTGCTGCAGAAAAGGTGTCTCGCACAAAGGAGTTTGTCACTGA
CGGTAGCATGCGAGTTCTCATCGGAACGAAATTAGTGACTGAAGGAATTGACATTAAGCA
ATTGATGATGGTGATCATGCTTGATAATAGACTTAATATTATTGAGCTCATTCAAGGCGT
AGGGAGACTAAGAGATGGGGGCCTCTGTTATCTATTATCTAGAAAAAACAGTTGGGCGGC
AAGGAATCGTAAGGGTGAATTACCACCGATTAAGGAAGGCTGTATAACCGAACAGGTACG
CGAGTTCTATGGACTTGAATCAAAGAAAGGAAAAAAGGGCCAGCATGTTGGATGCTGTGG
CTCCAGGACAGACCTGTCTGCTGACACAGTGGAACTGATAGAAAGAATGGACAGATTGGC
TGAAAAACAGGCGACAGCTTCCATGTCGATCATTGCGTTACCGTCTAGCTTCCAGGAGAG
CAATAGCAGTGACAGGTGCAGAAAGTATTGCAGCAGTGATGAGGACAGCGACACGTGCAT
TCATGGTAGTGCTAATGCCAGTACCAATGCGACTACCAACTCCAGCACTAATGCTACTAC
CACTGCCAGCACCAACGTCAGGACTAGTGCTACTACCACTGCCAGCATCAACGTCAGGAC
TAGTGCGATTACCACTGAAAGTACCAACTCCAGCACTAATGCTACTACCACTGCCAGCAC
CAACGTCAGGACTAGTGCTACTACCACTGCCAGCATCAACGTCAGGACTAGTGCGACTAC
CACTGAAAGTACCAACTCCAACACTAGTGCTACTACCACCGAAAGTACCGACTCCAACAC
TAGTGCTACTACCACCGAAAGTACCGACTCCAACACTAGTGCTACTACCACTGCTAGCAC
CAACTCCAGCACTAATGCCACTACCACTGCTAGCACCAACTCCAGCACTAATGCCACTAC
CACTGAAAGTACCAACGCTAGTGCCAAGGAGGACGCCAATAAAGATGGCAATGCTGAGGA
TAATAGATTCCATCCAGTCACCGACATTAACAAAGAGTCGTATAAGCGGAAAGGGAGTCA
AATGGTTTTGCTAGAGAGAAAGAAACTGAAAGCACAATTTCCCAATACTTCCGAGAATAT
GAATGTCTTACAGTTTCTTGGATTTCGGTCTGACGAAATTAAACATCTTTTCCTCTATGG
TATTGACGTATACTTCTGCCCAGAGGGAGTATTCACACAATACGGATTATGCAAGGGCTG
TCAAAAGATGTTCGAGCTCTGTGTCTGTTGGGCTGGCCAGAAAGTATCGTATCGGAGGAT
GGCTTGGGAAGCACTAGCTGTGGAGAGAATGCTGCGAAATGACGAGGAATACAAAGAATA
CTTGGAAGACATCGAGCCATATCATGGGGACCCTGTAGGATATTTGAAATATTTTAGCGT
AAAAAGGGGAGAGATCTACTCTCAGATACAGAGAAATTATGCTTGGTACCTGGCCATTAC
TAGAAGAAGAGAAACAATTAGTGTATTGGATTCGACAAGAGGCAAGCAAGGGAGCCAAGT
TTTCCGCATGTCTGGAAGGCAGATCAAAGAGTTGTATTATAAAGTATGGAGCAACTTGCG
TGAATCGAAGACAGAGGTGCTGCAGTACTTTTTGAACTGGGACGAGAAAAAGTGCCGGGA
AGAATGGGAGGCAAAAGACGATACGGTCTTTGTGGAAGCGCTCGAGAAAGTTGGAGTTTT
TCAGCGTTTGCGTTCCATGACGAGCGCTGGACTGCAGGGTCCGCAGTACGTCAAGCTGCA
GTTTAGCAGGCATCATCGACAGTTGAGGAGCAGATATGAATTAAGTCTAGGAATGCACTT
GCGAGATCAGCTTGCGCTGGGAGTTACCCCATCTAAAGTGCCGCATTGGACGGCATTCCT
GTCGATGCTGATAGGGCTGTTCTACAATAAAACATTTCGGCAGAAACTGGAATATCTTTT
GGAGCAGATTTCGGAGGTGTGGTTGTTACCACATTGGCTTGATTTGGCAAACGTTGAAGT
TCTCGCTGCAGATAACACGAGGGTACCGCTGTACATGCTGATGGTAGCGGTTCACAAAGA
GCTGGATAGCGATGATGTTCCAGACGGTAGATTTGATATAATATTACTATGTAGAGATTC
GAGCAGAGAAGTTGGAGAGTGAAGGAAATTGTTGTTACGAAAGTCAGTGATTATGTATTG
TGTAGTATAGTATATTGTAAGAAATTTTTTTTTCTAGGGAATATGCGTTTTGATGTAGTA
GTATTTCACTGTTTTGATTTAGTGTTTGTTGCACGGCAGTAGCGAGAGACAAGTGGGAAA
GAGTAGGATAAAAAGACAATCTATAAAAAGTAAACATAAAATAAAGGTAGTAAGTAGCTT
TTGGTTGAACATCCGGGTAAGAGACAACAGGGCTTGGAGGAGACGTACATGAGGGCTATT
TAGGGCTATTTAGGGCTATGTAGAAGTGCTGTAGGGCTAAAGAACAGGGTTTCATTTTCA
TTTTTTTTTTAATTTCGGTCAGAAAGCCGGGTAAGGTATGACAGCGAGAGTAGAGGTAGA
TGTGAAAA
>W303_chrI:243732-249134
ATATATATGTCACTGTATTGCATGCTGGATGGTGTTAGACAAGGCCGTAGGGACATATAG
CATCTAGGAAGTAACCTTGTACGAAAATAGGCAATATTTCCTGTTTAGGCGATTGGGACG
CAGATTTTAGTCCAACGATCTAGCGTCAAGGAATTTTTTTATAGTGGGACATTGCACCAA
GGAAGTAACTTGATACGTCGTGGGTGAATGGGTCTGTTTTCTTATTCGGCGGGGTAATAC
ATTTTTGGGGGAAGTTTGTCTGTCTGACGCGCCATATGTAGGTACGCCAAAAAGGGCTCC
TCTACTTCGAAGCGCGAGGTCGTATACCTAATAAGGAAATGTAATTTATAACTTTCTATT
ATATTGGTCTTTTCGAGAGCGGAAGAAGTTGTAGGCTAAGCGCAGGCTAAGCGTAGGTCC
ATGTTTGAAGTATCCAAGAGAATATCCACGAATCCTGGTTCTCCTCGACTAAGCAGATAG
TTAAGATACTGTGCACCATGGAAATTGAAAACGAAAGTGCGTACCGACTACTTTATTTTT
GCAGGCCGGAAATCAAGCGATGAATGAGACATCCTTCTGTTTTCTATGTTGTGCTTGAAG
GGGACAGACAGTCGCTTATCTTAGTGAGATTTCTTATTAACTGAATTTTCTTTGCTGCTG
CTGGAGATTTGCACCTGCATAGCGCAGATTCTGCATCTTCTCAATAGCTTAATTATTACA
TTCTTAGATGATGATAAGACGGAAACTGGACAATCTTTTGTTTATATTGATGGATTTCTT
GTCAAAAAGCATAACAATCAACATACTATTGTTAATTTCGAAACTTACAAAAATAAAATG
AAAGTTTCCGATAGGCGTAAGTTTGAAAAAGCAAACTTTGACGAGTTTGAGTCGGCTCTA
AATAACAAAAACGACTTGGTACATTGTCCCTCAATAACTTTATTTGAATCGATCCCCACG
GAAGTGCGGTCATTCTACGAAGACGAAAAGTCTGGCCTAATCAAAGTGGTAAAATTCAGA
ACTGGTGCAATGAATAGGAAAAGGTCTTTTGAAAAAATTGTCATTTCCGTCATGGTCGGG
AAAAATGTACAAAAGTTCCTGACATTTGTTGAAGACGAACCAGATTTCCAGGGCGGACCA
ATCCCTTCAAAGTATCTTATTCCCAAGAAAATCAACTTGATGGTCTACACGTTGTTTCAA
GTGCATACTTTGAAATTCAATAGAAAGGATTACGATACCCTTTCTCTTTTTTACCTCAAC
AGAGGATACTATAATGAGTTGAGTTTTCCGTGTCCTGGAACGTTGTCACGAAATAGCGAG
TGCCAGGCCGAACGACAGCTCTACGATGCGTACTTTCACTGACTTTGTTTCTGGCGCACC
TATTGTAAGGAGTCTTCAGAAAAGCACCATAAGGAAATATGGGTACAATTTGGCACCCCA
CATGTTTTTGTTACTACACGTAGATGAGCTATCGATTTTTTCTGCATACCAAGCAAGTTT
ACCTGGCGAAAAGAAAGTCGACACAGAGCGGCTGAAGCGTGATCTATGCCCACGTAAACC
CATTGAGATAAAGTACTTTTCACAGATATGTAACGATATGATGAACAAAAAGGACCGATT
GGGTGATGTTTTGCGTGTGTGCTGCCCAAGTTGAGAAGAGATACTAACAAAATGACCGCG
GCTCTCAAAAATAATTGACGAGCTTACGGTGATACGCTTACCGTTATCCAGAGCTACAGC
GCAACGTATACGTCGACGATACAACAAGAACGGTTCATCGGAGCCTCGACTAAAGACGCT
TGACGGACTCACTTCCGAGCGCTGGATTCAATGGTTAGGCCTTGAAAGCGACTACCATTG
TTCATTCTCTAGTACTCGGAATGCGGAAGACGTAGTGGCAGGTGAGGCGGCGAGTTCAGA
TCATGATCAAAAAATTTCAAGAGTAACGCGAAAAAGGCCCCGAGAGCCCAAGAGTACAAA
CGATATCCTCGTCGCAGGCCAGAAACTCTTTGGCAGCTCCTTTGAATTCAGGGACTTGCA
TCAGTTGCGCTTATGTCATGAAATATACATGGCAGACACACCCTCTGTGGCAGTACAGGC
CCCACCGGGCTATGGTAAGACGGAGTTATTTCATCTCCCCTTGATAGCACTGGCGTCTAA
GGGCGACGTGAAATATGTGTCGTTTCTGTTTGTACCGTACACAGTGTTGCTTGCTAATTG
CATGATCAGGTTGGGCCGACGCGGTTGCTTGAATGTGGCCCCTGTAAGAAACTTTATTGA
AGAAGGTTACGATGGCGTTACTGATTTATACGTGGGGATCTACGATGATCTTGCTAGCAC
TAATTTCACAGACAGGATAGCTGCGTGGGAGAATATTGTTGAGTGCACCTTTAGGACCAA
CAACGTAAAATTGGGTTACCTCATTGTAGATGAGTTTCACAACTTTGAAACGGAGGTCTA
CCGGCAGTCGCAATTTGGGGGCATAACTAACCTTGATTTTGACGCTTTTGAGAAAGCAAT
CTTTTTGAGCGGCACAGCCCCTGAGGCTGTAGCTGATGCTGCGTTGCAGCGTATTGGGCT
TACGGGACTGGCCAAGAAGTCGATGGACATCAACGAGCTCAAACGGTCGGAAGATCTCAG
CAGAGGTCTATCCAGCTATCCAACACGGATGTTTAATCTAATCAAGGAGAAATCCGAGGT
GCCTTTAGGGCATGTTCATAAAATTTGGAAGAAAGTGGAATCACAGCCCGAAGAAGCACT
GAAGCTTCTTTTAGCCCTCTTTGAAATTGAACCAGAGTCGAAGGCCATTGTAGTTGCAAG
CACAACCAACGAAGTGGAAGAATTGGCCTGCTCTTGGAGAAAGTATTTTAGGGTGGTATG
GATACACGGGAAGCTGGGTGCTGCAGAAAAGGTGTCTCGCACAAAGGAGTTTGTCACTGA
CGGTAGCATGCAAGTTCTCATCGGAACGAAATTAGTGACTGAAGGAATTGACATTAAGCA
ATTGATGATGGTGATCATGCTTGATAATAGACTTAATATTATTGAGCTCATTCAAGGTGT
AGGGAGACTAAGAGATGGGGGCCTCTGTTATCTATTATCTAGAAAAAACAGTTGGGCGGC
AAGGAATCGTAAGGGTGAATTACCACCAATTAAGGAAGGCTGTATAACCGAACAGGTACG
CGAGTTCTATGGACTTGAATCAAAGAAAGGAAAAAAGGGCCAGCATGTTGGATGCTGTGT
CTGCTGACACAGTGGAACTGATAGAAAGAATGGACAGATTGGCTGAAAAACAGGCGACAG
CTTCCATGTCGATCGTTGCGTTACCGTCTAGCTTCCAGGAGAGCAATAGCAGTGACAGGT
GCAGAAAGTATTGCAGCAGTGATGAGGACAGCGACACGTGCATTCATGGTAGTGCTAATG
CCAGTACTAACGCCAGTACTAATGCGATTACCACTGCTAGTACCAACGTCAGGACTAATG
CGACTACCAATGCTAGTACTAATGCGACTACCAATGCCAGTACCAATGCCAGTACCAATG
CGACTACCAATGCCAGTACCAATGCGACTACCAACTCCAGCACTAATGCTACTACCACTG
CCAGCACCAACGTCAGGACTAGTGCTACTACCACTGCCAGCATCAACGTCAGGACTAGTG
CTACTACCACTGAAAGTACCAACTCCAGCACTAATGCGACTACCACTGCCAGCATCAACG
TCAGGACTAGTGCGACTACCACTGCCAGCATCAACGTCAGGACTAATGCTACTACCACTG
CCAGCACCAACGCTAGTGCCAAGGAGGACGCCAATAAAGATGGCAATGCTGAGGATAATA
GATTCCATCCAGTCACCGACATTAACAAAGAGTCGTATAAGCGGAAAGGGAGTCAAATGG
TTTTGCTAGAGAGAAAGAAACTGAAAGCACAATTTCCCAATACTTCCGAGAATATGAATG
TCTTACAGTTTCTTGGATTTCGGTCTGACGAAATTAAACATCTTTTCCTCTATGGTATTG
ACGTATACTTCTGCCCAGAGGGAGTATTCACACAATACGGATTATGCAAGGGCTGTCAAA
AGATGTTCGAGCTCTGTGTCTGTTGGGCTGGCCAGAAAGTATCGTATCGGAGGATGGCTT
GGGAAGCACTAGCTGTGGAGAGAATGCTGCGAAATGACGAGGAATACAAAGAATACTTGG
AAGACATCGAGCCATATCATGGGGACCCTGTAGGGTATTTGAAATTTTTTAGCGTAAAAA
GGGGAGAGATCTACTCTCAGATACAGAGAAATTATGCTTGGTACCTGGCCATTACTAGAA
GAAGAGAAACAATTAGTGTATTGGATTCGACAAGAGGCAAGCAAGGGAGCCAAGTTTTCC
GCATGTCTGGAAGGCAGATCAAAGAGTTGTATTATAAAGTATGGAGCAACTTGCGTGAAT
CGAAGACAGAGGTGCTGCAGTACTTTTTGAACTGGGACGAGAAAAAGTGCCGGGAAGAAT
GGGAGGCAAAAGACGATACGGTCTTTGTGGAAGCGCTCGAGAAAGTTGGAGTTTTTCAGC
GTTTGCGTTCCATGACGAGCGCTGGACTGCAGGGTCCGCAGTACGTCAAGCTGCAGTTTA
GCAGGCATCATCGACAGTTGAGGAGCAGATATGAATTAAGTCTAGGAATGCACTTGCGAG
ATCAGCTTGCGCTGGGAGTTACCCCATCTAAAGTGCCGCATTGGACGGCATTCCTGTCGA
TGCTGATAGGGCTGTTCTACAATAAAACATTTCGGCAGAAACTGGAATATCTTTTGGAGC
AGATTTCGGAGGTGTGGTTGTTACCACATTGGGTTGATTTGGCAAACGTTGAAGTTCTCG
CTGCAGATAACACGAGGGTACCGCTGTACATGCTGATGGTAGCGGTTCACAAAGAGCTGG
ATAGCGATGATGTTCCAGACGGTAGATTTGATATAATATTACTATGTAGAGATTCGAGCA
GAGAAGTTGGAGAGTGAAGGAAATTGTTGTTACGAAAGTCAGTGATTATGTATTGTGTAG
TATAGTATATTGTAAGAAATTTTTTTTTCTAGGGAATATGCGTTTTGATGTAGTAGTATT
TCACTGTTTTGATTTAGTGTTTGTTGCACGGCAGTAGCGAGAGACAAGTGGGAAAGAGTA
GGATAAAAAGACAATCTATAAAAAGTAAACATAAAATAAAGGTAGTAAGTAGCTTTTGGT
TGAACATCCGGGTAAGAGACAACAGGGCTTGGAGGAGACGTACATGAGGGCTATTTAGGG
CTATTTAGGGCTATGTAGAAGTGCTGTAGGGCTAAAGAACAGGGTTTCATTTTCATTTTT
TTTTTAATTTCGGTCAGAAAGCCGGGTAAGGTATGACAGCGAGAGTAGAGGTAGATGTGA
AAA
>W303_chrII:342-6318
TATATATATATGTCACTGTATTGCATGCTGGATGGTGTTAGACAAGGCCGTAGGGACATA
TAGCATCTAGGAAGTAACCTTGTACGAAAATAGGCAATATTTCCTGTTTAGGCGATTGTG
ACGCAGATTTTAGTCCAACGATCTAGCGTCAAGGAATTTTTTTATAGTGGGACATTGCAC
CAAGGAAGTAACTTGATACGTCGTGGGTGAATGGGTCTGTTTTCTTATTCGGCGGGGTAA
TACATTTTTGGGGGAAGTTTGTCTGTCTGACGCGCCATATGTAGGTACGCCAAAAAGGGC
TCCTCTACTTCGAAGCGCGAGGTCGTATACCTAATAAGGAAATGTAATTTATAACTTTTT
ATTATATTGGTCTTTTCGAGAGCGGAACGTAGGTCCATGTTTAAAGTATCCAAGAGAATA
TCCACGAAGCGGCTGAGCAACGAACAGAATCCTGGTTCTCCTCGACTAAGCAGATAGTTA
AGATACTGTGCACCATGGAAATTGAAAACGAAAGTACGTACCGACTACTTTATTTTTGCA
GGCCGGAAATCAAGCGATGAATGAGACATCCTTCTGTTTTCTATGTTGTGCTTGAAGGGG
ACAGACAGTCGCTTATCTTAGTGAGATTTCTTATTAACTGAATTTTCTTTGCTGCTGCTG
GAGATTTGCACCTGCATAGCGCAGATTCTGCTTCTTCTCAATAGAGTAGCTTAATTATTA
CATTCTTAGATGATGATAAGACGGAAACTGGACAATCTTTTGTTTATATTGATGGATTTC
TTGTCAAAAAGCATAGCAATCAACATACTATTGTTAATTTCGAAACTTACAAAAATAAAA
TGAAAGTTTCCGATAGGCGTAAGTTTGAAAAAGCAAACTTTGACGAGTTTGAGTCGGCTC
TAAATAACAAAAACGACTTGGTACATTGTCCCTCAATAACTTTATTTGAATCGATCCCCA
CGGAAGTGCGGTCATTCTACGAAGACGAAAAGTCTGGTCTAATCAAAGTGGTAAAATTCA
GAACTGGTGCAATGGATAGGAAAAGGTCTTTTGAAAAAATTGTCGTTTCCGTCATGGTCG
GGAAAAATGTACAAAAGTTCCTGACGTTTGTTGAAGACGAACCAGATTTCCAGGGCGGAC
CAATCCCTTCAAAGTATCTTATTCCCAAGAAAATCAACTTGATGGTCTACACGTTGTTTC
AAGTGCATACTTTGAAATTCAATAGAAAGGATTACGATACCCTTTCTCTTTTTTACCTCA
ACAGAGGATACTATAATGAGTTGAGTTTCCGTGTCCTGGAACGTTGTTACGAAATAGCGA
GTGCCAGGCCGAACGACAGCTCTACGATGCGTACTTTCACTGACTTTGTTTCTGGCACAC
CTATTGTAAGGAGTCTTCAGAAAAGCACCATAAGGAAATATGGATACAATTTGGCACCCT
ACATGTTCTTGTTACTACACGTAGATGAGCTATCGATTTTTTCTGCATACCAAGCAAGTT
TACCTGGCGAAAAGAAAGTCGACACAGAGCGGCTGAAGCGTGATCTATGCCCACGTAAAC
CCACTGAGATAAAGTACTTTTCACAGATATGTAACGATATGATGAACAAAAAGGACCGAT
TGGGTGATGTTTTGCATGTGTGCTGCCCAAGTTGAGAAGAGATACTAACAAAATGACCGC
GGCTCTCAAAAATAATTGACGAGCTTACGGTGATACGCTTACCGTTATCCAGAGCTACAG
CGCAACGTATACGTCGACGATACAACAAGAACGGTTCATCGGAGCCTCGACTAAAGACGC
TTGACGGACTCACTTCCGAGCGCTGGATTCAATGGTTAGGCCTTGAAAGCGACTACCATT
GTTCATTCTCTAGTACTCGGAATGCGGAAGACGTAGTGGCAGGTGAGGCGGCGAGTTCAG
ATCATGATCAAAAAATTTCAAGAGTAACGCGAAAAAGGCCCCGAGAGCCCAAGAGTACAA
ACGATATCCTCGTCGCAGGCCGGAAACTCTTTGGCAGCTCCTTTGAATTCAGGGACTTGC
ATCAGTTGCGCTTATGTCATGAAATATACATGGCAGACACACCCTCTGTGGCAGTACAGG
CCCCACCGGGCTATGGTAAGACGGAGTTATTTCATCTCCCCTTGATAGCACTGGCATCTA
AGGGCGACGTGAAATATGTGTCGTTTCTGTTTGTACCGTACACAGTGTTGCTTGCTAATT
GCATGATCAGGTTGGGCCGACGCGGTTGCTTGAATGTGGCCCCTGTAAGAAACTTTATTG
AAGAAGGTTGCGATGGCGTTACTGATTTATACGTGGGGATCTACGATGATCTTGCTAGCA
CTAATTTCACAGACAGGATAGCTGCGTGGGAGAATATTGTTGAGTGCACCTTTAGGACCA
ACAACGTAAAATTGGGTTACCTCATTGTAGATGAGTTTCACAACTTTGAAACGGAGGTCT
ACCGGCAGTCGCAATTTGGGGGCATAACTAACCTTGATTTTGACGCTTTTGAGAAAGCAA
TCTTTTTGAGCGGCACAGCCCCTGAGGCTGTTGCTGATGCTGCGTTGCAGCGTATTGGGC
TTACGGGACTGGCCAAGAAGTCGATGGACATCAACGAGCTCAAACGGTCGGAAGATCTCA
GCAGAGGTCTATCCAGCTATCCAACACGGATGTTTAATCTAATCAAGGAGAAATCCGAGG
TGCCTTTAGGGCATGTTCATAAAATTTGGAAGAAAGTGGAATCACAGCCCGAAGAAGCAC
TGAAGCTTCTTTTAGCCCTCTTTGAAATTGAACCAGAGTCGAAGGCCATTGTAGTTGCAA
GCACAACCAACGAAGTGGAAGAATTGGCCTGCTCTTGGAGAAAGTATTTTAGGGTGGTAT
GGATACACGGGAAGCTTGGGTGCTGCAGAAAAGGTGTCTCGCACAAAGGAGTTTGTCACT
GACGGTAGCATGCAAGTTCTCATCGGAACGAAATTAGTGACTGAAGGAATTGACATTAAG
CAATTGATGATGGTGATCATGCTTGATAATAGACTTAATATTATTGAGCTCATTCAAGGC
GTAGGGAGACTAAGAGATGGGGGCCTCTGTTATCTATTATCTAGAAAAAACAGTTGGGCG
GCAAGGAATCGTAAGGGTGAATTACCACCGATTAAGGAAGGCTGTATAACCGAACAGGTA
CGCGAGTTCTATGGACTTGAATCAAAGAAAGGAAAAAAAGGGCCAGCATGTTGGATGCTG
TGGCTCCAGGACAGACCTGTCTGCTGACACAGTGGAACTGATAGAAAGAATGGACAGATT
GGCTGAAAATCAGGCGACAGCTTCCATGTCGATCGTTGCGTTACCGTCTAGCTTCCAGGA
GAGCAATAGCAGTGACAGGTGCAGAAAGTATTGCAGCAGTGATGAGGACAGCGACACGTG
CATTCATGGTAGTGCTAATGCCAGTACCAATGCGACTACCAACTCCAGCACTAATGCTAC
TACCACTGCCAGCATCAACGTCAGGACTAGTGCGACTACCACTGCCAGCATCAACGTCAG
GACTAGTGCGACTACCACTGAAAGTACCAACTCCAACACTAATGCTACTACCACTGAAAG
TACCAACTCCAGCACTAATGCTACTACCACTGCCAGCATCAACGTCAGGACTAGTGCGAC
TACCACTGAAAGTACCAACTCCAGCACTAATGCTACTACCACTGCCAGCATCAACGTCAG
GACTAGTGCGACTACCACTGAAAGTACCAACTCCAGCACTAATGCTACTACCACTGCCAG
CATCAACGTCAGGACTAGTGCGACTACCACTGAAAGTACCAACTCCAACACTAATGCCAG
TACCAATGCGACTACCAACTCCAGCACTAATGCTACTACCACTGCCAGCACCAACGTCAG
GACTAGTGCTACTACCAATGCGACTACCAACTCCAGCACTAATGCTACTACCACTGCCAG
CACCAACGTCAGGACTAGTGCTACTACCACTGCCAGCACCAACGTCAGGACTAGTGCTAC
TACCACTGCCAGCATCAACGTCAGGACTAGTGCTACTACCACTGAAAGTATCAACTCTAG
CACTAATGCTACTACCACTGAAAGTACCAACTCCAACACTAGTGCTACTACCACCGAAAG
TACCGACTCCAACACTAATGCTACTACCACTGCTAGCATCAACGTCAGGACTAGTGCGAC
TACCACTGAAAGTACCAACTCCAACACTAGTGCTACTACCACCGAAAGTACCGACTCCAA
CACTAGTGCTACTACCACTGCTAGCACCAACTCCAGCACTAATGCCACTACCACTGCTAG
CACCAACTCCAGCACTAATGCCACTACCACTGAAAGTACCAACGCTAGTGCCAAGGAGGA
CGCCAATAAAGATGGCAATGCTGAGGATAATAGATTCCATCCAGTCACCGACATTAACAA
AGAGTCGTATAAGCGGAAAGGGAGTCAAATGGTTTTCCTAGAGAGAAAGAAACTGAAAGC
ACAATTTCCCAATACTTCCGAGAATATGAATGTCTTACAGTTTCTTGGATTTCGGTCTGA
CGAAATTAAACATCTTTTCCTCTATGGTATTGACATATACTTCTGCCCAGAGGGAGTATT
CACACAATACGGATTATGCAAGGGCTGTCAAAAGATGTTCGGGCTCTGTGTCTGTTGGGC
TGGCCAGAAAGTATCGTATCGGAGGATAGCTTGGGAAGCACTAGCTGTGGAGAGAATGCT
GCGAAATGATGAGGAATACAAAGAATACTTGGAAGACATCGAGCCATATCATGGGGACCC
TGTAGGATATTTGAAATATTTTAGCGTAAAAAGGAGAGAGATCTACTCTCAGATACAGAG
AAATTATGCTTGGTACCTGGCCATTACTAGAAGAAGAGAAACAATTAGTGTATTGGATTC
GACAAGAGGCAAGCAAGGGAGCCAAGTTTTCCGCATGTCTGGAAGGCAGATCAAAGAGTT
GTATTATAAAGTATGGAGCAACTTGCGTGAATCGAAGACAGAGGTGCTGCAGTACTTTTT
GAACTGGGACGAAAAAAAGTGCCGGGAAGAATGGGAGGCAAAAGACGATACGGTCTTTGT
GGAAGCGCTCGAGAAAGTTGGAGTTTTTCAGCGTTTGCGTTCCATGACGAGCGCTGGACT
GCAGGGTCCGCAGTACGTCAAGCTGCAGTTTAGCAGGCATCATCGACAGTTGAGGAGCAG
ATATGAATTAAGTCTAGGAATGCACTTGCGAGATCAGCTTGCGCTGGGAGTTACCCCATC
TAAAGTGCCGCATTGGACGGCATTCCTGTCGATGCTGATAGGGCTGTTCTACAATAAAAC
ATTTCGGCAGAAACTGGAATATCTTTTGGAGCAGATTTCGGAGATGTGGTTGTTACCACA
TTGGCTTGATTTGGCAAACGTTGAAGTTCTCGCTGCAGATAACACGAGGGTACCACTGTA
CATGCTGATGGTAGCGGTTCACAAAGAGCTGGATAGCGATGATGTTCCAGACGGTAGATT
TGATATAATATTACTATGTAGAGATTCGAGCAGAGAAGTTGGAGAGTGAAGGAAATTGTT
GTTACGAAAGTCAGTGATTATGTATTGTGTAGTATAGTATATTGTAAGAAAATTTTTTTT
CTAGGGAAAATGCGTTTTGATGTAGTAGTATTTCATTGTTTTGATTTAGTGTTTGTTGCA
CGGCAGTAGCGAGAGACAAGTGCGAAGAAGTGGGATAAAAAGACAACCTATAAAAAGTAA
ACATAAAATAAAGGTAGTAAGTAGCTTTTGGTTGAACATCCGGGTAAGAGACAACAGGGC
TTGGAGGAGACGTACATGAGGGCTATTTAGGGCTATTTAGGGCTATGTAGAAGTGCTGTA
GGGCTAAAGAACAGGGTTTCATTTTCATTTTTTTTTTTAATTTCGGTCAGAAAGCCGGGT
AAGGTATGACAGCGAGAGTAGAGGTAGATGTAAGAGA
>W303_chrII:817820-824441
ATATATATGTCACTGTATTGCATGCTGGATGGTGTTAGACAAGGCCGTAGGGACATATAG
CATCTAGGAAGTAACCTTGTACGAAAATAGGCAATATTTCCTGTTTAGGCGATTGTGACG
CAGATTTTAGTCCAACGATCTAGCGTCAAGGAATTTTTTTATAGTGGGACATTGCACCAA
GGAAGTAACTTGATACGTCGTGGGTGAATGGGTCTGTTTTCTTATTCGGCGGGGTAATAC
ATTTTTGGGGGAAGTTTGTCTGTCTGACGCGCCATATGTAGGTACGCCAAAAAGGGCTCC
TCTACTTCGAAGCGCGAGGTCGTATACCTAATAAGGAAATGTAATTTATAACTTTCTATT
ATATTGGTCTTTTCGAGAGCGGAAGAAGTTGTAGGCTAAGCGCAGGCTAAGCGTAGGTCC
ATATTTAAAGTATCCAAGAGAATATCCACGAAGCGGCTGAGCAACGAACAGAATCCTGGT
TCTCCTCGACTAAGCAGATAGTTAAGATACTGTGCACCATGGAAATTGAAAACGAAAGTA
CGTACCGACTACTTTATTTTTGCAGGCCGGAAATCAAGCGATGAATGAGACATCCTTCTG
TTTTCTATGTTGGGACAGACAGTCGCTTATCTTAGTGAGATTTCTTATTAACTGAATTTT
CTTTGCTGCTGCTGGAGATTTGCACCTGCATAGCGCAGATTCTGCTTCTTCTCAATAGAG
TAGCTTAATTATTACATTCTTAGATGATGATAAGACGGAAACTGGACAATCTTTTGTTTA
TATTGATGGATTTCTTGTCAAAAAGCATAACAATCAACATACTATTGTTAATTTCGAAAC
TTACAAAAATAAAATGAAAGTTTCCGATAGGCGTAAGTTTGAAAAAGCAAACTTTGACGA
GTTTGAGTCGGCTCTAAATAACAAAAACGACTTGGTACATTGTCCCTCAATAACTTTATT
TGAATCGATCCCCACGGAAGTGCGGTCATTCTACGAAGACGAAAAGTCTGGCCTAATCAA
AGTGGTAAAATTCAGAACTGGTGCAATGGATAGGAAAAGGTCTTTTGAAAAAATTGTCAT
TTCCGTCATGGTCGGGAAAAATGTACAAAAGTTCCTGACATTTGTTGAAGACGAACCAGA
TTTCCAGGGCGGACCAATCCCTTCAAAGTATCTTATTCCCAAGAAAATCAACTTGATGGT
CTACACGTTGTTTCAAGTGCATACTTTGAAATTCAATAGAAAGGATTACGATACCCTTTC
TCTTTTTTACCTCAACAGAGGATACTATAATGAGTTGAGTTTCCGTGTCCTGGAACGTTG
TCACGAAATAGCGAGTGCCAGGCCGAACGACAGCTCTACGATGCGTACTTTCACTGACTT
TGTTTCTGGCGCACCTATTGTAAGGAGTCTTCAGAAAAGCACCATAAGGAAATATGGGTA
CAATTTGGCACCCTACATGTTCTTGTTACTACACGTAGATGAGCTATCGATTTTTTCTGC
ATACCAAGCAAGTTTACCTGGCGAAAAGAAAGTCGACACAGAGCGGCTGAAGCGTGATCT
ATGCCCACGTAAACCCATTGAGATAAAGTACTTTTCACAGATATGTAACGATATGATGAA
CAAAAAAGACCGATTGGGTGATATTTTGCATATTATCTTGCGAGCATGTGCGCTCAATTT
CGGGGCGGGTCCCCGTGGTGGCGCTGGTGACGAAGAGGATCGATCTATTACGAATGAAGA
ACCCATTATTCCCTCTGTGGACGAGCATGGCTTGAAAGTATGTAAGTTGCGTAGTCCTAA
CACTCCACGAAGACTCAGAAAAACACTAGATGCCGTGAAAGCTTTATTGGTGTCGTCTTG
TGCTTGTACTGCAAGGGATTTAGATATATTTGATGACACCAACGGCGTTGCAATGTGGAA
ATGGATCAAAATTCTGTACCACGAAGTAGCGCAGGAAACCACGCTGAAGGACTCTTATAG
AATAACTTTGGTACCTTCTTCTGATGGTATATCAGTATGTGGAAAACTTTTTAATCGCGA
GTATGTCCGCGGCTTTTACTTTGCATGCAAGGCTCAGTTCGATAACCTTTGGGGAGAGTT
GAACAACTGCTTTTATATGCCTACAGTGGTTGATATTGCCAGCCTCATTTTGCGTAATCG
AGAAGTTTTGTTCAGAGAGCCAAAGCGAGGAATTGACGAGTATCTGGAAAACGATTCTTT
TCTTCAAATGATACCTGTTAAATATCGTGAAATTGTGCTGCCCAAGTTGAGAAGAGATAC
TAACAAAATGACCGCGGCTCTTAAAAATAAAGTCACTGTTGCAATTGACGAGCTTACGGT
GCCACTTATGTGGATGGTCCATTTTGCCGTAGGATACCCTTACCGTTATCCAGAGCTTCA
GCTACTCGCTTTTGCCGGTCCTCAGCGCAACGTATACGTCGATGATACAACAAGACGCAT
CCAACTGTACACTGATTACAACAAGAACGGTTCATCGGAGCCTCGACTTAAGACGCTTGA
CGGACTCACTTCAGATTACGTGTTTTATTTTGTCACTGTGCTAAGGCAAATGCAAATATG
TGCGCTTGGTAACAGTTATGACGCTTTTAATCATGATCCTTGGATGGATGTGGTGGGATT
TGAGGATCCAGATCAAGTAACAAATCGAGACATTTCGAGGATAGTTTTGTATTCCTACAT
GTTTCTGAATACCGCGAAGGGCTGTCTGGTTGAATACGCAACTTTTCGGCAGTACATGAG
GGAACTTCCGAAGAATGCACCTCAGAAGCTGAATTTTCGGGAGATGCGTCAGGGGTTGAT
TGCCCTAGGACGGCACTGCGTAGGTAGCAGATTTGAAACAGATTTGTACGAGTCGGCGAC
GAGTGAACTCATGGCCAATCATTCCGTTCAAACAGGGCGAAATATTTACGGTGTGGATTC
CTTTTCGTTAACTAGTGTCAGTGGGACGACCGCTGGATTCAGTGGTTAGGCGTTGAAAGC
GACTACCATTGTTCATTCTCTAGTACTCGGAATGCGGAAGACGTAGTGGCAGGTGAGGCG
GCGAGTTCAGATCATGATCAAAAAATTTCAAGAGTAACGCGAAAAAGGCCCCGAGAGCCC
AAGAGTACAAACGATATCCTCGTCGCAGGCCAGAAACTCTTTGGCAGCTCCTTTGAATTC
AGGGACTTGCATCAGTTGCGCTTATGTCATGAAATATACATGGCAGACACACCCTCTGTG
GCAGTACAGGCCCCACCGGGCTATGGTAAGACGGAGTTATTTCATCTCCCCTTGATAGCA
CTGGCGTCTAAGGGCGACGTGAAATATGTGTCGTTTCTGTTTGTACCGTACACAGTGTTG
CTTGCTAATTGCATGATCAGGTTGAGCCGATGCGGTTGCTTGAATGTGGCCCCTGTAAGA
AACTTTATTGAAGAAGGTTGCGATGGCGTTACTGATTTATACGTGGGGATCTACGATGAT
CTTGCTAGCACTAATTTCACAGACAGGATAGCTGCGTGGGAGAATATTGTTGAGTGCACC
TTTAGGACCAACAACGTAAAATTGGGTTACCTCATTGTAGATGAGTTTCACAACTTTGAA
ACGGAGGTCTACCGGCAGTCGCAATTTGGGGGCATAACTAACCTTGATTTTGACGCTTTT
GAGAAAGCAATCTTTTTGAGCGGCACAGCACCTGAGGCTGTAGCTGATGCTGCGTTGCAG
CGTATTGGGCTTACGGGACTGGCCAAGAAGTCGATGGACATCAACGAGCTCAAACGGTCG
GAAGATCTCAGCAGAGGTCTATCCAGCTATCCAACACGGATGTTTAATCTAATCAAGGAG
AAATCCGAGGTGCCTTTAGGGCATGTTCATAAAATTTGGAAGAAAGTGGAATCACAGCCC
GAAGAAGCACTGAAGCTTCTTTTAGCCCTCTTTGAAATTGAACCAGAGTCGAAGGCCATT
GTAGTTGCAAGCACAACCAACGAAGTGGAAGAATTGGCCTGCTCTTGGAGAAAGTATTTT
AGGGTGGTATGGATACACGGGAAGCTGGGTGCTGCAGAAAAGGTGTCTCGCACAAAGGAG
TTTGTCACTGACGGTAGCATGCGAGTTCTCATCGGAACGAAATTAGTGACTGAAGGAATT
GACATTAAGCAATTGATGATGGTGATCATGCTTGATAATAGACTTAATATTATTGAGCTC
ATTCAAGGCGTAGGGAGACTAAGAGATGGGGGCCTCTGTTATCTATTATCTAGAAAAAAC
AGTTGGGCGGCAAGGAATCGTAAGGGTGAATTACCACCGATTAAGGAAGGCTGTATAACC
GAACAGGTACGCGAGTTCTATGGACTTGAATCAAAGAAAGGAAAAAAGGGCCAGCATGTT
GGATGCTGTGGCTCCAGGACAGACCTGTCTGCTGACACAGTGGAACTGATAGAAAGAATG
GACAGATTGGCTGAAAAACAGGCGACAGCTTCCATGTCGATCATTGCGTTACCGTCTAGC
TTCCAGGAGAGCAATAGCAGTGACAGGTGCAGAAAGTATTGCAGCAGTGATGAGGACAGC
GACACGTGCATTCATGGTAGTGCTAATGCCAGTACCAATGCGACTACCAACTCCAGCACT
AATGCTACTACCACTGCCAGCACCAACGTCAGGACTAGTGCTACTACCACTGCCAGCATC
AACGTCAGGACTAGTGCGATTACCACTGAAAGTACCAACTCCAGCACTAATGCTACTACC
ACTGCCAGCACCAACGTCAGGACTAGTGCTACTACCACTGCCAGCATCAACGTCAGGACT
AGTGCGACTACCACTGAAAGTACCAACTCCAACACTAGTGCTACTACCACCGAAAGTACC
GACTCCAACACTAGTGCTACTACCACCGAAAGTACCGACTCCAACACTAGTGCTACTACC
ACTGCTAGCACCAACTCCAGCACTAATGCCACTACCACTGCTAGCACCAACTCCAGCACT
AATGCCACTACCACTGAAAGTACCAACGCTAGTGCCAAGGAGGACGCCAATAAAGATGGC
AATGCTGAGGATAATAGATTCCATCCAGTCACCGACATTAACAAAGAGTCGTATAAGCGG
AAAGGGAGTCAAATGGTTTTGCTAGAGAGAAAGAAACTGAAAGCACAATTTCCCAATACT
TCCGAGAATATGAATGTCTTACAGTTTCTTGGATTTCGGTCTGACGAAATTAAACATCTT
TTCCTCTATGGTATTGACGTATACTTCTGCCCAGAGGGAGTATTCACACAATACGGATTA
TGCAAGGGCTGTCAAAAGATGTTCGAGCTCTGTGTCTGTTGGGCTGGCCAGAAAGTATCG
TATCGGAGGATGGCTTGGGAAGCACTAGCTGTGGAGAGAATGCTGCGAAATGACGAGGAA
TACAAAGAATACTTGGAAGACATCGAGCCATATCATGGGGACCCTGTAGGATATTTGAAA
TATTTTAGCGTAAAAAGGGGAGAGATCTACTCTCAGATACAGAGAAATTATGCTTGGTAC
CTGGCCATTACTAGAAGAAGAGAAACAATTAGTGTATTGGATTCGACAAGAGGCAAGCAA
GGGAGCCAAGTTTTCCGCATGTCTGGAAGGCAGATCAAAGAGTTGTATTATAAAGTATGG
AGCAACTTGCGTGAATCGAAGACAGAGGTGCTGCAGTACTTTTTGAACTGGGACGAGAAA
AAGTGCCGGGAAGAATGGGAGGCAAAAGACGATACGGTCTTTGTGGAAGCGCTCGAGAAA
GTTGGAGTTTTTCAGCGTTTGCGTTCCATGACGAGCGCTGGACTGCAGGGTCCGCAGTAC
GTCAAGCTGCAGTTTAGCAGGCATCATCGACAGTTGAGGAGCAGATATGAATTAAGTCTA
GGAATGCACTTGCGAGATCAGCTTGCGCTGGGAGTTACCCCATCTAAAGTGCCGCATTGG
ACGGCATTCCTGTCGATGCTGATAGGGCTGTTCTACAATAAAACATTTCGGCAGAAACTG
GAATATCTTTTGGAGCAGATTTCGGAGGTGTGGTTGTTACCACATTGGCTTGATTTGGCA
AACGTTGAAGTTCTCGCTGCAGATAACACGAGGGTACCGCTGTACATGCTGATGGTAGCG
GTTCACAAAGAGCTGGATAGCGATGATGTTCCAGACGGTAGATTTGATATAATATTACTA
TGTAGAGATTCGAGCAGAGAAGTTGGAGAGTGAAGGAAATTGTTGTTACGAAAGTCAGTG
ATTATGTATTGTGTAGTATAGTATATTGTAAGAAATTTTTTTTTCTAGGGAATATGCGTT
TTGATGTAGTAGTATTTCACTGTTTTGATTTAGTGTTTGTTGCACGGCAGTAGCGAGAGA
CAAGTGGGAAAGAGTAGGATAAAAAGACAATCTATAAAAAGTAAACATAAAATAAAGGTA
GTAAGTAGCTTTTGGTTGAACATCCGGGTAAGAGACAACAGGGCTTGGAGGAGACGTACA
TGAGGGCTATTTAGGGCTATTTAGGGCTATGTAGAAGTGCTGTAGGGCTAAAGAACAGGG
TTTCATTTTCATTTTTTTTTTTTAATTTCGGTCAGAAAGCCGGGTAAGGTATGACAGCGA
GAGTAGAGGTAGATGTGAGAGA
>W303_chrIII:342324-347797
ATATATATGTCACTGTATTGCATGCTGGATGGTGTTAGACAAGGCCGTAGGGACATATAG
CATCTAGGAAGTAACCTTGTACGAAAATAGGCAATATTTCCTGTTTAGGCGATTGTGACG
CAGATTTTAGTCCAACGATCTAGCGTCAAGGAATTTTTTTATAGTGGGACATTGCACCAA
GGAAGTAACTTGATACGTCGTGGGTGAATGGGTCTGTTTTCTTATTCGGCGGGGTAATAC
ATTTTTGGGGGAAGTTTGTCTGTCTGACGCGCCATATGTAGGTACGCCAAAAAGGGCTCC
TCTACTTCGAAGCGCGAGGTCGTATACCTAATAAGGAAATGTAATTTATAACTTTCTATT
ATATTGGTCTTTTCGAGAGCGGAAGAAGTTGTAGGCTAAGCGCAGGCTAAGCGTAGGTCC
ATATTTAAAGTATCCAAGAGAATATCCACGAAGCGGCTGAGCAACGAACAGAATCCTGGT
TCTCCTCGACTAAGCAGATAGTTAAGATACTGTGCACCATGGAAATTGAAAACGAACGTA
CGTACCGACTACTTTATTTTTGCAGGCCGGAAATCAAGCGATGAATGAGACATCCTTCTG
TTTTCTATGTTGGGACAGACAGTCGCTTATCTTAGTGAGATTTCTTATTAACTGAATTTT
CTTTGCTGCTGCTGGAGATTTGCACCTGCATAGCGCAGATTCTGCTTCTTCTCAATAGAG
TAGCTTAATTATTACATTCTTAGATGATGATAAGACGGAAACTGGACAATCTTTTGTTTA
TATTGATGGATTTCTTGTCAAAAAGCATAACAATCAACATACTATTGTTAATTTCGAAAC
TTACAAAAATAAAATGAAAGTTTCCGATAGGCGTAAGTTTGAAAAAGCAAACTTTGACGA
GTTTGAGTCGGCTCTAAATAACAAAAACGACTTGGTACATTGTCCCTCAATAACTTTATT
TGAATCGATCCCCACGGAAGTGCGGTCATTCTACGAAGACGAAAAGTCTGGCCTAATCAA
AGTGGTAAAATTCAGAACTGGTGCAATGGATAGGAAAAGGTCTTTTGAAAAAATTGTCGT
TTCCGTCATGGTCGGGAAAAATGTACAAAAGTTCCTGACGTTTGTTGAAGACGAACCAGA
TTTCCAGGGCGGACCAATCCCTTCAAAGTATCTTATTCCCAAGAAAATCAACTTGATGGT
CTACACGTTGTTTCAAGTGCATACTTTGAAATTCAATAGAAAGGATTACGATACCCTTTC
TCTTTTTTACCTCAACAGAGGATACTATAATGAGTTGAGTTTCCGTGTCCTGGAACGTTG
TCACGAAATAGCGAGTGCCAGGCCGAACGACAGCTCTACGATGCGTACTTTCACTGACTT
TGTTTCTGGCGCACCTATTGTAAGGAGTCTTCAGAAAAGCACCATAAGGAGATATGGGTA
CAATTTGGCACCCCACATGTTTTTGTTACTACACGTAGATGAGCTATCGATTTTTTCTGC
ATACCAAGCAAGTTTACCTGGCGAAAAGAAAGTCGACACAGAGCGGCTGAAGCGTGATCT
ATGCCCACGTAAACCCATTGAGATAAAGTACTTTTCACAGATATGTAACGATATGATGAA
CAAAAAGGACCGATTGGGTGATGTTTTGCATGTGTGCTGCCCAAGTTGAGAAGAGATACT
AACAAAATGACCGCGGCTCTCAAAAATAATTGACGAGCTTACGGTGATACGCTTACCGTT
ATCCAGAGCTACAGCGCAACGTATACGTCGACGATACAACAAGAACAGTTCATCGGAGCC
TCGACTAAAGACGCTTGACGGACTCACTTCCGAGCGCTGGATTCAATGGTTAGGCCTTGA
AAGCGACTACCATTGTTCATTCTCTAGTACTCGGAATGCGGAAGACGTAGTGGCAGGTGA
GGCGGCGAGTTCAGATCATCATCAAAAAATTTCAAGAGTAACGCGAAAAAGGCCCCGAGA
GCCCAAGAGTACAAACGATATCCTCGTCGCAGGCCAGAAACTCTTTGGCAGCTCCTTTGA
ATTCAGGGACTTGCATCAGTTGCGCTTATGTCATGAAATATACATGGCAGACACACCCTC
TGTGGCAGTACAGGCCCCACCGGGCTATGGTAAGACGGAGTTATTTCATCTCCCCTTGAT
AGCACTGGCGTCTAAGGGCGACGTGAAATATGTGTCGTTTCTGTTTGTACCGTACACAGT
GTTGCTTGCTAATTGCATGATCAGGTTGAGCCGATGCGGTTGCTTGAATGTGGCCCCTGT
AAGAAACTTTATTGAAGAAGGTTGCGATGGCGTTACTGATTTATACGTGGGGATCTACGA
TGATCTTGCTAGCACTAATTTCACAGACAGGATAGCTGCGTGGGAGAATATTGTTGAGTG
CACCTTTAGGACCAACAACGTAAAATTGGGTTACCTCATTGTAGATGAGTTTCACAACTT
TGAAACGGAGGTCTACCGGCAGTCGCAATTTGGGGGCATAACTAACCTTGATTTTGACGC
TTTTGAGAAAGCAATCTTTTTGAGCGGCACAGCACCTGAGGCTGTAGCTGATGCTGCGTT
GCAGCGTATTGGGCTTACGGGACTGGCCAAGAAGTCGATGGACATCAACGAGCTCAAACG
GTCGGAAGATCTCAGCAGAGGTCTATCCAGCTATCCAACACGGATGTTTAATCTAATCAA
GGAGAAATCCGAGGTGCCTTTAGGGCATGTTCATAAAATTTGGAAGAAAGTGGAATCACA
GCCCGAAGAAGCACTGAAGCTTCTTTTAGCCCTCTTTGAAATTGAACCAGAGTCGAAGGC
CATTGTAGTTGCAAGCACAACCAACGAAGTGGAAGAATTGGCCTGCTCTTGGAGAAAGTA
TTTTAGGGTGGTATGGATACACGGGAAGCTGGGTGCTGCAGAAAAGGTGTCTCGCACAAA
GGAGTTTGTCACTGACGGTAGCATGCGAGTTCTCATCGGAACGAAATTAGTGACTGAAGG
AATTGACATTAAGCAATTGATGATGGTTATCATGCTTGATAATAGACTTAATATTATTGA
GCTCATTCAAGGCGTAGGGAGACTAAGAGATGGGGGCCTCTGTTATCTATTATCTAGAAA
AAACAGTTGGGCGGCAAGGAATCGTAAGGGTGAATTACCACCAATTAAGGAAGGCTGTAT
AACCGAACAGGTACGCGAGTTCTATGGACTTGAATCAAAGAAAGGAAAAAAGGGCCAGCA
TGTTGGATGCTGTGGCTCCAGGACAGACCTGTCTGCTGACACAGTGGAACTGATAGAAAG
AATGGACAGATTGGCTGAAAAACAGGCGACAGCTTCCATGTCGATCGTTGCGTTACCGTC
TAGCTTCCAGGAGAGCAATAGCAGTGACAGGTGCAGAAAGTATTGCAGCAGTGATGAGGA
CAGCGACACGTGCATTCATGGTAGTGCTAATGCCAGTACCAATGCGACTACCAACTCCAG
CACTAATGCTACTACCACTGCCAGCACCAACGTCAGGACTAGTGCTACTACCACTGCCAG
CATCAACGTCAGGACTAGTGCGACTACCACTGAAAGTACCAACTCCAGCACTAATGCTAC
TACCACTGCCAGCACCAACGTCAGGACTAGTGCTACTACCACTGCCAGCATCAACGTCAG
GACTAGTGCGACTACCACTGAAAGTACCAACTCCAACACTAGTGCTACTACCACCGAAAG
TACCGACTCCAACACTAGTGCTACTACCACCGAAAGTACCGACTCCAACACTAGTGCTAC
TACCACTGCTAGCACCAACTCCAGCACTAATGCCACTACCACTGCTAGCACCAACTCCAG
CACTAATGCCACTACCACTGAAAGTACCAACGCTAGTGCCAAGGAGGACGCCAATAAAGA
TGGCAATGCTGAGGATAATAGATTCCATCCAGTCACCGACATTAACAAAGAGTCGTATAA
GCGGAAAGGGAGTCAAATGGTTTTGCTAGAGAGAAAGAAACTGAAAGCACAATTTCCCAA
TACTTCCGAGAATATGAATGTCTTACAGTTTCTTGGATTTCGGTCTGACGAAATTAAACA
TCTTTTCCTCTATGGTATTGACATATACTTCTGCCCAGAGGGAGTATTCACACAATACGG
ATTATGCAAGGGCTGTCAAAAGATGTTCGAGCTCTGTGTCTGTTGGGCTGGCCAGAAAGT
ATCGTATCGGAGGATGGCTTGGGAAGCACTAGCTGTGGAGAGAATGCTGCGAAATGACGA
GGAATACAAAGAATACTTGGAAGACATCGAGCCATATCATGGGGACCCTGTAGGGTATTT
GAAATTTTTTAGCGTAAAAAGGGGAGAGATCTACTCTCAGATACAGAGAAATTATGCTTG
GTACCTGGCCATTACTAGAAGAAGAGAAACAATTAGTGTATTGGATTCGACAAGAGGCAA
GCAAGGGAGCCAAGTTTTCCGCATGTCTGGAAGGCAGATCAAAGAGTTGTATTATAAAGT
ATGGAGCAACTTGCGTGAATCGAAGACAGAGGTGCTGCAGTACTTTTTGAACTGGGACGA
GAAAAAGTGCCGGGAAGAATGGGAGGCAAAAGACGATACGGTCTTTGTGGAAGCGCTCGA
GAAAGTTGGAGTTTTTCAGCGTTTGCGTTCCATGACGAGCGCTGGACTGCAGGGTCCGCA
GTACGTCAAGCTGCAGTTTAGCAGGCATCATCGACAGTTGAGGAGCAGATATGAATTAAG
TCTAGGAATGCACTTGCGAGATCAGCTTGCGCTGGGAGTTACCCCATCTAAAGTGCCGCA
TTGGACGGCATTCCTGTCGATGCTGATAGGGCTGTTCTACAATAAAACATTTCGGCAGAA
ACTGGAATATCTTTTGGAGCAGATTTCGGAGGTGTGGTTGTTACCACATTGGCTTGATTT
GGCAAACGTTGAAGTTCTCGCTGCAGATAACACGAGGGTACCGCTGTACATGCTGATGGT
AGCGGTTCACAAAGAGCTGGATAGCGATGATGTTCCAGACGGTAGATTTGATATAATATT
ACTATGTAGAGATTCGAGCAGAGAAGTTGGAGAGTGAAGGAAATTGTTGTTACGAAAGTC
AGTGATTATGTATTGTGTAGTATAGTATATTGTAAGAAATTTTTTTTTCTAGGGAATATG
CGTTTTGATGTAGTAGTATTTCACTGTTTTGATTTAGTGTTTGTTGCACGGCAGTAGCGA
GAGACAAGTGGGAAAGAGTAGGATAAAAAGACAATCTATAAAAAGTAAACATAAAATAAA
GGTAGTAAGTATAGCTTTTAGCTGAAACTCCGGGTAAGAGTCAATAGGGCTTGGAGGAGA
CGTAAATAAGGGCTACTTAGGGCTATGTAAAAGTGTTGTAGGGCTAAAGAAGAGGGTTTC
ATTTTCATTTTTTTTAATTTCGGTCAGAAAGCCGGGTAAGGTGTGACAGCGAGAGTAAAG
GTAGATGTAAGAGA
>W303_chrIX:346-7214
AGGGACATATAGCATCTAGGAAGTAACCTTGTACGAAAATAGGCAATATTTCCTGTTTGA
CGCAGATTTTAGCCCAAAGATCTAGCGTTAAGGAATTTTTTTATAGTGGGACATTGCAAA
TCAAGGAAGTAACTTGATACGTCGTTGGTGAATGGGTCTGTTTTCTTATTCGGCGGGGTA
ATACATTTTGAGGGAAGGTTGTCTGTCTGACGCGCCATATGTAGGTACGCCAAAAAGGGC
TCCTTTACTTCGAAGCGCGAGGTCGTATACCTAATAAGGAAATGTAATTTATAACTTTTT
ATTATATTGGTCTTTTCGATAGCGGAAGAAGTTGTAGGCTAAGCGCAGGCTAAGCGTAGG
TCCATGTTTAAAGTATCCAAGAGAATATCCACGAAGCGGCTGAGCAACGAACAGAATCCT
GGTTCTCCTCGACTAAGCAGATAGTTAAGATACTGTGCACCATGGAAATTGAAAACGAAC
GTACGTACCGACTACTTTATTTTTGCAGGCCGGAAATCAAGCGATGAATGAGACATCCTT
CTGTTTTCTATGTTGTGCTTGAAGGGGACAGACAGTCGCTTATCTTAGTGAGATTTCTTA
TTAACTGAATTTTCTTTGCTGCTGCTAGAGATTTGCACCTGCATAGCGCAGATTCTGCAT
CTTCTCAATAGCTTAATTATTACATTCTTAGATGATGATAAGACGGAAACTGGACAATCT
TTTGTTTATATTGATGGATTTCTTGTCAAAAAGCATAACAATCAACATACTATTGTTAAT
TTCGAAACTTACAAAAATAAAATGAAAGTTTCCGATAGGCGTAAGTTTGAAAAAGCAAAC
TTTGACGAGTTTGAGTCGGCTCTAAATAACAAAAACGACTTGGTACATTGTCCCTCAATA
ACTTTATTTGAATCGATCCCCACGGAAGTGCGGTCATTCTACGAAGACGAAAAGTCTGGC
CTAATCAAAGTGGTAAAATTCAGAACTGGTGCAATGGATAGGAAAAGGTCTTTTGAAAAA
GTTGTCATTTCCGTCATGGTCGGGAAAAATGTAAAAAAGTTCCTGACGTTTGTTGAAGAC
GAACCAGATTTCCAGGGCGGACCAATCCCTTCAAAGTATCTTATTCCCAAGAAAATCAAC
TTGATGGTCTACACGTTGTTTCAAGTGCATACTTTGAAATTCAATAGAAAGGATTACGAT
ACCCTTTCTCTTTTTTACCTCAACAGAGGATACTATAATGAGTTGAGTTTCCGTGTCCTG
GAACGTTGTCACGAAATAGCGAGTGCTAGGCCGAACGACAGCTCTACGATGCGTACTTTC
ACTGACTTTGTTTCCGGCGCACCTATTGTAAGGAGTCTTCAGAAAAGCACCATAAGGAAA
TATGGGTACAATTTGGCACCCTACATGTTTTTGTTACTACACGTAGATGAGCTATCGATT
TTTTCTGCATACCAAGCAAGTTTACCTGGCGAAAAGAAAGTCGACACAGAGCGGCTGAAG
CGTGATCTATGCCCACGTAAACCCATTGAGATAAAGTACTTTTCACAGATATGTAACGAT
ATGATGAACAAAAAGGACCGATTGGGTGATATTTTGCATATTATCTTGCGAGCATGTGCA
CTCAATTTCGGGGCGGGTCCCCGTGGTGGCGCTGGTGACGAAGAGGATCGATCTATTACG
AATGAAGAACCCATTATTCCCTCTGTGGACGAGCATGGCCTGAAAGTATGTAAGTTGCGC
AGTCCTAACACTCCACGAAGACTCAGAAAAACACTAGATGCCGTGAAAGCTTTATTGGTG
TCGTCTTGTGCTTGTACCGCAAGGGATTTAGATATATTTGATGACAACAACGGCGTTGCA
ATGTGGAAATGGATCAAAATTCTGTACCACGAAGTAGCGCAGGAAACCACGCTGAAGGAC
TCTTATAGAATAACTTTGGTACCTTCTTCTGATGGTATATCAGTATGTGGAAAACTTTTT
TAATCGCGAGTATGTCCGCGGCTTTTACTTTGCATGCAAGGCTCAGTTTGATAACCTTTG
GGGAGAGTTGAACAACTGCTTTTATATGCCTACAGTGGTTGATATTGCCAACCTCATTTT
GCGTAATCGAGAAGTTTTGTTCAGAGAACCGAAGCGAGGAATTGACGAGTATCTGGAAAA
CGATTCTTTTCTTCAAATGATACCTGTTAAATATCGTGAAATTGTGCTGCCCAAGTTGAG
AAGAGATACTAACAAAATGACCGCGGCTCTTAAAAATAAAGTCGCTGTTGCAATTGACGA
GCTTACGGTGCCACTTATGTGGATGATCCATTTTGCCGTAGGATACCCTTACCGTTATCC
AGAGCTTCAGCTACTCGCTTTTGCCGGTCCTCAGCGCAACGTATACGTCGATGATACAAC
AAGACGCATCCAACTGTACACTGATTACAACAAGAACGGTTCATCGGAGCCTCGACTAAA
GACGCTTGACGGACTCACCTCAGATTACGTGTTTTATTTTGTCACTGTGCTAAGGCAAAT
GCAAATATGTGCGCTTGGTAACAGTTATGACGCTTTTAATCATGATCCTTGGATGGATGT
GGTGGGATTTGAGGATCCAAATCAAGTAACAAATCGAGACATTTCGAGGATAGTTTTGTA
TTCCTACATGTTTCTGAATACCGCGAAGGGCTGTCTGGTTGAATACGCAACTTTTCGGCA
GTACATGAGGGAACTTCCGAAGAATGCACCTCAGAAGCTGAATTTTCGGGAGATGCGTCA
GGGGTTGATTGCCCTAGGACGGCACTGCGTAGGTAGCAGATTTGAAACAGATTTGTACGA
GTCGGCGACGAGTGAACTCATGGCCAATCATTCCGTTCAAACAGGGCGAAATATTTACGG
TGTGGATTCCTTTTCGTTAACTAGTGTCAGTGGGACGACCGCCACTTTATTGCAGGAACG
AGCTTCCGAGCGCTGGATTCAGTGGTTAGGCCTTGAAAGCGACTACCATTGTTCATTCTC
CAGTACTCGGAATGCGGAAGACGTAGTGGCAGGTGAGGCGGCGAGTTCAAATCATCATCA
AAAAATTTCAAGAGTAACGCGAAAAAGGCCCCGAGAGCCCAAGAGTACAAACGATATCCT
CGTCGCAGGCCAGAAACTCTTTGGCAGCTCCTTTGAATTCAGGGACTTGCATCAGTTGCG
CTTATGTTATGAAATATACATGGCAGACACACCCTCTGTGGCAGTACAGGCCCCACCGGG
CTATGGTAAGACGGAGTTATTTCATCTCCCCTTGATAGCACTGGCATCTAAGGGCGACGT
GGAATATGTGTCGTTTCTGTTTGTACCGTACACAGTGTTGCTTGCTAATTGCATGATCAG
GTTGGGCCGACGCGGTTGCTTGAATGTGGCCCCTGTAAGAAACTTTATTGAAGAAGGTTA
CGATGGCGTTACTGATTTATACGTGGGGATCTACGATGATCTTGCTAGCACTAATTTCAC
AGACAGGATAGCTGCGTGGGAGAATATTGTTGAGTGCACCTTTAGGACCAACAACGTAAA
ATTGGGTTACCTCATTGTAGATGAGTTTCACAACTTTGAAACGGAGGTCTACCGGCAGTC
GCAATTTGGGGGCATAACTAACCTTGATTTTGACGCTTTTGAGAAAGCAATCTTTTTGAG
CGGCACAGCCCCTGAGGCTGTAGCTGATGCTGCGTTGCAGCGTATTGGGCTTACGGGACT
GGCCAAGAAATCGATGGACATCAACGAGCTCAAACGGTCGGAAGATCTCAGCAGAGGTCT
ATCCAGCTATCCAACACGGATGTTTAATCTAATCAAGGAGAAATCCGAGGTGCCTTTAGG
GCATGTTCATAAAATTCGGAAGAAAGTGGAATCACAGCCCGAAGAAGCACTGAAGCTTCT
TTTAGCCCTCTTTGAAAGTGAACCAGAGTCGAAGGCCATTGTAGTTGCAAGCACAACCAA
CGAAGTGGAAGAATTGGCCTGCTCTTGGAGAAAGTATTTTAGGGTGGTATGGATACACGG
GAAGCTGGGTGCTGCAGAAAAGGTGTCTCGCACAAAGGAGTTTGTCACTGACGGTAGCAT
GCAAGTTCTCATCGGAACGAAATTAGTGACTGAAGGAATTGACATTAAGCAATTGATGAT
GGTGATCATGCTTGATAATAGACTTAATATTATTGAGCTCATTCAAGGTGTAGGGAGACT
AAGAGATGGGGGCCTCTGTTATCTATTATCTAGAAAAAACAGTTGGGCGGCAAGGAATCG
TAAGGGTGAATTACCACCAATTAAGGAAGGCTGTATAACCGAACAGGTACGCGAGTTCTA
TGGACTTGAATCAAAGAAAGGAAAAAAGGGCCAGCATGTTGGATGCTGTGGCTCCAGGAC
AGACCTGTCTGCTGACACAGTGGAACTGATAGAAAGAATGGACAGATTGGCTGAAAAACA
GGCGACAGCTTCCATGTCGATCGTTGCGTTACCGTCTAGCTTCCAGGAGAGCAATAGCAG
TGACAGGTACAGAAAGTATTGCAGCAGTGATGAGGACAGCAACACGTGCATTCATGGTAG
TGCTAATGCCAGTACTAACGCCAGTACTAATGCGATTACCACTGCTAGTACCAACGTCAG
GACTAATGCGACTACCAATGCTAGTACTAATGCGACTACCAATGCCAGTACCAATGCCAG
TACTAATGCGACCACCAATGCCAGTACCAATGCGACTACCAACTCCAGCACTAATGCTAC
TACCACTGCCAGCACCAACGTCAGGACTAGTGCTACTACCACTGCCAGCATCAACGTCAG
GACTAGTGCTACTACCACTGAAAGTACCAACTCCAGCACTAATGCGACTACCACTGAAAG
TACCAACTCCAGCACTAATGCTACTACCACCGAAAGTACCAACTCCAACACTAGTGCTAC
TACCACTGCCAGCATCAACGTCAGGACTAGTGCTACTACCACTGAAAGTACCAACTCCAG
CACTAGTGCGACTACCACTGCCAGCATCAACGTCAGGACTAGTGCTACTACCACTAAAAG
TATCAACTCTAGCACTAATGCTACTACCACTGAAAGTACCAACTCCAACACTAATGCTAC
TACCACTGAAAGTACCAACTCCAGCACTAATGCTACTACCACTGAAAGTACCAACTCCAG
CACTAATGCTACTACCACTGAAAGTACCAACTCCAACACTAGTGCTGCTACCACCGAAAG
TACCAACTCCAACACTAGTGCTACTACCACTGAAAGTACCAACGCTAGTGCCAAGGAGGA
CGCCAATAAAGATGGCAATGCTGAGGATAATAGATTCCATCCAGTCACCGACATTAACAA
AGAGTCGTATAAGCGGAAAGGGAGTCAAATGGTTTTGCTAGAGAGAAAGAAACTGAAAGC
ACAATTTCCCAATACTTCCGAGAATATGAATGTCTTACAGTTTCTTGGATTTCGGTCTGA
CGAAATTAAACATCTTTTCCTCTATGGTATTGACATATACTTCTGCCCAGAGGGAGTGTT
CACACAATACGGATTATGCAAGGGCTGTCAAAAGATGTTCGAGCTCTGTGTCTGTTGGGC
TGGCCAGAAAGTATCGTATCGGAGGATAGCTTGGGAAGCACTAGCTGTGGAGAGAATGCT
GCGAAATGACGAGGAATACAAAGAATACTTGGAAGACATCGAGCCATATCATGGGGACCC
TGTAGGATATTTGAAATATTTTAGCGTAAAAAGGAGAGAGATCTACTCTCAGATACAGAG
AAATTATGCTTGGTACCTGGCCATTACTAGAAGAAGAGAAACAATTAGTGTATTGGATTC
GACAAGAGGCAAGCAAGGGAGCCAAGTTTTCCGCATGTCTGGAAGGCAGATCAAAGAGTT
GTATTTTAAAGTATGGAGCAACTTGCGTGAATCGAAGACAGAGGTGCTGCAGTACTTTTT
GAACTGGGACGAAAAAAAGTGCCAGGAAGAATGGGAGGCAAAAGACGATACGGTTGTTGT
GGAAGCGCTCGAGAAAGGTGGAGTTTTTCAGCGTTTGCGTTCCATGACGAGCGCTGGACT
GCAGGGTCCGCAGTACGTCAAGCTGCAGTTTAGCAGGCATCATCGACAGTTGAGGAGCAG
ATATGAATTAAGTCTAGGAATGCACTTGCGAGATCAGATTGCGCTGGGAGTTACCCCATC
TAAAGTGCCGCATTGGACGGCATTCCTCTCGATGCTGATAGGGCTGTTCTACAATAAAAC
ATTTCGGCAGAAACTGGAGTATCTTTTGGAGCAGATTTCGGAGGTGTGGTTGTTACCACA
TTGGCTTGATTTGGCAAACGTTGAAGTTCTCGCTGCAGATGACACGAGGGTACCACTGTA
CATGCTGATGGTAGCGGTTCACAAAGAGCTGGATAGCGATGATGTTCCAGACGGTAGATT
TGATATATTATTATGTAGGGATTCGAGCAGAGAAGTTGGAGAGTGAAGGAAATTGTTGTT
ACGAAAGTCACTGATTATGTATTGTGTAGTATAGTATATTGTAAGAAAATTTTTTTCTAG
GGAATATGCGTTTTGATGTAGTATTTTACTGTTTTGATTTAGTGTTTGTTGCACGGCAGT
AGCGAGAGACAAGTGCGAAGGAGTAGGATGAAAAGACAGTCTATAAAAAGTAAACATAAA
ATAAAGGTAGTAAGTATAGCTTTTAGCTGAAACTCCGGGTAAGAGTCAATAGGGCTTGGA
GGAGACGTAAATGAGGGCTATTTAGGGCTATTTAGGGCTATGTAAAAGTGTTGTAGGGCT
AAAGAACAGGATTTCATTTTCATTTTTTTTAATTTCGGTCAGAAAGCCGGGTAAGGTGTG
ACAGCGCGAGTAAAGGTAGATGAGAGAGA
>W303_chrV:344-6822
AGTAACTTGATACGTCGTTGGTGAATGGGTCTGCTTTCTTATTCGGCGGGGTAATACATT
TTGGGAGAAGTTTGTCTTTCTGACGCGCCATATGTAGGTACGCCAAAAAGGGCTCCTTTA
CTTCGAAGCGCGAGGTCGTATACCTAATAAGGAAATGTAATTTATAACTTTTTATTATAT
TGGTCTTTTCGAGAGCGGAACGTAGGTCCATGTTTAAAGTATCCAACAGAATATCCACGA
AGCGGCTGAGCAACGAACAGAATCCTGGTTCTCCTCGACTAAGCAGATAGTTAAGATACT
GTGCACCATGGAAATTGAAAACGAACGTACGTACCGACTACTTTATTTTTGCAGGCCGGA
AATCAAGCGATGAATGAGACATCCTTCTGTTTTCTATGTTGTGCTTGAAGGGGACAGACA
GTCGCTTATCTTAGTGAGATTTTGTTTGCTTTTGCTGCACCTGCATAGCGCAGATTCTGC
ATCTTCTCAATAGCTTAATTATTACATTCTTAGATGATGATAAGACGGAAACTGGACAAT
CTTTTGTTTATATTGATGGATTTCTTGTCAAAAAGCATAACAATCAACATACTATTGTTA
ATTTCGAAACTTACAAAAATAAAATGAAAGTTTCCGATAGGCGTAAGTTTGAAAAAGCAA
ACTTTGACGAGTTTGAGTCGGCTCTAAATAACAAAAACGACTTGGTACATTGTCCCTCAA
TAACTTTATTTGAATCGATCCCCACGGAAGTGCGGTCATTCTACGAAGACGAAAAGTCTG
GCCTAATCAAAGTGGTAAAATTCAGAACTGGTGCAATGGATAGGAAAAGGTCTTTTGAAA
AAGTTGTCATTTCCGTCATGGTCGGGAAAAATGTAAAAAAGTTCCTGACGTTTGTTGAAG
ACGAACCAGATTTCCAGGGCGGACCAATCCCTTCAAACAAACCACGTGATGGTCTACACG
TTGTTTCAAGTGCATACTTTGAAATTCAATAGAAAGGATTACGATACCCTTTCTCTTTTT
TACCTCAACAGAGGATACTATAATGAGTTGAGTTTCCGTGTCCTGGAACGTTGTCACGAA
ATAGCGAGTGCTAGGCCGAACGACAGCTCTACGATGCGTACTTTCACTGACTTTGTTTCC
GGCGCACCTATTGTAAGGAGTCTTCAGAAAAGCACCATAAGGAAATATGGGTACAATTTG
GCAGCCTACACGTAGATGAGCTATGCAAGCAAGTTTACCTGGCGAAAAGAAAGTCGACAC
AGAGCGGCTGAAGCGTGATCTATGCCCACGTAAACCCATTGAGATAAAGTACTTTTCACA
GATATGTAACGATATGATGAACAAAAAGGACCGATTGGGTGATATTTTGCATATTATCTT
GCGAGCATGTGCACTCAATTTCGGGGCGGGTCCCCGTGGTGGCGCTGGTGACGAAGAGGA
TCGATCTATTACGAATGAAGAACCCATTATTCCCTCTGTGGACGAGCATGGCCTGAAAGT
ATGTAAGTTGCGCAGTCCTAACACTCCACGAAGACTCAGAAAAACACTAGATGCCGTGAA
AGCTTTATTGGTGTCGTCTTGTGCTTGTACCGCAAGGGATTTAGATATATTTGATGACAA
CAACGGCGTTGCAATGTGGAAATGGATCAAAATTCTGTACCACGAAGTAGCGCAGGAAAC
CACGCTGAAGGACTCTTATAGAATAACTTTGGTACCTTCTTCTGATGGTATATCAGTATG
TGGAAAACTTTGGGGAGAGTTGAACAACTGCTTCCATATGCCAGCCTCATTTTGCGTAAT
CGAGAAGTTTTGTTCAGAGAACCGAAGCGAGGAATTGACGAGTATCTGGAAAACGATTCT
TTTCTTCAAATGATACCTGTTAAATATCGTGAAATTGTGCTGCCCAAGTTGAGAAGAGAT
ACTAACAAAATGACCGCGGCTCTTAAAAATAAAGTCGCTGTTGCAATTGACGAGCTTACG
GTGCCACTTATGTGGATGATCCATTTTGCCGTAGGATACCCTTACCGTTATCCAGAGCTT
CAGCTACTCGCTTTTGCCGGTCCTCAGCGCAACGTATACGTCGATGATACAACAAGACGC
ATCCAACTGTACACTGATTACAACAAGAACGGTTCATCGGAGCCTCGACTAAAGACGCTT
GACGGACTCACTTCAGATTACGTGTTTTATTTTGTCACTGTGCTAAGGCAAATGCAAATA
TGTGCGCTTGGTAACAGTTATGACGCTTGGTAACAGTTATGACGCTTTTAATCATGATCC
TTGGATGGATGTGGTGGGATTTGAGGATCCAAATCAAGTAACAAATCGAGACATTTCGAG
GATAGTTTTGTATTCCTACATGTTTCTGAATACCGCGAAGGGCTGTCTGGTTGAATACGC
AACTTTTCGGCAGTACATGAGGGAACTTCCGAAGAATGCACCTCAGAAGCTGAATTTTCG
GGAGATGCGTCAGGGGTTGATTGCCCTAGGACGGCACTGCGTAGGTAGCAGATTTGAAAC
AGATTTGTACGAGTCGGCGACGAGTGAACTCATGGCCAATCATTCCGTTCAAACAGGGCG
AAATATTTACGGTGTGGATTCCTTTTCGTTAACTAGTGTCAGTGGGACGACCGCCACTTT
ATTGCAGGAACGAGCTTCCGAGCGCTGGATTCAATGGTTAGGCCTTGAAAGCGACTACCA
TTGTTCATTCTCTAGTACTCGGAATGCGGAAGACGTAGTGGCAGGTGAGGCGGCGAGTTC
AGATCATCACCAAAAAATCTCAAGAGTAACGCGAAAAAGGCCCCGAGAGCCCAAGAGTAC
AAACGATATCCTCGTTGCAGGCCAGAAACTCTTTGGCAGCTCCTTTGAATTCAGGGACTT
GCATCAGTTGCGCTTATGTTATGAAATATACATGGCAGACACACCCTCTGTGGCAGTACA
GGCCCCACCGGGCTATGGTAAGACGGAGTTATTTCATCTCCCCTTGATAGCACTGGCGTC
TAAGGGCGACGTGAAATATGTGTCGTTTCTGTTTGTACCGTACACAGTGTTGCTTGCTAA
TTGCATGATCAGGTTGGGCCGATGCGGTTGCTTGAATGTGGCCCCTGTAAGAAACTTTAT
TGAAGAAGGTTACGATGGCGTTACTGATTTATACGTGGGGATCTACGATGATCTTGCTAG
CACTAATTTCACAGACAGGATAGCTGCGTGGGAGAATATTGTTGAGTGCACCTTTAGGAC
CAACAACGTAAAATTGGGTTACCTCATTGTAGATGAGTTTCACAACTTTGAAACGGAGGT
CTACCGGCAGTCGCAATTTGGGGGCATAACTAACCTTGATTTTGACGCTTTTGAGAAAGC
AATCTTTTTGAGCGGCACAGCCCCTGAGGCTGTAGCTGATGCTGCGTTGCAGCGTATTGG
GCTTACGGGACTGGCCAAGAAATCGATGGACATCAACGAGCTCAAACGGTCGGAAGATCT
CAGCAGAGGTCTATCCAGCTATCCAACACGGATGTTTAATCTAATCAAGGAGAAATCCGA
GGTGCCTTTAGGGCATGTTCATAAAATTCGGAAGAAAGTGGAATCACAGCCCGAAGAAGC
ACTGAAGCTTCTTTTAGCCCTCTTTGAAAGTGAACCAGAGTCGAAGGCCATTGTAGTTGC
AAGCACAACCAACGAAGTGGAAGAATTGGCCTGCTCTTGGAGAAAGTATTTTAGGGTGGT
ATGGATACACGGGAAGCTGGATGCTGCAGAAAAGGTGTCTCGCACAAAGGAGTTTGTCAC
GGACGGTAACATGCGAGTTCTCATCGGAACGAAATTAGTGACTGAAGGAATTGACATTAA
GCAATTGATGATGGTGATCATGCTTGATAATAGACTTAATATTATTGAGCTCATTCAAGG
CGTAGGGAGACTAAGAGATGGGGGCCTCTGTTATCTATTATCTAGAAAAAACAGTTGGGC
GGCAAGGAATCGTAAGGGTGAATTACCACCAATTAAGGAAGGCTGTATAACCGAACAGGT
ACGCGAGTTCTATGGACTTGAATCAAAGAAAGGAAAAAAGGGCCAGCATGTTGGATGCTG
TGGCTCCAGGACAGACCTGTCTGCTGACACAGTGGAACTGATAGAAAGAATGGACAGATT
GGCTGAAAAACAGGCGACAGCTTCCATGTCGATCGTTGCGTTACCGTCTAACTTCCAGGA
GAGCAATAGCAGTGACAGGTACAGAAAGTATTGCAGCAGTGATGAGGACAGCAACACGTG
CATTCATGGTAGTGCTAATGCCAGTACTAACGCCAGTACTAATGCGATTACCACTGCTAG
TACCAACGTCAGGACTAATGCGACTACCAATGCTAGTACTAATGCGACTACCAATGCCAG
TACCAATGCGACTACCAACTCCAGCACTAATGCTACTACCACTGCCAGCACCAACGTCAG
GACTAGTGCTACTACCACTGCCAGCATCAACGTCAGGACTAGTGCTACTACCACTGAAAG
TACCAACTCCAGCACTAATGCGACTACCACTGCCAGCATCAACGTCAGGACTAGTGCTAC
TACCACTAAAAGTATCAACTCCAGCACTAATGCTACTATCACTGAAAGTACCAACTCCAA
CACTAATGCTACTACCACTGAAAGTACCAACTCCAAAACTAGTGCTACTACCACTGCTAG
CACCAACTCCAACACTAGTGCTACTACCACCGAAAGTACCAACTCCAAAACTAGTGCTAC
TACCACTGCTAGCACCAACTCCAACACTAGTGCTACTACCACCGAAAGTACCAACTCCAA
CACTAGTGCTACTACCACTGCTAGCACCAACTCCAGCACTAATGCTACTACCACTGAAAG
TACCAACGCTAGTGCCAAGGAGGACGCCAATAAAGATGGCAATGCTGAGGATAATAGATT
CCATCCAGTCACCGACATTAACAAAGAGTCGTATAAGCGGAAAGGGAGTCAAATGGTTTT
GCTAGAGAGAAAGAAACTGAAAGCACAATTTCCCAATACTTCCGAGAATATGAATGTCTT
ACAGTTTCTTGGATTTCGGTCTGACGAAATTAAACATCTTTTCCTCTATGGTATTGACAT
ATACTTCTGCCCAGAGGGCGTATTCACACAATACGGATTATGCAAGGGCTGTCAAAAGAT
GTTCGAGCTCTGTGTCTGTTGGGCTGGCCAGAAAGTATCGTATAGGAGGATGGCTTGGGA
AGCACTAGCTGTGGAGAGAATGCTGCGAAATGACGAGGAATACAAAGAATACTTGGAAGA
CATCGAGCCATATCATGGGGACCCTGTAGGATATTTGAAATATTTTAGCGTAAAAAGGAG
AGAGATCTACTCTCAGATACAGAGAAATTATGCTTGGTACCTGGCCATTACTAGAAGAAG
AGAAACAATTAGTGTATTGGATTCGACAAGAGGCAAGCAAGGGAGCCAAGTTTTCCGCAT
GTCTGGAAGGCAGATCAAAGAGTTGTATTATAAAGTATGGAGCAACTTGCGTGAATCGAA
GACAGAGGTGCTGCAGTACTTTTTGAACTGGGACGAAAAAAAGTGCCAGGAAGAATGGGA
GGCAAAAGACGATACGGTCTTTGTGGAAGCGCTCGAGAAAGTTGGAGTTTTTCAGCGTTT
GCGTTCCATGACGAGCGCTGGACTGCAGGGTCCGCAGTACGTCAAGCTGCAGTTTAGCAG
GCATCATCGACAGTTGAGGAGCAGATATGAATTAAGCCTAGGAATGCACTTGCGAGATCA
GATTGCGCTGGGAGTTACCCCATCTAAAGTGCCGCATTGGACGGCATTCCTCTCGATGCT
GATAGGGCTGTTCTACAATAAAACATTTCGGCAGAAACTGGAGTATCTTTTGGAGCAGAT
TTCGGAGGTGTGGTTGTTACCACATTGGCTTGATTTGGCAAACGTTGAAGTTCTCGCTGC
AGATAACACGAAGGTACCACTGTACATGCTGATGGTAGCGGTTCACAAAGAGCTGGATAG
CGATGATGTTCCAGACGGTAGATTTGATATAATATTACTATGTAGAGATTCGAGCAGAGA
AGTTGGAGAGTGAAGGAAATTGTTGTTACGAAAGTCAGTGATTATGTATTGTGTAGTATA
GTATATTGTAAGAAATTTTTTTTTCTAGGGAATATGCGTTTTGATGTAGTAGTATTTCAC
TGTTTTGATTTAGTGTTTGTTGCACGGCAGTAGCGAGAGACAAGTGGGAAAGAGTAGGAT
AAAAAGACAATCTATAAAAAGTAAACATAAAATAAAGGTAGTAAGTAGCTTTTGGTTGAA
CATCCGGGTAAGAGACAACAGGGCTTGGAGGAGACGTACATGAGGGCTATTTAGGGCTAT
TTAGGGCTATGTAGAAGTGCTGTAGGGCTAAAGAACAGGGTTTCATTTTCATTTTTTTTT
TAATTTCGGTCAGAAAGCCGGGTAAGGTATGACAGCGAGAGTAGAGGTAGATGTGAAAA
>W303_chrV:576279-582883
ATATCTATGTCACCTTATTGCATGCTGGATGGTGTTAGACAAGGCCGTAGGGACATATAG
CATCTAGGAAGTAACCTTGTACGAAAATAGGCAATATTTCCTGTTTGACGCAGATTTTAG
CCCAAAGATCTAGCGTTAAGGAATTTTTTTATAGTGGGACATTGCAAACCAAGGAAGTAA
CTTGATACGTCGTTGGTGAATGGGTCTGTTTTCTTATTCGGCGGGGTAATACATTTTGAG
GGAAGGTTGTCTGTCTGACGCGCCATATGTAGGTACGCCAAAAAGGGCTCCTTTACTTCG
AAGCGCGAGGTCGTATACCTAATAAGGAAATGTAATTTATAACTTTTTATTATATTGGTC
TTTTCGAGAGCGGAAGAAGTTGTAGGCTAAGCGCAGGCTAAGCGTAGGTCCATGTTTAAA
GTATCCAAGAGAATATCCACGAAGCGGCTGAGCAACGAACAGAATCCTGGTTCTCCTCGA
CTAAGCAGATAGTTAAGATACTGTGCACCATGGAAATTGAAAACGAACGTACGTACCGAC
TACTTTATTTTTGCAGGCCGGAAATCAAGCGATGAATGAGACATCCTTCTGTTTTCTATG
TTGTGCTTGAAGGGGACAGACAGTCGCTTATCTTAGTGAGATTTTGTTTGCTTTTGCTGC
ACCTGCATAGCGCAGATTCTGCATCTTCTCAATAGCTTAATTATTACATTCTTAGATGAT
GATAAGACGGAAACTGGAGAATCTTTTGTTTATATTGATGGATTTCTTGTCAAAAAGCAT
AACAATCAACATACTATTGTTAATTTCGAAACTTACAAAAATAAAATGAAAGTTTCCGAT
AGGCGTAAGTTTGAAAAAGCAAACTTTGACGAGTTTGAGTCGGCTCTAAATAACAAAAAC
GACTTGGTACATTGTCCCTCAATAACTTTATTTGAATCGATCCCCACGGAAGTGCGGTCA
TTCTACGAAGACGAAAAGTCTGGCCTAATCAAAGTGGTAAAATTCAGAACTGGTGCAATG
GATAGGAAAAGGTCTTTTGAAAAAATTGTCATTTCCGTCATGGTCGGGAAAAATGTACAA
AAGTTCCTGACGTTTGTTGAAGACGAACCAGATTTCCAGGGCGGACCAATCCCTTCAAAC
AAACCACGTGATGGTCTACACGTTGTTTCAAGTGCATACTTTGAAATTCAATAGAAAGGA
TTACGATACCCTTTCTCTTTTTTACCTCAACAGAGGATACTATAATGAGTTGAGTTTCCG
TGTCCTGGAACGTTGTCACGAAAAAGCGAGTGCTAGGCCGAACGACAGCTCTACGATGCG
TACTTTCACTGACTTTGTTTCCGGCGCACCTATTGTAAGGAGTCTTCAGAAAAGTACCAT
AAGGAAATATGGGTACAATTTGGCACCCTACATGTTTTTGTTACTACACGTAGATGAGCT
ATCGATTTTTTCTGCATACCAAGCAAGTTTACCTGGCGAAAAGAAAGTCGACACAGAGCG
GCTGAAGCGTGATCTATGCCCACGTAAACCCACTGAGATAAAGTACTTTTCACAGATATG
TAACGATATGATGAACAAAAAGGACCGATTGGGTGATATTTTGCATATTATCTTGCGAGC
ATGTGCGCTCAATTTCGGGGCGGGTCCCCGTGGTGGCGCTGGTGACGAAGAGGATCGATC
CATTACGAATGAAGAACCCATTATTCCCTCTGTGGACGAGCATGGCTTGAAAGTATGTAA
GTTGCGCAGTCCTAACACTCCACGAAGACTCAGAAAAACACTAGATGCCGTGAAAGCTTT
ATTGGTGTCGTCTTGTGCTTGTACCGCAAGGGATTTAGATATATTTGATGACAACAACGG
CGTTGCGATGTGGAAATGGATCAAAATTCTGTACCACGAAGTAGCGCAGGAAACCGCGCT
GAAGGACTCTTATAGAATAACTTTGGTACCTTCTTCTGATGGTGTATCAGTATGTGGAAA
ACTGTTTAATCGCGAGTATGTCCGCGGCTTTTACTTTGCATGCAAGGCTCAGTTTGATAA
CCTTTGGGAAGAATTGAACGACTGCTTTTATATGCCTACAGTGGTTGATATTGCCAGCCT
CATTTTGCGTAATCGAGAAGTTTTGTTCAGAGAGCCAAAGCGAGGAATTGACGAGTATCT
GGAGAACGATTCTTTCCTTCAAATGATACCTGTTAAATATCGTGAAATTGTGCTGCCCAA
GTTGAGAAGAGATACTAACAAAATGACCGCGGCTCTTAAAAATAAAGTCACTGTTGCAAT
TGACGAGCTTACGGTGCCACTTATGTGGATGATCCATTTTGCCGTAGGATACCCTTACCG
TTATCCAGAGCTTCAGCTACTCGCTTTTGCCGGTCCTCAGCGCAACGTATACGTCGATGA
TACAACAAGACGCATCCAACTGTACACTGATTACAACAAGAACGGTTCATCGGAGCCTCG
ACTTAAGACGCTTGACGGACTCACTTCAGATTACGTGTTTTATTTTGTCACTGTGCTAAG
GCAAATGCAAATATGTGCGCTTGGTAACAGTTATGACGCTTTTAATCATGATCCTTGGAT
GGATGTGGTGGGATTTGAGGATCCAGATCAAGTAACAAATCGAGACATTTCGAGGATAGT
TTTGTATTCCTACATGTTTCTGAATACCGCGAAGGGCTGTCTGGTTGAATACGCAACTTT
TCGGCAGTACATGAGGGAACTTCCGAAGAATGCACCTCAGAAGCTGAATTTTCGGGAGAT
GCGTCAGGGGTTGATTGCCCTAGGACGGCACTGCGTAGGTAGCAGATTTGAAACAGATTT
GTACGAGTCGGCGACGAGTGAACTCATGGCCAATCATTCCGTTCAAACAGGGCGAAATAT
TTACGGTGTGGATTCCTTTTCGTTAACTAGTGTCAGTGGGACGACCGCCACTTTATTGCA
GGAACGAGCTTCCGAGCGCTGGATTCAATGGTTAGGCCTTGAAAGCGACTACCATTGTTC
ATTCTCTAGTACTCGGAATGCGGAAGACGTAGTGGCAGGTGAGGCGGCGAGTTCAGATCA
TCATCAAAAAATTTCAAGAGTAACGCGAAAAAGGCCCCGAGAGCCCAAGAGTACAAACGA
TATCCTCGTCGCAGGCCAGAAACTCTTTGGCAGCTCCTTTGAATTCAGGGACTTGCATCA
GTTGCGCTTATGTCATGAAATATACATGGCAGACACACCCTCTGTGGCAGTACAGGCCCC
ACCGGGCTATGGTAAGACGGAGTTATTTCATCTCCCCTTGATAGCACTGGCGTCTAAGGG
CGACGTGAAATATGTGTCGTTTCTGTTTGTACCGTACACAGTGTTGCTTGCTAATTGCAT
GATCAGGTTGAGCCGATGCGGTTGCTTGAATGTGGCCCCTGTAAGAAACTTTATTGAAGA
AGGTTGCGATGGCGTTACTGATTTATACGTGGGGATCTACGATGATCTTGCTAGCACTAA
TTTCACAGACAGGATAGCTGCGTGGGAGAATATTGTTGAGTGCACCTTTAGGACCAACAA
CGTAAAATTGGGTTACCTCATTGTAGATGAGTTTCACAACTTTGAAACGGAGGTCTACCG
GCAGTCGCAATTTGGGGGCATAACTAACCTTGATTTTGACGCTTTTGAGAAAGCAATCTT
TTTGAGCGGCACAGCACCTGAGGCTGTAGCTGATGCTGCGTTGCAGCGTATTGGGCTTAC
GGGACTGGCCAAGAAGTCGATGGACATCAACGAGCTCAAACGGTCGGAAGATCTCAGCAG
AGGTCTATCCAGCTATCCAACACGGATGTTTAATCTAATCAAGGAGAAATCCGAGGTGCC
TTTAGGGCATGTTCATAAAATTTGGAAGAAAGTGGAATCACAGCCCGAAGAAGCACTGAA
GCTTCTTTTAGCCCTCTTTGAAATTGAACCAGAGTCGAAGGCCATTGTAGTTGCAAGCAC
AACCAACGAAGTGGAAGAATTGGCCTGCTCTTGGAGAAAGTATTTTAGGGTGGTATGGAT
ACACGGGAAGCTGGGTGCTGCAGAAAAGGTGTCTCGCACAAAGGAGTTTGTCACTGACGG
TAGCATGCGAGTTCTCATCGGAACGAAATTAGTGACTGAAGGAATTGACATTAAGCAATT
GATGATGGTGATCATGCTTGATAATAGACTTAATATTATTGAGCTCATTCAAGGCGTAGG
GAGACTAAGAGATGGGGGCCTCTGTTATCTATTATCTAGAAAAAACAGTTGGGCGGCAAG
GAATCGTAAGGGTGAATTACCACCGATTAAGGAAGGCTGTATAACCGAACAGGTACGCGA
GTTCTATGGACTTGAATCAAAGAAAGGAAAAAAGGGCCAGCATGTTGGATGCTGTGGCTC
CAGGACAGACCTGTCTGCTGACACAGTGGAACTGATAGAAAGAATGGACAGATTGGCTGA
AAAACAGGCGACAGCTTCCATGTCGATCGTTGCGTTACCGTCTAGCTTCCAGGAGAGCAA
TAGCAGTGACAGGTGCAGAAAGTATTGCAGCAGTGATGAGGACAGCGACACGTGCATTCA
TGGTAGTGCTAATGCCAGTACCAATGCGACTACCAACTCCAGCACTAATGCTACTACCAC
TGCCAGCACCAACGTCAGGACTAGTGCTACTACCACTGCCAGCATCAACGTCAGGACTAG
TGCGACTACCACTGAAAGTACCAACTCCAGCACTAATGCTACTACCACTGCCAGCACCAA
CGTCAGGACTAGTGCTACTACCACTGCCAGCATCAACGTCAGGACTAGTGCGACTACCAC
TGAAAGTACCAACTCCAACACTAGTGCTACTACCACCGAAAGTACCGACTCCAACACTAG
TGCTACTACCACCGAAAGTACCGACTCCAACACTAGTGCTACTACCACTGCTAGCACCAA
CTCCAGCACTAATGCCACTACCACTGCTAGCACCAACTCCAGCACTAATGCCACTACCAC
TGAAAGTACCAACGCTAGTGCCAAGGAGGACGCCAATAAAGATGGCAATGCTGAGGATAA
TAGATTCCATCCAGTCACCGACATTAACAAAGAGTCGTATAAGCGGAAAGGGAGTCAAAT
GGTTTTGCTAGAGAGAAAGAAACTGAAAGCACAATTTCCCAATACTTCCGAGAATATGAA
TGTCTTACAGTTTCTTGGATTTCGGTCTGACGAAATTAAACATCTTTTCCTCTATGGTAT
TGACGTATACTTCTGCCCAGAGGGAGTATTCACACAATACGGATTATGCAAGGGCTGTCA
AAAGATGTTCGAGCTCTGTGTCTGTTGGGCTGGCCAGAAAGTATCGTATCGGAGGATGGC
TTGGGAAGCACTAGCTGTGGAGAGAATGCTGCGAAATGACGAGGAATACAAAGAATACTT
GGAAGACATCGAGCCATATCATGGGGACCCTGTAGGATATTTGAAATATTTTAGCGTAAA
AAGGGGAGAGATCTACTCTCAGATACAGAGAAATTATGCTTGGTACCTGGCCATTACTAG
AAGAAGAGAAACAATTAGTGTATTGGATTCGACAAGAGGCAAGCAAGGGAGCCAAGTTTT
CCGCATGTCTGGAAGGCAGATCAAAGAGTTGTATTATAAAGTATGGAGCAACTTGCGTGA
ATCGAAGACAGAGGTGCTGCAGTACTTTTTGAACTGGGACGAAAAAAAGTGCCGGGAAGA
ATGGGAGGCAAAAGACGATACGGTCTTTGTGGAAGCGCTCGAGAAAGTTGGAGTTTTTCA
GCGTTTGCGTTCCATGACGAGCGCTGGACTGCAGGGTCCGCAGTACGTCAAGCTGCAGTT
TAGCAGGCATCATCGACAGTTGAGGAGCAGATATGAATTAAGTCTAGGAATGCACTTGCG
AGATCAGCTTGCGCTGGGAGTTACCCCATCTAAAGTGCCGCATTGGACGGCATTCCTGTC
GATGCTGATAGGGCTGTTCTGCAATAAAACATTTCGGCAGAAACTGGAATATCTTTTGGA
GCAGATTTCGGAGGTGTGGTTGTTACCACATTGGCTTGATTTGGCAAACGTTGAAGTTCT
CGCTGCAGATAACACGAGGGTACCGCTGTACATGCTGATGGTAGCGGTTCACAAAGAGCT
GGATAGCGATGATGTTCCAGACGGTAGATTTGATATATTATTATGTAGAGATTCGAGCAG
AGAAGTTGGAGAGTGAAGGAAATTGTTGTTACGAAAGTCAGTGATTATGTATTGTGTAGT
ATAGTATATTGTAAGAAATTTTTTTTTCTAGGGAATATGCGTTTTGATGTAGTAGTATTT
CACTGTTTTGATTTAGTGTTTGTTGCACGGCAGTAGCGAGAGACAAGTGGGAAAGAGTAG
GATAAAAAGACAATCTATAAAAAGTAAACATAAAATAAAGGTAGTAAGTAGCTTTTGGTT
GAACATCCGGGTAAGAGACAACAGGGCTTGGAGGAGACGTACATGAGGGCTATTTAGGGC
TATTTAGGGCTATGTAGAAGTGCTGTAGGGCTAAAGAACAGGGTTTCATTTTCATTTTTT
TTTTTTAATTTCGGTCAGAAAGCCGGGTAAGGTATGACAGCGAGAGTAGAGGTAGATGTG
AGAGA
>W303_chrVI:339-5741
ATATATATGTCACTGTATTGCATGCTGGATGGTGTTAGACAAGGCCGTAGGGACATATAG
CATCTAGGAAGTAACCTTGTACGAAAATAGGCAATATTTCCTGTTTAGGCGATTGGGACG
CAGATTTTAGTCCAACGATCTAGCGTCAAGGAATTTTTTTATAGTGGGACATTGCACCAA
GGAAGTAACTTGATACGTCGTGGGTGAATGGGTCTGTTTTCTTATTCGGCGGGGTAATAC
ATTTTTGGGGGAAGTTTGTCTGTCTGACGCGCCATATGTAGGTACGCCAAAAAGGGCTCC
TCTACTTCGAAGCGCGAGGTCGTATACCTAATAAGGAAATGTAATTTATAACTTTCTATT
ATATTGGTCTTTTCGAGAGCGGAAGAAGTTGTAGGCTAAGCGCAGGCTAAGCGTAGGTCC
ATGTTTGAAGTATCCAAGAGAATATCCACGAATCCTGGTTCTCCTCGACTAAGCAGATAG
TTAAGATACTGTGCACCATGGAAATTGAAAACGAAAGTGCGTACCGACTACTTTATTTTT
GCAGGCCGGAAATCAAGCGATGAATGAGACATCCTTCTGTTTTCTATGTTGTGCTTGAAG
GGGACAGACAGTCGCTTATCTTAGTGAGATTTCTTATTAACTGAATTTTCTTTGCTGCTG
CTGGAGATTTGCACCTGCATAGCGCAGATTCTGCATCTTCTCAATAGCTTAATTATTACA
TTCTTAGATGATGATAAGACGGAAACTGGACAATCTTTTGTTTATATTGATGGATTTCTT
GTCAAAAAGCATAACAATCAACATACTATTGTTAATTTCGAAACTTACAAAAATAAAATG
AAAGTTTCCGATAGGCGTAAGTTTGAAAAAGCAAACTTTGACGAGTTTGAGTCGGCTCTA
AATAACAAAAACGACTTGGTACATTGTCCCTCAATAACTTTATTTGAATCGATCCCCACG
GAAGTGCGGTCATTCTACGAAGACGAAAAGTCTGGCCTAATCAAAGTGGTAAAATTCAGA
ACTGGTGCAATGAATAGGAAAAGGTCTTTTGAAAAAATTGTCATTTCCGTCATGGTCGGG
AAAAATGTACAAAAGTTCCTGACATTTGTTGAAGACGAACCAGATTTCCAGGGCGGACCA
ATCCCTTCAAAGTATCTTATTCCCAAGAAAATCAACTTGATGGTCTACACGTTGTTTCAA
GTGCATACTTTGAAATTCAATAGAAAGGATTACGATACCCTTTCTCTTTTTTACCTCAAC
AGAGGATACTATAATGAGTTGAGTTTTCCGTGTCCTGGAACGTTGTCACGAAATAGCGAG
TGCCAGGCCGAACGACAGCTCTACGATGCGTACTTTCACTGACTTTGTTTCTGGCGCACC
TATTGTAAGGAGTCTTCAGAAAAGCACCATAAGGAAATATGGGTACAATTTGGCACCCCA
CATGTTTTTGTTACTACACGTAGATGAGCTATCGATTTTTTCTGCATACCAAGCAAGTTT
ACCTGGCGAAAAGAAAGTCGACACAGAGCGGCTGAAGCGTGATCTATGCCCACGTAAACC
CATTGAGATAAAGTACTTTTCACAGATATGTAACGATATGATGAACAAAAAGGACCGATT
GGGTGATGTTTTGCGTGTGTGCTGCCCAAGTTGAGAAGAGATACTAACAAAATGACCGCG
GCTCTCAAAAATAATTGACGAGCTTACGGTGATACGCTTACCGTTATCCAGAGCTACAGC
GCAACGTATACGTCGACGATACAACAAGAACGGTTCATCGGAGCCTCGACTAAAGACGCT
TGACGGACTCACTTCCGAGCGCTGGATTCAATGGTTAGGCCTTGAAAGCGACTACCATTG
TTCATTCTCTAGTACTCGGAATGCGGAAGACGTAGTGGCAGGTGAGGCGGCGAGTTCAGA
TCATGATCAAAAAATTTCAAGAGTAACGCGAAAAAGGCCCCGAGAGCCCAAGAGTACAAA
CGATATCCTCGTCGCAGGCCAGAAACTCTTTGGCAGCTCCTTTGAATTCAGGGACTTGCA
TCAGTTGCGCTTATGTCATGAAATATACATGGCAGACACACCCTCTGTGGCAGTACAGGC
CCCACCGGGCTATGGTAAGACGGAGTTATTTCATCTCCCCTTGATAGCACTGGCGTCTAA
GGGCGACGTGAAATATGTGTCGTTTCTGTTTGTACCGTACACAGTGTTGCTTGCTAATTG
CATGATCAGGTTGGGCCGACGCGGTTGCTTGAATGTGGCCCCTGTAAGAAACTTTATTGA
AGAAGGTTACGATGGCGTTACTGATTTATACGTGGGGATCTACGATGATCTTGCTAGCAC
TAATTTCACAGACAGGATAGCTGCGTGGGAGAATATTGTTGAGTGCACCTTTAGGACCAA
CAACGTAAAATTGGGTTACCTCATTGTAGATGAGTTTCACAACTTTGAAACGGAGGTCTA
CCGGCAGTCGCAATTTGGGGGCATAACTAACCTTGATTTTGACGCTTTTGAGAAAGCAAT
CTTTTTGAGCGGCACAGCCCCTGAGGCTGTAGCTGATGCTGCGTTGCAGCGTATTGGGCT
TACGGGACTGGCCAAGAAGTCGATGGACATCAACGAGCTCAAACGGTCGGAAGATCTCAG
CAGAGGTCTATCCAGCTATCCAACACGGATGTTTAATCTAATCAAGGAGAAATCCGAGGT
GCCTTTAGGGCATGTTCATAAAATTTGGAAGAAAGTGGAATCACAGCCCGAAGAAGCACT
GAAGCTTCTTTTAGCCCTCTTTGAAATTGAACCAGAGTCGAAGGCCATTGTAGTTGCAAG
CACAACCAACGAAGTGGAAGAATTGGCCTGCTCTTGGAGAAAGTATTTTAGGGTGGTATG
GATACACGGGAAGCTGGGTGCTGCAGAAAAGGTGTCTCGCACAAAGGAGTTTGTCACTGA
CGGTAGCATGCAAGTTCTCATCGGAACGAAATTAGTGACTGAAGGAATTGACATTAAGCA
ATTGATGATGGTGATCATGCTTGATAATAGACTTAATATTATTGAGCTCATTCAAGGTGT
AGGGAGACTAAGAGATGGGGGCCTCTGTTATCTATTATCTAGAAAAAACAGTTGGGCGGC
AAGGAATCGTAAGGGTGAATTACCACCAATTAAGGAAGGCTGTATAACCGAACAGGTACG
CGAGTTCTATGGACTTGAATCAAAGAAAGGAAAAAAGGGCCAGCATGTTGGATGCTGTGT
CTGCTGACACAGTGGAACTGATAGAAAGAATGGACAGATTGGCTGAAAAACAGGCGACAG
CTTCCATGTCGATCGTTGCGTTACCGTCTAGCTTCCAGGAGAGCAATAGCAGTGACAGGT
GCAGAAAGTATTGCAGCAGTGATGAGGACAGCGACACGTGCATTCATGGTAGTGCTAATG
CCAGTACTAACGCCAGTACTAATGCGATTACCACTGCTAGTACCAACGTCAGGACTAATG
CGACTACCAATGCTAGTACTAATGCGACTACCAATGCCAGTACCAATGCCAGTACCAATG
CGACTACCAATGCCAGTACCAATGCGACTACCAACTCCAGCACTAATGCTACTACCACTG
CCAGCACCAACGTCAGGACTAGTGCTACTACCACTGCCAGCATCAACGTCAGGACTAGTG
CTACTACCACTGAAAGTACCAACTCCAGCACTAATGCGACTACCACTGCCAGCATCAACG
TCAGGACTAGTGCGACTACCACTGCCAGCATCAACGTCAGGACTAATGCTACTACCACTG
CCAGCACCAACGCTAGTGCCAAGGAGGACGCCAATAAAGATGGCAATGCTGAGGATAATA
GATTCCATCCAGTCACCGACATTAACAAAGAGTCGTATAAGCGGAAAGGGAGTCAAATGG
TTTTGCTAGAGAGAAAGAAACTGAAAGCACAATTTCCCAATACTTCCGAGAATATGAATG
TCTTACAGTTTCTTGGATTTCGGTCTGACGAAATTAAACATCTTTTCCTCTATGGTATTG
ACGTATACTTCTGCCCAGAGGGAGTATTCACACAATACGGATTATGCAAGGGCTGTCAAA
AGATGTTCGAGCTCTGTGTCTGTTGGGCTGGCCAGAAAGTATCGTATCGGAGGATGGCTT
GGGAAGCACTAGCTGTGGAGAGAATGCTGCGAAATGACGAGGAATACAAAGAATACTTGG
AAGACATCGAGCCATATCATGGGGACCCTGTAGGGTATTTGAAATTTTTTAGCGTAAAAA
GGGGAGAGATCTACTCTCAGATACAGAGAAATTATGCTTGGTACCTGGCCATTACTAGAA
GAAGAGAAACAATTAGTGTATTGGATTCGACAAGAGGCAAGCAAGGGAGCCAAGTTTTCC
GCATGTCTGGAAGGCAGATCAAAGAGTTGTATTATAAAGTATGGAGCAACTTGCGTGAAT
CGAAGACAGAGGTGCTGCAGTACTTTTTGAACTGGGACGAGAAAAAGTGCCGGGAAGAAT
GGGAGGCAAAAGACGATACGGTCTTTGTGGAAGCGCTCGAGAAAGTTGGAGTTTTTCAGC
GTTTGCGTTCCATGACGAGCGCTGGACTGCAGGGTCCGCAGTACGTCAAGCTGCAGTTTA
GCAGGCATCATCGACAGTTGAGGAGCAGATATGAATTAAGTCTAGGAATGCACTTGCGAG
ATCAGCTTGCGCTGGGAGTTACCCCATCTAAAGTGCCGCATTGGACGGCATTCCTGTCGA
TGCTGATAGGGCTGTTCTACAATAAAACATTTCGGCAGAAACTGGAATATCTTTTGGAGC
AGATTTCGGAGGTGTGGTTGTTACCACATTGGGTTGATTTGGCAAACGTTGAAGTTCTCG
CTGCAGATAACACGAGGGTACCGCTGTACATGCTGATGGTAGCGGTTCACAAAGAGCTGG
ATAGCGATGATGTTCCAGACGGTAGATTTGATATAATATTACTATGTAGAGATTCGAGCA
GAGAAGTTGGAGAGTGAAGGAAATTGTTGTTACGAAAGTCAGTGATTATGTATTGTGTAG
TATAGTATATTGTAAGAAATTTTTTTTTCTAGGGAATATGCGTTTTGATGTAGTAGTATT
TCACTGTTTTGATTTAGTGTTTGTTGCACGGCAGTAGCGAGAGACAAGTGGGAAAGAGTA
GGATAAAAAGACAATCTATAAAAAGTAAACATAAAATAAAGGTAGTAAGTAGCTTTTGGT
[truncated: 4,970,797 more chars]
