# Supplementary material for: Diversity and Distribution of the Subtelomeric Y′ Elements Across Saccharomyces cerevisiae Strains
Source: Genome Biol Evol. 2026 Apr 28;18(5):evag108. doi: 10.1093/gbe/evag108 (PMC13177704; doi:10.1093/gbe/evag108)
Supplement: evag108_Supplementary_Data [file evag108_supplementary_data.zip › Supplementary_data_S4.fasta]

>cluster_1_consensus
GTTTGTTGAAGACGAACCAGATTTCCAGGGCGGACCGATGCCTTCAAACAAACCACGTGA
TGGTCTACACGTTGTTTCAAGTGCATACTTTGAAATTCAATAGAAAGGATTACGATACCC
TTTCTCTTTTTTACCTCAACAGAGGATACTATAATGAGTTGAGTTTCCGTGTCCTGGAAC
GTTGTCACGAAATAGCGAGTGCCAGGCCGAACGACAGCTCTACGATGCGTACTTTCACTG
ACTTTGTTTCTGGCGCACCTATTGTAAGGAGTCTTCAGAAAAGCACCATAAGGAAATATG
GGTACAATTTGGCACCCCACATGTTTTTGTTACTACACGTAGATGAGCTATCGATTTTTT
CTGCATACCAAGCAAGTTTACCTGGCGAAAAGAAAGTCGACACAGAGCGGCTGAAGCGTG
ATCTATGCCCACGTAAACCCATTGAGATAAAGTACTTTTCACAGATATGTAACGATATGA
TGAACAAAAAGGACCGATTGGGTGATGTTTTGCATGTGTGCTGCCCAAGTTGAGAAGAGA
TACTAACAAAATGACCGCGGCTCTCAAAAATAATTGACGAGCTTACGGTGATACGCTTAC
CGTTATCCAGAGCTACAGCGCAACGTATACGTCGACGATACAACAAGAACGGTTCATCGG
AGCCTCGACTAAAGACGCTTGACGGACTCACTTCCGAGCGCTGGATTCAATGGTTAGGCC
TTGAAAGCGACTACCATTGTTCATTCTCTAGTACTCGGAATGCGGAAGACGTAGTGGCAG
GTGAGGCGGCGAGTTCAGATCATCATCAAAAAATTTCAAGAGTAACGCGAAAAAGGCCCC
GAGAGCCCAAGAGTACAAACGATATCCTCGTCGCAGGCCGGAAACTCTTTGGCAGCTCCT
TTGAATTCAGGGACTTGCATCAGTTGCGCTTATGTCATGAAATATACATGGCAGACACAC
CCTCTGTGGCAGTACAGGCCCCACCGGGCTATGGTAAGACGGAGTTATTTCATCTCCCCT
TGATAGCACTGGCGTCTAAGGGCGACGTGAAATATGTGTCGTTTCTGTTTGTACCGTACA
CAGTGTTGCTTGCTAATTGCATGATCAGGTTGAGCCGATGCGGTTGCTTGAATGTGGCCC
CTGTAAGAAACTTTATTGAAGAAGGTTGCGATGGCGTTACTGATTTATACGTGGGGATCT
ACGATGATCTTGCTAGCACTAATTTCACAGACAGGATAGCTGCGTGGGAGAATATTGTTG
AGTGCACCTTTAGGACCAACAACGTAAAATTGGGTTACCTCATTGTAGATGAGTTTCACA
ACTTTGAAACGGAGGTCTACCGGCAGTCGCAATTTGGGGGCATAACTAACCTTGATTTTG
ACGCTTTTGAGAAAGCAATCTTTTTGAGCGGCACAGCCCCTGAGGCTGTTGCTGATGCTG
CGTTGCAGCGTATTGGGCTTACGGGACTGGCCAAGAAGTCGATGGACATCAACGAGCTCA
AACGGTCGGAAGATCTCAGCAGAGGTCTATCCAGCTATCCAACACGGATGTTTAATCTAA
TCAAGGAGAAATCCGAGGTGCCTTTAGGGCATGTTCATAAAATTTGGAAGAAAGTGGAAT
CACAGCCCGAAGAAGCACTGAAGCTTCTTTTAGCCCTCTTTGAAATTGAACCAGAGTCGA
AGGCCATTGTAGTTGCAAGCACAACCAACGAAGTGGAAGAATTGGCCTGCTCTTGGAGAA
AGTATTTTAGGGTGGTATGGATACACGGGAAGCTGGGTGCTGCAGAAAAGGTGTCTCGCA
CAAAGGAGTTTGTCACTGACGGTAGCATGCGAGTTCTCATCGGAACGAAATTAGTGACTG
AAGGAATTGACATTAAGCAATTGATGATGGTGATCATGCTTGATAATAGACTTAATATTA
TTGAGCTCATTCAAGGCGTAGGGAGACTAAGAGATGGGGGCCTCTGTTATCTATTATCTA
GAAAAAACAGTTGGGCGGCAAGGAATCGTAAGGGTGAATTACCACCAATTAAGGAAGGCT
GTATAACCGAACAGGTACGCGAGTTCTATGGACTTGAATCAAAGAAAGGAAAAAAGGGCC
AGCATGTTGGATGCTGTGGCTCCAGGACAGACCTGTCTGCTGACACAGTGGAACTGATAG
AAAGAATGGACAGATTGGCTGAAAAACAGGCGACAGCTTCCATGTCGATCGTTGCGTTAC
CGTCTAGCTTCCAGGAGAGCAATAGCAGTGACAGGTGCAGAAAGTATTGCAGCAGTGATG
AGGACAGCGACACGNNNNNNNNNNNNNNNNNNNNNNNNNNNNNNNNNNNNGCATTCATGG
TAGTGCTAATGCTACTACCACTGAAAGTACCAACGCTAGTGCCAAGGAGGACGCCAATAA
AGATGGCAATGCTGAGGATAATAGATTCCATCCAGTCACCGACATTAACAAAGAGTCGTA
TAAGCGGAAAGGGAGTCAAATGGTTTTGCTAGAGAGAAAGAAACTGAAAGCACATTTTCC
CAATACTTCCGAGAATATGAATGTCTTACAGTTTCTTGGATTTCGGTCTGACGAAATTAA
ACATCTTTTCCTCTATGGTATTGACATATACTTCTGCCCAGAGGGCGTATTCACACAATA
CGGATTATGCAAGGGCTGTCAAAAGATGTTCGAGCTCTGTGTCTGTTGGGCTGGCCAGAA
AGTATCGTATCGGAGGATGGCTTGGGAAGCACTAGCTGTGGAGAGAATGCTGCGAAATGA
CGAGGAATACAAAGAATACTTGGAAGACATCGAGCCATATCATGGGGACCCTGTAGGGTA
TTTGAAATTTTTTAGCGTAAAAAGGAGAGAGATCTACTCTCAGATACAGAGAAATTATGC
TTGGTACCTGGCCATTACTAGAAGAAGAGAAACAATTAGTGTATTGGATTCGACAAGAGG
CAAGCAAGGGAGCCAAGTTTTCCGCATGTCTGGAAGGCAGATCAAAGAGTTGTATTATAA
AGTATGGAGCAACTTGCGTGAATCGAAGACAGAGGTGCTGCAGTACTTTTTGAACTGGGA
CGAGAAAAAGTGCCGGGAAGAATGGGAGGCAAAAGACGATACGGTCTTTGTGGAAGCGCT
CGAGAAAGTTGGAGTTTTTCAGCGTTTGCGTTCCATGACGAGCGCTGGACTGCAGGGTCC
GCAGTACGTCAAGCTGCAGTTTAGCAGGCATCATCGACAGTTGAGGAGCAGATATGAATT
AAGTCTAGGAATGCACTTGCGAGATCAGCTTGCGCTGGGAGTTACCCCATCTAAAGTGCC
GCATTGGACGGCATTCCTGTCGATGCTGATAGGGCTGTTCTACAATAAAACATTTCGGCA
GAAACTGGAATATCTTTTGGAGCAGATTTCGGAGGTGTGGTTGTTACCACATTGGCTTGA
TTTGGCAAACGTTGAAGTTCTCGCTGCAGATAACACGAGGGTACCGCTGTACATGCTGAT
GGTAGCGGTTCACAAAGAGCTGGATAGCGATGATGTTCCAGACGGTAGATTTGATATATT
ACTATGTAGAGATTCGAGCAGAGAAGTTGGAGAGTGAAGGAAATTGTTGTTACGAAAGTC
AGTGATTATGTATTGTGTAGTATAGTATATTGTAAGAAATTTTTTTTTCTAGGGAATATG
CGTTTTGATGTAGTAGTATTTCACTGTTTTGATTTAGTGTTTGTTGCACGGCAGTAGCGA
GAGACAAGTGGGAAAGAGTAGGATAAAAAGACAATCTATAAAAAGTAAACATAAAATAAA
GGTAGTAAGTAGCTTTTGGTTGAACATCCGGGTAAGAGACAACAGGGCTTGGAGGAGACG
TACATGAGGGCTATTTAGGGCTATTTAGGGCTATGTAGAAGTGCTGTAGGGCTAAAGAAC
AGGGTTTCATTTTCATTTTTTTTTTTAATTTCGGTCAGAAAGCCGGGTAAGGTATGACAG
CGAGAGTAGAGGTAGATGTAAGAA
>cluster_2_consensus
AGGCTCCTTTACTTCGAAGCGTGAGGTCGTATACCTAATAAGGAAATGTAATTTATAACT
TTTTATTATATTGGTCTTTTCGAGAGCGGAAGAAGTTGTAGGCTAAGCGCAGGCTAAGCG
TAGGTCCATATTTAAAGTATCCAAGAGAATATCCACGAAGCGGCTGAGCAACGAACAGAA
TCCTGGTTCTCCTCGACTAAGCAGATAGTTAAGATACTGTGCACCATGGAAATTGAAAAC
GAACGTACGTACCGACTACTTTATTTTTGCAGGCCGGAAATCAAGGATGAATGAGACATC
CTTCTGTTTTCTATGTTGGGACAGACAGTCGCTTATCTTAGTGAGATTTCTTATTAACTG
AATTTTCTTTGCTGCTGCTGGAGATTTGCACCTGCATAGCGCAGATTCTGCTTCTTCTCA
ATAGAGTAGCTTAATTATTACATTCTTAGATGATGATAAGACGGAAACTGGACAATCTTT
TGTTTATATTGATGGATTTCTTGTCAAAAAGCATAACAATCAACATACTATTGTTAATTT
CGAAACTTACAAAAATAAAATGAAAGTTTCCGATAGGCGTAAGTTTGAAAAAGCAAACTT
TGACGAGTTTGAGTCGGCTCTAAATAACAAAAACGACTTGGTACATTGTCCCTCAATAAC
TTTATTTGAATCGATCCCCACGGAAGTGCGGTCATTCTACGAAGACGAAAAGTCTGGCCT
AATCAAAGTGGTAAAATTCAGAACTGGTGCAATGGATAGGAAAAGGTCTTTTGAAAAAAT
TGTCGTTTCCGTCATGGTCGGGAAAAATGTACAAAAGTTCCTGACGTTTGTTGAAGACGA
ACCAGATTTCCAGGGCGGACCAATCCCTTCAAAGTATCTTATTCCCAAGAAAATCAACTT
GATGGTCTACACGTTGTTTCAAGTGCATACTTTGAAATTCAATAGAAAGGATTACGATAC
CCTTTCTCTTTTTTACCTCAACAGAGGATACTATAATGAGTTGAGTTTTCCGTGTCCTGG
AACGTTGTTACGAAATAGCGAGTGCCAGGCCGAACGACAGCTCTACGATGCGTACTTTCA
CTGACTTTGTTTCTGGCACACCTATTGTAAGGAGTCTTCAGAAAAGCACCATAAGGAAAT
ATGGATACAATTTGGCACCCTACATGTTTTTGTTACTACACGTAGATGAGCTATCGATTT
TTTCTGCATACCAAGCAAGTTTACCTGGCGAAAAGAAAGTCGACACAGAGCGGCTGAAGC
GTGATCTATGCCCACGTAAACCCATTGAGATAAAGTACTTTTCACAGATATGTAACGATA
TGATGAACAAAAAGGACCGATTGGGTGATGTTTTGCATGTGTGCTGCCCAAGTTGAGAAG
AGATACTAACAAAATGACCGCGGCTCTCAAAAATAATTGACGAGCTTACGGTGATACGCT
TACCGTTATCCAGAGCTACAGCGCAACGTATACGTCGACGATACAACAAGAACGGTTCAT
CGGAGCCTCGACTAAAGACGCTTGACGGACTCACTTCCGAGCGCTGGATTCAATGGTTAG
GCCTTGAAAGCGACTACCATTGTTCATTCTCTAGTACTCGGAATGCGGAAGACGTAGTGG
CAGGTGAGGCGGCGAGTTCAGATCATGATCAAAAAATTTCAAGAGTAACGCGAAAAAGGC
CCCGAGAGCCCAAGAGTACAAACGATATCCTCGTCGCAGGCCAGAAACTCTTTGGCAGCT
CCTTTGAATTCAGGGACTTGCATCAGTTGCGCTTATGTCATGAAATATACATGGCAGACA
CACCCTCTGTGGCAGTACAGGCCCCACCGGGCTATGGTAAGACGGAGTTATTTCATCTCC
CCTTGATAGCACTGGCGTCTAAGGGCGACGTGAAATATGTGTCGTTTCTGTTTGTACCGT
ACACAGTGTTGCTTGCTAATTGCATGATCAGGTTGGGCCGATGCGGTTGCTTGAATGTGG
CCCCTGTAAGAAACTTTATTGAAGAAGGTTGCGATGGCGTTACTGATTTATACGTGGGGA
TCTACGATGATCTTGCTAGCACTAATTTCACAGACAGGATAGCTGCGTGGGAGAATATTG
TTGAGTGCACCTTTAGGACCAACAACGTAAAATTGGGTTACCTCATTGTAGATGAGTTTC
ACAACTTTGAAACGGAGGTCTACCGGCAGTCGCAATTTGGGGGCATAACTAACCTTGATT
TTGACGCTTTTGAGAAAGCAATCTTTTTGAGCGGCACAGCCCCTGAGGCTGTAGCTGATG
CTGCGTTGCAGCGTATTGGGCTTACGGGACTGGCCAAGAAGTCGATGGACATCAACGAGC
TCAAACGGTCGGAAGATCTCAGCAGAGGTCTATCCAGCTATCCAACACGGATGTTTAATC
TAATCAAGGAGAAATCCGAGGTGCCTTTAGGGCATGTTCATAAAATTTGGAAGAAAGTGG
AATCACAGCCCGAAGAAGCACTGAAGCTTCTTTTAGCCCTCTTTGAAATTGAACCAGAGT
CGAAGGCCATTGTAGTTGCAAGCACAACCAACGAAGTGGAAGAATTGGCCTGCTCTTGGA
GAAAGTATTTTAGGGTGGTATGGATACACGGGAAGCTGGGTGCTGCAGAAAAGGTGTCTC
GCACAAAGGAGTTTGTCACTGACGGTAGCATGCGAGTTCTCATCGGAACGAAATTAGTGA
CTGAAGGAATTGACATTAAGCAATTGATGATGGTGATCATGCTTGATAATAGACTTAATA
TTATTGAGCTCATTCAAGGCGTAGGGAGACTAAGAGATGGGGGCCTCTGTTATCTATTAT
CTAGAAAAAACAGTTGGGCGGCAAGGAATCGTAAGGGTGAATTACCACCAATTAAGGAAG
GCTGTATAACCGAACAGGTACGCGAGTTCTATGGACTTGAATCAAAGAAAGGAAAAAAGG
GCCAGCATGTTGGATGCTGTGGCTCCAGGACAGACCTGTCTGCTGACACAGTGGAACTGA
TAGAAAGAATGGACAGATTGGCTGAAAAACAGGCGACAGCTTCCATGTCGATCGTTGCGT
TACCGTCTAGCTTCCAGGAGAGCAATAGCAGTGACAGGTGCAGAAAGTATTGCAGCAGTG
ATGAGGACAGCGACACGNNNNNNNNNNNNNNNNNNNNNNNNNNNNNNNNNNNNGCATTCA
TGGTAGTGCTAATGCCACTACCACTGAAAGTACCAACGCTAGTGCCAAGGAGGACGCCAA
TAAAGATGGCAATGCTGAGGATAATAGATTCCATCCAGTCACCGACATTAACAAAGAGCC
GTATAAGCGGAAAGGGAGTCAAATGGTTTTGCTAGAGAGAAAGAAACTGAAAGCACAATT
TCCCAATACTTCCGAGAATATGAATGTCTTACAGTTTCTTGGATTTCGGTCTGACGAAAT
TAAACATCTTTTCCTCTATGGTATTGACGTATACTTCTGCCCAGAGGGAGTATTCACACA
ATACGGATTATGCAAGGGCTGTCAAAAGATGTTCGAGCTCTGTGTCTGTTGGGCTGGCCA
GAAAGTATCGTATCGGAGGATGGCTTGGGAAGCACTAGCTGTGGAGAGAATGCTGCGAAA
TGACGAGGAATACAAAGAATACTTGGAAGACATCGAGCCATATCATGGGGACCCTGTAGG
GTATTTGAAATTTTTTAGCGTAAAAAGGAGAGAGATCTACTCTCAGATACAGAGAAATTA
TGCTTGGTACCTGGCCATTACTAGAAGAAGAGAAACAATTAGTGTATTGGATTCGACAAG
AGGCAAGCAAGGGAGCCAAGTTTTCCGCATGTCTGGAAGGCAGATCAAAGAGTTGTATTA
TAAAGTATGGAGCAACTTGCGTGAATCGAAGACAGAGGTGCTGCAGTACTTTTTGAACTG
GGACGAGAAAAAGTGCCGGGAAGAATGGGAGGCAAAAGACGATACGGTCTTTGTGGAAGC
GCTCGAGAAAGTTGGAGTTTTTCAGCGTTTGCGTTCCATGACGAGCGCTGGACTGCAGGG
TCCGCAGTACGTCAAGCTGCAGTTTAGCAGGCATCATCGACAGTTGAGGAGCAGATATGA
ATTAAGTCTAGGAATGCACTTGCGAGATCAGCTTGCGCTGGGAGTTACCCCATCTAAAGT
GCCGCATTGGACGGCATTCCTGTCGATGCTGATAGGGCTGTTCTACAATAAAACATTTCG
GCAGAAACTGGAATATCTTTTGGAGCAGATTTCGGAGGTGTGGTTGTTACCACATTGGCT
TGATTTGGCAAACGTTGAAGTTCTCGCTGCAGATAACACGAGGGTACCGCTGTACATGCT
GATGGTAGCGGTTCACAAAGAGCTGGATAGCGATGATGTTCCAGACGGTAGATTTGATAT
ATTATTATGTAGAGATTCGAGCAGAGAAGTTGGAGAGTGAAGGAAATTGTTGTTACGAAA
GTCAGTGATTATGTATTGTGTAGTATAGTATATTGTAAGAAAATTTTTTTTTCTAGGGAA
TATGCGTTTTGATGTAGTAGTATTTCACTGTTTTGATTTAGTGTTTGTTGCACGGCAGTA
GCGAGAGACAAGTGGGAAAGAGTAGGATAAAAAGACAATCTATAAAAAGTAAACATAAAA
TAAAGGTAGTAAGTAGCTTTTGGTTGAACATCCGGGTAAGAGACAACAGGGCTTGGAGGA
GACGTACATGAGGGCTATTTAGGGCTATTTAGGGCTATGTAGAAGTGCTGTAGGGCTAAA
GAACAGGGTTTCATTTTCATTTTTTTTTTTAATTTCGGTCAGAAAGCCGGGTAAGGAGTG
ACAGCGAGAGTAAAGGTAGATGTGAAAA
>cluster_3_consensus
ATATATATGTCACTGTATTGCATGCTGGATGGTGTTAGACAAGGCCGTAGGGACATATAG
CATCTAGGAAGTAACCTTGTACGAAAATAGGCAATATTTCCTGTTTAGGCGATTGTGACG
CAGATTTTAGTCCAACGATCTAGCGTCAAGGAATTTTTTTATAGTGGGACATTGCACCAA
GGAAGTAACTTGATACGTCGTGGGTGAATGGGTCTGTTTTCTTATTCGGCGGGGTAATAC
ATTTTTGGGGGAAGTTTGTCTGTCTGACGCGCCATATGTAGGTACGCCAAAAAGGGCTCC
TCTACTTCGAAGCGCGAGGTCGTATACCTAATAAGGAAATGTAATTTATAACTTTCTATT
ATATTGGTCTTTTCGAGAGCGGAAGAAGTTGTAGGCTAAGCGCAGGCTAAGCGTAGGTCC
ATATTTAAAGTATCCAAGAGAATATCCACGAAGCGGCTGAGCAACGAACAGAATCCTGGT
TCTCCTCGACTAAGCAGATAGTTAAGATACTGTGCACCATGGAAATTGAAAACGAACGTA
CGTACCGACTACTTTATTTTTGCAGGCCGGAAATCAAGCGATGAATGAGACATCCTTCTG
TTTTCTATGTTGGGACAGACAGTCGCTTATCTTAGTGAGATTTCTTATTAACTGAATTTT
CTTTGCTGCTGCTGGAGATTTGCACCTGCATAGCGCAGATTCTGCTTCTTCTCAATAGAG
TAGCTTAATTATTACATTCTTAGATGATGATAAGACGGAAACTGGACAATCTTTTGTTTA
TATTGATGGATTTCTTGTCAAAAAGCATAACAATCAACATACTATTGTTAATTTCGAAAC
TTACAAAAATAAAATGAAAGTTTCCGATAGGCGTAAGTTTGAAAAAGCAAACTTTGACGA
GTTTGAGTCGGCTCTAAATAACAAAAACGACTTGGTACATTGTCCCTCAATAACTTTATT
TGAATCGATCCCCACGGAAGTGCGGTCATTCTACGAAGACGAAAAGTCTGGCCTAATCAA
AGTGGTAAAATTCAGAACTGGTGCAATGGATAGGAAAAGGTCTTTTGAAAAAATTGTCAT
TTCCGTCATGGTCGGGAAAAATGTACAAAAGTTCCTGACGTTTGTTGAAGACGAACCAGA
TTTCCAGGGCGGACCAATCCCTTCAAAGTATCTTATTCCCAAGAAAATCAACTTGATGGT
CTACACGTTGTTTCAAGTGCATACTTTGAAATTCAATAGAAAGGATTACGATACCCTTTC
TCTTTTTTACCTCAACAGAGGATACTATAATGAGTTGAGTTTCCGTGTCCTGGAACGTTG
TCACGAAATAGCGAGTGCCAGGCCGAACGACAGCTCTACGATGCGTACTTTCACTGACTT
TGTTTCTGGCGCACCTATTGTAAGGAGTCTTCAGAAAAGCACCATAAGGAAATATGGGTA
CAATTTGGCACCCTACATGTTTTTGTTACTACACGTAGATGAGCTATCGATTTTTTCTGC
ATACCAAGCAAGTTTACCTGGCGAAAAGAAAGTCGACACAGAGCGGCTGAAGCGTGATCT
ATGCCCACGTAAACCCATTGAGATAAAGTACTTTTCACAGATATGTAACGATATGATGAA
CAAAAAGGACCGATTGGGTGATGTTTTGCATGTGTGCTGCCCAAGTTGAGAAGAGATACT
AACAAAATGACCGCGGCTCTCAAAAATAATTGACGAGCTTACGGTGATACGCTTACCGTT
ATCCAGAGCTACAGCGCAACGTATACGTCGACGATACAACAAGAACGGTTCATCGGAGCC
TCGACTAAAGACGCTTGACGGACTCACTTCCGAGCGCTGGATTCAATGGTTAGGCCTTGA
AAGCGACTACCATTGTTCATTCTCTAGTACTCGGAATGCGGAAGACGTAGTGGCAGGTGA
GGCGGCGAGTTCAGATCATCATCAAAAAATTTCAAGAGTAACGCGAAAAAGGCCCCGAGA
GCCCAAGAGTACAAACGATATCCTCGTCGCAGGCCAGAAACTCTTTGGCAGCTCCTTTGA
ATTCAGGGACTTGCATCAGTTGCGCTTATGTCATGAAATATACATGGCAGACACACCCTC
TGTGGCAGTACAGGCCCCACCGGGCTATGGTAAGACGGAGTTATTTCATCTCCCCTTGAT
AGCACTGGCGTCTAAGGGCGACGTGAAATATGTGTCGTTTCTGTTTGTACCGTACACAGT
GTTGCTTGCTAATTGCATGATCAGGTTGAGCCGATGCGGTTGCTTGAATGTGGCCCCTGT
AAGAAACTTTATTGAAGAAGGTTGCGATGGCGTTACTGATTTATACGTGGGGATCTACGA
TGATCTTGCTAGCACTAATTTCACAGACAGGATAGCTGCGTGGGAGAATATTGTTGAGTG
CACCTTTAGGACCAACAACGTAAAATTGGGTTACCTCATTGTAGATGAGTTTCACAACTT
TGAAACGGAGGTCTACCGGCAGTCGCAATTTGGGGGCATAACTAACCTTGATTTTGACGC
TTTTGAGAAAGCAATCTTTTTGAGCGGCACAGCACCTGAGGCTGTAGCTGATGCTGCGTT
GCAGCGTATTGGGCTTACGGGACTGGCCAAGAAGTCGATGGACATCAACGAGCTCAAACG
GTCGGAAGATCTCAGCAGAGGTCTATCCAGCTATCCAACACGGATGTTTAATCTAATCAA
GGAGAAATCCGAGGTGCCTTTAGGGCATGTTCATAAAATTTGGAAGAAAGTGGAATCACA
GCCCGAAGAAGCACTGAAGCTTCTTTTAGCCCTCTTTGAAATTGAACCAGAGTCGAAGGC
CATTGTAGTTGCAAGCACAACCAACGAAGTGGAAGAATTGGCCTGCTCTTGGAGAAAGTA
TTTTAGGGTGGTATGGATACACGGGAAGCTGGGTGCTGCAGAAAAGGTGTCTCGCACAAA
GGAGTTTGTCACTGACGGTAGCATGCGAGTTCTCATCGGAACGAAATTAGTGACTGAAGG
AATTGACATTAAGCAATTGATGATGGTGATCATGCTTGATAATAGACTTAATATTATTGA
GCTCATTCAAGGCGTAGGGAGACTAAGAGATGGGGGCCTCTGTTATCTATTATCTAGAAA
AAACAGTTGGGCGGCAAGGAATCGTAAGGGTGAATTACCACCAATTAAGGAAGGCTGTAT
AACCGAACAGGTACGCGAGTTCTATGGACTTGAATCAAAGAAAGGAAAAAAGGGCCAGCA
TGTTGGATGCTGTGGCTCCAGGACAGACCTGTCTGCTGACACAGTGGAACTGATAGAAAG
AATGGACAGATTGGCTGAAAAACAGGCGACAGCTTCCATGTCGATCGTTGCGTTACCGTC
TAGCTTCCAGGAGAGCAATAGCAGTGACAGGTGCAGAAAGTATTGCAGCAGTGATGAGGA
CAGCGACACGNNNNNNNNNNNNNNNNNNNNNNNNNNNNNNNNNNNNGCATTCATGGTAGT
GCTAATGCCACTACCACTGAAAGTACCAACGCTAGTGCCAAGGAGGACGCCAATAAAGAT
GGCAATGCTGAGGATAATAGATTCCATCCAGTCACCGACATTAACAAAGAGTCGTATAAG
CGGAAAGGGAGTCAAATGGTTTTGCTAGAGAGAAAGAAACTGAAAGCACAATTTCCCAAT
ACTTCCGAGAATATGAATGTCTTACAGTTTCTTGGATTTCGGTCTGACGAAATTAAACAT
CTTTTCCTCTATGGTATTGACGTATACTTCTGCCCAGAGGGAGTATTCACACAATACGGA
TTATGCAAGGGCTGTCAAAAGATGTTCGAGCTCTGTGTCTGTTGGGCTGGCCAGAAAGTA
TCGTATCGGAGGATGGCTTGGGAAGCACTAGCTGTGGAGAGAATGCTGCGAAATGACGAG
GAATACAAAGAATACTTGGAAGACATCGAGCCATATCATGGGGACCCTGTAGGGTATTTG
AAATATTTTAGCGTAAAAAGGGGAGAGATCTACTCTCAGATACAGAGAAATTATGCTTGG
TACCTGGCCATTACTAGAAGAAGAGAAACAATTAGTGTATTGGATTCGACAAGAGGCAAG
CAAGGGAGCCAAGTTTTCCGCATGTCTGGAAGGCAGATCAAAGAGTTGTATTATAAAGTA
TGGAGCAACTTGCGTGAATCGAAGACAGAGGTGCTGCAGTACTTTTTGAACTGGGACGAG
AAAAAGTGCCGGGAAGAATGGGAGGCAAAAGACGATACGGTCTTTGTGGAAGCGCTCGAG
AAAGTTGGAGTTTTTCAGCGTTTGCGTTCCATGACGAGCGCTGGACTGCAGGGTCCGCAG
TACGTCAAGCTGCAGTTTAGCAGGCATCATCGACAGTTGAGGAGCAGATATGAATTAAGT
CTAGGAATGCACTTGCGAGATCAGCTTGCGCTGGGAGTTACCCCATCTAAAGTGCCGCAT
TGGACGGCATTCCTGTCGATGCTGATAGGGCTGTTCTACAATAAAACATTTCGGCAGAAA
CTGGAATATCTTTTGGAGCAGATTTCGGAGGTGTGGTTGTTACCACATTGGCTTGATTTG
GCAAACGTTGAAGTTCTCGCTGCAGATAACACGAGGGTACCGCTGTACATGCTGATGGTA
GCGGTTCACAAAGAGCTGGATAGCGATGATGTTCCAGACGGTAGATTTGATATAATATTA
CTATGTAGAGATTCGAGCAGAGAAGTTGGAGAGTGAAGGAAATTGTTGTTACGAAAGTCA
GTGATTATGTATTGTGTAGTATAGTATATTGTAAGAAATTTTTTTTTCTAGGGAATATGC
GTTTTGATGTAGTAGTATTTCACTGTTTTGATTTAGTGTTTGTTGCACGGCAGTAGCGAG
AGACAAGTGGGAAAGAGTAGGATAAAAAGACAATCTATAAAAAGTAAACATAAAATAAAG
GTAGTAAGTAGCTTTTGGTTGAACATCCGGGTAAGAGACAACAGGGCTTGGAGGAGACGT
ACATGAGGGCTATTTAGGGCTATTTAGGGCTATGTAGAAGTGCTGTAGGGCTAAAGAACA
GGGTTTCATTTTCATTTTTTTTTTTAATTTCGGTCAGAAAGCCGGGTAAGGAGTGACAGC
GAGAGTAAAGATAGATGTGAAAA
>cluster_4_consensus
ATATATATGTCACTGTATTGCATGCTGGATGGTGTTAGACAAGGCCGTAGGGACATATAG
CATCTAGGAAGTAACCTTGTACGAAAATAGGCAATATTTCCTGTTTAGGCGATTGTGACG
CAGATTTTAGTCCAACGATCTAGCGTCAAGGAATTTTTTTATAGTGGGACATTGCACCAA
GGAAGTAACTTGATACGTCGTTGGTGAATGGGTCTGTTTTCTTATTCGGCGGGGTAATAC
ATTTTTGGGGGAAGTTTGTCTGTCTGACGCGCCATATGTAGGTACGCCAAAAAGGGCTCC
TCTACTTCGAAGCGCGAGGTCGTATACCTAATAAGGAAATGTAATTTATAACTTTTTATT
ATATTGGTCTTTTCGAGAGCGGAAGAAGTTGTAGGCTAAGCGCAGGCTAAGCGTAGGTCC
ATGTTTAAAGTATCCAAGAGAATATCCACGAAGCGGCTGAGCAACGAACAGAATCCTGGT
TCTCCTCGACTAAGCAGATAGTTAAGATACTGTGCACCATGGAAATTGAAAACGAACGTA
CGTACCGACTACTTTATTTTTGCAGGCCGGAAATCAAGCGATGAATGAGACATCCTTCTG
TTTTCTATGTTGTGCTTGAAGGGGACAGACAGTCGCTTATCTTAGTGAGATTTCTTATTA
ACTGAATTTTCTTTGCTGCTGCTAGAGATTTGCACCTGCATAGCGCAGATTCTGCATCTT
CTCAATAGCTTAATTATTACATTCTTAGATGATGATAAGACGGAAACTGGACAATCTTTT
GTTTATATTGATGGATTTCTTGTCAAAAAGCATAACAATCAACATACTATTGTTAATTTC
GAAACTTACAAAAATAAAATGAAAGTTTCCGATAGGCGTAAGTTTGAAAAAGCAAACTTT
GACGAGTTTGAGTCGGCTCTAAATAACAAAAACGACTTGGTACATTGTCCCTCAATAACT
TTATTTGAATCGATCCCCACGGAAGTGCGGTCATTCTACGAAGACGAAAAGTCTGGCCTA
ATCAAAGTGGTAAAATTCAGAACTGGTGCAATGGATAGGAAAAGGTCTTTTGAAAAAATT
GTCATTTCCGTCATGGTCGGGAAAAATGTACAAAAGTTCCTGACGTTTGTTGAAGACGAA
CCAGATTTCCAGGGCGGACCAATCCCTTCAAAGTATCTTATTCCCAAGAAAATCAACTTG
ATGGTCTACACGTTGTTTCAAGTGCATACTTTGAAATTCAATAGAAAGGATTACGATACC
CTTTCTCTTTTTTACCTCAACAGAGGATACTATAATGAGTTGAGTTTCCGTGTCCTGGAA
CGTTGTCACGAAATAGCGAGTGCCAGGCCGAACGACAGCTCTACGATGCGTACTTTCACT
GACTTTGTTTCTGGCGCACCTATTGTAAGGAGTCTTCAGAAAAGCACCATAAGGAAATAT
GGGTACAATTTGGCACCCTACATGTTTTTGTTACTACACGTAGATGAGCTATCGATTTTT
TCTGCATACCAAGCAAGTTTACCTGGCGAAAAGAAAGTCGACACAGAGCGGCTGAAGCGT
GATCTATGCCCACGTAAACCCATTGAGATAAAGTACTTTTCACAGATATGTAACGATATG
ATGAACAAAAAGGACCGATTGGGTGATATTTTGCATATTATCTTGCGAGCATGTGCGCTC
AATTTCGGGGCGGGTCCCCGTGGTGGCGCTGGTGACGAAGAGGATCGATCTATTACGAAT
GAAGAACCCATTATTCCCTCTGTGGACGAGCATGGCCTGAAAGTATGTAAGTTGCGCAGT
CCTAACACTCCACGAAGACTCAGAAAAACACTAGATGCCGTGAAAGCTTTATTGGTGTCG
TCTTGTGCTTGTACCGCAAGGGATTTAGATATATTTGATGACAACAACGGCGTTGCAATG
TGGAAATGGATCAAAATTCTGTACCACGAAGTAGCGCAGGAAACCACGCTGAAGGACTCT
TATAGAATAACTTTGGTACCTTCTTCTGATGGTATATCAGTATGTGGAAAACTTTTTAAT
CGCGAGTATGTCCGCGGCTTTTACTTTGCATGCAAGGCTCAGTTCGATAACCTTTGGGGA
GAGTTGAACAACTGCTTTTATATGCCTACAGTGGTTGATATTGCCAGCCTCATTTTGCGT
AATCGAGAAGTTTTGTTCAGAGAGCCAAAGCGAGGAATTGACGAGTATCTGGAAAACGAT
TCTTTTCTTCAAATGATACCTGTTAAATATCGTGAAATTGTGCTGCCCAAGTTGAGAAGA
GATACTAACAAAATGACCGCGGCTCTTAAAAATAAAGTCACTGTTGCAATTGACGAGCTT
ACGGTGCCACTTATGTGGATGGTCCATTTTGCCGTAGGATACCCTTACCGTTATCCAGAG
CTTCAGCTACTCGCTTTTGCCGGTCCTCAGCGCAACGTATACGTCGATGATACAACAAGA
CGCATCCAACTGTACACTGATTACAACAAGAACGGTTCATCGGAGCCTCGACTAAAGACG
CTTGACGGACTCACTTCCGAGCGCTGGATTCAATGGTTAGGCCTTGAAAGCGACTACCAT
TGTTCATTCTCTAGTACTCGGAATGCGGAAGACGTAGTGGCAGGTGAGGCGGCGAGTTCA
GATCATCATCAAAAAATTTCAAGAGTAACGCGAAAAAGGCCCCGAGAGCCCAAGAGTACA
AACGATATCCTCGTCGCAGGCCAGAAACTCTTTGGCAGCTCCTTTGAATTCAGGGACTTG
CATCAGTTGCGCTTATGTCATGAAATATACATGGCAGACACACCCTCTGTGGCAGTACAG
GCCCCACCGGGCTATGGTAAGACGGAGTTATTTCATCTCCCCTTGATAGCACTGGCGTCT
AAGGGCGACGTGAAATATGTGTCGTTTCTGTTTGTACCGTACACAGTGTTGCTTGCTAAT
TGCATGATCAGGTTGGGCCGATGCGGTTGCTTGAATGTGGCCCCTGTAAGAAACTTTATT
GAAGAAGGTTACGATGGCGTTACTGATTTATACGTGGGGATCTACGATGATCTTGCTAGC
ACTAATTTCACAGACAGGATAGCTGCGTGGGAGAATATTGTTGAGTGCACCTTTAGGACC
AACAACGTAAAATTGGGTTACCTCATTGTAGATGAGTTTCACAACTTTGAAACGGAGGTC
TACCGGCAGTCGCAATTTGGGGGCATAACTAACCTTGATTTTGACGCTTTTGAGAAAGCA
ATCTTTTTGAGCGGCACAGCCCCTGAGGCTGTAGCTGATGCTGCGTTGCAGCGTATTGGG
CTTACGGGACTGGCCAAGAAATCGATGGACATCAACGAGCTCAAACGGTCGGAAGATCTC
AGCAGAGGTCTATCCAGCTATCCAACACGGATGTTTAATCTAATCAAGGAGAAATCCGAG
GTGCCTTTAGGGCATGTTCATAAAATTTGGAAGAAAGTGGAATCACAGCCCGAAGAAGCA
CTGAAGCTTCTTTTAGCCCTCTTTGAAAGTGAACCAGAGTCGAAGGCCATTGTAGTTGCA
AGCACAACCAACGAAGTGGAAGAATTGGCCTGCTCTTGGAGAAAGTATTTTAGGGTGGTA
TGGATACACGGGAAGCTGGGTGCTGCAGAAAAGGTGTCTCGCACAAAGGAGTTTGTCACT
GACGGTAGCATGCGAGTTCTCATCGGAACGAAATTAGTGACTGAAGGAATTGACATTAAG
CAATTGATGATGGTGATCATGCTTGATAATAGACTTAATATTATTGAGCTCATTCAAGGT
GTAGGGAGACTAAGAGATGGGGGCCTCTGTTATCTATTATCTAGAAAAAACAGTTGGGCG
GCAAGGAATCGTAAGGGTGAATTACCACCAATTAAGGAAGGCTGTATAACCGAACAGGTA
CGCGAGTTCTATGGACTTGAATCAAAGAAAGGAAAAAAGGGCCAGCATGTTGGATGCTGT
GGCTCCAGGACAGACCTGTCTGCTGACACAGTGGAACTGATAGAAAGAATGGACAGATTG
GCTGAAAAACAGGCGACAGCTTCCATGTCGATCGTTGCGTTACCGTCTAGCTTCCAGGAG
AGCAATAGCAGTGACAGGTGCAGAAAGTATTGCAGCAGTGATGAGGACAGCAACACGNNN
NNNNNNNNNNNNNNNNNNNNNNNNNNNNNNNNNGCATTCATGGTAGTGCTAATGCTACTA
CCACTGAAAGTACCAACGCTAGTGCCAAGGAGGACGCCAATAAAGATGGCAATGCTGAGG
ATAATAGATTCCATCCAGTCACCGACATTAACAAAGAGTCGTATAAGCGGAAAGGGAGTC
AAATGGTTTTGCTAGAGAGAAAGAAACTGAAAGCACAATTTCCCAATACTTCCGAGAATA
TGAATGTCTTACAGTTTCTTGGATTTCGGTCTGACGAAATTAAACATCTTTTCCTCTATG
GTATTGACATATACTTCTGCCCAGAGGGAGTATTCACACAATACGGATTATGCAAGGGCT
GTCAAAAGATGTTCGAGCTCTGTGTCTGTTGGGCTGGCCAGAAAGTATCGTATCGGAGGA
TGGCTTGGGAAGCACTAGCTGTGGAGAGAATGCTGCGAAATGACGAGGAATACAAAGAAT
ACTTGGAAGACATCGAGCCATATCATGGGGACCCTGTAGGATATTTGAAATATTTTAGCG
TAAAAAGGAGAGAGATCTACTCTCAGATACAGAGAAATTATGCTTGGTACCTGGCCATTA
CTAGAAGAAGAGAAACAATTAGTGTATTGGATTCGACAAGAGGCAAGCAAGGGAGCCAAG
TTTTCCGCATGTCTGGAAGGCAGATCAAAGAGTTGTATTATAAAGTATGGAGCAACTTGC
GTGAATCGAAGACAGAGGTGCTGCAGTACTTTTTGAACTGGGACGAGAAAAAGTGCCGGG
AAGAATGGGAGGCAAAAGACGATACGGTCTTTGTGGAAGCGCTCGAGAAAGTTGGAGTTT
TTCAGCGTTTGCGTTCCATGACGAGCGCTGGACTGCAGGGTCCGCAGTACGTCAAGCTGC
AGTTTAGCAGGCATCATCGACAGTTGAGGAGCAGATATGAATTAAGTCTAGGAATGCACT
TGCGAGATCAGCTTGCGCTGGGAGTTACCCCATCTAAAGTGCCGCATTGGACGGCATTCC
TGTCGATGCTGATAGGGCTGTTCTACAATAAAACATTTCGGCAGAAACTGGAGTATCTTT
TGGAGCAGATTTCGGAGGTGTGGTTGTTACCACATTGGCTTGATTTGGCAAACGTTGAAG
TTCTCGCTGCAGATAACACGAGGGTACCGCTGTACATGCTGATGGTAGCGGTTCACAAAG
AGCTGGATAGCGATGATGTTCCAGACGGTAGATTTGATATATTATTATGTAGGGATTCGA
GCAGAGAAGTTGGAGAGTGAAGGAAATTGTTGTTACGAAAGTCAGTGATTATGTATTGTG
TAGTATAGTATATTGTAAGAAATTTTTTTTTCTAGGGAATATGCGTTTTGATGTAGTAGT
ATTTCACTGTTTTGATTTAGTGTTTGTTGCACGGCAGTAGCGAGAGACAAGTGGGAAAGA
GTAGGATAAAAAGACAATCTATAAAAAGTAAACATAAAATAAAGGTAGTAAGTAGCTTTT
GGTTGAACATCCGGGTAAGAGTCAATAGGGCTTGGAGGAGACGTACATGAGGGCTATTTA
GGGCTATTTAGGGCTATGTAGAAGTGCTGTAGGGCTAAAGAACAGGATTTCATTTTCATT
TTTTTTTAATTTCGGTCAGAAAGCCGGGTAAGGTGTGACAGCGAGAGTAAAGGTAGATGT
GAAAA
>cluster_5_consensus
ATATATATGTCACTGTATTGCATGCTGGATGGTGTTAGACAAGGCCGTAGGGACATATAG
CATCTAGGAAGTAACCTTGTACGAAAATAGGCAATATTTCCTGTTTAGGCGATTGTGACG
CAGATTTTAGTCCAACGATCTAGCGTCAAGGAATTTTTTTATAGTGGGACATTGCACCAA
GGAAGTAACTTGATACGTCGTGGGTGAATGGGTCTGTTTTCTTATTCGGCGGGGTAATAC
ATTTTTGGGGGAAGTTTGTCTGTCTGACGCGCCATATGTAGGTACGCCAAAAAGGGCTCC
TCTACTTCGAAGCGCGAGGTCGTATACCTAATAAGGAAATGTAATTTATAACTTTCTATT
ATATTGGTCTTTTCGAGAGCGGAAGAAGTTGTAGGCTAAGCGCAGGCTAAGCGTAGGTCC
ATATTTAAAGTATCCAAGAGAATATCCACGAAGCGGCTGAGCAACGAACAGAATCCTGGT
TCTCCTCGACTAAGCAGATAGTTAAGATACTGTGCACCATGGAAATTGAAAACGAACGTA
CGTACCGACTACTTTATTTTTGCAGGCCGGAAATCAAGCGATGAATGAGACATCCTTCTG
TTTTCTATGTTGGGACAGACAGTCGCTTATCTTAGTGAGATTTCTTATTAACTGAATTTT
CTTTGCTGCTGCTGGAGATTTGCACCTGCATAGCGCAGATTCTGCTTCTTCTCAATAGAG
TAGCTTAATTATTACATTCTTAGATGATGATAAGACGGAAACTGGACAATCTTTTGTTTA
TATTGATGGATTTCTTGTCAAAAAGCATAACAATCAACATACTATTGTTAATTTCGAAAC
TTACAAAAATAAAATGAAAGTTTCCGATAGGCGTAAGTTTGAAAAAGCAAACTTTGACGA
GTTTGAGTCGGCTCTAAATAACAAAAAACGACTTGGTACATTGTCCCTCAATAACTTTAT
TTGAATCGATCCCCACGGAAGTGCGGTCATTCTACGAAGACGAAAAGTCTGGTCTAATCA
AAGTGGTAAAATTCAGAACTGGTGCAATGGATAGGAAAAGGTCTTTTGAAAAAATTGTCG
TTTCCGTCATGGTCGGGAAAAAATGTACAAAAGTTCCTGACGTTTGTTGAAGACGAACCA
GATTTCCAGGGCGGACCAATCCCTTCAAAGTATCTTATTCCCAAGAAAATCAACTTGATG
GTCTACACGTTGTTTCAAGTGCATACTTTGAAATTCAATAGAAAGGATTACGATACCCTT
TCTCTTTTTTACCTCAACAGAGGATACTATAATGAGTTGAGTTTTCCGTGTCCTGGAACG
TTGTCACGAAATAGCGAGTGCCAGGCCGAACGACAGCTCTACGATGCGTACTTTCACTGA
CTTTGTTTCTGGCGCACCTATTGTAAGGAGTCTTCAGAAAAGCACCATAAGGAAATATGG
GTACAATTTGGCACCCCACATGTTTTTGTTACTACACGTAGATGAGCTATCGATTTTTTC
TGCATACCAAGCAAGTTTACCTGGCGAAAAGAAAGTCGACACAGAGCGGCTGAAGCGTGA
TCTATGCCCACGTAAACCCATTGAGATAAAGTACTTTTCACAGATATGTAACGATATGAT
GAACAAAAAGGACCGATTGGGTGATGTTTTGCATGTGTGCTGCCCAAGTTGAGAAGAGAT
ACTAACAAAATGACCGCGGCTCTCAAAAATAATTGACGAGCTTACGGTGATACGCTTACC
GTTATCCAGAGCTACAGCGCAACGTATACGTCGACGATACAACAAGAACGGTTCATCGGA
GCCTCGACTAAAGACGCTTGACGGACTCACTTCAGATTACGTGTTTTATTTTGTCACTGT
GCTAAGGCAAATGCAAATATGTGCGCTTGGTAACAGTTATGACGCTTTTAATCATGATCC
TTGGATGGATGTGGTGGGATTTGAGGATCCAGATCAAGTAACAAATCGAGACATTTCGAG
GATAGTTTTGTATTCCTACATGTTTCTGAATACCGCGAAGGGCTGTCTGGTTGAATACGC
AACTTTTCGGCAGTACATGAGGGAACTTCCGAAGAATGCACCTCAGAAGCTGAATTTTCG
GGAGATGCGTCAGGGGTTGATTGCCCTAGGACGGCACTGCGTAGGTAGCAGATTTGAAAC
AGATTTGTACGAGTCGGCGACGAGTGAACTCATGGCCAATCATTCCGTTCAAACAGGGCG
AAATATTTACGGTGTGGATTCCTTTTCGTTAACTAGTGTCAGTGGGACGACCGCCACTTT
ATTGCAGGAACGAGCTTCCGAGCGCTGGATTCAATGGTTAGGCCTTGAAAGCGACTACCA
TTGTTCATTCTCTAGTACTCGGAATGCGGAAGACGTAGTGGCAGGTGAGGCGGCGAGTTC
AGATCATCATCAAAAAATTTCAAGAGTAACGCGAAAAAAGGCCCCGAGAGCCCAAGAGTA
CAAACGATATCCTCGTCGCAGGCCGGAAACTCTTTGGCAGCTCCTTTGAATTCAGGGACT
TGCATCAGTTGCGCTTATGTCATGAAATATACATGGCAGACACACCCTCTGTGGCAGTAC
AGGCCCCACCGGGCTATGGTAAGACGGAGTTATTTCATCTCCCCTTGATAGCACTGGCGT
CTAAGGGCGACGTGAAATATGTGTCGTTTCTGTTTGTACCGTACACAGTGTTGCTTGCTA
ATTGCATGATCAGGTTGGGCCGATGCGGTTGCTTGAATGTGGCCCCTGTAAGAAACTTTA
TTGAAGAAGGTTGCGATGGCGTTACTGATTTATACGTGGGGATCTACGATGATCTTGCTA
GCACTAATTTCACAGACAGGATAGCTGCGTGGGAGAATATTGTTGAGTGCACCTTTAGGA
CCAACAACGTAAAATTGGGTTACCTCATTGTAGATGAGTTTCACAACTTTGAAACGGAGG
TCTACCGGCAGTCGCAATTTGGGGGGCATAACTAACCTTGATTTTGACGCTTTTGAGAAA
GCAATCTTTTTTGAGCGGCACAGCACCTGAGGCTGTAGCTGATGCTGCGTTGCAGCGTAT
TGGGCTTACGGGACTGGCCAAGAAGTCGATGGACATCAACGAGCTCAAACGGTCGGAAGA
TCTCAGCAGAGGTCTATCCAGCTATCCAACACGGATGTTTAATCTAATCAAGGAGAAATC
CGAGGTGCCTTTAGGGCATGTTCATAAAATTTGGAAGAAAGTGGAATCACAGCCCGAAGA
AGCACTGAAGCTTCTTTTAGCCCTCTTTGAAATTGAACCAGAGTCGAAGGCCATTGTAGT
TGCAAGCACAACCAACGAAGTGGAAGAATTGGCCTGCTCTTGGAGAAAGTATTTTAGGGT
GGTATGGATACACGGGAAGCTGGGTGCTGCAGAAAAGGTGTCTCGCACAAAGGAGTTTGT
CACTGACGGTAGCATGCGAGTTCTCATCGGAACGAAATTAGTGACTGAAGGAATTGACAT
TAAGCAATTGATGATGGTGATCATGCTTGATAATAGACTTAATATTATTGAGCTCATTCA
AGGCGTAGGGAGACTAAGAGATGGGGGCCTCTGTTATCTATTATCTAGAAAAAAACAGTT
GGGCGGCAAGGAATCGTAAGGGTGAATTACCACCGATTAAGGAAGGCTGTATAACCGAAC
AGGTACGCGAGTTCTATGGACTTGAATCAAAGAAAGGAAAAAAGGGCCAGCATGTTGGAT
GCTGTGGCTCCAGGACAGACCTGTCTGCTGACACAGTGGAACTGATAGAAAGAATGGACA
GATTGGCTGAAAAACAGGCGACAGCTTCCATGTCGATCGTTGCGTTACCGTCTAGCTTCC
AGGAGAGCAATAGCAGTGACAGGTGCAGAAAGTATTGCAGCAGTGATGAGGACAGCGACA
CGNNNNNNNNNNNNNNNNNNNNNNNNNNNNNNNNNNNNGCATTCATGGTAGTGCTAATGC
CACTACCACTGAAAGTACCAACGCTAGTGCCAAGGAGGACGCCAATAAAGATGGCAATGC
TGAGGATAATAGATTCCATCCAGTCACCGACATTAACAAAGAGTCGTATAAGCGGAAAGG
GAGTCAAATGGTTTTGCTAGAGAGAAAGAAACTGAAAGCACAATTTCCCAATACTTCCGA
GAATATGAATGTCTTACAGTTTCTTGGATTTCGGTCTGACGAAATTAAACATCTTTTCCT
CTATGGTATTGACGTATACTTCTGCCCAGAGGGAGTATTCACACAATACGGATTATGCAA
GGGCTGTCAAAAGATGTTCGAGCTCTGTGTCTGTTGGGCTGGCCAGAAAGTATCGTATCG
GAGGATGGCTTGGGAAGCACTAGCTGTGGAGAGAATGCTGCGAAATGACGAGGAATACAA
AGAATACTTGGAAGACATCGAGCCATATCATGGGGACCCTGTAGGGTATTTGAAATTTTT
TAGCGTAAAAAGGAGAGAGATCTACTCTCAGATACAGAGAAATTATGCTTGGTACCTGGC
CATTACTAGAAGAAGAGAAACAATTAGTGTATTGGATTCGACAAGAGGCAAGCAAGGGAG
CCAAGTTTTCCGCATGTCTGGAAGGCAGATCAAAGAGTCTTTATTATAAAGTATGGAGCA
ACTTGCGTGAATCGAAGACAGAGGTGCTGCAGTACTTTTTGAACTGGGACGAGAAAAAGT
GCCGGGAAGAATGGGAGGCAAAAGACGATACGGTCTTTGTGGAAGCGCTCGAGAAAGTTG
GAGTTTTTCAGCGTTTGCGTTCCATGACGAGCGCTGGACTGCAGGGTCCGCAGTACGTCA
AGCTGCAGTTTAGCAGGCATCATCGACAGTTGAGGAGCAGATATGAATTAAGTCTAGGAA
TGCACTTGCGAGATCAGCTTGCGCTGGGAGTTACCCCATCTAAAGTGCCGCATTGGACGG
CATTCCTGTCGATGCTGATAGGGCTGTTCTACAATAAAACATTTCGGCAGAAACTGGAAT
ATCTTTTGGAGCAGATTTCGGAGGTGTGGTTGTTACCACATTGGGTTGATTTGGCAAACG
TTGAAGTTCTCGCTGCAGATAACACGAGGGTACCGCTGTACATGCTGATGGTAGCGGTTC
ACAAAGAGCTGGATAGCGATGATGTTCCAGACGGTAGATTTGATATAATATTACTATGTA
GAGATTCGAGCAGAGAAGTTGGAGAGTGAAGGAAATTGTTGTTACGAAAGTCAGTGATTA
TGTATTGTGTAGTATAGTATATTGTAAGAAAATTTTTTTTTTCTAGGGAATATGCGTTTT
GATGTAGTAGTATTTCACTGTTTTGATTTAGTGTTTGTTGCACGGCAGTAGCGAGAGACA
AGTGGGAAAGAGTAGGATAAAAAGACAATCTATAAAAAGTAAACATAAAATAAAGGTAGT
AAGTAGCTTTTGGTTGAACATCCGGGTAAGAGACAACAGGGCTTGGAGGAGACGTACATG
AGGGCTATTTAGGGCTATTTAGGGCTATGTAGAAGTGCTGTAGGGCTAAAGAACAGGGTT
TCATTTTCATTTTTTTTTTTAATTTCGGTCAGAAAGCCGGGTAAGGAGTGACAGCGAGAG
TAAAGATAGATGTGAAAA
>cluster_6_consensus
ATATATATGTCACTGTATTGCATGCTGGATGGTGTTAGACAAGGCCGTAGGGACATATAG
CATCTAGGAAGTAACCTTGTACGAAAATAGGCAATATTTCCTGTTTAGGCGATTGTGACG
CAGATTTTAGTCCAACGATCTAGCGTCAAGGAATTTTTTTATAGTGGGACATTGCACCAA
GGAAGTAACTTGATACGTCGTGGGTGAATGGGTCTGTTTTCTTATTCGGCGGGGTAATAC
ATTTTTGGGGGAAGTTTGTCTGTCTGACGCGCCATATGTAGGTACGCCAAAAAGGGCTCC
TCTACTTCGAAGCGCGAGGTCGTATACCTAATAAGGAAATGTAATTTATAACTTTCTATT
ATATTGGTCTTTTCGAGAGCGGAAGAAGTTGTAGGCTAAGCGCAGGCTAAGCGTAGGTCC
ATATTTAAAGTATCCAAGAGAATATCCACGAAGCGGCTGAGCAACGAACAGAATCCTGGT
TCTCCTCGACTAAGCAGATAGTTAAGATACTGTGCACCATGGAAATTGAAAACGAACGTA
CGTACCGACTACTTTATTTTTGCAGGCCGGAAATCAAGCGATGAATGAGACATCCTTCTG
TTTTCTATGTTGTGGGACAGACAGTCGCTTATCTTAGTGAGATTTCTTATTAACTGAATT
TTCTTTGCTGCTGCTAGAGATTTGCACCTGCATAGCGCAGATTCTGCTTCTTCTCAATAG
AGTAGCTTAATTATTACATTCTTAGATGATGATAAGACGGAAACTGGACAATCTTTTGTT
TATATTGATGGATTTCTTGTCAAAAAGCATAACAATCAACATACTATTGTTAATTTCGAA
ACTTACAAAAATAAAATGAAAGTTTCCGATAGGCGTAAGTTTGAAAAAGCAAACTTTGAC
GAGTTTGAGTCGGCTCTAAATAACAAAAACGACTTGGTACATTGTCCCTCAATAACTTTA
TTTGAATCGATCCCCACGGAAGTGCGGTCATTCTACGAAGACGAAAAGTCTGGCCTAATC
AAAGTGGTAAAATTCAGAACTGGTGCAATGGATAGGAAAAGGTCTTTTGAAAAAATTGTC
ATTTCCGTCATGGTCGGGAAAAATGTACAAAAGTTCCTGACATTTGTTGAAGACGAACCA
GATTTCCAGGGCGGACCAATCCCTTCAAAGTATCTTATTCCCAAGAAAATCAACTTGATG
GTCTACACGTTGTTTCAAGTGCATACTTTGAAATTCAATAGAAAGGATTACGATACCCTT
TCTCTTTTTTACCTCAACAGAGGATACTATAATGAGTTGAGTTTCCGTGTCCTGGAACGT
TGTCACGAAATAGCGAGTGCCAGGCCGAACGACAGCTCTACGATGCGTACTTTCACTGAC
TTTGTTTCTGGCGCACCTATTGTAAGGAGTCTTCAGAAAAGCACCATAAGGAAATATGGG
TACAATTTGGCACCCTACATGTTTTTGTTACTACACGTAGATGAGCTATCGATTTTTTCT
GCATACCAAGCAAGTTTACCTGGCGAAAAGAAAGTCGACACAGAGCGGCTGAAGCGTGAT
CTATGCCCACGTAAACCCATTGAGATAAAGTACTTTTCACAGATATGTAACGATATGATG
AACAAAAAGGACCGATTGGGTGATATTTTGCATATTATCTTGCGAGCATGTGCGCTCAAT
TTCGGGGCGGGTCCCCGTGGTGGCGCTGGTGACGAAGAGGATCGATCTATTACGAATGAA
GAACCCATTATTCCCTCTGTGGACGAGCATGGCTTGAAAGTATGTAAGTTGCGCAGTCCT
AACACTCCACGAAGACTCAGAAAAACACTAGATGCCGTGAAAGCTTTATTGGTGTCGTCT
TGTGCTTGTACCGCAAGGGATTTAGATATATTTGATGACAACAACGGCGTTGCAATGTGG
AAATGGATCAAAATTCTGTACCACGAAGTAGCGCAGGAAACCACGCTGAAGGACTCTTAT
AGAATAACTTTGGTACCTTCTTCTGATGGTATATCAGTATGTGGAAAACTTTTTAATCGC
GAGTATGTCCGCGGCTTTTACTTTGCATGCAAGGCTCAGTTTGATAACCTTTGGGGAGAG
TTGAACAACTGCTTTTATATGCCTACAGTGGTTGATATTGCCAGCCTCATTTTGCGTAAT
CGAGAAGTTTTGTTCAGAGAGCCAAAGCGAGGAATTGACGAGTATCTGGAAAACGATTCT
TTTCTTCAAATGATACCTGTTAAATATCGTGAAATTGTGCTGCCCAAGTTGAGAAGAGAT
ACTAACAAAATGACCGCGGCTCTTAAAAATAAAGTCACTGTTGCAATTGACGAGCTTACG
GTGCCACTTATGTGGATGATCCATTTTGCCGTAGGATACCCTTACCGTTATCCAGAGCTT
CAGCTACTCGCTTTTGCCGGTCCTCAGCGCAACGTATACGTCGATGATACAACAAGACGC
ATCCAACTGTACACTGATTACAACAAGAACGGTTCATCGGAGCCTCGACTTAAGACGCTT
GACGGACTCACTTCAGATTACGTGTTTTATTTTGTCACTGTGCTAAGGCAAATGCAAATA
TGTGCGCTTGGTAACAGTTATGACGCTTTTAATCATGATCCTTGGATGGATGTGGTGGGA
TTTGAGGATCCAGATCAAGTAACAAATCGAGACATTTCGAGGATAGTTTTGTATTCCTAC
ATGTTTCTGAATACCGCGAAGGGCTGTCTGGTTGAATACGCAACTTTTCGGCAGTACATG
AGGGAACTTCCGAAGAATGCACCTCAGAAGCTGAATTTTCGGGAGATGCGTCAGGGGTTG
ATTGCCCTAGGACGGCACTGCGTAGGTAGCAGATTTGAAACAGATTTGTACGAGTCGGCG
ACGAGTGAACTCATGGCCAATCATTCCGTTCAAACAGGGCGAAATATTTACGGTGTGGAT
TCCTTTTCGTTAACTAGTGTCAGTGGGACGACCGCCACTTTATTGCAGGAACGAGCTTCC
GAGCGCTGGATTCAATGGTTAGGCCTTGAAAGCGACTACCATTGTTCATTCTCTAGTACT
CGGAATGCGGAAGACGTAGTGGCAGGTGAGGCGGCGAGTTCAGATCATCATCAAAAAATT
TCAAGAGTAACGCGAAAAAGGCCCCGAGAGCCCAAGAGTACAAACGATATCCTCGTCGCA
GGCCAGAAACTCTTTGGCAGCTCCTTTGAATTCAGGGACTTGCATCAGTTGCGCTTATGT
CATGAAATATACATGGCAGACACACCCTCTGTGGCAGTACAGGCCCCACCGGGCTATGGT
AAGACGGAGTTATTTCATCTCCCCTTGATAGCACTGGCGTCTAAGGGCGACGTGAAATAT
GTGTCGTTTCTGTTTGTACCGTACACAGTGTTGCTTGCTAATTGCATGATCAGGTTGGGC
CGATGCGGTTGCTTGAATGTGGCCCCTGTAAGAAACTTTATTGAAGAAGGTTGCGATGGC
GTTACTGATTTATACGTGGGGATCTACGATGATCTTGCTAGCACTAATTTCACAGACAGG
ATAGCTGCGTGGGAGAATATTGTTGAGTGCACCTTTAGGACCAACAACGTAAAATTGGGT
TACCTCATTGTAGATGAGTTTCACAACTTTGAAACGGAGGTCTACCGGCAGTCGCAATTT
GGGGGCATAACTAACCTTGATTTTGACGCTTTTGAGAAAGCAATCTTTTTGAGCGGCACA
GCACCTGAGGCTGTAGCTGATGCTGCGTTGCAGCGTATTGGGCTTACGGGACTGGCCAAG
AAGTCGATGGACATCAACGAGCTCAAACGGTCGGAAGATCTCAGCAGAGGTCTATCCAGC
TATCCAACACGGATGTTTAATCTAATCAAGGAGAAATCCGAGGTGCCTTTAGGGCATGTT
CATAAAATTTGGAAGAAAGTGGAATCACAGCCCGAAGAAGCACTGAAGCTTCTTTTAGCC
CTCTTTGAAATTGAACCAGAGTCGAAGGCCATTGTAGTTGCAAGCACAACCAACGAAGTG
GAAGAATTGGCCTGCTCTTGGAGAAAGTATTTTAGGGTGGTATGGATACACGGGAAGCTG
GGTGCTGCAGAAAAGGTGTCTCGCACAAAGGAGTTTGTCACTGACGGTAGCATGCGAGTT
CTCATCGGAACGAAATTAGTGACTGAAGGAATTGACATTAAGCAATTGATGATGGTGATC
ATGCTTGATAATAGACTTAATATTATTGAGCTCATTCAAGGCGTAGGGAGACTAAGAGAT
GGGGGCCTCTGTTATCTATTATCTAGAAAAAACAGTTGGGCGGCAAGGAATCGTAAGGGT
GAATTACCACCAATTAAGGAAGGCTGTATAACCGAACAGGTACGCGAGTTCTATGGACTT
GAATCAAAGAAAGGAAAAAAGGGCCAGCATGTTGGATGCTGTGGCTCCAGGACAGACCTG
TCTGCTGACACAGTGGAACTGATAGAAAGAATGGACAGATTGGCTGAAAAACAGGCGACA
GCTTCCATGTCGATCGTTGCGTTACCGTCTAGCTTCCAGGAGAGCAATAGCAGTGACAGG
TGCAGAAAGTATTGCAGCAGTGATGAGGACAGCGACACGNNNNNNNNNNNNNNNNNNNNN
NNNNNNNNNNNNNNNGCATTCATGGTAGTGCTAATGCCACTACCACTGAAAGTACCAACG
CTAGTGCCAAGGAGGACGCCAATAAAGATGGCAATGCTGAGGATAATAGATTCCATCCAG
TCACCGACATTAACAAAGAGTCGTATAAGCGGAAAGGGAGTCAAATGGTTTTGCTAGAGA
GAAAGAAACTGAAAGCACAATTTCCCAATACTTCCGAGAATATGAATGTCTTACAGTTTC
TTGGATTTCGGTCTGACGAAATTAAACATCTTTTCCTCTATGGTATTGACATATACTTCT
GCCCAGAGGGAGTATTCACACAATACGGATTATGCAAGGGCTGTCAAAAGATGTTCGAGC
TCTGTGTCTGTTGGGCTGGCCAGAAAGTATCGTATCGGAGGATGGCTTGGGAAGCACTAG
CTGTGGAGAGAATGCTGCGAAATGACGAGGAATACAAAGAATACTTGGAAGACATCGAGC
CATATCATGGGGACCCTGTAGGATATTTGAAATATTTTAGCGTAAAAAGGAGAGAGATCT
ACTCTCAGATACAGAGAAATTATGCTTGGTACCTGGCCATTACTAGAAGAAGAGAAACAA
TTAGTGTATTGGATTCGACAAGAGGCAAGCAAGGGAGCCAAGTTTTCCGCATGTCTGGAA
GGCAGATCAAAGAGTTGTATTATAAAGTATGGAGCAACTTGCGTGAATCGAAGACAGAGG
TGCTGCAGTACTTTTTGAACTGGGACGAGAAAAAGTGCCGGGAAGAATGGGAGGCAAAAG
ACGATACGGTCTTTGTGGAAGCGCTCGAGAAAGTTGGAGTTTTTCAGCGTTTGCGTTCCA
TGACGAGCGCTGGACTGCAGGGTCCGCAGTACGTCAAGCTGCAGTTTAGCAGGCATCATC
GACAGTTGAGGAGCAGATATGAATTAAGTCTAGGAATGCACTTGCGAGATCAGCTTGCGC
TGGGAGTTACCCCATCTAAAGTGCCGCATTGGACGGCATTCCTGTCGATGCTGATAGGGC
TGTTCTACAATAAAACATTTCGGCAGAAACTGGAATATCTTTTGGAGCAGATTTCGGAGG
TGTGGTTGTTACCACATTGGCTTGATTTGGCAAACGTTGAAGTTCTCGCTGCAGATAACA
CGAGGGTACCGCTGTACATGCTGATGGTAGCGGTTCACAAAGAGCTGGATAGCGATGATG
TTCCAGACGGTAGATTTGATATAATATTACTATGTAGAGATTCGAGCAGAGAAGTTGGAG
AGTGAAGGAAATTGTTGTTACGAAAGTCAGTGATTATGTATTGTGTAGTATAGTATATTG
TAAGAAATTTTTTTTTCTAGGGAATATGCGTTTTGATGTAGTAGTATTTCACTGTTTTGA
TTTAGTGTTTGTTGCACGGCAGTAGCGAGAGACAAGTGGGAAAGAGTAGGATAAAAAGAC
AATCTATAAAAAGTAAACATAAAATAAAGGTAGTAAGTAGCTTTTGGTTGAACATCCGGG
TAAGAGACAACAGGGCTTGGAGGAGACGTACATGAGGGCTATTTAGGGCTATTTAGGGCT
ATGTAGAAGTGCTGTAGGGCTAAAGAACAGGGTTTCATTTTCATTTTTTTTTTAATTTCG
GTCAGAAAGCCGGGTAAGGTGTGACAGCGAGAGTAAAGGTAGATGTGAAAA
>cluster_7_consensus
ATATATATGTCACTGTATTGCATGCTGGATGGTGTTAGACAAGGCCGTAGGGACATATAG
CATCTAGGAAGTAACCTTGTACGAAAATAGGCAATATTTCCTGTTTAGGCGATTGTGACG
CAGATTTTAGTCCAACGATCTAGCGTCAAGGAATTTTTTTATAGTGGGACATTGCACCAA
GGAAGTAACTTGATACGTCGTGGGTGAATGGGTCTGTTTTCTTATTCGGCGGGGTAATAC
ATTTTTGGGGAAGTTTGTCTGTCTGACGCGCCATATGTAGGTACGCCAAAAAGGGCTCCT
CTACTTCGAAGCGCGAGGTCGTATACCTAATAAGGAAATGTAATTTATAACTTTCTATTA
TATTGGTCTTTTCGAGAGCGGAAGAAGTTGTAGGCTAAGCGCAGGCTAAGCGTAGGTCCA
TATTTAAAGTATCCAAGAGAATATCCACGAAGCGGCTGAGCAACGAACAGAATCCTGGTT
CTCCTCGACTAAGCAGATAGTTAAGATACTGTGCACCATGGAAATTGAAAACGAAAGTAC
GTACCGACTACTTTATTTTTGCAGGCCGGAAATCAAGCGATGAATGAGACATCCTTCTGT
TTTCTATGTTGGGACAGACAGTCGCTTATCTTAGTGAGATTTCTTATTAACTGAATTTTC
TTTGCTGCTGCTGGAGATTTGCACCTGCATAGCGCAGATTCTGCTTCTTCTCAATAGAGT
AGCTTAATTATTACATTCTTAGATGATGATAAGACGGAAACTGGACAATCTTTTGTTTAT
ATTGATGGATTTCTTGTCAAAAAGCATAACAATCAACATACTATTGTTAATTTCGAAACT
TACAAAAATAAAATGAAAGTTTCCGATAGGCGTAAGTTTGAAAAAGCAAACTTTGACGAG
TTTGAGTCGGCTCTAAATAACAAAAACGACTTGGTACATTGTCCCTCAATAACTTTATTT
GAATCGATCCCCACGGAAGTGCGGTCATTCTACGAAGACGAAAAGTCTGGCCTAATCAAA
GTGGTAAAATTCAGAACTGGTGCAATGGATAGGAAAAGGTCTTTTGAAAAAATTGTCATT
TCCGTCATGGTCGGGAAAAATGTACAAAAGTTCCTGACATTTGTTGAAGACGAACCAGAT
TTCCAGGGCGGACCAATCCCTTCAAAGTATCTTATTCCCAAGAAAATCAACTTGATGGTC
TACACGTTGTTTCAAGTGCATACTTTGAAATTCAATAGAAAGGATTACGATACCCTTTCT
CTTTTTTACCTCAACAGAGGATACTATAATGAGTTGAGTTTTCCGTGTCCTGGAACGTTG
TCACGAAATAGCGAGTGCCAGGCCGAACGACAGCTCTACGATGCGTACTTTCACTGACTT
TGTTTCTGGCGCACCTATTGTAAGGAGTCTTCAGAAAAGCACCATAAGGAAATATGGGTA
CAATTTGGCACCCCACATGTTTTTGTTACTACACGTAGATGAGCTATCGATTTTTTCTGC
ATACCAAGCAAGTTTACCTGGCGAAAAGAAAGTCGACACAGAGCGGCTGAAGCGTGATCT
ATGCCCACGTAAACCCACTGAGATAAAGTACTTTTCACAGATATGTAACGATATGATGAA
CAAAAAGGACCGATTGGGTGATATTTTGCATATTATCTTGCGAGCATGTGCGCTCAATTT
CGGGGCGGGTCCCCGTGGTGGCGCTGGTGACGAAGAGGATCGATCCATTACGAATGAAGA
ACCCATTATTCCCTCTGTGGACGAGCATGGCTTGAAAGTATGTAAGTTGCGCAGTCCTAA
CACTCCACGAAGACTCAGAAAAACACTAGATGCCGTGAAAGCTTTATTGGTGTCGTCTTG
TGCTTGTACCGCAAGGGATTTAGATATATTTGATGACAACAACGGCGTTGCGATGTGGAA
ATGGATCAAAATTCTGTACCACGAAGTAGCGCAGGAAACCGCGCTGAAGGACTCTTATAG
AATAACTTTGGTACCTTCTTCTGATGGTGTATCAGTATGTGGAAAACTGTTTAATCGCGA
GTATGTCCGCGGCTTTTACTTTGCATGCAAGGCTCAGTTTGATAACCTTTGGGAAGAATT
GAACGACTGCTTTTATATGCCTACAGTGGTTGATATTGCCAGCCTCATTTTGCGTAATCG
AGAAGTTTTGTTCAGAGAGCCAAAGCGAGGAATTGACGAGTATCTGGAGAACGATTCTTT
CCTTCAAATGATACCTGTTAAATATCGTGAAATTGTGCTGCCCAAGTTGAGAAGAGATAC
TAACAAAATGACCGCGGCTCTTAAAAATAAAGTCACTGTTGCAATTGACGAGCTTACGGT
GCCACTTATGTGGATGATCCATTTTGCCGTAGGATACCCTTACCGTTATCCAGAGCTTCA
GCTACTCGCTTTTGCCGGTCCTCAGCGCAACGTATACGTCGATGATACAACAAGACGCAT
CCAACTGTACACTGATTACAACAAGAACGGTTCATCGGAGCCTCGACTTAAGACGCTTGA
CGGACTCACTTCAGATTACGTGTTTTATTTTGTCACTGTGCTAAGGCAAATGCAAATATG
TGCGCTTGGTAACAGTTATGACGCTTTTAATCATGATCCTTGGATGGATGTGGTGGGATT
TGAGGATCCAGATCAAGTAACAAATCGAGACATTTCGAGGATAGTTTTGTATTCCTACAT
GTTTCTGAATACCGCGAAGGGCTGTCTGGTTGAATACGCAACTTTTCGGCAGTACATGAG
GGAACTTCCGAAGAATGCACCTCAGAAGCTGAATTTTCGGGAGATGCGTCAGGGGTTGAT
TGCCCTAGGACGGCACTGCGTAGGTAGCAGATTTGAAACAGATTTGTACGAGTCGGCGAC
GAGTGAACTCATGGCCAATCATTCCGTTCAAACAGGGCGAAATATTTACGGTGTGGATTC
CTTTTCGTTAACTAGTGTCAGTGGGACGACCGCCACTTTATTGCAGGAACGAGCTTCCGA
GCGCTGGATTCAATGGTTAGGCCTTGAAAGCGACTACCATTGTTCATTCTCTAGTACTCG
GAATGCGGAAGACGTAGTGGCAGGTGAGGCGGCGAGTTCAGATCATCATCAAAAAATTTC
AAGAGTAACGCGAAAAAGGCCCCGAGAGCCCAAGAGTACAAACGATATCCTCGTCGCAGG
CCGGAAACTCTTTGGCAGCTCCTTTGAATTCAGGGACTTGCATCAGTTGCGCTTATGTCA
TGAAATATACATGGCAGACACACCCTCTGTGGCAGTACAGGCCCCACCGGGCTATGGTAA
GACGGAGTTATTTCATCTCCCCTTGATAGCACTGGCGTCTAAGGGCGACGTGAAATATGT
GTCGTTTCTGTTTGTACCGTACACAGTGTTGCTTGCTAATTGCATGATCAGGTTGGGCCG
ATGCGGTTGCTTGAATGTGGCCCCTGTAAGAAACTTTATTGAAGAAGGTTGCGATGGCGT
TACTGATTTATACGTGGGGATCTACGATGATCTTGCTAGCACTAATTTCACAGACAGGAT
AGCTGCGTGGGAGAATATTGTTGAGTGCACCTTTAGGACCAACAACGTAAAATTGGGTTA
CCTCATTGTAGATGAGTTTCACAACTTTGAAACGGAGGTCTACCGGCAGTCGCAATTTGG
GGGCATAACTAACCTTGATTTTGACGCTTTTGAGAAAGCAATCTTTTTGAGCGGCACAGC
ACCTGAGGCTGTAGCTGATGCTGCGTTGCAGCGTATTGGGCTTACGGGACTGGCCAAGAA
GTCGATGGACATCAACGAGCTCAAACGGTCGGAAGATCTCAGCAGAGGTCTATCCAGCTA
TCCAACACGGATGTTTAATCTAATCAAGGAGAAATCCGAGGTGCCTTTAGGGCATGTTCA
TAAAATTTGGAAGAAAGTGGAATCACAGCCCGAAGAAGCACTGAAGCTTCTTTTAGCCCT
CTTTGAAATTGAACCAGAGTCGAAGGCCATTGTAGTTGCAAGCACAACCAACGAAGTGGA
AGAATTGGCCTGCTCTTGGAGAAAGTATTTTAGGGTGGTATGGATACACGGGAAGCTGGG
TGCTGCAGAAAAGGTGTCTCGCACAAAGGAGTTTGTCACTGACGGTAGCATGCGAGTTCT
CATCGGAACGAAATTAGTGACTGAAGGAATTGACATTAAGCAATTGATGATGGTGATCAT
GCTTGATAATAGACTTAATATTATTGAGCTCATTCAAGGCGTAGGGAGACTAAGAGATGG
GGGCCTCTGTTATCTATTATCTAGAAAAAACAGTTGGGCGGCAAGGAATCGTAAGGGTGA
ATTACCACCGATTAAGGAAGGCTGTATAACCGAACAGGTACGCGAGTTCTATGGACTTGA
ATCAAAGAAAGGAAAAAAGGGCCAGCATGTTGGATGCTGTGGCTCCAGGACAGACCTGTC
TGCTGACACAGTGGAACTGATAGAAAGAATGGACAGATTGGCTGAAAAACAGGCGACAGC
TTCCATGTCGATCATTGCGTTACCGTCTAGCTTCCAGGAGAGCAATAGCAGTGACAGGTG
CAGAAAGTATTGCAGCAGTGATGAGGACAGCGACACGNNNNNNNNNNNNNNNNNNNNNNN
NNNNNNNNNNNNNGCATTCATGGTAGTGCTAATGCCACTACCACTGAAAGTACCAACGCT
AGTGCCAAGGAGGACGCCAATAAAGATGGCAATGCTGAGGATAATAGATTCCATCCAGTC
ACCGACATTAACAAAGAGTCGTATAAGCGGAAAGGGAGTCAAATGGTTTTGCTAGAGAGA
AAGAAACTGAAAGCACAATTTCCCAATACTTCCGAGAATATGAATGTCTTACAGTTTCTT
GGATTTCGGTCTGACGAAATTAAACATCTTTTCCTCTATGGTATTGACATATACTTCTGC
CCAGAGGGAGTATTCACACAATACGGATTATGCAAGGGCTGTCAAAAGATGTTCGGGCTC
TGTGTCTGTTGGGCTGGCCAGAAAGTATCGTATCGGAGGATGGCTTGGGAAGCACTAGCT
GTGGAGAGAATGCTGCGAAATGACGAGGAATACAAAGAATACTTGGAAGACATCGAGCCA
TATCATGGGGACCCTGTAGGATATTTGAAATATTTTAGCGTAAAAAGGGGAGAGATCTAC
TCTCGGATACAAAGAAATTATGCTTGGTACTTGGCTATTACTAGAAGAAGAGAAACAATT
AGTGTATTGGATTCGACAAGAGGCAAGCAAGGGAGCCGAGTTTTCCGCATGTCTGGAAGG
CAAATCAAAGAGTTGTATTTTAAAGTATGGAGCAACTTGCGTGAATCGAAGACGGAGGTG
CTGCAGTACTTTTTGAACTGGGACGAAAAAAGTGCCAGGAAGAATGGGAGGCAAAAGACG
ATACGGTCGTTGTAGAGGCGCTCGAGAAACTGGAAGTTTTTCAGCGTTTGCGTTCCATGA
CAAGCGCTGGACTGCAGGGTCCGCAGTATGTCAAGCTGCAGTTTGGCAGGCATCATCAAC
AGCTGAGGAGCAGGTATGAATTGAGTTTAGGAATGCACTTGCGAGATCAGCTTGCGCTGG
GAGTTACCCCATCTAAACTGCCGCATTGGACGCCTTTCCTCTCGATGCTGATAGGCCTGT
TCTACAATAAAATATTTCGGCAGAAACTGGAGTATCTCTTGGAGCAGATTTCGGAAGTGT
GGTTATTACCACATTGGCTTGATTTGGCGAATGTTGAAGTTCTCGCTGCAGATAACACGA
GAGTACCACTGTACATGCTGATGGTGGCGGTTCACAAAGAGCTAGGTAGCGATGATGTTC
CAGACGGCAAAATTGATATAATATCACGTAGAGGTTCCAGCAGAGAAGTTGGAGAGTGAT
GGACGTTGTTACGAGTGTCACTGATTATGTATTTTGTAGTAGTATATGTTTTGTTCTAAA
TTTCACTGTTTTGATTTAATGTTTGTTGCACAGTAATAGCGAGAGACAACTCCGAAGGGG
AAGGTTAACAAGACAACCAAGAAAAAGTAAATAAAAAATAAAGGTAGTGGAGTGAGTAAG
AGTTTCGCAAGAGTTTCGCAAGAATATTAATGATTTATAGCAGTGAGTAAGCAAGATGGT
ATATCACAAGAGAAAGTGAGTTTTGTAGTCCTGCCTGAAGGGTATGTGGAGTAGTTTAGA
TTGAGGAAGCGGAGATAGGAACATAGAGAGAGAGAAGCGGCAGAAGGTAGAAAAAAGATA
CGTCATGGTTCGATGTGCTGAAAGTATGCCGGAAAGTATGGGCATGAAGGAAGAGAAATC
GCATGACTGAGGGCAAGAGTATGGAAAAAATAGTGAAGATGGAATTATTTTAGATGAGTT
TGTGATAATAGTGATGATTGGCAATGGACACGAAGACTAGGGTTTGCTGGGTGAAGACTG
TGGCCAAGAGGCTAGGTTAATATCAGGGAACATGATGACGGGACAGTGAAGGTAAGCAGA
ACAATGGATAATATCAGTTTCTATCAGAGAGAGGAGGGGTACGCTAATGGATGTTTGATT
GATTAGACTTTATTTTTTCTAATTTCTTTATTTCGCTTATTGGTAAAGAGCCGGGTAAAG
ATTAATAAGGGCGGGTAAAGATTGATAGGGCTTGGAAGAGAAGTATATGAGGGTTATTTA
GGGCTATGTAAAAGTATGTTAGGGCTAAGGAACGTACTTTTCATTTTCATTTTCTCATTT
TTTGAATTTTGGTTAGAAAGCCGGGTAAAGTGTGATAAGGCTAGAAGAGAGGTTAA
>cluster_8_consensus
GTTTGTTGAAGACGAACCAGATTTCCAGGGCGGACCAATCCGTTCAAACAAACCAGGTGA
TGGTGTACATGTTGTTTCAAGTGCATACTTTGAAATCGATACCCTTTCTCTTTTTTACCT
CAACAGAGGATACTATAATGAGTTGAGTTTCCGTGTCCTGGAACGTTGTCACGAAATAGC
GAGTGCTAGGCCGAACGACAGCTCTACGATGCGTACTTTCACTGACTTTGTTTCCGGCGC
ACCTATTGTAAGGAGTCTTCAGAAAAGCACCATAAGGAAATATGGGTACAATTTGGCACC
CTACACGTAGATGAGCTATCCAAGCAAGTTTACCTGGCGAAAAGAAAGTCGACACAGAGC
GGCTGAAGCGTGATCTATGCCCACGTAAACCCATTGAGATAAAGTACTTTTCACAGATAT
GTAACGATATGATGAACAAAAAGGACCGATTGGGTGATATTTTGCATATTATCTTGCGAG
CATGTGCACTCAATTTCGGGGCGGGTCCCCGTGGTGGCGCTGGTGACGAAGAGGATCGAT
CTATTACGAATGAAGAACCCATTATTCCCTCTGTGGACGAGCATGGCCTGAAAGTATGTA
AGTTGCGCAGTCCTAACACTCCACGAAGACTCAGAAAAACACTAGATGCCGTGAAAGCTT
TATTGGTGTCGTCTTGTGCTTGTACCGCAAGGGATTTAGATATATTTGATGACAACAACG
GCGTTGCAATGTGGAAATGGATCAAAATTCTGTACCACGAAGTAGCGCAGGAAACCACGC
TGAAGGACTCTTATAGAATAACTTTGGTACCTTCTTCTGATGGTATATCAGTATGTGGAA
AACTTTGGGGAGAGTTGAACAACTGCTTCCATATGCCAGCCTCATTTTGCGTAATCGAGA
AGTTTTGTTCAGAGAACCGAAGCGAGGAATTGACGAGTATCTGGAAAACGATTCTTTTCT
TCAAATGATACCTGTTAAATATCGTGAAATTGTGCTGCCCAAGTTGAGAAGAGATACTAA
CAAAATGACCGCGGCTCTTAAAAATAATTGACGAGCTTACGGTGATACCCTTACCGTTAT
CCAGAGCTTCAGCTACTCGCTTTTGCCGGTCCTCAGCGCAACAAGACGCATCCAACTGTA
CACTGATTACAACAAGAACGGTTCATCGGAGCCTCGACTAAAGACGCTTGACGGACTCAC
TTCAGATTACGTGTTTTATTTTGTCACTGTGCTAAGGCAAATGCAAATATGTGCGCTTGG
TAACAGTTATGACGCTTTTAATCATGATCCTTGGATGGATGTGGTGGGATTTGAGGATCC
AGATCAAGTAACAAATCGAGACATTTCGAGGATAGTTTTGTATTCCTACATGTTTCTGAA
TACCGCGAAGGGCTGTCTGGTTGAATACGCAACTTTTCGGCAGTACATGAGGGAACTTCC
GAAGAATGCACCTCAGAAGCTGAATTTTCGGGAGATGCGTCAGGGGTTGATTGCCCTAGG
ACGGCACTGCGTAGGTAGCAGATTTGAAACAGATTTGTACGAGTCGGCGACGAGTGAACT
CATGGCCAATCATTCCGTTCAAACAGGGCGAAATATTTACGGTGTGGATTCCTTTTCGTT
AACTAGTGTCAGTGGGACGACCGCCACTTTATTGCAGGAACGAGCTTCCGAGCGCTGGAT
CCAGTGGTTAGGCCTTGAAAGCGACTACCATTGTTCATTCTCCAGTACTCGGAATGCGGA
AGACGTAGTGGCAGGTGAGGCGGCGCGAGTTCAGATCATCATCAAAAAATTTCAAGAGTA
ACGCGAAAAAGGCCCCGAGAGCCCAAGAGTACAAACGATATCCTCGTCGCAGGCCAGAAA
CTCTTTGGCAGCTCCTTTGAATTCAGGGACTTGCATCAGTTGCGCTTATGTTATGAAATA
TACATGGCAGACACACCCTCTGTGGCAGTACAGGCCCCACCGGGCTATGGTAAGACGGAG
TTATTTCATCTCCCCTTGATAGCACTGGCATCTAAGGGCGACGTGAAATATGTGTCGTTT
CTGTTTGTACCGTACACAGTGTTGCTTGCTAATTGCATGATCAGGTTGGGCCGACGCGGT
TGCTTGAATGTGGCCCCTGTAAGAAACTTTATTGAAGAAGGTTACGATGGCGTTACTGAT
TTATACGTGGGGATCTACGATGATCTTGCTAGCACTAATTTCACAGACAGGATAGCTGCG
TGGGAGAATATTGTTGAGTGCACCTTTAGGACCAACAACGTAAAATTGGGTTACCTCATT
GTAGATGAGTTTCACAACTTTGAAACGGAGGTCTACCGGCAGTCGCAATTTGGGGGCATA
ACTAACCTTGATTTTGACGCTTTTGAGAAAGCAATCTTTTTGAGCGGCACAGCCCCTGAG
GCTGTAGCTGATGCTGCGTTGCAGCGTATTGGGCTTACGGGACTGGCCAAGAAATCGATG
GACATCAACGAGCTCAAACGGTCGGAAGATCTCAGCAGAGGTCTATCCAGCTATCCAACA
CGGATGTTTAATCTAATCAAGGAGAAATCCGAGGTGCCTTTAGGGCATGTTCATAAAATT
CGGAAGAAAGTGGAATCACAGCCCGAAGAAGCACTGAAGCTTCTTTTAGCCCTCTTTGAA
AGTGAACCAGAGTCGAAGGCCATTGTAGTTGCAAGCACAACCAACGAAGTGGAAGAATTG
GCCTGCTCTTGGAGAAAGTATTTTAGGGTGGTATGGATACACGGGAAGCTGGGTGCTGCA
GAAAAGGTGTCTCGCACAAAGGAGTTTGTCACTGACGGTAGCATGCAAGTTCTCATCGGA
ACGAAATTAGTGACTGAAGGAATTGACATTAAGCAATTGATGATGGTGATCATGCTTGAT
AATAGACTTAATATTATTGAGCTCATTCAAGGTGTAGGGAGACTAAGAGATGGGGGCCTC
TGTTATCTATTATCTAGAAAAAACAGTTGGGCGGCAAGGAATCGTAAGGGTGAATTACCA
CCAATTAAGGAAGGCTGTATAACCGAACAGGTACGCGAGTTCTATGGACTTGAATCAAAG
AAAGGAAAAAAGGGCCAGCATGTTGGATGCTGTGGCTCCAGGACAGACCTGTCTGCTGAC
ACAGTGGAACTGATAGAAAGAATGGACAGATTGGCTGAAAAACAGGCGACAGCTTCCATG
TCGATCGTTGCGTTACCGTCTAACTTCCAGGAGAGCAATAGCAGTGACAGGTACAGAAAG
TATTGCAGCAGTGATGAGGACAGCAACACGNNNNNNNNNNNNNNNNNNNNNNNNNNNNNN
NNNNNNGCATTCATGGTAGTGCTAATGCCAGTACTAACGCCAGTACTAATGCTACTACCA
CTGAAAGTACCAACGCTAGTGCCAAGGAGGACGCCAATAAAGATGGCAATGCTGAGGATA
ATAGATTCCATCCAGTCACCGACATTAACAAAGAGTCGTATAAGCGGAAAGGGAGTCAAA
TGGTTTTGCTAGAGAGAAAGAAACTGAAAGCACAATTTCCCAATACTTCCGAGAATATGA
ATGTCTTACAGTTTCTTGGATTTCGGTCTGACGAAATTAAACATCTTTTCCTCTATGGTA
TTGACATATACTTCTGCCCAGAGGGAGTGTTCACACAATACGGATTATGCAAGGGCTGTC
AAAAGATGTTCGAGCTCTGTGTCTGTTGGGCTGGCCAGAAAGTATCGTATCGGAGGATAG
CTTGGGAAGCACTAGCTGTGGAGAGAATGCTGCGAAATGATGAGGAATACAAAGAATACT
TGGAAGACATCGAGCCATATCATGGGGACCCTGTAGGATATTTGAAATATTTTAGCGTAA
AAAGGAGAGAGATCTACTCTCAGATACAGAGAAATTATGCTTGGTACCTGGCCATTACTA
GAAGAAGAGAAACAATTAGTGTATTGGATTCGACAAGAGGCAAGCAAGGGAGCCAAGTTT
TCCGCATGTCTGGAAGGCAGATCAAAGAGTTGTATTATAAAGTATGGAGCAACTTGGGTG
AATCGAAGACAGAGGTGGTGCAGTACTTTTTGAACTGGGACGAGAAAAAGTGCCAGGAAG
AATGGGAGGCAAAAGACGATACGGTCTTTGTGGAAGCGCTCGAGAAAGTTGGAGTTTTTC
AGCGTTTGCGTTCCATGACGAGCGCTGGACTGCAGGGTCCGCAGTACGTCAAGGTGCAGT
TTAGCAGGCATCATCGACAGTTGAGGAGCAGATATGAATTAAGTCTAGGAATGCACTTGC
GAGATCAGATTGGGCTGGGAGTTACCCCATCTAAAGTGCCGCATTGGACGGCATTCCTCT
CGATGCTGATAGGGCTGTTCTACAATAAAACATTTCGGCAGAAACTGGAGTATGTTTTGG
AGCAGATTTCGGAGGTGTGGTTGTTACCACATTGGCTTGATTTGGCAAACGTTGAAGTTC
TCGCTGCAGATAACACGAAGGTACCACTGTACATGCTGATGGTAGCGGTTCACAAAGAGC
TGGATAGCGATGATGTTCCAGACGGTAGATTTGATATATTATTATGTAGGGATTCGAGCA
GAGAAGTTGGAGAGTGAAGGAAATTGTTGTTACGAAAGTCACTGATTATGTATTGTGTAG
TATAGTATATTGTAAGAAATTTTTTTTCTAGGGAATATGCGTTTTGATGTAGTATTTCAC
TGTTTTGATTTAGTGTTTGTTGCACGGCAGTAGCGAGAGACAAGTGCGAAGAAGTGGGAT
AAAAAGACAGTCTATAAAAAGTAAACATAAAATAAAGGTAGTAAGTATAGCTTTTAGCTG
AAACTCCGGGTAAGAGTCAATAGGGGTTGGAGGAGACGTAAATGAGGGCTATTTAGGGCT
GTTTAGGGCTATGTAAAAGTGTTGTAGGGCTAAAGAAGAGGATTTCATTTTCATTTTTTT
TAATTTCGGTCAGAAAGCCGGGT
>cluster_9_consensus
TACGAACGCTGGCATTATTTCCTGTTTAGGCACTTTCGCCCCAAACTGTAGCCCAAAGAT
CTAGCGTCAAGGTATTTTTTTTTATAGTGGGATATAGCACCAAGGAAGTAACTTTATACG
TGGTTGGTGGATGGGTGAGTTTTCTTATTAGGCGGGGTAATACGTCGGACAGGCGAAGGC
GAAGGTTTTCCCGTCTGAGGCGCTATATATAGACAGGTACGCCAAAAAGGTCTTCCTTAC
TTCGAAGCGTGAGGTCATATACCTAATAAGGAAAGGTAATTCATAAATCGTTATTATATT
GGTCTTCTCGAGAGCGGAAGAAGCAATGAACAGAGTCCTAGTTCTCCTCGATTAAGCAGA
CGGTTGAGATACTGGGCACCATGGAAGTTGAAAAAGGAAGTACGTACCGACTACTTTATT
TTTGCAGGCCGGAAATCAAGCGATGAATGACAATCTCCAGGGAGAAACAGACTTCGCTCT
GTTTTCTATGTTGTACTTGTAGGAGTCAGCGGCTAATCTTGGTGGGATTTCTTACTAACT
GTATTTTCTTTGTTGCTGCTAGAGATTTGCACTTGCGTAGCGAAGGCTTTCTTTGGTGCT
CGCTGCATAATTCTACATCTCCTTGATAGAGTAGCTTTATTATTACATTCTTAGATCATG
GTAAGGTGGAAACTGGACAATCTTTTGTTTATATTGATGGATTTCTTGTCAAAAAGTATA
ACAATCAACATACTATTGTTAATTTCGAAACTTACAAAAACGATTTGGTACATTGTCACT
CAAAGTGGTAAAATTCAGAACTGGTGCAATGGATAGGAAAAGATCTTTTGAAAAAATTGT
CATTGCCGTCATGGTCAAGAAAAATGTACAAAAGTTTCTGACGTTTGTTGAAGACGAACC
AGATTTCCAGAGTGGACCAATCCCTTCAAAGTATCTTATTCCCAAGAAAATCAACTTGAT
GGTCTACACGTTGTTTCAAGTGCATACTTTGAAATTCAATAGAAAGGATTACGATACCCT
TTCTCTTTTTTACCTCAACAGAGGATACTATAGTGAGTTGAGTTTCCGTGTCCTGGAACG
TTGTTACGAAATAGCGAGTGCCAGGCCGAACGACAGCTCTACGATGCGTACTTTCGCTGA
CTTTGTTTCTGGCGCACCTATTGTAAGGAGTCTTCAGAAAAGCACCATAAGGAAATATGG
ATACAATTTGGCACCTTGCATGTTTTTGTTACTACACGTAGATGAGCTATCGATTTTTTC
CTCATATCAAGCAAGTTTACCTGGCGAAAAGAAAGTCGACACAGAGCCGCTGAAGCGTGA
TCTATGCCCACGTAAACCCACTGAGATAAAATACTTTTCACAGATATGTAACGATATGAT
GAACAAAAAAGACCGATTGGGTGATATTCTGCATATTATCTTGCGAGCATGTGCACTTAA
TTTCGGGGCGGGTCCCCGTGGTGGCGCTGGTGACGAAGAGGATCGATCTATTGCGAATGA
ACAATCCGTTATTCCCTCTGTGGACGAGCATGGCTTAAAAGTATGTAAGTTGCGCAGTCC
TAACACTCCACGAAGACTCAGAAAAACACTAGACGCTGTGAAAGCTTTATTGGTGTCCTC
TTGTGCTTGCACCGCAAAGGATTTAGATATATTTGATGACAACAACGGCGTTGCGATGTG
GAAATGGATCAAAATTCTGTACCACGAAGTAGCACAGGAAACCGCACTGAAGGACTCTTA
TAGAATAACTTTGGTACCTTCTTCTGATGGTATATCAGTATGTGGAAAACTGTTCAATCG
CGAGTATGTCCGCGGCTTTTACTTTGCATGCAAGGCTCAATTTGATAACTTTTGGGAAGA
ATTGAACGACTACTTTTATATGCCTACAGTGGTTGATATTGCCGGTCTCATTTTGCGTAA
TCGGGACGTTTTGTTCAGAGAGCCAAAGCGAGGAATTGACGAGTACCTGGAAAACGATTC
TTTTCTTCAAATGATACCTGTTAAACATCGTGAAATTGTGCTCTGCTTACGGTGCCACTT
ATGTGGATGATCCATTTTGCCGTAGGATACCCTTACCGTTATCCAGAGCTTCAGCTACTC
GCTTTTGCCGGTCCTCAGCGCAACGTATACGTCGACGATACAACAAGACGCATCCAACTG
TACACTGATTATAACAAGAACGGTTCATCGGAGCCTCGACTAAAGACACTTGACGGACTC
ACTTCAGATTACTTGTTTTACTTTGTCACTGTGCTAAGGCAAATGCAAATATGTGCGCTT
GGTAACAGTTATGACGCCTTTAAAGATGATCCTTGGATGGATGTCGTGGGATTTGAGGAT
CCAGATCAAGTAACAAACCGAGACACTTCGAGGATAGTTTTGTATTCGTACTTGTTTCTG
AATACCGCGAAGGGCTGTCTCGTCGAATACGCAACTTTTCGGCAGTACATGAGGGAGCTT
CCGAAGAATGCACCTCAGAAGCTGAATTTTCGGGAGATGCGTCAGGGGCTGATTGCTCTA
GGTCGGCACTGCGTAGATAGCAGATTTGAAACGGATTTGTACGAGTCTGCGACGAGTGAA
CTCATGGCCAATCATTCCGTTCAAACGGGGCGAAACATTTATGGTGTGGATTCGTTTTCG
TTAACCAGTGTCAGTGGAACGACTGCCACTTTATTGCAGGAACGAGCTTCTGAGCGCTGG
ATGCAATGGTTAGGCCTTGAAAGCGACTACCATTGTTCCTCCTCCAGTACTCGGAATGCG
GGAGACGTAGTAGCGGATGAGGCGAGTTTAGATCATCATCAAAAAAATTTGAGAGTAACG
CGAAAGGCCAGAAACTCAATGGCAGCGATAATTTCACAGACAGGATAGCTGCGAGGGACG
ATGTAAAGTTGGGTTACCTCATTGTAGATGAGTTTCACAACTTGGAGACGGAGGTCTACC
GGCAGTCGCAATTTGGGGGCATAACTAACCTCGATTTTGACGCTTTCGAGAAAGCAATCT
TTTTGAGCGGTACAGCACCAGAGGCTGTAGCCGATGCTGCGTTGCAGCGCATTGGGCTTA
CGGGACTGACCAAGAAATCGATGGACATCAACGAGCTCAAACGGTCGGAAGATCTCAGCA
GAGGTTTATCCAGCTATCCAACACAGATGTTCAATCTGATTAAGGAGAAATCTGAGGTTC
CTTTAGGACATGTGCATAAAAGGTGGAAGAAAGTCGAATCACCTCCCGAAGAAGCACTAA
AGCTTCTTTTAGCCCTATTTGAAATTGAACCAGAGTCGAAGGCCATTGTAGTTGCAAGCA
CAACCAACCAAGTGGAAGAATTGGCCTGCTCTTGGAGGGAATATTTCAGGGTGGTATGGA
TACACGGGAAGCTGGGTGCTGCAGAAAAGGTGTCTCGCACGGAGAAGTTTGTCACTGACG
GTAGCATGCGAGTTCTCATCGGAACGAAACTAGTGACCGAAGGAATTGACATTAAGGAAT
TGATGATGGTGATTACGCTTGATAATAGACTTAATATTATTGAGCTCATTCAAGGCGTGG
GAAGACTAAGAGATGGAGGCCTTTGTTATCTATTATCTAGAAAAAACAGTTGGGCGACAA
GGAATCGTGGGGGGTGAATTATCACCAATCAAGGAAGGCTGTATAACCGAACAGGTACGC
GAGTTCTATGGACTTGAAGCAAAGAAAGGAGAAAAGGGCCAGCATGTTGGATGCTGTGGC
TCCAGGACAGACCTGTCGGCAGAGACAGTGGAACTGATAGAAAGAATGGATAGATTTGCT
GAAGGTCAGGCCACAGTCTCCATGTCGGTCGCTGCGTTACCGTCTAGTTCCCAGGAGAGA
AATAGCAGTGACAGGTACAGAGAGTATTGCGGCCGCGATGAGGACAGCAGCGCGNNNNNN
NNNNNNNNNNNNNNNNNNNNNNNNNNNNNNGCATTTATGATGGTACTAATGCTAGAACGA
ATGCTCGGACCAACGCCAGCACCAACGCCAGCACCAACGCCAGCACCAACGAGGACGCTA
ATACAGGTGGCGATGCTGAGAGTAATAGATTACATCCAGTCACTGACATTAATAAAGAGC
CATATAAGCGGAAAGGGAGTCAAATGGTTTTGCTAGAGAGAAAGAAACTGAAAGCACAAT
TTCCCGATACCTCTGAGAATATGAATGTATTAGAGTTTCTTGGATTTCGGTCTGACGAAA
TTAAACATCTTTTCCTGTATGGTATCGATATATATTTCTGCCCAGAGGGAGTATTCACAC
AGTACGGATTATGCAAGGGCTGTCAAAAGATGCTCGAGCTCTGTGTCTGCTGGGCTCGCC
AGAAAGTGACATATCGGAGGATAGCTTGGGAAGCACTAGCTGTGGAGAGAATGCTGCGAA
ATGACGAGGAGTACAAAGAATACTTGGAAGATATCGAGGCATATCATGGGGACCCTGTGG
GATATTTGAAATTTTTTACCGTAAAAAAGAGGGAGATCTACTCACAGATACAAAAAAATT
ATGCTTGGTACCTGGCTATTACTAGAAGAAGAGAAACAGTTAGCGTATTGGATTCGATCG
ACAAGAGGCAGACAAGGGAGCCGAGTTTTCTGTATGTCTGGAGGGCAAATCAAAGAGTTG
TATTTTAAAGTATGGAGCAAGTTGGGTGAATCGAAGACGGAGGTGCTGCAGTACTTTTTG
AACTGGGACGAAAAAGAGTGCCAGGAAGAATGGGAGGCAAAAGACGATACGGTCGTTGTG
GAGGCGCTCGAGAAACTTGGAGTTTTTCGGCGTTTGCGTTCCATGACAAGCGCTAGACTG
CAGGGTCCGCAGTACGTCAAGCAGCAGTTTTGGCATGCACCATCGACAGCTGAGAAGCAG
GTATGAATTAAGTTTAGGAATGCACTTGCGAGATCAGATTGCGCTGGGAGTTACCCCATG
TAAAGTTCCGGATTGGAGGTCTTTCCTTTCGATGCTGGTAGGGCTGTTTTACAATAAAAT
ATTTCGGCAGAAACTGGAGTATCTTTTGGAGCAGATTTCGGAGGTGTGGTTATTACCACA
TTGGCTTGATTTGGCAAACGTTGAAGTTCTTGCTGCAGATAACACGAGAGTGCCACTGTA
CATGGTGATGGGCGTTGTTACGACTGTAGCTGATTATGTATTGTGTAGTATATGTTTTGT
TCTAAATTTGACTGTTTTGATTTAATGTTCGCTGCACAGTAGTAGGGAGAGACAACTCCG
AAGGGGAAGGTTAGCATGACAACCAAGAAAGAGTAAACAAAAAATAAAGGTAAGTGAGTG
AATAAGAATTTCGCAAGAGTTTGGCAAGAGTTTTGCAAGAGTTTCGCAAGATGGTAGATT
ACAAGAAAATTTAAGGTTTGTAGTCTTGGCTGAAGGGTATCTGGAGTGGTTTAGGTTGAG
GAAGCGGAAACAGGAACATGTAGAGAGAAGCGGCAGGAGGTAGAAAAAAGATACGTGATG
GTTCGATGTGGTGAAAAAGTATGCCAAAAAGTATGGGAGTGAAGGAAGAGAACCGCGTGA
GTAAGGGCAAGATTATGGGAAAAAAAAAAAAAAAAAAAATAGTGAAGATGGAGTTATTTT
AGATGAGTTTGTGAGATAATAGTGATGGTTGGCAATGGAGGAAGATTGTGGCGAAGAGGC
TAGGTTATTATCAGGGAAGATGATGAGGGGACAGAGAAGGTAAGCAGGGCAATGGATGTA
TATAAAAAAAATAATATCAGTTTTTATCAGAGAGAGGAGGGTACGCTGGAGGACGATTGA
TTGATTGATTGATTGATTGATTGATTGGATTAGACATTCATGTTATTTCGCTTTCGGCTG
AAGAAAAAAAAAATTAATAAAGACGGGTAAAGATGATTGAAGGCGGGTAAAGAATACAAA
GACGGGTAAGGATTAATAAAAACGCGTGAAGATGATTGAAGGCGGGTAAGAATTATTCAA
GGCGGGTAAAGAAAGAATTATAATAGGGCTTGGAGGAGAAGCATATGAGGGCTATTTAGG
GCTACCCAGGGCTATGTAAGAATGTGCTAGGGTTAAGAATAGAATTAGTATTACAATTTT
CATTTTTATTTTTTTAGATTATGGTTAGAAAGTCGGGT
>cluster_10_consensus
GCTTATCTTAGTGAGATTTCTTATTAACTGAATTTTCTTTGCTGCTGCTGGAGATTTGCA
CCTGCATAGCGCAGATTCTGCATCTTCTCAATAGAGTAGCTTAATTATTACATTCTTAGA
TGATGATAAGACGGAAACTGGACAATCTTTTGTTTATATTGATGGATTTCTTGTCAAAAA
GCATAACAATCAACATACTATTGTTAATTTCGAAACTTACAAAAATAAAATGAAAGTTTC
CGATAAGCGTAAATTTGAAAAAGCAAACTTTGAGGAGTTTGAGTTGGCTCTAAATAACAA
AAACGACTTGGTACATTGCCACTCAATAACTTTATTTGAATCGATGCGCACGGAAGTGCG
ATCATTCTACGAAGACGAAAAGTCTGGTCTAATCAAAGTGGTAAAATTCAGAACTGGTGC
AATCGATAGGAAAAGATCTTTTGAAAAAATTGTCATTCCCGTCGTGGTCAAGAAAAATGC
ACAAAAGTTTCTGACCTTCGTTGAAGACGAACCAGATTTCCAGAGCGGACCAATCCCTTC
TAAGTATCTTATTCCCAAGAAAATCAACTTGATGGTCTACACGTTGTTTCAAGTACATAC
TTTGAAATTCAATAGAAAGGATTACGATACCCTTTCTCTTTTTTACCTCAACAGAGGATA
CTATAATGAGTTGAGTTTCCGTGTCCTGGAACGTTGTTACGAAACAGCAAGTGCCAGGCC
GAACGACAGCTCTACGATGCGTACTTTCACCAACTTTGTTTCTGGCACACCTATTGTAAG
GAATCTTCAGAAAAGCACCATAAGGAAATATAGATACAATTTGGCACCCTATATGTTTTT
GTTACTACACGTAGGTGAGCTATCGATTTTTTCCGCATATCAAGCAAGTCTACCTGGTGA
AAAGAAGGTCGACACAGAGCGGCTGAAGCGTGATCTATGCCCACGTAAACCCACTGAGAT
AAAATACTTTTCACAGATATGTAACGATATGATGAACAAAAAAGACCGATTGGGTGATAT
TTTACATATTATCTTGCGAGCATGTGCGCTTAATTTTGGGGCAGGTCCCCGTGGTGGCGC
TGGTGACGAAGAGGATCGATCTATTGCGAATGAACAATCCATTATTCCCTCTGTGGACGA
GCATGGCTTAAAAGTATGTAAGTTGCGCAGTCCTAACACTCCACGAAGACTCAGAAAAAC
ACTAGATGCCGTGAAAGCTTTATTGGTGTCCTCTTGTGCTTGCACAGCAAAGGATTTAGA
TATATTTGATGACAACAACGGCGTTGCGATGTGGAAATGGATCAAAACTCTGTACCACGA
AGTAGCACAGGAAACTGCGCTGAAGGACTCTTATAGAATAACTTTGGTACCTTCTTCTGA
TGGTATATCAGTATGTGGAAAACTGTTTAATCGCGAGTATGTCCGCGGCTATTACTTTGC
ATGCAAGGCTCAGTTTGATAACCTTTGGGAAGAATTGAACGACTGCTTTTATATGCCTAC
AGTGGTTGATATTGCCAGTCTCATTCTGCGTAATCGAGACGTTTTGTTCAGAGAGCCAAA
GCGAGGAATTGACGAGTATCTGGAGAACGATTCTTTCCTTCAAATGATACCTGTTAAATA
TCGTGAAATTGTGCTGCCAAAGTTGAGAAGAGATGCTAACAAAATGACCGCGGCTCTTAA
AAATAAAGTGGCTGTTGCAATTGACGAGCTTACGGTGCCACTTACGTGGATGATCCATTT
TGCCGTAGGATACCCTTACCGTTATCCAGAACTTCAGCTACTCGCTTTTGCCGGTCCTCG
GCGCAACGTATACGTCGACGATAAAACAAGACGCATCCAACTGTACACTGATCAGAACAA
AAACGGTTCATCGGAGCCTCGACTAAAGACACTTGACGGACTCACTTCAGATTACTTGTT
TTATTTTGTCACTGTGCTAAGGCAAATGCAAATATGTGCGCTTGGTAACAGTTATGACGC
CTTTAAACATGAGCCTTGGATGGATGTCGTGGGATTTGAGGATCCAGATCAAGCAACAAA
TCGAGATATTTCGAGGATAGTTTTGTATTCCCACTTGTTTCTGAATACCGCGAAGGGCTG
TCTCGTTGAATATGCAACTTTTCGGCAGTACATGAGGGAACTTCCGAAGAATGCACCTCA
GAAGCTGAATTTTCGGAAGATGCGTCAGGGGTTGATTGCCCTAGGGCGGCACTGCGTAGG
TAGCAGATTTGAAACAGATTTGTACGAGTCGGCGACGAGTGAACTCATGGCCAATCATTC
CGTTCAAACAGGGCGAAACATTTACGGTGTGGATTCCTTTTCGTTAACCAGTGTCAGTGG
AACGACCGCCACTTTATTGCAGGAAAGAGCTTCCGAGCGCTGGATCCAATGGTTAGGCCT
TGAAAGCGACTACCATTGTTCCTCCTCCAGTACTCGGAATGCGGGAGACGTAGTAGCAGG
TCAAATCATCATCAAAAATTTTTGAGGGTAACGCGAAAAAGGCCCCGAGAGCCCAAGAGT
ACAAACGATCCCCTTGCTAGCGCTAATTTCACAGACAGGATAGCTGCGTGGAATAATATT
GTTGAGTGCACATTTAGGACCAACAATGCAAAGTTGGGTTACCTCATTGTAGATGAGTTT
CACGACTTGGAAACGGAGTTCTACCGGCAGTCGCAATTTGGGGGGCATGACTAACCTCGA
TTTTGACGCTTTCGAGAAAGCAATCTCTTTGAGCGACACAGCACCTGAGGCTGTAGCTGA
TGCTGCGTTGCAGCGCATTGGGCTTACGAGACTGACCAAGAAATCGATGGACATCAACGA
GCTCAATCGGTCGGAAGATCTCAGCAGAGGTTTATCCAGCTATCCAACACAGATGTTCAA
TCTGATAAAGGAGAAATCTGAGGTGCCTTTGGGGCACGTTCATAAAATTTGGAGGAAAGT
CGAATCACCTCCCGAAGAAGCACTGAAGCTTCTTCTAGCCCTGTTTGAAATTGAACCAGA
GTCGAAGGCCATTGTAGTTGCAAGCACAACCAACCAAGTGGAAGAATTGGCCTGCTCTTG
GAGGGAGTATTTCAGGGTGGTATGGATACACGGGAAGCTGGGTGCTGCAGAAAAGGTGTC
TCGCACGGAGGAGTTTGTCACTGATGGGAGCATGCGAGTTCTCATCCGAACGAAATTAGT
GACTGAAGAAATTGACATTAAGGAATTGAAGATGGTGATCATGCTTGATAATAGACTTAA
TATTATTGAGCTCATTCAAGGCGTGGGAAGACTAAGAGATGGAGGCCTCTGTTATCTATT
ATCTAGAAAAAATAGTTGGGCGGCAAGGAATCGTAAGGGTGTATTATCACCAATTAAGGA
AGGCTGTATAACCGAGCAGGTACGCGAGTTTTATGGACTTGAATCAAAGAAAGGAAAAAA
GGGCCAGCATGTTGGATGCTGTGGCTCCGGGACAGACCTGTCGGCAGACACAGTGGAACT
GATAAAAAGAATGGACAGATTGGCAGAAAATCAGGCCACAGCCTCCATGTCGGTTGCTGC
GTTACCGTCTAGTTCCCAGGAGAGAAATAGCAGTGACAGGTGCAGAGAGTATTGCAGCAG
TGATGAGGACAGCAACGCGNNNNNNNNNNNNNNNNNNNNNNNNNNNNNNNNNNNNGCGTT
CATGTTAGTACCAATACTAGGACTAATGCTACTACCACTGCTAGTACCAACGCTAGTGCC
AACGAGGACGCCAATACAGGTGGCAATGCTGAGAGTAATAGATTCCGTCCAGTCACTGAC
ATTAATAAAGAGCCATATAAGCGGAAAGGAAGTCAAATGGTTTTGCTAGAGAGAAAGAAA
CTGAAAGCACAATATCCCAATACTTCTGAGAATATGAATGTATTAGAGTTTCTTGGATTT
CGGTCTGACGAAATTAAACATCTTTTCCTTTATGGTATCGATATATTCTTCTGTCCAGAG
GGAGTATTCACACAATACGGATTATGCAAGGGCTGTCAAAAGATGTTCGAGCTCTGCGTC
TGCTGGGCTCGCCAGAAAGTATCGTATCGGAGGATAGCTTGGGAAGCACTAGCTGTGGAG
AGAATGCTGCGAAATGACGAGGAATACAAAGAATACTTGGAAGACATCGAGCCATATCAT
GGGGACCCTGTAGGATATTTGAAATATTTTAGCGTAAAAAGGGGAGAGATCTACTCTCGG
ATACAAAGAAATTATGCTTGGTACTTGGCTATTACTAGAAGAAGAGAAACAATTAGTGTA
TTGGATTCGACAAGAGGCAAGCAAGGGAGCCGAGTTTTCCGCATGTCTGGAAGGCAAATC
AAAGAGTTGTATTTTAAAGTATGGAGCAACTTGCGTGAATCGAAGACGGAGGTGCTGCAG
TACTTTTTGAACTGGGACGAAAAAAAGTGCCAGGAAGAATGGGAGGCAAAAGACGATACG
GTCGTTGTAGAGGCGCTCGAGAAACTGGAAGTTTTTCAGCGTTTGCGTTCCATGACAAGC
GCTGGACTGCAGGGTCCGCAGTATGTCAAGCTGCAGTTTGGCAGGCATCATCAACAGCTG
AGGAGCAGGTATGAATTGAGTTTAGGAATGCACTTGCGAGATCAGCTTGCGCTGGGAGTT
ACCCCATCTAAACTGCCGCATTGGACGCCTTTCCTCTCGATGCTGATAGGCCTGTTCTAC
AATAAAATATTTCGGCAGAAACTGGAGTATCTCTTGGAGCAGATTTCGGAAGTGTGGTTA
TTACCACATTGGCTTGATTTGGCGAATGTTGAAGTTCTCGCTGCAGATAACACGAGAGTA
CCACTGTACATGCTGATGGTGGCGGTTCACAAAGAGCTAGGTAGCGATGATGTTCCAGAC
GGCAAAATTGATATAATATCACGTAGAGGTTCCAGCAGAGAAGTTGGAGAGTGATGGACG
TTGTTACGAGTGTCACTGATTATGTATTTTGTAGTAGTATATGTTTTGTTCTAAATTTCA
CTGTTTTGATTTAATGTTTGTTGCACAGTAATAGCGAGAGACAACTCCGAAGGGGAAGGT
TAACAAGACAACCAAGAAAAAGTAAATAAAAAATAAAGGTAGTGGAGTGAGTAAGAGTTT
CGCAAGAGTTTCGCAAGAATATTAATGATTTATAGCAGTGAGTAAGCAAGATGGTATATC
ACAAGAGAAAGTGAGTTTTGTAGTCCTGCCTGAAGGGTATGTGGAGTAGTTTAGATTGAG
GAAGCGGAGATAGGAACATAGAGAGAGAGAAGCGGCAGAAGGTAGAAAAAAGATACGTCA
TGGTTCGATGTGCTGAAAGTATGCCGGAAAGTATGGGCATGAAGGAAGAGAAATCGCATG
ACTGAGGGCAAGAGTATGGAAAAAATAGTGAAGATGGAATTATTTTAGATGAGTTTGTGA
TAATAGTGATGATTGGCAATGGACACGAAGACTAGGGTTTGCTGGGTGAAGACTGTGGCC
AAGAGGCTAGGTTAATATCAGGGAACATGATGACGGGACAGTGAAGGTAAGCAGAACAAT
GGATAATATCAGTTTCTATCAGAGAGAGGAGGGGTACGCTAATGGATGTTTGATTGATTA
GACTTTATTTTTTCTAATTTCTTTATTTCGCTTATTGGTAAAGAGCCGGGTAAAGATTAA
TAAGGGCGGGTAAAGATTGATAGGGCTTGGAAGAGAAGTATATGAGGGTTATTTAGGGCT
ATGTAAAAGTATGTTAGGGCTAAGGAACGTACTTTTCATTTTCATTTTCTCATTTTTTGA
ATTTTGGTTAGAAAGCCGGGTAAAGTGTGATAAGGCTAGAAGAGAGGTTAA
>cluster_11_consensus
ATATCTATGTCACCTTATTGCATGCTGGATGGTGTTAGACAAGGCCGTAGGGACATATAG
CATCTAGGAAGTAACCTTGTACGAAAATAGGCAATATTTCCTGTTTGACGCAGATTTTAG
CCCAAAGATCTAACGTCAAGGAATTTTTTCATAGTGGGACATTGCACCAAGGAAGTAACT
TGATACGTCGTTGGTGAATGGGTCTGTTTTCTTATTCGGCGGGGTAATACATTTTGAGGG
AAGGTTGTCTGTCTGACGCGCCATATGTAGGTACGCCAAAAAGGGCTCCTTTACTTCGAA
GCGCGAGGTCGTATACCTAATAAGGAAATGTAATTTATAACTTTTTATTATATTGGTCTT
TTCGAGAGCGGAAGAAGTTGTAGGCTAAGCGCAGGCTAAGCGTAGGTCCATGTTTAAAGT
ATCCAAGAGAATATCCACGAATCCTGGTTCTCCTCGACTAAGCAGATAGTTAAGATACTG
TGCACCATGGAAATTGAAAACGAAAGTGCGTACCGACTACTTTATTTTTGCAGGCCGGAA
ATCAAGCGATGAATGAGACATCCTTCTGTTTTCTATGTTGTGCTTGAAGGGGACAGACAG
TCGCTTATCTTAGTGAGATTTTGTTTGCTGCTGCACCTGCATAGCGCAGATTCTGCATCT
TCTCAATAGCTTAATTATTACATTCTTAGATGATGATAAGACGGAAACTGGACAATCTTT
TGTTTATATTGATGGATTTCTTGTCAAAAAGCATAACAATCAACATACTATTGTTAATTT
CGAAACTTACAAAAATAAAATGAAAGTTTCCGATAGGCGTAAGTTTGAAAAAGCAAACTT
TGACGAGTTTGAGTCGGCTCTAAATAACAAAAACGACTTGGTACATTGTCCCTCAATAAC
TTTATTTGAATCGATCCCCACGGAAGTGCGGTCATTCTACGAAGACGAACCAGATTTCCA
GGGCGGACCAATCCCTTCAAAGTATCTTATTCCCAAGAAAATCAACTTGATGGTCTACAC
GTTGTTTCAAGTGCATACTTTGAAATTCAATAGAAAGGATTACGATACCCTTTCTCTTTT
TTACCTCAACAGAGGATACTATAATGAGTTGAGTTTGCGTGTCCTGGAACGTTGTCACGA
AATAGCGAGTGCCAGGCCGAACGACAGCTCTACGATGCGTACTTTCACTGACTTTGTTTC
CGGCGCACCTATTGTAAGGAGTCTTCAGAAAAGCACCATAAGGAAATATGGGTACAATTT
GGGACCCTACACGTAGATGAGCTATCGATTTTTTCTGCATACCAAGCAAGCTTACCTGGC
GAAAAGAAAGTCGACACAGAGCGGCTGAAGCGTGATCTATGCCCACGTAAACCCACTGAG
ATAAAGTACTTTTCACAGATATGTAACGATATGATGAACAAAAAGGACCGATTGGGTGAT
ATTTTGCATATTATCTTGCGAGCATGTGCACTCAATGTCGGGGCGGGTCCCCGTGGTGGC
GCTGGTGACGAAGAGGATCGATCTATTACGAATGAAGAACCCATTATTCCCTCTGTGGAC
GAGCATGTAAGTTGCGCAGTCCTAACACTGCACGATGCCGTGAAAGCTTTATTGGTGTCG
TCTTGTGCTTGTACCGCAAGGGATTTAGATATATTTGATGACAACAACGGCGTTGCAATG
TGGAAATGGATCAAAATTCTGTACCACGAAGTAGCGCGGGAAACCACGCTGAAGGACTCT
TATAGAATAACTTTGGTACCTTCTTCTGATGGTATATCAGTATGTGGAAAACTTTTTAAT
CGCGAGTATGTCCGCGGCTTTTACTTTGCATGCAGGGCTCAGTTCGATGACCTTTGGGGA
GAGTTGAACAACTGCTTCCATATGCCAGCCTCATTTTGCGTAATCGAGAAGTTTTGTTCA
GAGAGCCAAAGCGAGGAATTGACGAGTATCTGGAAAACGATGATACCTGTTCAATATCGT
GAAATTGTGCTGCCCAAGTTGAGAAGGGATACTAACAAAATGACCGCGGCTCTTAAAAAG
AAAGTCACTGTTACGGTGCGACTTATGTGGAGGATACGCTTACCGTTATCCAGAGCTACA
GCGCAACGTATACGTCGACGATACAACAAGAACGGTTCATCGGAGCCTCGACTAAAGACG
CTTGACGGACTCACTTCAGATTACGTGTTTTATTTTGTCACTGTGCTAAGGCAAATGCAA
ATATGTGCGCTTGGTAACATGATCCTTGGATGGATGTGGTGGGATTTGAGGATCCAGATC
AAGTAACAAATCGAGACATTTCGAGGATAGTTTTGTATTCCTACATGTTTCTGAATACCG
CGAAGGGCTGTCTGGTTGAATACGCAACTTTTCGGCAGTACATGAGGGAACTTCCGAAGA
ATGCACCTCAGAAGCTGAATTTTCGGGAGATGCGTCAGGGGTTGATTGCCCTAGGACGGC
ACTGCGTAGGTAGCAGATTTGAAACAGATTTGTACGAGTCGGCGACGAGTGAACTCATGG
CCAATCATTCCGTTCAAACAGGGCGAAATATTTACGGTGTGGATTCCTTTTCGTTAACTA
GTGTCAGTGGGACGACCGCTGGATTCAGTGGTTAGGCGTTGAAAGCGACTACCATTGTTC
ATTCTCTAGTACTCGGAATGCGGAAGACGTAGTGGCAGGTGAGGCGGCGAGTTCAGATGA
TCATCGAGAAATTTTCAAGAGTGACGGGAAAAAAGGCCCCAAGAGAGCGCAAAAGTACAG
ACGATAACCTTGCTAGCGCTAATTTCACAGACAGGATAGCTGCGTGGGAGAATATTGTTG
AGTGCAGCTTTAGGACCAACAATGTAAAATTGGGGTACGTCATTGTAGATGAGTTTCACA
ACTTTGAAACGGAGGGAGATTACCAGATGCAAGAGGAGATGAGATTGTCTGGTCGATGAG
TAGCAGGTATCTGAAAGTGTAGTCAAAACTTTAGTTGCTGAGCTGAACATTGAGTTGGAT
AATCTTTGTGAATGTTCATCTCCGGGGCGTGTTGGGGGAGTTTGCTCGGTTGAAGGCAGT
GAGATAATTGGTAGAGACTATAAGGTCAATCGAGTTGCACACCCAACTATTACGTTGTGT
GGAGGTAAAGGACGGTAAGGAAAGGCTAAACATAATACGAACGAGGGAAAGCAAAAGGAA
AGATGGAGGAGGAGGAGGAGGACTCTGATGTGAGGAGGACTGGTGAGGCTACTGTTCAAA
TTACCAATGCTGAACTAAGTGCTACAACTAGCACTGATACTACGCATGCGAACAGACACG
CCTATACCGACTTTTAACAGCAACACCCGCGTCAACACGNNNNNNNNNNNNNNNNNNNNN
NNNNNNNNNNNNNNNNCAACACACGCCAATACAAGTAGCAATGCCAAGAGTTATAGATTC
GATCCAGTGACAGAGATCAACAAATAGGGATATAAGCGAAGAGGGAATCAATTAGGTTTG
CTAGAGAGAAAGAAACTGAAAGGACAATTTCGCAGTGCTTGTGGCCAGAGGGATATTTGA
AAAGTAGTCTCGGATGCAGACGGTAAATTGATATATTATTATGTATTGTGTATAGTATAT
GTTTTGTTCTAAATTTGAGTATTTTGATTTAATGTTGGTTGGGTAGTAGATTGGGAGCGA
GAGACGACTCGGAGGGACGGGCGAGAAGAGAAGCAAGAAAAAATAAAAAAAAGTAAAGAA
AAAGTAAAGAAAACATAAAGGTAGAGAGAGAGAGAGAGAGAGAGAGAGAGTTTGGCAAGA
GTTTCTCAAGAATATAGATGATTTGTAGCAGTGAGTAGGCAAGATGATAGATGACAAGAG
AATATGTGGAGTGGACTAGGTTGAGGAAGGGAGGATAGGGGGATAAGTGATGGGAGAAAG
AGTGAAGATGGAGATATTTTAGATGGAATTGTGGTAACAGTGATGATTGGTGGGTGAATG
GAGTGAGTGGCCAAGAGGCTAGGTCATTATTATGAGGAAAGATAGGGGGGAGAGTGGATA
TAATAAGAGAATCTATGGGCGAGGAGGGTAACGCATGAGGATGATTTATTGTTCATTTTT
TTCTGTGGCGTTTAACTGAGAAGCCGGGTAAAAATTAGAAAAAGGATGAAGAAAATA
>cluster_12_consensus
ATATCTATGTCACCTTATTGCATGCTGGATGGTGTTAGACAAGGCCGTAGGGACATATAG
CATCTAGGAAGTAACCTTGTACGAAAATAGGCAATATTTCCTGTTTGACGCAGATTTTAG
CCCAAAGATCTAGCGTCAAGGAATTTTTTTATAGTGGGACATTGCACCAAGGAAGTAACT
TGATACGTCGTTGGTGAATGGGTCTGTTTTCTTATTCGGCGGGGTAATACATTTTGAGGG
AAGGTTGTCTGTCTGACGCGCCATATGTAGGTACGCCAAAAAGGGCTCCTTTACTTCGAA
GCGCGAGGTCGTATACCTAATAAGGAAATGTAATTTATAACTTTTTATTATATTGGTCTT
TTCGAGAGCGGAACGTAGGTCCATGTTTAAAGTATCCAACAGAATATCCACGAAGCGGCT
GAGCAACGAACAGAATCCTGGTTCTCCTCGACTAAGCAGATAGTTAAGATACTGTGCACC
ATGGAAATTGAAAACGAACGTACGTACCGACTACTTTATTTTTGCAGGCCGGAAATCAAG
CGATGAATGAGACATCCTTCTGTTTTCTATGTTGTGCTTGAAGGGGACAGACAGTCGCTT
ATCTTAGTGAGATTTTGTTTGCTTTTGCTGCACCTGCATAGCGCAGATTCTGCATCTTCT
CAATAGCTTAATTATTACATTCTTAGATGATGATAAGACGGAAACTGGACAATCTTTTGT
TTATATTGATGGATTTCTTGTCAAAAAGCATAACAATCAACATACTATTGTTAATTTCGA
AACTTACAAAAATAAAATGAAAGTTTCCGATAGGCGTAAGTTTGAAAAAGCAAACTTTGA
CGAGTTTGAGTCGGCTCTAAATAACAAAAACGACTTGGTACATTGTCCCTCAATAACTTT
ATTTGAATCGATCCCCACGGAAGTGCGGTCATTCTACGAAGACGAAAAGTCTGGCCTAAT
CAAAGTGGTAAAATTCAGAACTGGTGCAATGGATAGGAAAAGGTCTTTTGAAAAAATTGT
CATTTCCGTCATGGTCGGGAAAAATGTACAAAAGTTCCTGACGTTTGTTGAAGACGAACC
AGATTTCCAGGGCGGACCAATCCCTTCAAAGTATCTTATTCCCAAGAAAATCAACTTGAT
GGTCTACACGTTGTTTCAAGTGCATACTTTGAAATTCAATAGAAAGGATTACGATACCCT
TTCTCTTTTTTACCTCAACAGAGGATACTATAATGAGTTGAGTTTCCGTGTCCTGGAACG
TTGTCACGAAATAGCGAGTGCTAGGCCGAACGACAGCTCTACGATGCGTACTTTCACTGA
CTTTGTTTCCGGCGCACCTATTGTAAGGAGTCTTCAGAAAAGCACCATAAGGAAATATGG
GTACAATTTGGCAGCCTACACGTAGATGAGCTATGCAAGCAAGTTTACCTGGCGAAAAGA
AAGTCGACACAGAGCGGCTGAAGCGTGATCTATGCCCACGTAAACCCATTGAGATAAAGT
ACTTTTCACAGATATGTAACGATATGATGAACAAAAAGGACCGATTGGGTGATATTTTGC
ATATTATCTTGCGAGCATGTGCACTCAATTTCGGGGCGGGTCCCCGTGGTGGCGCTGGTG
ACGAAGAGGATCGATCTATTACGAATGAAGAACCCATTATTCCCTCTGTGGACGAGCATG
GCCTGAAAGTATGTAAGTTGCGCAGTCCTAACACTCCACGAAGACTCAGAAAAACACTAG
ATGCCGTGAAAGCTTTATTGGTGTCGTCTTGTGCTTGTACCGCAAGGGATTTAGATATAT
TTGATGACAACAACGGCGTTGCAATGTGGAAATGGATCAAAATTCTGTACCACGAAGTAG
CGCAGGAAACCACGCTGAAGGACTCTTATAGAATAACTTTGGTACCTTCTTCTGATGGTA
TATCAGTATGTGGAAAACTTTGGGGAGAGTTGAACAACTGCTTCCATATGCCAGCCTCAT
TTTGCGTAATCGAGAAGTTTTGTTCAGAGAACCGAAGCGAGGAATTGACGAGTATCTGGA
AAACGATTCTTTTCTTCAAATGATACCTGTTAAATATCGTGAAATTGTGCTGCCCAAGTT
GAGAAGAGATACTAACAAAATGACCGCGGCTCTTAAAAATAAAGTCGCTGTTGCAATTGA
CGAGCTTACGGTGCCACTTATGTGGATGATCCATTTTGCCGTAGGATACCCTTACCGTTA
TCCAGAGCTTCAGCTACTCGCTTTTGCCGGTCCTCAAGCGCAACGTATACGTCGATGATA
CAACAAGACGCATCCAACTGTACACTGATTACAACAAGAACGGTTCATCGGAGCCTCGAC
TAAAGACGCTTGACGGACTCACCTCAGATTACGTGTTTTATTTTGTCACTGTGCTAAGGC
AAATGCAAATATGTGCGCTTGGTAACAGTTATGACGCTTTTAATCATGATCCTTGGATGG
ATGTGGTGGGATTTGAGGATCCAGATCAAGTAACAAATCGAGACATTTCGAGGATAGTTT
TGTATTCCTACATGTTTCTGAATACCGCGAAGGGCTGTCTGGTTGAATACGCAACTTTTC
GGCAGTACATGAGGGAACTTCCGAAGAATGCACCTCAGAAGCTGAATTTTCGGGAGATGC
GTCAGGGGTTGATTGCCCTAGGACGGCACTGCGTAGGTAGCAGATTTGAAACAGATTTGT
ACGAGTCGGCGACGAGTGAACTCATGGCCAATCATTCCGTTCAAACAGGGCGAAATATTT
ACGGTGTGGATTCCTTTTCGTTAACTAGTGTCAGTGGGACGACCGCCACTTTATTGCAGG
AACGAGCTTCCGAGCGCTGGATTCAGTGGTTAGGCCTTGAAAGCGACTACCATTGTTCAT
TCTCCAGTACTCGGAATGCGGAAGACGTAGTGGCAGGTGAGGCGGCGAGTTCAAATCATC
ATCAAAAAATTTCAAGAGTAACGCGAAAAAGGCCCCAAGAGCCCAAGAGTACAAACGATA
TCCTCGTCGCAGGCCAGAAACTCAGTCGCGCTTATGTTATGAAAAGTACATGGCAGCAGG
CTATGGTAGGACGGAGTTATTTCATCTCCCCTTGGTAGCACTGGCGTCTAAGGGCGAGGT
GAAATATGTGTCGGTGTTGCAATCACATGACTCTCAAAACTTTATTGAAGAAGGTTATGG
TGGGGGATACCTTATTGTAGGTGAAATTGACAACTTTGAGACGGCTGACCTCGATTTTGA
TGCTTTCGAGAGGGGCGAAGGGGATTGTGGTTGGCGAGAGGATGGAGGGGTATGCATACA
CGGATGCTGCAGATAAAAAGGCTTGCACGGAGGAGTTAGTGCCGGTACCACTAATGATAG
CTATGCTAGGGCTAGTGATGGCACCAGCATCGACAGGGACTGATGGCACAGACTGATGGN
NNNNNNNNNNNNNNNNNNNNNNNNNNNNNNNNNNNNGCCAACACCAACACCGACTACGCC
AATACAAGTGGCAATGCTAAGAGTTATAGATTCGATGCAGTGACAGAGATCAACAAACAG
CGATATAAGCGAAGAAAGTGAAAGGACAATTTCGCAGTGCTTGTGGCCAGAGGGATATTT
GAGAGGTAGTCTCAGATACAGAGAGACAGGGATGATGTTGCAGACAATAAATTGATATAT
TATTATGTATTGTGTAGAATATATGTTTTGTTCTAAATTAGAGTGTTTTGATTTAATGAT
GGTTGGGCAGTAGATGAGAGAGGGAAGGACAACCCGGAGGGACGGGAGAGAAGAGAAACA
AGAAAAAACAAAGAAAAAGAAAAAACAAAGGTAGAGAGAGAGAAGGAGAGAGAGGGAGAG
AGAGAGAGAGAGAGGGAGAGAGAGGGAGTTTGGCAAGAATATAGATGATTTGTAGCAGTG
AGTAAGCAATATGATAGATCACAAGAGAATATGTGGAGTGGAAGGGAAGATAGGGGGGGG
GGATAGATGATGGGAGAAAGAGTGAAGATGGAGATATTTTAGATGGAATTGTGGTAACAG
TGATGATTGGTGGGTGAATAGAGTGAGTGGCCAAGAGGCTAGGTTATTATTATGAGGAAA
GATAGAGGGGAGAGTGGATAATAAGAGATTTTATGGGCGAGGAGGGTAATGTAGGAGGAA
GATTTTTTGTTTTTATATTTTTGTGGCGTTTAACTCAGAAGCCGGGTAAAGAATAAAAAA
GGAAAAAGAAAATA
